# Supplementary material for: HPV8-E6 drives coordinated transcriptional and epigenetic reprogramming of keratinocytes
Source: Tumour Virus Res. 2026 Jul 13;22:200348. doi: 10.1016/j.tvr.2026.200348 (PMC13383346; doi:10.1016/j.tvr.2026.200348)
Supplement: Supplementary Table 1 — List of primers used for RT-qPCR. [file mmc5.xlsx]

## Sheet: E6 primers set
Gene	Forward primer 5' => 3'	Reverse primer 5' => 3'
AKR1C3	AAAGCTTTGGAGGTCACAAAAT	CACACTGCCATCTGCAATCT
AQP3	TTGGGAAGTAGGGTGGATGT	CCAGAGCTCCAAACCTAAGC
CPNE7	GGAAGCTGGACGACAAGG	GGTCGTCGTTGACCCTGTA
CRABP2	CGAGGAATTGCTCAAAGTGC	TCCTGTTTGATCTCCACTGCT
DHRS9	CGTTGGAGGGGGCTATACTC	AAAGCTTTCATGTCCCGTCTT
DSG1	CATGGTACAAAATATATGACACCCTTT	CATGGCCATTTATGCTAAAGATTAT
GRHL3	GTTGAAGACCCCAGACCTGA	TCAGGGAACCCATACTTCTCA
HES7	GCAGCCTGGAAGAGCTGA	TTTCTCCAGCTTCGGGTTC
HPRT1	TGACACTGGCAAAACAATGCA	GGTCCTTTTCACCAGCAAGCT
KLF4	GGGAGAAGACACTGCGTCA	GGAAGCACTGGGGGAAGT
KRT15	CTACTTACCGCAGCCTGCTC	TGATGTGGAAATTGCTGCTG
KRTDAP	GAAGATCCCGGTCCTTCCT	TTCTCAATGGTGCTTTCTTCC
OVOL1	CACTTGACAGACCCCCAGA	GACTGTCCCCAAGGGTCAC
PTGES	CCCTGAGTCCTGGTTTCCT	CACACACACAGGCCCACT
RHCG	CAAGAGTGAGCAAGCAGCAC	AGACCCCCTGGGATGAAG
SEMA3A	GGAGACTTGGTATGATTTAGAAGAGG	TGCTGAAATAGCAGTCGGTTC
SOX2	TTGCTGCCTCTTTAAGACTAGGA	TAAGCCTGGGGCTCAAACT
SOX9	GTACCCGCACTTGCACAAC	TCTCGCTCTCGTTCAGAAGTC
SPRR1B	CAGAGTATTCCTCTCTTCACACCA	CAAGGCTGTTTCACCTGCT
SULF1	CCAATGCTTCCCAACACATA	GCAGCATTGGTCCTGTGTACT
SYT7	CGACGAGGGGACCATGTA	ATGATGGCAGAGACCAGCA
SYT8	CTGGGCTTCCAAGTTCCTG	GGCACTGGGAGAGACTGGT
TBX6	GAACGGCAGAAACTGTAAGAGG	GTGTGTCTCCGCTCCCATAG
Mycoplasma	GGGAGCAAACAGGATTAGATACCCT	TGCACCATCTGTCACTCTGTTAACCTC
