# Supplementary material for: HPV8-E6 drives coordinated transcriptional and epigenetic reprogramming of keratinocytes
Source: Tumour Virus Res. 2026 Jul 13;22:200348. doi: 10.1016/j.tvr.2026.200348 (PMC13383346; doi:10.1016/j.tvr.2026.200348)
Supplement: Supplementary Table 2 — Differentially expressed genes in HPV8 oncogene-expressing keratinocytes. RNAseq analysis of N/TERT keratinocytes expressing HPV8-E6, E7, or E6/E7 compared with empty vector transduced cells. The table lists log2 fold changes and adjusted p-values (padj). Separate sheets provide gene lists for HPV8-E6, -E7, and - E6/E7. The significantly deregulated genes (|log2FC| > 1; padj <0.05) and an overlap of these genes are listed in separate sheets. [file mmc6.xlsx]

## Sheet: E6_vs_C_DESeq2
gene_name	id	baseMean	log2FoldChange	lfcSE	stat	pvalue	padj
AKAP12	ENSG00000131016	2278.78	4.97967	0.102041	48.8006	0	0
MAP1B	ENSG00000131711	2598.61	2.76282	0.0762349	36.2409	1.38322e-287	1.27284e-283
HEPHL1	ENSG00000181333	3221.63	3.59678	0.099994	35.97	2.4678e-283	1.51391e-279
PLOD2	ENSG00000152952	6700.04	2.41886	0.0740876	32.6486	8.39178e-234	3.86106e-230
F3	ENSG00000117525	14905.4	2.62206	0.0823763	31.8302	2.47101e-222	9.09531e-219
CLCA2	ENSG00000137975	2623.06	-3.35009	0.105622	-31.7178	8.84109e-221	2.71186e-217
ICAM1	ENSG00000090339	2755.99	3.45416	0.111636	30.9413	3.32597e-210	8.74446e-207
ALDH1A3	ENSG00000184254	13748	2.72362	0.0889552	30.6179	7.06919e-206	1.62627e-202
IL1B	ENSG00000125538	3254.42	2.6779	0.0921938	29.0464	1.70849e-185	3.49368e-182
TXNRD1	ENSG00000198431	3647.7	1.91045	0.0709516	26.9262	1.08472e-159	1.99632e-156
IL1A	ENSG00000115008	5304.03	1.72213	0.067603	25.4742	3.80587e-143	6.36756e-140
PMEPA1	ENSG00000124225	1242.61	2.1265	0.0838221	25.3692	5.52446e-142	8.47267e-139
INHBA	ENSG00000122641	13316.2	2.26597	0.089729	25.2535	1.03552e-140	1.46598e-137
TXNIP	ENSG00000265972	1872.01	-2.09046	0.0837767	-24.9528	1.99075e-137	2.61698e-134
KRT6B	ENSG00000185479	1283.03	2.39848	0.0962908	24.9087	5.98142e-137	7.3388e-134
SERPINE1	ENSG00000106366	16408.8	1.9319	0.0792883	24.3654	3.97673e-131	4.57423e-128
HBEGF	ENSG00000113070	754.704	2.6433	0.110764	23.8643	7.19927e-126	7.79385e-123
PRKDC	ENSG00000253729	12802.1	-1.61735	0.0693507	-23.3214	2.69235e-120	2.75278e-117
SLC41A2	ENSG00000136052	398.174	2.9771	0.128189	23.2242	2.59219e-119	2.51088e-116
PTPRZ1	ENSG00000106278	581.392	-2.69561	0.116333	-23.1714	8.83809e-119	8.13281e-116
TNFAIP3	ENSG00000118503	2229.44	1.83743	0.0801347	22.9293	2.37124e-116	2.07811e-113
TNIP1	ENSG00000145901	1888.91	2.06883	0.0923372	22.4051	3.5075e-111	2.93419e-108
CCN1	ENSG00000142871	2086.75	1.83692	0.082312	22.3165	2.5557e-110	2.04501e-107
FGFR3	ENSG00000068078	404.838	-3.47758	0.159062	-21.863	5.84088e-106	4.47898e-103
EDN1	ENSG00000078401	235.808	4.44715	0.208727	21.3061	9.9731e-101	7.3418e-98
ADAMTS1	ENSG00000154734	1340.3	2.16676	0.10278	21.0814	1.17761e-98	8.3357e-96
UGCG	ENSG00000148154	1907.77	1.68391	0.0807328	20.8578	1.29399e-96	8.82021e-94
CCN2	ENSG00000118523	483.317	2.56749	0.12372	20.7525	1.16374e-95	7.64912e-93
IL6	ENSG00000136244	221.995	4.95084	0.239331	20.6862	4.61151e-95	2.92656e-92
EPPK1	ENSG00000261150	565.629	-3.16313	0.153583	-20.5956	3.00314e-94	1.84233e-91
PRSS23	ENSG00000150687	1247.69	1.65272	0.0803331	20.5733	4.76239e-94	2.82732e-91
ACTG1	ENSG00000184009	14211.5	1.35376	0.065859	20.5554	6.88416e-94	3.95925e-91
HERPUD1	ENSG00000051108	3179.45	1.35185	0.0657986	20.5453	8.48214e-94	4.73047e-91
MIR17HG	ENSG00000215417	812.891	-2.06907	0.100743	-20.538	9.84947e-94	5.33146e-91
DNAJB9	ENSG00000128590	640.254	1.96291	0.0958807	20.4725	3.78895e-93	1.99234e-90
TMEM40	ENSG00000088726	577.307	2.0307	0.100461	20.2139	7.39352e-91	3.77973e-88
FASN	ENSG00000169710	10857	-1.21794	0.0607981	-20.0324	2.87189e-89	1.42849e-86
EFNA1	ENSG00000169242	457.296	2.25327	0.112919	19.9548	1.36264e-88	6.59946e-86
ARHGAP29	ENSG00000137962	4002.7	1.34617	0.0677113	19.8809	5.94969e-88	2.80764e-85
CD47	ENSG00000196776	2513.93	1.33991	0.0675961	19.8223	1.91038e-87	8.78967e-85
TNC	ENSG00000041982	9346.73	3.26772	0.166092	19.6741	3.59346e-86	1.61303e-83
TPM1	ENSG00000140416	1016.77	1.72219	0.0886138	19.4348	3.92038e-84	1.71787e-81
MGLL	ENSG00000074416	384.164	2.60871	0.134441	19.4042	7.11858e-84	3.04675e-81
FADS3	ENSG00000221968	1035.87	1.62622	0.0844153	19.2645	1.067e-82	4.46297e-80
TUBA1A	ENSG00000167552	667.361	2.05163	0.106757	19.2177	2.62971e-82	1.07549e-79
SORT1	ENSG00000134243	220.547	3.97286	0.20682	19.2093	3.0948e-82	1.23819e-79
ETS1	ENSG00000134954	2142.87	1.64909	0.0865877	19.0453	7.18305e-81	2.8127e-78
PTPRU	ENSG00000060656	309.283	-2.82455	0.14843	-19.0296	9.70124e-81	3.71962e-78
UAP1	ENSG00000117143	1813.3	1.4989	0.0788995	18.9976	1.78448e-80	6.70237e-78
GLUL	ENSG00000135821	4472.97	-1.20072	0.0633145	-18.9644	3.35601e-80	1.23528e-77
G0S2	ENSG00000123689	300.967	3.00543	0.158725	18.9347	5.89987e-80	2.12904e-77
CLMP	ENSG00000166250	346.033	-2.55218	0.136587	-18.6855	6.502e-78	2.30121e-75
NLRP3	ENSG00000162711	209.622	3.26257	0.17478	18.6667	9.23159e-78	3.20563e-75
MYL9	ENSG00000101335	166.613	4.05921	0.220277	18.4277	7.86956e-76	2.68206e-73
FTH1	ENSG00000167996	2816.88	1.36681	0.0744469	18.3595	2.77099e-75	9.27225e-73
CAVIN1	ENSG00000177469	2712.35	1.36608	0.0749004	18.2386	2.55093e-74	8.38346e-72
PTHLH	ENSG00000087494	1246.47	1.48518	0.0817908	18.1583	1.10364e-73	3.56339e-71
SMURF2	ENSG00000108854	1403.63	1.48217	0.0831918	17.8163	5.27929e-71	1.67517e-68
SPARC	ENSG00000113140	2902.77	1.45532	0.0819798	17.7521	1.659e-70	5.17497e-68
PAPPA	ENSG00000182752	161.14	4.33648	0.244964	17.7025	4.01097e-70	1.2303e-67
ABCG1	ENSG00000160179	261.546	-2.88502	0.163016	-17.6978	4.36307e-70	1.31636e-67
KYNU	ENSG00000115919	338.841	2.43708	0.13811	17.6459	1.0934e-69	3.24562e-67
SEMA7A	ENSG00000138623	581.131	1.93258	0.109906	17.584	3.26943e-69	9.5509e-67
SLITRK5	ENSG00000165300	411.041	-2.23564	0.128122	-17.4493	3.4867e-68	1.00264e-65
CNTN1	ENSG00000018236	1015.23	-1.83377	0.105401	-17.398	8.54634e-68	2.4198e-65
KLF6	ENSG00000067082	2303.49	1.16851	0.067392	17.3391	2.38575e-67	6.65264e-65
GJB6	ENSG00000121742	456.3	-2.24007	0.129219	-17.3355	2.54019e-67	6.97756e-65
MAL2	ENSG00000147676	222.712	-5.64818	0.330997	-17.0642	2.74218e-65	7.42162e-63
CXCL1	ENSG00000163739	263.591	2.78481	0.163438	17.0389	4.22601e-65	1.12554e-62
CTSZ	ENSG00000101160	1098.28	1.37151	0.0804966	17.0381	4.28103e-65	1.12554e-62
PAG1	ENSG00000076641	506.232	-1.9603	0.116769	-16.7879	2.99444e-63	7.76192e-61
CXCL8	ENSG00000169429	158.32	3.3752	0.201284	16.7684	4.15695e-63	1.06256e-60
VEGFC	ENSG00000150630	1190.81	1.27228	0.0764069	16.6514	2.95792e-62	7.45721e-60
CSPG4	ENSG00000173546	556.117	-2.25209	0.135351	-16.6389	3.64438e-62	9.06368e-60
CAP1	ENSG00000131236	4056.09	1.12044	0.0674907	16.6014	6.80914e-62	1.67087e-59
SAMHD1	ENSG00000101347	822.205	1.45521	0.0882057	16.4979	3.79583e-61	9.19189e-59
EHF	ENSG00000135373	990.562	1.47827	0.0898801	16.4471	8.79556e-61	2.10225e-58
ANGPTL4	ENSG00000167772	1277.77	1.84794	0.112667	16.4018	1.85744e-60	4.38261e-58
DKK3	ENSG00000050165	2510.94	1.39065	0.0851333	16.335	5.56298e-60	1.29596e-57
STON2	ENSG00000140022	4614.68	1.25656	0.0769692	16.3255	6.50331e-60	1.49609e-57
NRG1	ENSG00000157168	2418.6	1.08496	0.0667184	16.2617	1.84526e-59	4.19261e-57
TBX3	ENSG00000135111	618.908	1.50471	0.0935511	16.0843	3.28585e-58	7.37473e-56
TIMP3	ENSG00000100234	365.795	-2.19905	0.136762	-16.0793	3.56252e-58	7.89936e-56
MCM4	ENSG00000104738	1416.71	-1.3311	0.0829332	-16.0503	5.6874e-58	1.24608e-55
CSF2	ENSG00000164400	128.374	4.09959	0.255803	16.0263	8.36712e-58	1.81163e-55
DAP	ENSG00000112977	567.013	1.72176	0.107671	15.9909	1.47848e-57	3.16394e-55
SH3PXD2A	ENSG00000107957	3311.58	1.13205	0.0708061	15.9881	1.54775e-57	3.27411e-55
FHL2	ENSG00000115641	619.373	1.53364	0.0960188	15.9722	1.99467e-57	4.17159e-55
FKBP1A	ENSG00000088832	1563.35	1.39895	0.0876498	15.9607	2.4013e-57	4.96557e-55
RAB3B	ENSG00000169213	440.731	1.88115	0.118004	15.9414	3.26991e-57	6.6866e-55
TNF	ENSG00000232810	220.905	2.40677	0.151007	15.9381	3.44701e-57	6.9713e-55
NUAK1	ENSG00000074590	350.582	2.17624	0.136721	15.9174	4.8002e-57	9.60249e-55
IER3	ENSG00000137331	1161.65	1.35289	0.0851694	15.8847	8.09212e-57	1.60137e-54
OPTN	ENSG00000123240	926.898	1.39916	0.0882726	15.8505	1.39507e-56	2.71577e-54
PNLIPRP3	ENSG00000203837	220.386	-3.13211	0.197607	-15.8502	1.40186e-56	2.71577e-54
SGK1	ENSG00000118515	1116.93	1.35643	0.0861816	15.7392	8.15037e-56	1.56249e-53
ADAMTS6	ENSG00000049192	1166.97	1.31842	0.0838813	15.7177	1.14434e-55	2.17118e-53
ABL2	ENSG00000143322	1677.09	1.18475	0.0761506	15.5579	1.40532e-54	2.63914e-52
NOTCH1	ENSG00000148400	4820.68	-1.32819	0.0854632	-15.541	1.83048e-54	3.40284e-52
PLAT	ENSG00000104368	1043.07	1.65522	0.106711	15.5112	2.91197e-54	5.35919e-52
GFPT1	ENSG00000198380	2492.89	1.09787	0.0708321	15.4996	3.49287e-54	6.36463e-52
TUBB6	ENSG00000176014	2535.48	1.0845	0.0706118	15.3586	3.1027e-53	5.59824e-51
AMIGO2	ENSG00000139211	4456.58	1.18005	0.077101	15.3052	7.06024e-53	1.26152e-50
PTGS2	ENSG00000073756	1668.35	1.54967	0.101676	15.2412	1.88292e-52	3.32916e-50
FAP	ENSG00000078098	1556.22	1.41632	0.0929301	15.2407	1.89938e-52	3.32916e-50
KRT15	ENSG00000171346	144.576	-4.17714	0.274632	-15.21	3.03749e-52	5.27377e-50
LTBP2	ENSG00000119681	5933.74	1.31204	0.0865448	15.1602	6.48718e-52	1.1158e-49
ATOSB	ENSG00000005238	340.003	1.78088	0.117576	15.1466	7.97427e-52	1.35887e-49
NEMP2	ENSG00000189362	346.892	-1.89117	0.125083	-15.1193	1.20775e-51	2.03921e-49
ZBTB38	ENSG00000177311	1973.6	1.1157	0.0738145	15.1149	1.29224e-51	2.16203e-49
DSCAM	ENSG00000171587	915.283	1.34367	0.0890236	15.0934	1.78911e-51	2.96638e-49
DUSP4	ENSG00000120875	736.35	1.42623	0.0946243	15.0726	2.45263e-51	4.03019e-49
PTPRK	ENSG00000152894	4344.85	1.29718	0.086317	15.0281	4.8072e-51	7.82935e-49
FILIP1L	ENSG00000168386	292.99	1.93612	0.128882	15.0224	5.23906e-51	8.45786e-49
PEA15	ENSG00000162734	636.911	1.542	0.102758	15.0062	6.69024e-51	1.07067e-48
IL6ST	ENSG00000134352	3936.44	1.27618	0.0859254	14.8521	6.73922e-50	1.06921e-47
SEC14L1	ENSG00000129657	557.606	1.59569	0.107702	14.8159	1.15687e-49	1.81975e-47
HDAC9	ENSG00000048052	400.775	1.66507	0.112449	14.8072	1.31538e-49	2.05154e-47
CSRP1	ENSG00000159176	874.212	1.28287	0.0867305	14.7915	1.66258e-49	2.57128e-47
B4GALT1	ENSG00000086062	2835.92	1.2628	0.0854349	14.7808	1.94734e-49	2.98657e-47
ANXA3	ENSG00000138772	1438.27	1.07588	0.0729829	14.7415	3.48804e-49	5.30529e-47
XYLT1	ENSG00000103489	553.177	1.6324	0.110779	14.7357	3.80291e-49	5.73679e-47
SEMA3A	ENSG00000075213	139.313	-3.66742	0.251157	-14.6021	2.72246e-48	4.07351e-46
SSR3	ENSG00000114850	5370.13	1.01292	0.0694366	14.5877	3.36538e-48	4.99488e-46
GPR176	ENSG00000166073	597.857	1.39465	0.0956087	14.587	3.39589e-48	4.99984e-46
SEMA3C	ENSG00000075223	9555.87	1.28437	0.0882142	14.5597	5.06667e-48	7.40055e-46
ARHGEF4	ENSG00000136002	378.244	-1.70535	0.117234	-14.5465	6.14506e-48	8.90501e-46
ARF4	ENSG00000168374	1744.8	1.08407	0.0749866	14.4568	2.27088e-47	3.26511e-45
MYL6	ENSG00000092841	2645.95	1.10089	0.0762925	14.4299	3.35749e-47	4.79002e-45
VLDLR	ENSG00000147852	317.786	1.91539	0.133335	14.3652	8.55822e-47	1.21158e-44
DSTN	ENSG00000125868	2105.77	1.14325	0.0796261	14.3578	9.52669e-47	1.32825e-44
CALD1	ENSG00000122786	2137.78	1.01875	0.0709526	14.3582	9.46514e-47	1.32825e-44
NRP2	ENSG00000118257	757.763	-1.75432	0.122201	-14.3561	9.76164e-47	1.35078e-44
KIF1C	ENSG00000129250	1324.26	1.15188	0.0803965	14.3275	1.47304e-46	2.02312e-44
TRIO	ENSG00000038382	3500.72	0.887232	0.0619568	14.3202	1.6376e-46	2.23248e-44
NEDD4L	ENSG00000049759	1837.49	1.0693	0.0747757	14.3001	2.18372e-46	2.95508e-44
STEAP3	ENSG00000115107	786.687	-1.39194	0.0975467	-14.2695	3.39219e-46	4.55692e-44
C2CD2	ENSG00000157617	1269.3	1.06573	0.0746988	14.267	3.51464e-46	4.68721e-44
MYL12B	ENSG00000118680	2522.87	1.02873	0.0725773	14.1743	1.32208e-45	1.75047e-43
TPM4	ENSG00000167460	2618.08	1.02836	0.0725983	14.165	1.50834e-45	1.98282e-43
FAT2	ENSG00000086570	11708.2	-1.37621	0.0973634	-14.1348	2.31932e-45	3.02729e-43
H3C8	ENSG00000273983	641.17	-1.67739	0.118806	-14.1187	2.91237e-45	3.7746e-43
LRIG3	ENSG00000139263	772.859	-1.38363	0.0980306	-14.1143	3.10246e-45	3.99285e-43
BOP1	ENSG00000261236	523.153	-1.42012	0.100926	-14.0709	5.73587e-45	7.33076e-43
RRBP1	ENSG00000125844	1680.54	1.26851	0.0902555	14.0546	7.21778e-45	9.16111e-43
KLF7	ENSG00000118263	2012.28	1.12214	0.0800208	14.0231	1.12642e-44	1.4199e-42
SYT8	ENSG00000149043	178.377	-6.08236	0.433991	-14.0149	1.263e-44	1.58124e-42
ABCA12	ENSG00000144452	274.633	-2.11809	0.151269	-14.0021	1.51297e-44	1.8814e-42
OPLAH	ENSG00000178814	440.597	-1.55851	0.11147	-13.9815	2.02216e-44	2.4977e-42
PEDS1	ENSG00000240849	527.743	1.44315	0.103294	13.9714	2.33111e-44	2.86012e-42
FERMT1	ENSG00000101311	3620.69	0.998281	0.0714843	13.965	2.54767e-44	3.10512e-42
LRRC59	ENSG00000108829	1962.5	1.02462	0.0733808	13.9631	2.61839e-44	3.17032e-42
L1CAM	ENSG00000198910	314.961	1.98715	0.142525	13.9425	3.4956e-44	4.20477e-42
TENM4	ENSG00000149256	487.133	-1.5733	0.113243	-13.8931	6.97301e-44	8.3332e-42
ITGA4	ENSG00000115232	1048.71	-1.46529	0.105566	-13.8803	8.33801e-44	9.90017e-42
USP51	ENSG00000247746	106.753	4.93365	0.356476	13.84	1.46137e-43	1.72404e-41
PCSK9	ENSG00000169174	3074.88	-1.40755	0.102087	-13.7879	3.01602e-43	3.53546e-41
TGFA	ENSG00000163235	1658.2	1.13514	0.0823923	13.7772	3.49533e-43	4.07139e-41
SLC16A2	ENSG00000147100	420.649	1.73408	0.1259	13.7735	3.67769e-43	4.25686e-41
SPHK1	ENSG00000176170	499.921	1.37611	0.100591	13.6802	1.33353e-42	1.5339e-40
MFSD6	ENSG00000151690	361.706	1.69116	0.123626	13.6796	1.34405e-42	1.53639e-40
TES	ENSG00000135269	2208.23	1.03709	0.0762539	13.6004	3.97981e-42	4.52126e-40
WDR1	ENSG00000071127	3013.91	0.871661	0.0641439	13.5891	4.64498e-42	5.24455e-40
GNAI2	ENSG00000114353	1159.88	1.10104	0.0810508	13.5846	4.94132e-42	5.54512e-40
SNHG8	ENSG00000269893	815.892	-1.37073	0.101228	-13.541	8.95525e-42	9.98863e-40
BASP1	ENSG00000176788	351.03	1.5949	0.117962	13.5204	1.18457e-41	1.3133e-39
MBNL3	ENSG00000076770	340.974	-1.64939	0.12208	-13.5107	1.3514e-41	1.48929e-39
ZBED2	ENSG00000177494	762.543	1.24983	0.0925699	13.5014	1.53372e-41	1.68015e-39
SNHG1	ENSG00000255717	1019.78	-1.28152	0.0951093	-13.4742	2.22026e-41	2.41785e-39
BNIP3L	ENSG00000104765	617.69	1.29901	0.0964745	13.4648	2.52133e-41	2.72956e-39
ZDHHC2	ENSG00000104219	331.957	1.59431	0.118603	13.4424	3.41167e-41	3.67184e-39
RND3	ENSG00000115963	875.201	1.14246	0.0851893	13.4108	5.22467e-41	5.5904e-39
MYH9	ENSG00000100345	9549.19	0.961602	0.0719204	13.3704	9.00868e-41	9.58357e-39
VCAN	ENSG00000038427	1775.01	-1.24677	0.0932632	-13.3682	9.27018e-41	9.80508e-39
ARHGEF28	ENSG00000214944	2883.32	0.855751	0.0642481	13.3195	1.78352e-40	1.87565e-38
SEC24D	ENSG00000150961	1503.77	0.977826	0.0734439	13.3139	1.92138e-40	2.00915e-38
NAPRT	ENSG00000147813	359.122	-1.81009	0.135989	-13.3106	2.00899e-40	2.0889e-38
KIF3C	ENSG00000084731	335.859	1.68638	0.127458	13.2309	5.819e-40	6.01645e-38
ELOVL7	ENSG00000164181	378.134	1.5987	0.12122	13.1884	1.02294e-39	1.05174e-37
MAPRE1	ENSG00000101367	1139.63	1.10327	0.0836684	13.1862	1.05356e-39	1.07721e-37
FNDC3B	ENSG00000075420	2637.57	0.939185	0.071326	13.1675	1.34994e-39	1.37262e-37
ANKS3	ENSG00000168096	732.07	3.2268	0.245654	13.1356	2.05978e-39	2.08287e-37
SCRIB	ENSG00000180900	1020.7	-1.09771	0.0838354	-13.0936	3.58251e-39	3.60287e-37
CAV1	ENSG00000105974	5486.69	0.873186	0.0667495	13.0815	4.19918e-39	4.20009e-37
H1-0	ENSG00000189060	739.275	1.25103	0.0960262	13.028	8.48247e-39	8.43846e-37
TMEM41B	ENSG00000166471	1835.61	1.05721	0.0814353	12.9822	1.5443e-38	1.52802e-36
MYC	ENSG00000136997	2148.65	-0.948693	0.0733141	-12.9401	2.6725e-38	2.63019e-36
DUSP14	ENSG00000276023	503.594	1.2973	0.100364	12.9259	3.21467e-38	3.14695e-36
EZR	ENSG00000092820	3881.68	0.89572	0.0693405	12.9177	3.57681e-38	3.48295e-36
SETBP1	ENSG00000152217	325.2	1.64002	0.127063	12.9072	4.10127e-38	3.9662e-36
SLC35E1	ENSG00000127526	689.8	1.34295	0.104049	12.9069	4.11619e-38	3.9662e-36
EIF3E	ENSG00000104408	2870.42	-0.91316	0.0708697	-12.8851	5.4629e-38	5.23642e-36
KIF3B	ENSG00000101350	588.269	1.23529	0.0961008	12.8541	8.15176e-38	7.77331e-36
FOS	ENSG00000170345	216.928	-1.99537	0.15538	-12.8418	9.55914e-38	9.06837e-36
DNAJC5	ENSG00000101152	1315.94	0.984932	0.0767125	12.8393	9.88106e-38	9.3257e-36
TFPI2	ENSG00000105825	2123.75	-0.945475	0.0737482	-12.8203	1.26177e-37	1.18477e-35
PAN2	ENSG00000135473	391.972	-1.51241	0.118143	-12.8014	1.60962e-37	1.50373e-35
ITGA2	ENSG00000164171	9562.08	1.22668	0.0959832	12.7801	2.11687e-37	1.96762e-35
YWHAB	ENSG00000166913	2906.06	0.9032	0.0708894	12.741	3.49979e-37	3.23669e-35
IVNS1ABP	ENSG00000116679	2049.94	0.875295	0.0687244	12.7363	3.71533e-37	3.41885e-35
MDM2	ENSG00000135679	4020.37	-0.791751	0.0622021	-12.7287	4.09725e-37	3.75154e-35
SERPINB1	ENSG00000021355	371.695	1.43364	0.11289	12.6995	5.95367e-37	5.42432e-35
ELL2	ENSG00000118985	1874.65	0.92647	0.0729894	12.6932	6.44867e-37	5.82628e-35
LDHA	ENSG00000134333	5352.82	0.900603	0.0709522	12.6931	6.45817e-37	5.82628e-35
SLC2A9	ENSG00000109667	439.977	-1.45317	0.115057	-12.63	1.44283e-36	1.29531e-34
GOLGA3	ENSG00000090615	1316.92	0.983924	0.0779609	12.6207	1.62315e-36	1.45012e-34
TONSL	ENSG00000160949	238.885	-1.81907	0.14436	-12.6009	2.08667e-36	1.85522e-34
SCD5	ENSG00000145284	291.73	1.61435	0.128387	12.5741	2.93049e-36	2.59292e-34
SLC44A2	ENSG00000129353	1051.08	1.11671	0.0888945	12.5622	3.40743e-36	3.00049e-34
WNT7B	ENSG00000188064	203.935	1.87631	0.149457	12.5542	3.77044e-36	3.30435e-34
PLCB4	ENSG00000101333	171.39	2.04315	0.162868	12.5448	4.24429e-36	3.70198e-34
CA2	ENSG00000104267	213.824	-1.94842	0.155664	-12.5168	6.03904e-36	5.24257e-34
KCTD11	ENSG00000213859	336.84	1.55208	0.124027	12.514	6.25984e-36	5.40873e-34
COL8A1	ENSG00000144810	181.283	-2.14111	0.171163	-12.5092	6.64989e-36	5.7189e-34
TSPAN14	ENSG00000108219	1285.26	1.09718	0.0877203	12.5077	6.77654e-36	5.80071e-34
H1-3	ENSG00000124575	1427.99	-1.04477	0.0836154	-12.4949	7.95776e-36	6.7803e-34
WWC1	ENSG00000113645	350.174	1.49406	0.119703	12.4815	9.42378e-36	7.99241e-34
IL7R	ENSG00000168685	163.759	2.15458	0.172716	12.4747	1.02608e-35	8.66241e-34
DOCK4	ENSG00000128512	324.335	-1.58058	0.126807	-12.4645	1.16621e-35	9.80042e-34
CLIC4	ENSG00000169504	2536.39	0.849331	0.0682581	12.4429	1.52797e-35	1.27821e-33
MPZL2	ENSG00000149573	492.636	-1.29197	0.103891	-12.4358	1.67024e-35	1.39091e-33
BHLHE40	ENSG00000134107	1100.05	1.04638	0.0841725	12.4314	1.76582e-35	1.46388e-33
LIMA1	ENSG00000050405	6787.48	0.959226	0.0773814	12.3961	2.74402e-35	2.26462e-33
KDELR2	ENSG00000136240	2181.2	0.887145	0.0716414	12.3831	3.22476e-35	2.64949e-33
IRGQ	ENSG00000167378	660.691	1.22484	0.0989287	12.3811	3.30857e-35	2.70626e-33
PIP4K2C	ENSG00000166908	558.852	1.37499	0.111068	12.3797	3.36656e-35	2.74151e-33
SREBF1	ENSG00000072310	1520.58	-1.08212	0.0874486	-12.3743	3.59931e-35	2.91814e-33
CD274	ENSG00000120217	308.887	1.58905	0.128644	12.3524	4.73057e-35	3.81848e-33
EIF2S2	ENSG00000125977	1156.69	0.981489	0.0795085	12.3445	5.21817e-35	4.19368e-33
H4C9	ENSG00000276180	218.669	-1.9915	0.161339	-12.3436	5.2763e-35	4.22196e-33
SDC4	ENSG00000124145	3682.74	0.92374	0.0749648	12.3223	6.86908e-35	5.47266e-33
DAPP1	ENSG00000070190	585.179	1.22401	0.0996246	12.2863	1.07365e-34	8.51698e-33
SLITRK6	ENSG00000184564	344.165	-1.66591	0.135836	-12.2642	1.41063e-34	1.11422e-32
RNF24	ENSG00000101236	208.015	1.7856	0.145927	12.2363	1.98931e-34	1.56458e-32
RAB5B	ENSG00000111540	916.04	1.05036	0.0860521	12.2061	2.88371e-34	2.25837e-32
AFF4	ENSG00000072364	3390.97	0.842123	0.0690942	12.188	3.59995e-34	2.80735e-32
GNB1	ENSG00000078369	2579.82	0.894897	0.0735049	12.1747	4.24103e-34	3.29333e-32
MYADM	ENSG00000179820	307.762	1.71993	0.14128	12.1739	4.28176e-34	3.31098e-32
CCDC9B	ENSG00000188549	623.169	1.14527	0.0942375	12.153	5.53152e-34	4.2595e-32
LYPD6	ENSG00000187123	166.232	1.99117	0.163927	12.1466	5.977e-34	4.58336e-32
CYLD	ENSG00000083799	995.72	1.07706	0.0887016	12.1425	6.28675e-34	4.80089e-32
PGM3	ENSG00000013375	1287.97	0.955084	0.0788672	12.11	9.34735e-34	7.10862e-32
TAGLN2	ENSG00000158710	1742.25	0.952497	0.0786624	12.1087	9.50267e-34	7.19701e-32
SYNPO	ENSG00000171992	420.475	1.50989	0.125011	12.0781	1.37902e-33	1.04014e-31
PHLDA1	ENSG00000139289	4420.06	0.892763	0.0739329	12.0753	1.42608e-33	1.07125e-31
SUSD6	ENSG00000100647	1058.18	1.20998	0.100241	12.0708	1.50701e-33	1.12744e-31
IRS1	ENSG00000169047	618.613	-1.17656	0.0975505	-12.061	1.69614e-33	1.2638e-31
CYC1	ENSG00000179091	744.04	-1.19042	0.0989002	-12.0366	2.28224e-33	1.69365e-31
GREB1L	ENSG00000141449	241.725	1.69027	0.140495	12.0308	2.44802e-33	1.80937e-31
ATAD2	ENSG00000156802	858.873	-1.03965	0.0864828	-12.0215	2.73899e-33	2.01634e-31
TINAGL1	ENSG00000142910	1598.45	0.973202	0.0810094	12.0134	3.02023e-33	2.21452e-31
FAM83A	ENSG00000147689	1355.74	0.996998	0.0830235	12.0086	3.20117e-33	2.33787e-31
CAB39	ENSG00000135932	2049.33	0.932194	0.0776487	12.0053	3.33336e-33	2.42479e-31
CDV3	ENSG00000091527	1580.38	1.00692	0.0841552	11.965	5.42038e-33	3.92743e-31
ANKRD13A	ENSG00000076513	515.817	1.19556	0.0999649	11.9598	5.77276e-33	4.16635e-31
TP53INP2	ENSG00000078804	83.0957	3.16275	0.26461	11.9525	6.30114e-33	4.52993e-31
ANPEP	ENSG00000166825	577.557	-1.21143	0.101495	-11.9358	7.69812e-33	5.51269e-31
UBE2J1	ENSG00000198833	634.558	1.11659	0.0937556	11.9096	1.05533e-32	7.52804e-31
MAFF	ENSG00000185022	243.011	1.62708	0.136741	11.8989	1.19864e-32	8.51727e-31
FARP1	ENSG00000152767	75.7533	3.28217	0.276353	11.8767	1.56328e-32	1.10656e-30
CAPN2	ENSG00000162909	3538.17	0.785883	0.0662037	11.8707	1.68115e-32	1.18544e-30
CALU	ENSG00000128595	6219.91	1.01392	0.0854292	11.8685	1.72551e-32	1.21207e-30
VIM	ENSG00000026025	2535.84	-0.908474	0.0766194	-11.857	1.98008e-32	1.38561e-30
LTBP1	ENSG00000049323	1548.01	-1.30264	0.109872	-11.856	2.00313e-32	1.39642e-30
SELENOS	ENSG00000131871	460.942	1.26734	0.106898	11.8556	2.01257e-32	1.39771e-30
THADA	ENSG00000115970	1090.56	-0.964321	0.0813503	-11.8539	2.05333e-32	1.42065e-30
GNAS	ENSG00000087460	3142.07	0.839779	0.0709336	11.839	2.45484e-32	1.69209e-30
LINC01151	ENSG00000253819	183.177	-2.10152	0.177626	-11.8312	2.69238e-32	1.8489e-30
SERPINB5	ENSG00000206075	4038.89	-0.753425	0.0637384	-11.8206	3.05563e-32	2.09055e-30
CDS2	ENSG00000101290	1253.91	1.0785	0.0912929	11.8136	3.32104e-32	2.26372e-30
SUSD5	ENSG00000173705	370.422	1.52098	0.128758	11.8128	3.35293e-32	2.27702e-30
ABCC3	ENSG00000108846	170.551	-2.03745	0.172518	-11.8101	3.46331e-32	2.34333e-30
HEG1	ENSG00000173706	856.77	1.23907	0.105168	11.7818	4.8476e-32	3.26796e-30
PPP1R18	ENSG00000146112	761.166	1.18557	0.100682	11.7754	5.22698e-32	3.51085e-30
H3C2	ENSG00000286522	541.768	-1.22731	0.104263	-11.7713	5.48599e-32	3.67142e-30
SYVN1	ENSG00000162298	665.9	1.22291	0.103959	11.7634	6.02853e-32	4.01989e-30
RDH10	ENSG00000121039	308.42	-1.4818	0.126081	-11.7528	6.83561e-32	4.54161e-30
SLC7A8	ENSG00000092068	418.79	-1.57179	0.133952	-11.734	8.52905e-32	5.64636e-30
TUFT1	ENSG00000143367	223.116	1.70887	0.14582	11.719	1.01895e-31	6.7214e-30
SERPINE2	ENSG00000135919	2932.29	0.782203	0.0667625	11.7162	1.05295e-31	6.92088e-30
HM13	ENSG00000101294	1285.34	0.954283	0.0814683	11.7135	1.08641e-31	7.11539e-30
ERO1A	ENSG00000197930	3802.94	0.924913	0.0790624	11.6985	1.29702e-31	8.46466e-30
TSPAN9	ENSG00000011105	253.264	1.60768	0.137541	11.6888	1.45464e-31	9.45982e-30
MAVS	ENSG00000088888	837.792	1.05101	0.0899503	11.6843	1.53278e-31	9.90379e-30
KNTC1	ENSG00000184445	1133.47	-1.05019	0.0898809	-11.6843	1.53368e-31	9.90379e-30
SAMD9	ENSG00000205413	1393.86	0.931176	0.0798415	11.6628	1.97439e-31	1.27051e-29
MFSD3	ENSG00000167700	161.302	-2.02907	0.174046	-11.6582	2.08293e-31	1.33569e-29
MMP28	ENSG00000271447	90.2007	-3.22023	0.276371	-11.6518	2.24565e-31	1.43503e-29
DCBLD2	ENSG00000057019	7228.67	0.919165	0.0789199	11.6468	2.38226e-31	1.51706e-29
SEC24A	ENSG00000113615	1034.28	0.938862	0.0806546	11.6405	2.5642e-31	1.6273e-29
GFM2	ENSG00000164347	1469.53	2.33643	0.200851	11.6326	2.81292e-31	1.779e-29
TPCN1	ENSG00000186815	1025.51	1.03128	0.0886855	11.6285	2.95134e-31	1.86015e-29
FEZ1	ENSG00000149557	701.348	1.13257	0.0974021	11.6278	2.97789e-31	1.87048e-29
CSF3	ENSG00000108342	1758.41	0.921067	0.0792185	11.6269	3.00735e-31	1.88256e-29
CXADR	ENSG00000154639	127.516	2.2859	0.196907	11.6091	3.70638e-31	2.31228e-29
TOP2A	ENSG00000131747	2156.93	-0.903809	0.0779434	-11.5957	4.33297e-31	2.69405e-29
KRT16	ENSG00000186832	476.816	-1.35713	0.117065	-11.593	4.47323e-31	2.7719e-29
NBN	ENSG00000104320	1049.88	-0.984706	0.0849681	-11.5891	4.67906e-31	2.88971e-29
ACER3	ENSG00000078124	1130.54	0.990732	0.085601	11.5738	5.5922e-31	3.4421e-29
GABRE	ENSG00000102287	373.335	-1.40909	0.121822	-11.5668	6.06817e-31	3.72262e-29
PDGFB	ENSG00000100311	100.137	2.56505	0.221847	11.5622	6.40145e-31	3.91403e-29
MYO10	ENSG00000145555	2083.42	0.852833	0.0737754	11.5599	6.5818e-31	4.01098e-29
UPP1	ENSG00000183696	1360.57	0.943235	0.0816819	11.5477	7.58645e-31	4.60795e-29
SLC39A14	ENSG00000104635	4332.25	0.940915	0.081537	11.5397	8.31851e-31	5.03598e-29
KRT14	ENSG00000186847	23747.2	-0.788924	0.0684188	-11.5308	9.22603e-31	5.56708e-29
URB1	ENSG00000142207	1556.54	-0.964438	0.0838068	-11.5079	1.20417e-30	7.24233e-29
ZNF706	ENSG00000120963	478.981	-1.26521	0.110084	-11.4932	1.42686e-30	8.55372e-29
MICAL2	ENSG00000133816	3027.51	0.80145	0.0697713	11.4868	1.53664e-30	9.18194e-29
SAMD4A	ENSG00000020577	475.18	1.16051	0.101162	11.4717	1.82936e-30	1.08956e-28
CD24	ENSG00000272398	809.314	1.06952	0.0932515	11.4692	1.88343e-30	1.11815e-28
BRCA2	ENSG00000139618	853.528	-0.971914	0.0847648	-11.466	1.95462e-30	1.15668e-28
SOD2	ENSG00000291237	1540.72	1.20892	0.105493	11.4598	2.10101e-30	1.23933e-28
LRP4	ENSG00000134569	424.038	-1.27958	0.11187	-11.4381	2.69873e-30	1.58682e-28
VAT1	ENSG00000108828	906.279	0.975768	0.0853559	11.4318	2.90185e-30	1.70082e-28
KCTD10	ENSG00000110906	590.183	1.09448	0.0958872	11.4142	3.55073e-30	2.07453e-28
SERINC3	ENSG00000132824	2366.01	1.05536	0.0925562	11.4023	4.0706e-30	2.37074e-28
RBM12B	ENSG00000183808	919.696	-0.942898	0.0826995	-11.4015	4.10997e-30	2.38611e-28
CNN2	ENSG00000064666	1571.2	1.05867	0.0928708	11.3994	4.20918e-30	2.43603e-28
TAGLN	ENSG00000149591	93.1102	2.73789	0.24053	11.3827	5.09716e-30	2.94069e-28
GSDMC	ENSG00000147697	504.51	-1.16219	0.102198	-11.3719	5.77207e-30	3.31966e-28
PALM2AKAP2	ENSG00000157654	1711.97	1.02072	0.0897755	11.3697	5.91997e-30	3.39412e-28
NET1	ENSG00000173848	1932.04	0.817451	0.0720595	11.3441	7.93308e-30	4.53417e-28
FAM114A1	ENSG00000197712	635.138	1.15651	0.101982	11.3404	8.28038e-30	4.71802e-28
CRYBG1	ENSG00000112297	3788.98	-0.766884	0.0677616	-11.3174	1.07643e-29	6.11439e-28
CPNE3	ENSG00000085719	2380.88	-0.768955	0.0680285	-11.3034	1.2619e-29	7.14586e-28
GABPB1-AS1	ENSG00000244879	544.974	-1.22608	0.108475	-11.3029	1.26996e-29	7.16946e-28
VGLL3	ENSG00000206538	696.947	1.03986	0.0920182	11.3006	1.30328e-29	7.33505e-28
PTGS1	ENSG00000095303	91.2317	-3.0061	0.266516	-11.2792	1.6619e-29	9.32491e-28
STAU1	ENSG00000124214	847.307	1.00484	0.0892025	11.2647	1.95988e-29	1.09634e-27
JPT2	ENSG00000206053	918.665	0.993923	0.0885702	11.2219	3.18474e-29	1.77612e-27
CFL1	ENSG00000172757	2792.62	0.878583	0.0784525	11.1989	4.12798e-29	2.29323e-27
DNAJC3	ENSG00000102580	3878.17	0.864174	0.0771672	11.1987	4.13689e-29	2.29323e-27
PIK3C2G	ENSG00000139144	121.318	-2.31534	0.207036	-11.1832	4.92527e-29	2.72206e-27
TTLL7	ENSG00000137941	313.009	1.34322	0.120312	11.1644	6.08677e-29	3.35392e-27
DUSP1	ENSG00000120129	299.839	1.4177	0.127139	11.1508	7.09619e-29	3.89846e-27
H3C10	ENSG00000278828	606.863	-1.21616	0.109149	-11.1422	7.81853e-29	4.28251e-27
CHMP4B	ENSG00000101421	229.757	1.56882	0.141063	11.1215	9.86546e-29	5.38766e-27
TTPAL	ENSG00000124120	802.175	0.98903	0.0890339	11.1085	1.14102e-28	6.21281e-27
AAK1	ENSG00000115977	1072.82	1.04445	0.0940402	11.1064	1.16766e-28	6.3391e-27
TMED9	ENSG00000184840	1417.23	0.930951	0.0841453	11.0636	1.88348e-28	1.01952e-26
TGFB2	ENSG00000092969	318.358	1.67671	0.151699	11.0528	2.12375e-28	1.1462e-26
H3C3	ENSG00000287080	673.24	-1.0506	0.0951045	-11.0468	2.27046e-28	1.2218e-26
PVT1	ENSG00000249859	1219.5	-1.12833	0.102395	-11.0193	3.08391e-28	1.6547e-26
IL32	ENSG00000008517	113.507	2.21132	0.201132	10.9944	4.06759e-28	2.17616e-26
ITGB6	ENSG00000115221	5813.67	0.97158	0.0883731	10.9941	4.08091e-28	2.17696e-26
NDUFB9	ENSG00000147684	1320.62	-1.03254	0.0940847	-10.9746	5.06323e-28	2.69317e-26
GAS5	ENSG00000234741	3709.96	-0.990474	0.0902622	-10.9733	5.13651e-28	2.72427e-26
ACAT2	ENSG00000120437	1452.27	0.856369	0.0781315	10.9606	5.91007e-28	3.12555e-26
CD63	ENSG00000135404	1973.23	0.901095	0.0822458	10.9561	6.21022e-28	3.27487e-26
YWHAH	ENSG00000128245	695.863	1.01385	0.0925951	10.9493	6.6955e-28	3.52069e-26
CAD	ENSG00000084774	1753.66	-0.799965	0.0730916	-10.9447	7.04566e-28	3.69426e-26
WEE1	ENSG00000166483	463.489	-1.19051	0.10889	-10.9331	8.00628e-28	4.18601e-26
RIN1	ENSG00000174791	199.473	-1.81701	0.166197	-10.9328	8.02981e-28	4.18642e-26
KIAA1191	ENSG00000122203	653.991	1.02319	0.0935922	10.9324	8.06624e-28	4.19353e-26
SP9	ENSG00000217236	684.38	13.1372	1.20208	10.9288	8.39937e-28	4.35442e-26
KCNK6	ENSG00000099337	367.593	1.27514	0.117112	10.8881	1.31312e-27	6.7884e-26
WSB2	ENSG00000176871	585.146	1.04968	0.0964145	10.8871	1.32736e-27	6.84279e-26
XACT	ENSG00000241743	89.422	-5.6172	0.516059	-10.8848	1.36185e-27	7.00096e-26
CYP1B1	ENSG00000138061	428.079	-1.35926	0.125021	-10.8723	1.56268e-27	8.01104e-26
P4HA2	ENSG00000072682	3354.9	1.00816	0.0927474	10.8699	1.60316e-27	8.19571e-26
FAM83H	ENSG00000180921	1597.06	-0.831817	0.0765384	-10.868	1.638e-27	8.35062e-26
TPM3	ENSG00000143549	1922.97	0.809614	0.0746413	10.8467	2.0667e-27	1.0507e-25
PKP1	ENSG00000081277	1011.64	-0.87255	0.0804522	-10.8456	2.09308e-27	1.06119e-25
NF2	ENSG00000186575	1058.9	0.936012	0.0863623	10.8382	2.26872e-27	1.14707e-25
SH3BP4	ENSG00000130147	1028.68	0.903521	0.0834772	10.8236	2.66209e-27	1.34228e-25
PCDH7	ENSG00000169851	2190.63	1.007	0.0931084	10.8154	2.91108e-27	1.46381e-25
DDIT4	ENSG00000168209	3763.56	-0.666379	0.0616262	-10.8132	2.97999e-27	1.49438e-25
SPIDR	ENSG00000164808	501.868	-1.09631	0.101497	-10.8014	3.38937e-27	1.69505e-25
ADAM19	ENSG00000135074	554.895	1.32866	0.123016	10.8007	3.41737e-27	1.70443e-25
FAM110C	ENSG00000184731	338.803	1.26487	0.11712	10.7998	3.44806e-27	1.71417e-25
CEBPD	ENSG00000221869	111.726	-2.42591	0.224629	-10.7996	3.45553e-27	1.71417e-25
UBC	ENSG00000150991	6895.19	0.671406	0.0621785	10.798	3.51664e-27	1.73979e-25
PJA2	ENSG00000198961	1811.05	0.877601	0.0813986	10.7815	4.20881e-27	2.07665e-25
BVES	ENSG00000112276	377.715	1.33171	0.123542	10.7794	4.30601e-27	2.11892e-25
-	ENSG00000251095	524.8	-1.24579	0.115666	-10.7706	4.73698e-27	2.32478e-25
ATL1	ENSG00000198513	82.0673	2.56301	0.238086	10.7651	5.03232e-27	2.46316e-25
AREG	ENSG00000109321	8421.27	0.700111	0.0650736	10.7588	5.38933e-27	2.63091e-25
NEDD4	ENSG00000069869	2064.6	0.780579	0.0727006	10.7369	6.83037e-27	3.32556e-25
VIRMA	ENSG00000164944	1687.47	-0.852073	0.0793998	-10.7314	7.24682e-27	3.51901e-25
BMAL2	ENSG00000029153	1406.53	0.967711	0.0902452	10.7231	7.92725e-27	3.83929e-25
INTS8	ENSG00000164941	749.232	-0.931409	0.0869272	-10.7148	8.6723e-27	4.18911e-25
BNIP3	ENSG00000176171	403.246	1.19918	0.112058	10.7015	1.00145e-26	4.8248e-25
GPSM2	ENSG00000121957	1003.22	-0.918285	0.0859628	-10.6824	1.23106e-26	5.91551e-25
SYT14	ENSG00000143469	114.613	-2.24011	0.210076	-10.6633	1.51079e-26	7.24078e-25
IQANK1	ENSG00000203499	125.692	-2.18095	0.20471	-10.6538	1.67363e-26	8.00038e-25
ALOX5AP	ENSG00000132965	58.4405	3.78505	0.355503	10.647	1.80017e-26	8.54524e-25
SLC10A6	ENSG00000145283	86.8434	2.53055	0.237679	10.647	1.80154e-26	8.54524e-25
SGMS2	ENSG00000164023	1370.07	0.943871	0.0886506	10.6471	1.79904e-26	8.54524e-25
CHST15	ENSG00000182022	637.448	1.03169	0.0969126	10.6455	1.82921e-26	8.65417e-25
KCNS2	ENSG00000156486	88.0882	-2.70613	0.255276	-10.6008	2.9538e-26	1.39389e-24
H3C7	ENSG00000277775	602.482	-1.09863	0.10379	-10.5851	3.49557e-26	1.64533e-24
PSEN1	ENSG00000080815	1135.33	0.845226	0.0799344	10.574	3.93367e-26	1.84682e-24
MIR22HG	ENSG00000186594	446.105	1.16448	0.110373	10.5504	5.05868e-26	2.36896e-24
ACTR2	ENSG00000138071	2077.03	0.864805	0.0820127	10.5448	5.37067e-26	2.50868e-24
H1-5	ENSG00000184357	1502.44	-1.12244	0.106458	-10.5435	5.44414e-26	2.53656e-24
DCAF13	ENSG00000164934	654.136	-0.989415	0.0941103	-10.5134	7.49752e-26	3.48445e-24
SGTB	ENSG00000197860	288.576	1.32054	0.125737	10.5023	8.4268e-26	3.90647e-24
PIK3R1	ENSG00000145675	1321.51	-0.790215	0.0754514	-10.4732	1.1475e-25	5.30616e-24
ANKLE2	ENSG00000176915	1522.35	0.760709	0.0726721	10.4677	1.21572e-25	5.60756e-24
EHD1	ENSG00000110047	437.613	1.1029	0.105379	10.466	1.23778e-25	5.69501e-24
EFNB2	ENSG00000125266	1533.69	0.804385	0.0768825	10.4625	1.2838e-25	5.89204e-24
OPN3	ENSG00000054277	329.187	1.23645	0.118206	10.4601	1.31697e-25	6.02924e-24
IL33	ENSG00000137033	64.7928	-4.27829	0.410832	-10.4137	2.14682e-25	9.80397e-24
QPCT	ENSG00000115828	254.884	1.40617	0.13506	10.4114	2.19876e-25	1.00163e-23
CDCP1	ENSG00000163814	5813.07	1.02745	0.0986906	10.4108	2.21419e-25	1.00617e-23
NUP205	ENSG00000155561	2311.12	-0.73047	0.0702319	-10.4008	2.45797e-25	1.1142e-23
LINC01060	ENSG00000249378	148.993	1.89838	0.182541	10.3997	2.48651e-25	1.12161e-23
CCNYL1	ENSG00000163249	337.258	1.22998	0.11827	10.3998	2.48409e-25	1.12161e-23
UBR5	ENSG00000104517	4183.57	-0.702799	0.0676234	-10.3928	2.6727e-25	1.20265e-23
NID1	ENSG00000116962	138.79	-2.00793	0.193355	-10.3847	2.91175e-25	1.30702e-23
H2AC11	ENSG00000196787	615.172	-1.12162	0.108181	-10.368	3.46773e-25	1.5528e-23
KTN1	ENSG00000126777	3187.65	0.728679	0.0703266	10.3614	3.71636e-25	1.66009e-23
PLXNA3	ENSG00000130827	713.452	1.00479	0.0970639	10.3518	4.10743e-25	1.83034e-23
PLAU	ENSG00000122861	6273.89	0.988046	0.0955401	10.3417	4.56422e-25	2.02898e-23
SAMD8	ENSG00000156671	1113.02	0.862136	0.083387	10.339	4.69561e-25	2.08236e-23
SRGN	ENSG00000122862	89.9869	2.49502	0.241527	10.3302	5.14402e-25	2.27574e-23
PRRC1	ENSG00000164244	1218.11	0.865464	0.083794	10.3285	5.23864e-25	2.31204e-23
SERINC2	ENSG00000168528	1200.1	0.810623	0.078607	10.3123	6.19681e-25	2.72838e-23
CDC37	ENSG00000105401	486.671	1.02201	0.0991214	10.3106	6.30748e-25	2.77047e-23
ZNFX1	ENSG00000124201	1566.66	0.829831	0.0805729	10.2991	7.11049e-25	3.11575e-23
RAB22A	ENSG00000124209	1005.47	0.976285	0.0948352	10.2945	7.45681e-25	3.25974e-23
MIR205HG	ENSG00000230937	6756.32	-0.756177	0.0735081	-10.287	8.06621e-25	3.51778e-23
EDEM1	ENSG00000134109	2925.22	0.735911	0.0716134	10.2762	9.02474e-25	3.92651e-23
MCC	ENSG00000171444	1736.33	0.828359	0.0807164	10.2626	1.03893e-24	4.50956e-23
HES2	ENSG00000069812	179.017	-1.66131	0.161895	-10.2617	1.04871e-24	4.5413e-23
FST	ENSG00000134363	1717.97	0.923931	0.0900509	10.2601	1.06593e-24	4.60501e-23
-	ENSG00000261051	166.709	1.70998	0.166682	10.2589	1.07874e-24	4.64945e-23
PTTG1IP	ENSG00000183255	1383.67	0.753372	0.0735704	10.2401	1.31036e-24	5.63454e-23
TMED7	ENSG00000134970	2808.96	0.672658	0.0658294	10.2182	1.64371e-24	7.05149e-23
GLIPR1	ENSG00000139278	82.7395	2.37892	0.233189	10.2017	1.94904e-24	8.3419e-23
MAP1LC3B	ENSG00000140941	352.143	1.20307	0.117963	10.1988	2.00787e-24	8.57373e-23
TNFRSF21	ENSG00000146072	725.646	-1.00889	0.0990729	-10.1833	2.35436e-24	1.003e-22
ATP6V0E1	ENSG00000113732	578.275	0.99342	0.0977188	10.1661	2.80906e-24	1.19395e-22
GPAA1	ENSG00000197858	495.085	-1.12957	0.111146	-10.163	2.90118e-24	1.23026e-22
H3C6	ENSG00000274750	185.981	-1.58616	0.156109	-10.1606	2.97163e-24	1.25724e-22
FBLN1	ENSG00000077942	123.747	-2.00284	0.197236	-10.1546	3.16244e-24	1.3349e-22
TUBB	ENSG00000196230	5442.7	0.771355	0.0759712	10.1533	3.20493e-24	1.34974e-22
BCL11A	ENSG00000119866	236.54	-1.55864	0.153523	-10.1525	3.23081e-24	1.35753e-22
TMTC1	ENSG00000133687	164.406	-1.86453	0.183796	-10.1445	3.50434e-24	1.46911e-22
GCH1	ENSG00000131979	137.611	1.78702	0.176906	10.1015	5.43872e-24	2.27487e-22
DANCR	ENSG00000226950	489.958	-1.03035	0.102241	-10.0777	6.93333e-24	2.89345e-22
PXN	ENSG00000089159	2026.97	0.797925	0.0791907	10.076	7.05451e-24	2.93736e-22
RIOK3	ENSG00000101782	992.01	0.801893	0.0795924	10.075	7.1264e-24	2.96059e-22
MTBP	ENSG00000172167	228.558	-1.47118	0.146065	-10.0721	7.34154e-24	3.0431e-22
RAB1A	ENSG00000138069	1053.47	0.825129	0.0819847	10.0644	7.93569e-24	3.28199e-22
SLC31A2	ENSG00000136867	370.5	1.13633	0.113162	10.0416	1.00023e-23	4.1274e-22
FIRRE	ENSG00000213468	63.1291	-4.79939	0.478449	-10.0311	1.11229e-23	4.57953e-22
FANCD2	ENSG00000144554	562.786	-1.10347	0.110064	-10.0258	1.17429e-23	4.82403e-22
ANO6	ENSG00000177119	2154.86	0.980191	0.0977859	10.0238	1.19748e-23	4.90832e-22
TMEM184B	ENSG00000198792	791.089	1.07463	0.107258	10.0191	1.25614e-23	5.13735e-22
YIPF5	ENSG00000145817	900.089	0.895636	0.0894404	10.0138	1.32588e-23	5.41053e-22
PEG10	ENSG00000242265	520.084	-1.07051	0.106947	-10.0097	1.38115e-23	5.6236e-22
PTPN1	ENSG00000196396	1208.17	0.801711	0.0801582	10.0016	1.49955e-23	6.09221e-22
ERO1B	ENSG00000086619	450.314	1.05457	0.105479	9.99783	1.55771e-23	6.31456e-22
FSTL1	ENSG00000163430	2513.97	0.764194	0.0766077	9.97542	1.95275e-23	7.89855e-22
AKAP9	ENSG00000127914	1593.3	0.799175	0.0801514	9.97082	2.0453e-23	8.25474e-22
SLC1A4	ENSG00000115902	984.897	0.986241	0.0989972	9.96231	2.22826e-23	8.97349e-22
FRMD6	ENSG00000139926	2515.75	0.656744	0.06593	9.96123	2.25256e-23	9.05155e-22
PRDM1	ENSG00000057657	310.871	1.28853	0.129387	9.95874	2.30979e-23	9.2613e-22
GFOD1	ENSG00000145990	579.915	1.00359	0.100808	9.95539	2.38882e-23	9.55737e-22
B2M	ENSG00000166710	3398.2	0.633703	0.0637007	9.94813	2.56976e-23	1.0259e-21
FAM238C	ENSG00000290706	60.2181	2.8553	0.287039	9.94745	2.58731e-23	1.03067e-21
SGCB	ENSG00000163069	580.306	0.924358	0.0929434	9.94538	2.64155e-23	1.05e-21
ZNF841	ENSG00000197608	270.386	1.34297	0.135117	9.93927	2.80873e-23	1.11405e-21
CCDC80	ENSG00000091986	343.969	1.24588	0.125424	9.93334	2.98108e-23	1.17986e-21
PTPN12	ENSG00000127947	1049.62	0.796697	0.0802156	9.93194	3.02305e-23	1.19391e-21
SFRP1	ENSG00000104332	409.394	-1.19878	0.120763	-9.92673	3.18517e-23	1.25524e-21
SPECC1	ENSG00000128487	1056.42	0.897368	0.0904126	9.92525	3.23281e-23	1.27129e-21
DGLUCY	ENSG00000133943	308.67	-1.31202	0.132324	-9.91524	3.57393e-23	1.40244e-21
RAD21	ENSG00000164754	2586.58	-0.7687	0.0776127	-9.9043	3.98766e-23	1.56146e-21
RIMS3	ENSG00000117016	70.5128	2.50186	0.252621	9.9036	4.01547e-23	1.56902e-21
PGM2L1	ENSG00000165434	350.006	1.16148	0.117383	9.89484	4.38328e-23	1.70911e-21
TENM2	ENSG00000145934	5201.77	0.945056	0.0955384	9.8919	4.51391e-23	1.75632e-21
ACTB	ENSG00000075624	28786	0.781566	0.0790545	9.88642	4.7678e-23	1.85119e-21
PLXNB1	ENSG00000164050	1902.55	-0.891239	0.0901543	-9.88571	4.80186e-23	1.86049e-21
ABAT	ENSG00000183044	133.356	1.74899	0.176976	9.88262	4.95189e-23	1.91459e-21
LRPPRC	ENSG00000138095	2868.39	-0.687484	0.06957	-9.88191	4.98756e-23	1.92434e-21
SYNPO2	ENSG00000172403	157.522	5.04495	0.510993	9.87284	5.45974e-23	2.09773e-21
MDN1	ENSG00000112159	2270.67	-0.80038	0.0810673	-9.87304	5.44898e-23	2.09773e-21
TMEM263	ENSG00000151135	769.394	0.85341	0.0864678	9.86969	5.63373e-23	2.16007e-21
SLC16A3	ENSG00000141526	1135.16	0.883305	0.0895443	9.86445	5.93606e-23	2.27125e-21
MAN2C1	ENSG00000140400	682.685	-0.909657	0.0922639	-9.8593	6.24839e-23	2.3858e-21
ATP9A	ENSG00000054793	945.94	0.96659	0.0981053	9.85257	6.68115e-23	2.54575e-21
SKIL	ENSG00000136603	1204.61	0.767249	0.0778771	9.85205	6.7163e-23	2.55386e-21
ZC3H7B	ENSG00000100403	833.731	0.895761	0.0911461	9.82775	8.55067e-23	3.24467e-21
SLC39A7	ENSG00000112473	840.871	0.824639	0.0839679	9.82088	9.15366e-23	3.46634e-21
CHD7	ENSG00000171316	1000.27	-0.938758	0.0956623	-9.81325	9.87333e-23	3.73118e-21
AKR1C1	ENSG00000187134	167.406	-1.60498	0.163689	-9.80506	1.07086e-22	4.03855e-21
RAB7B	ENSG00000276600	67.2523	-3.16395	0.322893	-9.79876	1.13972e-22	4.28947e-21
H2BC9	ENSG00000275713	485.567	-1.14692	0.117102	-9.79424	1.19191e-22	4.4767e-21
RPL30	ENSG00000156482	3367.94	-0.64739	0.0661828	-9.78186	1.34714e-22	5.04945e-21
MAN1A1	ENSG00000111885	1183.62	0.87952	0.0899282	9.78024	1.36881e-22	5.11718e-21
MACF1	ENSG00000127603	8080.04	0.775217	0.0792647	9.7801	1.37077e-22	5.11718e-21
SLC30A4	ENSG00000104154	303.641	1.26642	0.129513	9.77834	1.39484e-22	5.19649e-21
H4C3	ENSG00000197061	446.729	-1.07583	0.110127	-9.76904	1.52892e-22	5.68451e-21
OSMR	ENSG00000145623	3048.75	0.846904	0.08687	9.74909	1.86133e-22	6.90642e-21
AFAP1	ENSG00000196526	698.789	0.910779	0.0934749	9.74357	1.9653e-22	7.27753e-21
LASP1	ENSG00000002834	1420.66	0.869922	0.0893046	9.74106	2.0144e-22	7.44439e-21
DERL2	ENSG00000072849	499.111	0.971577	0.0998471	9.73065	2.23158e-22	8.23047e-21
PPP1R3B	ENSG00000173281	183.136	1.55621	0.159943	9.72978	2.25076e-22	8.28462e-21
TNFAIP1	ENSG00000109079	719.247	0.928401	0.0955036	9.72111	2.45091e-22	9.00331e-21
S100A11	ENSG00000163191	1977.57	0.836264	0.0860285	9.72077	2.45914e-22	9.01555e-21
SLC16A7	ENSG00000118596	240.675	-1.44437	0.148818	-9.70558	2.8544e-22	1.04438e-20
GOLGB1	ENSG00000173230	1880.72	0.673982	0.0694945	9.69836	3.06384e-22	1.11879e-20
PAPSS2	ENSG00000198682	190.332	1.51571	0.156304	9.69722	3.09812e-22	1.12907e-20
PSMD2	ENSG00000175166	3270.1	0.6608	0.0681511	9.69609	3.13263e-22	1.13939e-20
STK10	ENSG00000072786	538.028	1.00507	0.103772	9.68539	3.47878e-22	1.26279e-20
ALDH3A2	ENSG00000072210	561.955	-0.933357	0.0963941	-9.68272	3.57094e-22	1.29369e-20
SLC6A9	ENSG00000196517	338.082	1.18225	0.12213	9.68022	3.65928e-22	1.32309e-20
GALNT3	ENSG00000115339	2339.22	0.812919	0.0840197	9.67534	3.83808e-22	1.38502e-20
CPEB4	ENSG00000113742	424.25	1.09964	0.11367	9.67397	3.88995e-22	1.40099e-20
TMEM156	ENSG00000121895	82.9641	-2.4831	0.25677	-9.6705	4.02427e-22	1.44654e-20
TAF13	ENSG00000197780	244.048	1.56247	0.161604	9.66852	4.10258e-22	1.47181e-20
CBX5	ENSG00000094916	2078.41	-0.76925	0.079658	-9.65691	4.59506e-22	1.64528e-20
CLINT1	ENSG00000113282	943.121	0.827435	0.0857151	9.65332	4.75879e-22	1.7006e-20
ARFGAP3	ENSG00000242247	403.029	1.06657	0.110564	9.64668	5.07727e-22	1.81089e-20
SERPINB7	ENSG00000166396	729.134	0.998283	0.103506	9.64473	5.17458e-22	1.84203e-20
NEDD9	ENSG00000111859	283.574	1.18322	0.122691	9.64394	5.21454e-22	1.85267e-20
GOLGA4	ENSG00000144674	1639.4	0.754576	0.0783839	9.62666	6.16996e-22	2.1879e-20
CEMIP2	ENSG00000135048	1271	0.867207	0.0901344	9.62126	6.50287e-22	2.30152e-20
NORAD	ENSG00000260032	3203.32	0.672731	0.0700079	9.60936	7.30028e-22	2.57878e-20
MSANTD3	ENSG00000066697	384.768	1.17062	0.121874	9.60518	7.60287e-22	2.68052e-20
FKBP5	ENSG00000096060	1005.07	-0.891712	0.0930345	-9.58475	9.26825e-22	3.26143e-20
NOL4L	ENSG00000197183	268.562	1.391	0.145228	9.57804	9.88996e-22	3.47357e-20
ZYX	ENSG00000159840	555.121	1.13301	0.118439	9.5662	1.10907e-21	3.88786e-20
GLDC	ENSG00000178445	56.078	-4.62816	0.484023	-9.56184	1.15677e-21	4.04736e-20
MICALL2	ENSG00000164877	247.646	-1.52265	0.159373	-9.55401	1.24775e-21	4.35742e-20
CD109	ENSG00000156535	7263.67	-0.940255	0.0984375	-9.5518	1.27463e-21	4.44287e-20
FNBP1L	ENSG00000137942	394.829	1.05253	0.11024	9.54759	1.3275e-21	4.61838e-20
BCHE	ENSG00000114200	159.803	-1.68183	0.176158	-9.54732	1.33096e-21	4.6217e-20
YWHAG	ENSG00000170027	2192.76	0.832442	0.0872769	9.53794	1.45698e-21	5.04977e-20
ARCN1	ENSG00000095139	1516.42	0.849322	0.0890521	9.53737	1.46505e-21	5.06804e-20
IL6R	ENSG00000160712	220.146	-1.4014	0.146941	-9.53718	1.46776e-21	5.06804e-20
RTKN	ENSG00000114993	543.852	0.92573	0.0970718	9.53654	1.47673e-21	5.08945e-20
SURF4	ENSG00000148248	2549.85	0.697878	0.0734321	9.50372	2.02533e-21	6.96712e-20
MYLK	ENSG00000065534	368.887	1.11141	0.11698	9.50083	2.08217e-21	7.1493e-20
ITPR1	ENSG00000150995	190.447	-1.49567	0.157513	-9.49553	2.19094e-21	7.50878e-20
MCFD2	ENSG00000180398	1286.96	0.778817	0.0820514	9.49182	2.27025e-21	7.76613e-20
SMS	ENSG00000102172	555.635	0.950114	0.100126	9.48921	2.32785e-21	7.94838e-20
PEX6	ENSG00000124587	171.72	-1.54852	0.163214	-9.48768	2.36237e-21	8.05132e-20
PCDH1	ENSG00000156453	90.5896	-2.289	0.241608	-9.47403	2.69254e-21	9.15963e-20
CCDC68	ENSG00000166510	275.803	1.18694	0.125334	9.47028	2.79099e-21	9.47699e-20
B4GALT5	ENSG00000158470	903.085	0.918982	0.0971612	9.45832	3.1293e-21	1.06062e-19
PRNP	ENSG00000171867	6725.07	0.713875	0.0754911	9.45641	3.18694e-21	1.07817e-19
OSTM1	ENSG00000081087	995.996	0.78014	0.0825043	9.45574	3.20733e-21	1.08308e-19
USB1	ENSG00000103005	307.871	1.18758	0.125615	9.45408	3.2588e-21	1.09844e-19
ATR	ENSG00000175054	1554.02	-0.689388	0.0729275	-9.45305	3.29087e-21	1.10723e-19
MME	ENSG00000196549	471.59	-1.09197	0.11557	-9.44855	3.43543e-21	1.15375e-19
AMOTL2	ENSG00000114019	813.788	0.818176	0.0865952	9.44829	3.44427e-21	1.15461e-19
SAA1	ENSG00000173432	161.183	1.51313	0.160374	9.43504	3.90862e-21	1.30789e-19
OSBPL2	ENSG00000130703	560.301	0.909391	0.0964305	9.43053	4.08038e-21	1.36289e-19
RAB27B	ENSG00000041353	273.636	-1.23387	0.13089	-9.42676	4.22948e-21	1.41013e-19
GALE	ENSG00000117308	373.75	-1.09166	0.115813	-9.42609	4.2566e-21	1.41661e-19
ERVMER34-1	ENSG00000226887	418.504	-1.06082	0.112586	-9.42237	4.41038e-21	1.46514e-19
SEC63	ENSG00000025796	1197.56	0.777596	0.0825621	9.41832	4.5835e-21	1.51991e-19
FBLIM1	ENSG00000162458	1278.86	0.815313	0.0866628	9.40788	5.06229e-21	1.67566e-19
CREB3L2	ENSG00000182158	1594.1	0.790603	0.0840727	9.4038	5.26251e-21	1.7388e-19
AMOTL1	ENSG00000166025	3837.73	0.770968	0.0820112	9.40076	5.41699e-21	1.78664e-19
B3GNT2	ENSG00000170340	663.611	1.03206	0.109801	9.39937	5.48898e-21	1.80714e-19
CADM1	ENSG00000182985	548.356	-0.9995	0.106429	-9.39124	5.92953e-21	1.9487e-19
GOLT1B	ENSG00000111711	900.483	0.768399	0.0819111	9.38089	6.54195e-21	2.14613e-19
MSRB3	ENSG00000174099	253.335	1.23522	0.131726	9.37714	6.77868e-21	2.21984e-19
BMPR2	ENSG00000204217	2992.32	0.713028	0.0760872	9.3712	7.17142e-21	2.34428e-19
LAPTM4A	ENSG00000068697	1132.46	0.841814	0.0899245	9.36134	7.8729e-21	2.56902e-19
YKT6	ENSG00000106636	726.039	0.847668	0.0905696	9.3593	8.02643e-21	2.61449e-19
TMBIM1	ENSG00000135926	3335.43	0.74996	0.0801488	9.3571	8.19551e-21	2.66484e-19
FZD6	ENSG00000164930	2457.31	-0.811125	0.0867313	-9.35216	8.58786e-21	2.7875e-19
FBXO2	ENSG00000116661	335.371	1.09218	0.116793	9.35141	8.64878e-21	2.7974e-19
PDLIM5	ENSG00000163110	2416.05	0.718701	0.0768545	9.35144	8.64605e-21	2.7974e-19
XDH	ENSG00000158125	652.617	-0.891719	0.0954199	-9.34521	9.17052e-21	2.96095e-19
PLEKHA2	ENSG00000169499	423.292	0.993224	0.106342	9.33989	9.64303e-21	3.10806e-19
TMED5	ENSG00000117500	1611.62	0.675236	0.0723038	9.33887	9.73676e-21	3.13279e-19
RALY	ENSG00000125970	817.318	0.825526	0.0884057	9.33793	9.82329e-21	3.15511e-19
AKIRIN1	ENSG00000174574	531.186	0.915625	0.0980876	9.33476	1.01216e-20	3.24526e-19
NSMAF	ENSG00000035681	494.351	-0.971866	0.104156	-9.33088	1.04997e-20	3.36062e-19
CFH	ENSG00000000971	80.0432	-2.40907	0.258206	-9.33002	1.0585e-20	3.38205e-19
TMEM68	ENSG00000167904	531.915	-0.998482	0.107058	-9.32658	1.09341e-20	3.48753e-19
KDELR1	ENSG00000105438	849.954	0.842091	0.0903151	9.32392	1.12121e-20	3.57004e-19
PDLIM1	ENSG00000107438	696.292	0.883427	0.0947798	9.32084	1.15428e-20	3.66896e-19
SLC35F6	ENSG00000213699	903.185	0.972036	0.104291	9.3204	1.15906e-20	3.67782e-19
KIF20B	ENSG00000138182	769.099	-0.813077	0.0872534	-9.31857	1.17919e-20	3.73524e-19
EIF6	ENSG00000242372	753.37	0.87836	0.0943549	9.30912	1.28901e-20	4.0761e-19
CLIP1	ENSG00000130779	789.532	0.787135	0.0846852	9.29483	1.47446e-20	4.65453e-19
ATP6V1E1	ENSG00000131100	464.035	0.97843	0.105451	9.27849	1.719e-20	5.41721e-19
APBB1	ENSG00000166313	103.055	2.04017	0.219945	9.2758	1.76288e-20	5.54601e-19
PUF60	ENSG00000179950	856.332	-0.84161	0.0907809	-9.27077	1.84799e-20	5.80382e-19
SCNN1A	ENSG00000111319	83.8784	-2.30998	0.249207	-9.26933	1.87324e-20	5.87311e-19
MCM7	ENSG00000166508	959.012	-0.757587	0.0817404	-9.26821	1.89298e-20	5.9249e-19
TIMM17A	ENSG00000134375	435.258	1.10653	0.11961	9.25118	2.22026e-20	6.93747e-19
COL4A6	ENSG00000197565	1667.42	-0.895108	0.0967824	-9.24866	2.27322e-20	7.0909e-19
LRRC14	ENSG00000160959	373.451	-1.0535	0.113995	-9.24162	2.42796e-20	7.56077e-19
NDST1	ENSG00000070614	1972.5	0.712754	0.0771298	9.24097	2.44266e-20	7.59369e-19
SETX	ENSG00000107290	3644.66	0.61178	0.0662765	9.23072	2.68809e-20	8.3426e-19
ARF1	ENSG00000143761	1340.81	0.79801	0.0864651	9.22926	2.72503e-20	8.443e-19
PDGFC	ENSG00000145431	1105.92	0.707531	0.0766997	9.22469	2.84381e-20	8.79621e-19
SRC	ENSG00000197122	621.928	0.855883	0.0928134	9.22155	2.92845e-20	9.04281e-19
SESN3	ENSG00000149212	475.585	-0.958298	0.10393	-9.22061	2.95426e-20	9.10724e-19
CARHSP1	ENSG00000153048	329.222	1.07977	0.117166	9.21574	3.09137e-20	9.51397e-19
DYNC1LI2	ENSG00000135720	1139.72	0.716914	0.0778236	9.21204	3.19979e-20	9.83122e-19
THBD	ENSG00000178726	546.031	-1.13918	0.123727	-9.20724	3.34617e-20	1.02638e-18
NFIA	ENSG00000162599	2153.16	-0.834537	0.0906443	-9.20672	3.36232e-20	1.02962e-18
SEPTIN9	ENSG00000184640	2158.31	0.6648	0.0722623	9.19983	3.58522e-20	1.09554e-18
PGAP1	ENSG00000197121	978.702	-0.811312	0.0881889	-9.1997	3.58948e-20	1.09554e-18
ATP6V1D	ENSG00000100554	438.698	1.02801	0.111754	9.19886	3.61771e-20	1.10232e-18
DLG1	ENSG00000075711	1919.74	0.670166	0.0728905	9.19415	3.77956e-20	1.14974e-18
H3C12	ENSG00000197153	256.436	-1.4253	0.155157	-9.18619	4.07007e-20	1.23607e-18
TRAP1	ENSG00000126602	531.479	-0.947399	0.103153	-9.18444	4.13665e-20	1.25421e-18
RECQL4	ENSG00000160957	201.815	-1.36348	0.148545	-9.17888	4.35588e-20	1.31851e-18
TRIM28	ENSG00000130726	2188.25	-0.618319	0.0673934	-9.17476	4.52569e-20	1.36766e-18
PLP2	ENSG00000102007	767.773	0.785014	0.0856457	9.16583	4.91652e-20	1.48334e-18
KIF22	ENSG00000079616	404.983	-1.0087	0.11006	-9.16494	4.95762e-20	1.49329e-18
CD59	ENSG00000085063	3920.73	0.671015	0.0732223	9.16408	4.99736e-20	1.5028e-18
TARS1	ENSG00000113407	3107.89	0.656561	0.071657	9.16255	5.06831e-20	1.52165e-18
ACBD3	ENSG00000182827	597.899	0.879025	0.0959925	9.15722	5.32505e-20	1.59613e-18
APOL2	ENSG00000128335	185.091	1.38157	0.151137		6.17899e-20	1.84907e-18
TIGD5	ENSG00000179886	196.322	-1.4584	0.159589	-9.1385	6.33229e-20	1.88962e-18
DISP3	ENSG00000204624	53.2868	-3.40793	0.372922	-9.13846	6.33503e-20	1.88962e-18
KIAA0586	ENSG00000100578	404.832	-1.003	0.109779	-9.13659	6.44552e-20	1.91947e-18
C1QTNF1	ENSG00000173918	145.928	1.65125	0.180798	9.13316	6.65285e-20	1.97801e-18
FKBP14	ENSG00000106080	720.477	0.836269	0.0916081	9.12877	6.92799e-20	2.0565e-18
RALA	ENSG00000006451	480.724	0.939622	0.102943	9.1276	7.00369e-20	2.07562e-18
ACTR3	ENSG00000115091	2755.83	0.672353	0.0737232	9.11997	7.5147e-20	2.22348e-18
PAK2	ENSG00000180370	1366.22	0.799798	0.0877109	9.11857	7.61193e-20	2.24863e-18
SNHG29	ENSG00000175061	4677.49	-0.749635	0.0822145	-9.11804	7.64924e-20	2.25604e-18
MCM2	ENSG00000073111	423.93	-1.00206	0.110023	-9.10769	8.4152e-20	2.47797e-18
TAX1BP1	ENSG00000106052	819.536	0.786691	0.0864264	9.10244	8.83272e-20	2.59676e-18
CSRNP2	ENSG00000110925	354.482	1.0595	0.116437	9.09934	9.08841e-20	2.66767e-18
ZFP36L1	ENSG00000185650	1630.51	0.708976	0.0779315	9.09743	9.24915e-20	2.71053e-18
ZFAND3	ENSG00000156639	235.844	1.26243	0.138907	9.08835	1.00553e-19	2.94209e-18
SFXN1	ENSG00000164466	701.436	0.799483	0.0879807	9.08703	1.01785e-19	2.97342e-18
FAM20C	ENSG00000177706	105.957	1.88348	0.207382	9.08218	1.06426e-19	3.10407e-18
PSMF1	ENSG00000125818	643.79	0.918531	0.10115	9.08086	1.07724e-19	3.13694e-18
PIGA	ENSG00000165195	288.263	1.16363	0.128216	9.0755	1.13152e-19	3.2898e-18
CLPTM1L	ENSG00000049656	1188.6	0.801879	0.0884052	9.0705	1.18472e-19	3.43904e-18
H2AC4	ENSG00000278463	162.922	-1.53432	0.169554	-9.04915	1.44092e-19	4.17617e-18
VAMP3	ENSG00000049245	823.66	0.808286	0.0893888	9.04236	1.53324e-19	4.43674e-18
TMEM167A	ENSG00000174695	804.026	0.790439	0.0875541	9.028	1.74832e-19	5.05118e-18
PVR	ENSG00000073008	986.58	0.77738	0.0862529	9.0128	2.00857e-19	5.79399e-18
PDP1	ENSG00000164951	1544.9	0.692066	0.0767931	9.01208	2.02178e-19	5.82298e-18
LNCSRLR	ENSG00000240032	88.895	1.99723	0.221758	9.00635	2.13032e-19	6.126e-18
SUCO	ENSG00000094975	830.458	0.790799	0.0879911	8.98726	2.53466e-19	7.27737e-18
LRATD1	ENSG00000162981	171.817	-1.4651	0.163026	-8.98689	2.5432e-19	7.29049e-18
ADIPOR1	ENSG00000159346	793.4	0.788568	0.087797	8.98172	2.66559e-19	7.62947e-18
ASPM	ENSG00000066279	1529.85	-0.717897	0.0799447	-8.97992	2.70962e-19	7.74346e-18
PTPN14	ENSG00000152104	2573.82	0.635257	0.0707507	8.97881	2.73705e-19	7.80971e-18
LINC-PINT	ENSG00000231721	3026.42	0.749812	0.0835757	8.97164	2.92125e-19	8.32238e-18
AXL	ENSG00000167601	2513.11	0.681004	0.0759351	8.96824	3.0129e-19	8.57022e-18
STOM	ENSG00000148175	1233.58	-0.736392	0.0821693	-8.96189	3.19152e-19	9.06432e-18
LYSMD3	ENSG00000176018	548.9	0.8594	0.0959203	8.95953	3.26077e-19	9.24671e-18
OLFML2A	ENSG00000185585	72.8008	-2.40239	0.268169	-8.95847	3.29213e-19	9.32128e-18
KIF20A	ENSG00000112984	457.87	-0.961806	0.107448	-8.95134	3.51182e-19	9.92804e-18
KCTD14	ENSG00000151364	126.579	1.62458	0.181498	8.95099	3.52314e-19	9.94477e-18
NUCB2	ENSG00000070081	1334.92	0.886606	0.0990733	8.94899	3.58743e-19	1.01107e-17
ANTXR2	ENSG00000163297	2879.17	0.810062	0.0905494	8.94608	3.68344e-19	1.03496e-17
LITAF	ENSG00000189067	1053.93	0.752801	0.0841479	8.94617	3.68025e-19	1.03496e-17
NFKB2	ENSG00000077150	538.408	0.894873	0.10006	8.94341	3.77348e-19	1.05865e-17
SEC24C	ENSG00000176986	1145.96	0.703311	0.0788604	8.91842	4.72976e-19	1.32491e-17
SH3GLB1	ENSG00000097033	876.646	0.748091	0.0838837	8.9182	4.73936e-19	1.32539e-17
NDUFAF6	ENSG00000156170	231.687	-1.30472	0.146301	-8.91805	4.74588e-19	1.32539e-17
DECR1	ENSG00000104325	341.113	-1.08245	0.121385	-8.91748	4.77015e-19	1.33015e-17
AIG1	ENSG00000146416	648.288	-0.844513	0.0947299	-8.91496	4.88012e-19	1.35876e-17
ENC1	ENSG00000171617	566.202	0.910036	0.102091	8.91392	4.92589e-19	1.36943e-17
TMEM64	ENSG00000180694	493.969	-0.907189	0.101788	-8.91257	4.9861e-19	1.38408e-17
GASK1B	ENSG00000164125	107.039	-1.83589	0.206129	-8.9065	5.26678e-19	1.45979e-17
DUSP3	ENSG00000108861	415.119	0.978611	0.109885	8.90579	5.30077e-19	1.467e-17
LCP1	ENSG00000136167	72.0788	2.21139	0.248404	8.90241	5.4645e-19	1.51004e-17
TAF1D	ENSG00000166012	2979.16	-0.791118	0.0889253	-8.89643	5.76697e-19	1.59123e-17
UBE2H	ENSG00000186591	959.933	0.775016	0.0871627	8.8916	6.02377e-19	1.65712e-17
UFM1	ENSG00000120686	878.633	0.760214	0.0854966	8.89175	6.01554e-19	1.65712e-17
HIVEP1	ENSG00000095951	880.319	0.796524	0.0896431	8.8855	6.36321e-19	1.74789e-17
PARP10	ENSG00000178685	233.548	-1.30636	0.147055	-8.88349	6.47972e-19	1.77724e-17
KIF3A	ENSG00000131437	496.932	0.912636	0.102794	8.87827	6.79069e-19	1.85976e-17
NECAP2	ENSG00000157191	506.027	0.897519	0.101136	8.87438	7.03272e-19	1.92318e-17
H2AC8	ENSG00000277075	625.607	-0.909126	0.102466	-8.87249	7.15258e-19	1.95306e-17
ANXA6	ENSG00000197043	3307.89	0.601542	0.0678045	8.87171	7.20307e-19	1.96393e-17
PTPRA	ENSG00000132670	366.223	1.02809	0.116016	8.86157	7.8896e-19	2.14793e-17
AFAP1L2	ENSG00000169129	496.889	0.897899	0.101378	8.8569	8.22713e-19	2.23651e-17
BZW2	ENSG00000136261	488.089	-0.904544	0.102149	-8.85518	8.35458e-19	2.26781e-17
KDELR3	ENSG00000100196	193.55	1.29718	0.146506	8.85411	8.43579e-19	2.28648e-17
IFI27	ENSG00000165949	2863.84	0.620922	0.0701679	8.84909	8.82369e-19	2.3881e-17
PARVA	ENSG00000197702	505.141	0.946212	0.106942	8.84793	8.91597e-19	2.40954e-17
NCAPD2	ENSG00000010292	813.199	-0.772187	0.0872982	-8.8454	9.11986e-19	2.46103e-17
SNHG5	ENSG00000203875	238.686	-1.20582	0.136339	-8.8443	9.21056e-19	2.48186e-17
SLC37A2	ENSG00000134955	816.649	-0.853034	0.0964969	-8.84001	9.57074e-19	2.57514e-17
HIF1A	ENSG00000100644	2858.54	0.6443	0.0729917	8.82703	1.0749e-18	2.88796e-17
CHRNB1	ENSG00000170175	115.239	1.6893	0.191419	8.82513	1.09337e-18	2.93329e-17
ZBTB16	ENSG00000109906	107.229	-7.48301	0.848221	-8.822	1.12429e-18	3.01186e-17
SESN1	ENSG00000080546	237.225	-1.23753	0.140367	-8.81642	1.1818e-18	3.16133e-17
CALHM5	ENSG00000178033	44.9269	3.13686	0.356066	8.80979	1.25379e-18	3.34903e-17
EIF5A2	ENSG00000163577	164.554	1.49311	0.169578	8.80484	1.31035e-18	3.49501e-17
VPS28	ENSG00000160948	400.306	-0.981172	0.111456	-8.80323	1.32931e-18	3.54047e-17
TXNDC11	ENSG00000153066	481.311	0.897386	0.101952	8.80206	1.34326e-18	3.57246e-17
MAP4K4	ENSG00000071054	1656.08	0.67003	0.0761506	8.79874	1.38355e-18	3.67429e-17
DLGAP4	ENSG00000080845	432.135	0.974721	0.110797	8.79732	1.4012e-18	3.7158e-17
SEC31A	ENSG00000138674	2617.72	0.626244	0.0712344	8.79132	1.47814e-18	3.91419e-17
FKBP10	ENSG00000141756	72.0261	2.21872	0.252497	8.7871	1.53467e-18	4.05804e-17
ADAMTSL1	ENSG00000178031	85.3993	-2.14064	0.244198	-8.76602	1.85097e-18	4.88741e-17
KLF4	ENSG00000136826	80.4497	-2.14302	0.244514	-8.7644	1.87775e-18	4.95103e-17
HEATR1	ENSG00000119285	1990.84	-0.633156	0.0722553	-8.76276	1.90527e-18	5.01639e-17
SLC20A1	ENSG00000144136	3792.17	-0.73804	0.0842279	-8.76242	1.911e-18	5.02429e-17
RNF187	ENSG00000168159	376.016	1.04456	0.119296	8.75599	2.02324e-18	5.31181e-17
C1R	ENSG00000159403	339.541	1.25587	0.143617	8.74457	2.23872e-18	5.86916e-17
RAB11FIP5	ENSG00000135631	520.744	0.86708	0.0991868	8.74189	2.29244e-18	6.00143e-17
ACACA	ENSG00000278540	3086.8	-0.721919	0.0826043	-8.73948	2.34194e-18	6.12232e-17
CSPP1	ENSG00000104218	633.924	-0.967091	0.110826	-8.72623	2.63312e-18	6.87374e-17
CYP2S1	ENSG00000167600	166.505	1.46891	0.168491	8.71807	2.82991e-18	7.37434e-17
UBAP1	ENSG00000165006	449.642	0.9161	0.105082	8.71795	2.8329e-18	7.37434e-17
RFLNB	ENSG00000183688	185.094	1.33611	0.153345	8.71313	2.95597e-18	7.68385e-17
AKR1B1	ENSG00000085662	606.659	0.852641	0.0979424	8.70554	3.16069e-18	8.20443e-17
C8orf33	ENSG00000182307	278.632	-1.12424	0.129155	-8.70461	3.18673e-18	8.26037e-17
DDAH1	ENSG00000153904	69.8484	2.23382	0.256701	8.70202	3.26039e-18	8.43941e-17
DNAJC6	ENSG00000116675	78.841	2.09209	0.240569	8.6964	3.42576e-18	8.8456e-17
BLCAP	ENSG00000166619	1184.09	0.733869	0.0843881	8.69636	3.42693e-18	8.8456e-17
PRMT3	ENSG00000185238	353.011	-1.05217	0.121141	-8.68553	3.76986e-18	9.71716e-17
PLIN3	ENSG00000105355	663.177	0.805707	0.0928821	8.67451	4.15321e-18	1.06903e-16
SEC23A	ENSG00000100934	2223.36	0.58498	0.0674498	8.67282	4.21532e-18	1.0835e-16
TRIM36	ENSG00000152503	75.3062	2.10116	0.242401	8.66809	4.3941e-18	1.12788e-16
TMOD2	ENSG00000128872	404.258	0.941569	0.10864	8.66688	4.44115e-18	1.13837e-16
UTP20	ENSG00000120800	1212.61	-0.694022	0.0801526	-8.65875	4.76963e-18	1.22087e-16
MCAM	ENSG00000076706	1629.71	0.849651	0.0981378	8.65773	4.81243e-18	1.23011e-16
MANF	ENSG00000145050	1383.39	0.820562	0.094803	8.65544	4.91025e-18	1.25337e-16
IGSF9	ENSG00000085552	82.6311	-2.19459	0.253756	-8.64843	5.22117e-18	1.33089e-16
VARS1	ENSG00000204394	1580.21	-0.699138	0.0809232	-8.63952	5.64475e-18	1.43687e-16
NSDHL	ENSG00000147383	325.024	1.08537	0.12565	8.63804	5.71872e-18	1.45369e-16
SLCO2A1	ENSG00000174640	37.5365	5.26058	0.609379	8.63268	5.99294e-18	1.5213e-16
ABCA6	ENSG00000154262	38.7777	4.168	0.482964	8.63005	6.13274e-18	1.55464e-16
TGM2	ENSG00000198959	229.63	1.18462	0.137293	8.62837	6.22325e-18	1.57542e-16
STC2	ENSG00000113739	886.12	0.799511	0.0927451	8.62051	6.66539e-18	1.68503e-16
ARL6IP5	ENSG00000144746	753.536	0.750924	0.0872209	8.60945	7.34101e-18	1.85328e-16
PXDC1	ENSG00000168994	179.422	1.37632	0.159981	8.60302	7.76468e-18	1.95755e-16
CYP4F11	ENSG00000171903	224.391	1.20234	0.139768	8.6024	7.80694e-18	1.96551e-16
RNF11	ENSG00000123091	683.934	0.81763	0.0950872	8.59873	8.0602e-18	2.0265e-16
S100A10	ENSG00000197747	1035.32	0.795801	0.0925563	8.59802	8.11021e-18	2.03629e-16
CCNG2	ENSG00000138764	949.154	0.719281	0.0837519	8.58823	8.8316e-18	2.2144e-16
PYCR3	ENSG00000104524	148.491	-1.4922	0.173809	-8.58524	9.06471e-18	2.26975e-16
PTK2	ENSG00000169398	1647.61	-0.606942	0.0707118	-8.58333	9.21643e-18	2.30461e-16
VPS13B	ENSG00000132549	2210.31	-0.671793	0.078315	-8.57809	9.64575e-18	2.40869e-16
PDE4DIP	ENSG00000178104	1034.72	0.672308	0.0784125	8.57399	9.99637e-18	2.49286e-16
ARMCX3	ENSG00000102401	377.573	0.967838	0.112921	8.57097	1.02619e-17	2.55215e-16
MVP	ENSG00000013364	1394.27	0.659747	0.0769736	8.57108	1.02517e-17	2.55215e-16
FOSL1	ENSG00000175592	215.331	1.28409	0.14991	8.56572	1.07401e-17	2.6675e-16
GNB4	ENSG00000114450	986.397	0.720692	0.0841929	8.56001	1.12855e-17	2.79917e-16
CD44	ENSG00000026508	21145.4	0.706441	0.0826475	8.54764	1.25629e-17	3.11181e-16
TMED2	ENSG00000086598	3260.62	0.565076	0.0661805	8.53841	1.36076e-17	3.36606e-16
ARRDC1	ENSG00000197070	293.918	-1.06418	0.124737	-8.53139	1.44602e-17	3.57215e-16
SAT1	ENSG00000130066	1372.92	0.669152	0.0784892	8.52539	1.52289e-17	3.75701e-16
GRHL3	ENSG00000158055	43.8173	-3.78445	0.445152	-8.50146	1.87213e-17	4.61241e-16
CALM2	ENSG00000143933	2892.83	0.596661	0.0702524	8.4931	2.01192e-17	4.95019e-16
H2BC7	ENSG00000277224	228.103	-1.20339	0.14173	-8.49072	2.05358e-17	5.04595e-16
SLC35A2	ENSG00000102100	392.007	0.97448	0.114954	8.47712	2.30845e-17	5.66463e-16
LGALS1	ENSG00000100097	3535.71	0.60079	0.0708917	8.47476	2.35572e-17	5.77293e-16
TPI1	ENSG00000111669	2413.04	0.590696	0.0697446	8.46942	2.46622e-17	6.03567e-16
WNT5B	ENSG00000111186	188.258	1.32174	0.156238	8.45979	2.67864e-17	6.54684e-16
DRAM1	ENSG00000136048	382.452	1.02751	0.121525	8.45512	2.78796e-17	6.80499e-16
KRT5	ENSG00000186081	50982.1	-0.529039	0.0626199	-8.44842	2.95277e-17	7.19772e-16
TMCC1	ENSG00000172765	445.482	0.929163	0.109994	8.44739	2.97877e-17	7.25149e-16
GNA12	ENSG00000146535	533.113	0.849166	0.100579	8.44277	3.09902e-17	7.53425e-16
STARD4	ENSG00000164211	2610.84	0.613177	0.0726539	8.4397	3.18159e-17	7.72481e-16
KRT34	ENSG00000131737	48.6605	2.70236	0.320205	8.43947	3.18792e-17	7.72996e-16
BICD2	ENSG00000185963	766.14	0.716265	0.0849132	8.43526	3.30472e-17	8.00264e-16
SLC9A1	ENSG00000090020	616.995	0.841089	0.0997319	8.4335	3.35464e-17	8.11284e-16
KLHL5	ENSG00000109790	1245.46	0.646557	0.0766719	8.43278	3.37553e-17	8.15265e-16
TBC1D23	ENSG00000036054	567.73	0.816597	0.0968535	8.43126	3.41951e-17	8.24806e-16
HLA-B	ENSG00000234745	1810.98	0.815951	0.0968022	8.42905	3.4847e-17	8.39431e-16
PPARGC1B	ENSG00000155846	309.006	-1.03243	0.122597	-8.42134	3.72216e-17	8.95458e-16
C1S	ENSG00000182326	221.587	1.29118	0.1534	8.41709	3.85958e-17	9.27306e-16
SMAD3	ENSG00000166949	981.883	0.724523	0.0861087	8.41405	3.96105e-17	9.50445e-16
ERGIC1	ENSG00000113719	878.644	0.702237	0.0834813	8.4119	4.03417e-17	9.66731e-16
ATM	ENSG00000149311	2549.14	-0.625483	0.0743601	-8.41154	4.04671e-17	9.68475e-16
PFAS	ENSG00000178921	491.17	-0.997084	0.118558	-8.41012	4.09599e-17	9.78996e-16
CRK	ENSG00000167193	1032.18	0.686828	0.0817126	8.40541	4.26381e-17	1.01778e-15
MTHFD2	ENSG00000065911	2335.9	0.625095	0.0744707	8.39383	4.70546e-17	1.12175e-15
RPL36AL	ENSG00000165502	404.792	1.0495	0.125055	8.39235	4.76536e-17	1.13456e-15
PDCD1LG2	ENSG00000197646	207.918	1.23094	0.146712	8.3902	4.85316e-17	1.15397e-15
EDF1	ENSG00000107223	470.816	0.930946	0.11097	8.38916	4.8963e-17	1.16273e-15
GASK1B-AS1	ENSG00000248429	72.0891	-2.21425	0.264041	-8.38598	5.03053e-17	1.19307e-15
TRIB3	ENSG00000101255	2507.26	0.599249	0.07149	8.38228	5.19127e-17	1.2296e-15
MTHFD2L	ENSG00000163738	208.291	-1.25664	0.150043	-8.37521	5.51269e-17	1.30406e-15
SLC1A3	ENSG00000079215	510.618	-0.93638	0.111953	-8.36402	6.06167e-17	1.43208e-15
DAB2	ENSG00000153071	77.4292	2.00938	0.240251	8.36369	6.07886e-17	1.4343e-15
NOCT	ENSG00000151014	135.099	1.43357	0.1715	8.35897	6.32677e-17	1.49088e-15
PHLPP2	ENSG00000040199	311.768	1.02418	0.122568	8.35596	6.49045e-17	1.5275e-15
TRIML2	ENSG00000179046	708.227	0.761885	0.0911856	8.35532	6.52538e-17	1.53376e-15
KIAA1671	ENSG00000197077	1117.02	-0.705194	0.0844072	-8.35466	6.56189e-17	1.54037e-15
ANK3	ENSG00000151150	271.715	-1.1447	0.137264	-8.33941	7.46615e-17	1.75041e-15
AKT3	ENSG00000117020	874.186	0.723299	0.0867397	8.33872	7.50959e-17	1.75612e-15
TNFRSF10B	ENSG00000120889	3213.69	0.601113	0.0720862	8.33882	7.50376e-17	1.75612e-15
SLC33A1	ENSG00000169359	712.74	0.807187	0.0969085	8.32937	8.12737e-17	1.89817e-15
UTP23	ENSG00000147679	279.699	-1.06477	0.12785	-8.32827	8.2033e-17	1.91348e-15
DRAP1	ENSG00000175550	377.997	0.924467	0.111033	8.32605	8.35819e-17	1.94714e-15
SGPL1	ENSG00000166224	1261.74	0.705371	0.084755	8.32248	8.6145e-17	2.00431e-15
ZGRF1	ENSG00000138658	301.182	-1.07152	0.128771	-8.32114	8.71193e-17	2.02442e-15
ITM2A	ENSG00000078596	41.6445	-4.47501	0.537836	-8.3204	8.76686e-17	2.03462e-15
PTPN11	ENSG00000179295	2329.4	0.666679	0.0801808	8.3147	9.19859e-17	2.13213e-15
-	ENSG00000276791	58.3075	-2.70531	0.325659	-8.30718	9.80073e-17	2.26884e-15
CTSB	ENSG00000164733	5504.6	0.718028	0.0864947	8.30141	1.0288e-16	2.37865e-15
CPSF1	ENSG00000071894	527.901	-0.828743	0.0998642	-8.2987	1.05259e-16	2.4306e-15
HMCN1	ENSG00000143341	241.833	-1.44523	0.174375	-8.28808	1.15091e-16	2.6543e-15
TRAPPC9	ENSG00000167632	319.687	-1.04141	0.125792	-8.27885	1.24372e-16	2.86476e-15
EGR1	ENSG00000120738	556.951	0.923995	0.111626	8.27761	1.25676e-16	2.89118e-15
NRAS	ENSG00000213281	1236.72	0.656055	0.0792916	8.27396	1.2958e-16	2.97727e-15
SNHG6	ENSG00000245910	357.69	-0.951645	0.115029	-8.27311	1.30514e-16	2.99498e-15
RHOC	ENSG00000155366	736.611	0.752324	0.0909653	8.27045	1.33453e-16	3.05862e-15
CLTB	ENSG00000175416	540.713	0.799105	0.0966632	8.2669	1.37482e-16	3.14704e-15
RYBP	ENSG00000163602	366.907	0.916507	0.110867	8.26669	1.37727e-16	3.14872e-15
BCAT1	ENSG00000060982	2107.94	-0.72791	0.0881522	-8.25743	1.48846e-16	3.3987e-15
CORO2A	ENSG00000106789	671.079	0.820606	0.0994082	8.25492	1.52007e-16	3.46659e-15
KITLG	ENSG00000049130	703.94	-0.745073	0.0902877	-8.25221	1.55496e-16	3.54178e-15
RPS20	ENSG00000008988	2308.6	-0.572142	0.0693495	-8.25013	1.58224e-16	3.59945e-15
CNTNAP2	ENSG00000174469	136.387	-1.61198	0.19555	-8.2433	1.67527e-16	3.80638e-15
CLDN12	ENSG00000157224	1101.9	0.691798	0.0839965	8.23603	1.78014e-16	4.03967e-15
MAP4	ENSG00000047849	2357.44	0.587327	0.0713448	8.23224	1.83744e-16	4.16455e-15
HACD2	ENSG00000206527	1476.15	0.632539	0.0768764	8.228	1.90363e-16	4.30927e-15
CASTOR2	ENSG00000274070	129.784	1.54749	0.188208	8.22223	1.99746e-16	4.51612e-15
GEN1	ENSG00000178295	504.312	-0.824787	0.10042	-8.21338	2.15052e-16	4.85622e-15
SH3BP5L	ENSG00000175137	287.651	1.04617	0.127434	8.20952	2.22075e-16	5.00866e-15
LAMA3	ENSG00000053747	111168	0.75169	0.0915782	8.20818	2.24569e-16	5.0587e-15
CALM1	ENSG00000198668	2225.69	0.603565	0.0735644	8.20458	2.31395e-16	5.20611e-15
FOXP1	ENSG00000114861	333.338	-0.981827	0.119726	-8.20062	2.39157e-16	5.37417e-15
GABARAPL1	ENSG00000139112	125.223	1.45383	0.177418	8.19439	2.51863e-16	5.65279e-15
PHAX	ENSG00000164902	264.969	1.12941	0.137908	8.18959	2.6211e-16	5.87561e-15
CUL9	ENSG00000112659	927.53	-0.679634	0.0830071	-8.18766	2.66356e-16	5.96353e-15
SPPL2A	ENSG00000138600	1023.94	0.690389	0.0843713	8.18274	2.77458e-16	6.20454e-15
ARRDC3	ENSG00000113369	281.825	-1.06771	0.130524	-8.18016	2.83457e-16	6.331e-15
SYTL3	ENSG00000164674	127.185	1.44959	0.177426	8.17012	3.08071e-16	6.87242e-15
HSPA13	ENSG00000155304	1512.23	0.74173	0.0908463	8.16467	3.22316e-16	7.18147e-15
CD1D	ENSG00000158473	62.2325	-2.34869	0.287799	-8.16088	3.32593e-16	7.40149e-15
OCLN	ENSG00000197822	55.019	2.38808	0.292693	8.15899	3.37851e-16	7.50942e-15
TYSND1	ENSG00000156521	241.222	-1.1428	0.140162	-8.15339	3.53849e-16	7.85554e-15
SV2A	ENSG00000159164	147.357	1.3638	0.167295	8.15204	3.57851e-16	7.9348e-15
IGF2BP2	ENSG00000073792	1041.59	0.662514	0.0813732	8.14168	3.89839e-16	8.63368e-15
POP1	ENSG00000104356	501.682	-0.940342	0.115585	-8.13549	4.10291e-16	9.07571e-15
ANAPC1	ENSG00000153107	591.818	-0.802183	0.0986133	-8.13463	4.13196e-16	9.12901e-15
RBM24	ENSG00000112183	32.0017	3.78489	0.465925	8.12339	4.53355e-16	1.00043e-14
AP3D1	ENSG00000065000	1293.92	0.610782	0.0752288	8.119	4.70058e-16	1.03604e-14
HMGB3	ENSG00000029993	342.936	1.01383	0.124908	8.11666	4.7917e-16	1.05486e-14
PMS1	ENSG00000064933	411.833	-0.894432	0.110247	-8.11302	4.93764e-16	1.08569e-14
MYO1C	ENSG00000197879	1679.27	0.60619	0.0747448	8.11013	5.05663e-16	1.11053e-14
PRSS8	ENSG00000052344	447.122	0.86957	0.107264	8.10684	5.19517e-16	1.13959e-14
RPL36AP20	ENSG00000242080	63.1459	9.69686	1.19656	8.10395	5.3201e-16	1.16561e-14
MYL12A	ENSG00000101608	1533.97	0.633287	0.0782082	8.09745	5.61212e-16	1.22813e-14
TTC12	ENSG00000149292	216.001	-1.17757	0.145429	-8.09717	5.62518e-16	1.22952e-14
IL24	ENSG00000162892	271.212	1.09099	0.13476	8.09581	5.68847e-16	1.24188e-14
ELOVL4	ENSG00000118402	310.38	1.02793	0.127038	8.09155	5.89126e-16	1.28463e-14
MICB	ENSG00000204516	233.928	1.1135	0.137675	8.08789	6.07079e-16	1.32221e-14
SCN1A-AS1	ENSG00000236107	66.9986	-2.17267	0.268711	-8.08551	6.19027e-16	1.34664e-14
PLEKHG4	ENSG00000196155	196.196	-1.21458	0.150444	-8.07332	6.84119e-16	1.48648e-14
ANO4	ENSG00000151572	205.888	1.15852	0.143617	8.06676	7.21905e-16	1.56674e-14
DNAJB11	ENSG00000090520	796.553	0.714054	0.0885689	8.06213	7.49745e-16	1.62524e-14
ASB1	ENSG00000065802	848.21	0.66805	0.082903	8.05821	7.74178e-16	1.67623e-14
BCL2L1	ENSG00000171552	818.889	0.707697	0.0878748	8.05347	8.04767e-16	1.74042e-14
SYTL1	ENSG00000142765	309.689	-1.09169	0.135579	-8.05205	8.14186e-16	1.75872e-14
BTBD7	ENSG00000011114	1010.82	0.673788	0.0837757	8.04276	8.78341e-16	1.89507e-14
LPAR1	ENSG00000198121	733.116	0.831342	0.103383	8.04136	8.88456e-16	1.91465e-14
TUBB2A	ENSG00000137267	96.4408	1.63959	0.20432	8.0246	1.01861e-15	2.19258e-14
FTSJ1	ENSG00000068438	584.574	0.746804	0.0931895	8.01382	1.11196e-15	2.39071e-14
CTSS	ENSG00000163131	90.2801	1.94072	0.242262	8.01085	1.13919e-15	2.44639e-14
CAPRIN2	ENSG00000110888	807.521	-0.740905	0.0925257	-8.00756	1.17008e-15	2.50981e-14
GRHL2	ENSG00000083307	680.867	-0.73383	0.0916439	-8.00741	1.17151e-15	2.50994e-14
SNAP23	ENSG00000092531	480.816	0.888328	0.110974	8.00485	1.19612e-15	2.5597e-14
DSC2	ENSG00000134755	1541.14	0.719627	0.0900028	7.99561	1.28939e-15	2.75609e-14
TAF2	ENSG00000064313	1137.91	-0.654456	0.0819156	-7.98939	1.35608e-15	2.89528e-14
TBC1D31	ENSG00000156787	225.635	-1.13728	0.14238	-7.98767	1.37518e-15	2.93266e-14
SEC23B	ENSG00000101310	1214.25	0.615421	0.0770544	7.98685	1.38435e-15	2.94879e-14
MINPP1	ENSG00000107789	1086.63	1.65712	0.207502	7.98605	1.39333e-15	2.9645e-14
ACTN1	ENSG00000072110	6261.55	0.526106	0.0659337	7.97932	1.4714e-15	3.12699e-14
POLR1B	ENSG00000125630	603.458	-0.800379	0.100311	-7.97894	1.47599e-15	3.13312e-14
CALCOCO2	ENSG00000136436	371.197	0.870311	0.109119	7.97583	1.51366e-15	3.20937e-14
KIF26B	ENSG00000162849	180.109	-1.22411	0.153594	-7.96979	1.58939e-15	3.36606e-14
SERINC1	ENSG00000111897	2345.53	0.82017	0.102914	7.96944	1.594e-15	3.37195e-14
ID3	ENSG00000117318	67.5159	-2.24509	0.282045	-7.96004	1.71981e-15	3.63391e-14
EID3	ENSG00000255150	80.1409	1.92515	0.241969	7.95617	1.77444e-15	3.74504e-14
ASPH	ENSG00000198363	4720.4	-0.543722	0.0683618	-7.9536	1.81175e-15	3.8194e-14
MMS22L	ENSG00000146263	736.037	-0.700359	0.0880627	-7.95296	1.82103e-15	3.83458e-14
ADAT2	ENSG00000189007	221.192	-1.19407	0.150312	-7.9439	1.95924e-15	4.1209e-14
DDX60	ENSG00000137628	1704.66	-0.62617	0.078842	-7.94208	1.98817e-15	4.17698e-14
TTF2	ENSG00000116830	601.723	-0.745874	0.0939314	-7.94063	2.01164e-15	4.22147e-14
SCRN1	ENSG00000136193	1278.83	0.717882	0.0904185	7.93955	2.02918e-15	4.25342e-14
H2BC13	ENSG00000185130	228.718	-1.13453	0.142924	-7.93798	2.05503e-15	4.3027e-14
PYGB	ENSG00000100994	2015.8	-0.580209	0.0731161	-7.93544	2.09748e-15	4.38659e-14
PNPLA8	ENSG00000135241	507.757	0.777725	0.0980279	7.93371	2.12689e-15	4.44306e-14
RBMS3	ENSG00000144642	380.577	0.917863	0.115768	7.92849	2.21822e-15	4.62858e-14
,	ENSG00000283010	55.4855	9.5084	1.20076	7.91865	2.40113e-15	5.00457e-14
TSC22D3	ENSG00000157514	239.895	-1.08573	0.137136	-7.91718	2.42954e-15	5.05806e-14
LIPG	ENSG00000101670	1426.13	0.744545	0.0940777	7.91415	2.48944e-15	5.17691e-14
H4C5	ENSG00000276966	559.914	-0.775082	0.0980249	-7.90699	2.63677e-15	5.47709e-14
JAG1	ENSG00000101384	10584	0.7371	0.0932446	7.90501	2.67904e-15	5.55862e-14
CHP1	ENSG00000187446	947.447	0.738325	0.0934106	7.90409	2.69907e-15	5.59387e-14
FICD	ENSG00000198855	115.533	1.62906	0.206127	7.9032	2.7183e-15	5.6274e-14
STK4	ENSG00000101109	1013.52	0.652918	0.0826224	7.90244	2.73505e-15	5.65572e-14
TGS1	ENSG00000137574	511.346	-0.80853	0.102319	-7.90202	2.74426e-15	5.66839e-14
SEZ6L2	ENSG00000174938	105.302	1.64916	0.208716	7.90145	2.75682e-15	5.68794e-14
MRAS	ENSG00000158186	58.4721	2.11237	0.267372	7.90047	2.77854e-15	5.72635e-14
HSPA4L	ENSG00000164070	488.799	-0.837971	0.106096	-7.8982	2.82963e-15	5.82511e-14
KCTD5	ENSG00000167977	193.521	1.15405	0.146177	7.89486	2.90633e-15	5.97633e-14
CREB3	ENSG00000107175	273.254	1.01577	0.128713	7.89174	2.98003e-15	6.1142e-14
FGD4	ENSG00000139132	732.292	0.699667	0.0886568	7.89186	2.97704e-15	6.1142e-14
EFCAB14	ENSG00000159658	1220.83	0.669508	0.0848407	7.89136	2.98923e-15	6.12626e-14
,	ENSG00000280451	79.0648	10.0223	1.27043	7.88889	3.04888e-15	6.24156e-14
UGP2	ENSG00000169764	1267.44	0.600661	0.0761485	7.88803	3.07e-15	6.27782e-14
RETREG1	ENSG00000154153	49.5833	2.35374	0.298438	7.88687	3.09854e-15	6.32914e-14
FXYD5	ENSG00000089327	331.465	1.00054	0.126937	7.88219	3.21703e-15	6.56389e-14
BCL2L2	ENSG00000129473	321.353	0.95919	0.121751	7.87828	3.31925e-15	6.75746e-14
MYO1B	ENSG00000128641	9405.44	0.53865	0.0683709	7.87836	3.31702e-15	6.75746e-14
H4C4	ENSG00000277157	467.824	-0.959936	0.121885	-7.87578	3.38614e-15	6.88602e-14
FBXW11	ENSG00000072803	756.603	0.679978	0.0863903	7.871	3.51815e-15	7.14658e-14
ATG13	ENSG00000175224	468.334	0.862826	0.109624	7.87076	3.52482e-15	7.15224e-14
WDR3	ENSG00000065183	765.433	-0.821022	0.104333	-7.86925	3.56762e-15	7.22316e-14
UNC5B	ENSG00000107731	103.884	-1.64237	0.208707	-7.86926	3.56747e-15	7.22316e-14
RAB6A	ENSG00000175582	1143.2	0.702898	0.08936	7.86591	3.66419e-15	7.41053e-14
NRBP1	ENSG00000115216	703.144	0.702994	0.0894635	7.85788	3.90693e-15	7.89277e-14
IARS1	ENSG00000196305	6479.76	-0.473588	0.0602942	-7.85462	4.00996e-15	8.09204e-14
PRELID3B	ENSG00000101166	975.458	0.669352	0.0852774	7.84911	4.19004e-15	8.44617e-14
ZNF165	ENSG00000197279	157.134	1.27123	0.162027	7.84581	4.30152e-15	8.6614e-14
HSPA5	ENSG00000044574	49081	0.688176	0.0877285	7.84439	4.35076e-15	8.75098e-14
UGDH	ENSG00000109814	727.335	0.747195	0.0953491	7.83642	4.6359e-15	9.31432e-14
SPTBN2	ENSG00000173898	327.407	-0.942916	0.120372	-7.83337	4.74954e-15	9.53222e-14
ELOVL1	ENSG00000066322	813.991	0.730375	0.0932813	7.82981	4.88593e-15	9.79527e-14
FAM177A1	ENSG00000151327	261.935	1.0362	0.132408	7.82579	5.04493e-15	1.0103e-13
RPL7	ENSG00000147604	2740.67	-0.631148	0.0806976	-7.82115	5.23433e-15	1.04709e-13
SF3B3	ENSG00000189091	2892.36	-0.598737	0.0765594	-7.82055	5.25944e-15	1.05097e-13
GTPBP2	ENSG00000172432	622.812	0.763073	0.0976169	7.81702	5.40882e-15	1.07965e-13
ADGRL1	ENSG00000072071	80.9275	-1.90077	0.243225	-7.81487	5.50183e-15	1.09703e-13
SECISBP2L	ENSG00000138593	532.972	0.764635	0.0979426	7.80697	5.85789e-15	1.1655e-13
S100A16	ENSG00000188643	2042.86	0.585682	0.0750195	7.80706	5.85378e-15	1.1655e-13
PPL	ENSG00000118898	50.4901	-2.64391	0.339065	-7.79764	6.30756e-15	1.25361e-13
PTDSS1	ENSG00000156471	1409.17	-0.649484	0.0833338	-7.79376	6.50438e-15	1.29133e-13
RUSC2	ENSG00000198853	315.765	0.94541	0.121428	7.78574	6.93039e-15	1.37443e-13
H2AC15	ENSG00000275221	114.601	-1.52233	0.195534	-7.78552	6.94255e-15	1.37536e-13
NBEAL2	ENSG00000160796	772.091	-0.707875	0.0909846	-7.78016	7.24309e-15	1.43335e-13
TSPAN17	ENSG00000048140	525.506	0.749915	0.0964107	7.77834	7.34838e-15	1.45263e-13
TMEM9B-AS1	ENSG00000254860	129.3	-1.48527	0.190998	-7.77636	7.46434e-15	1.47397e-13
ALPK2	ENSG00000198796	28.9419	3.81191	0.490252	7.77541	7.52047e-15	1.48346e-13
DNAJB6	ENSG00000105993	704.046	0.721648	0.0928245	7.77432	7.58527e-15	1.49464e-13
LY6E	ENSG00000160932	671.73	-0.756146	0.0972787	-7.77298	7.66613e-15	1.50896e-13
CLIC1	ENSG00000213719	2569.02	0.521484	0.0670942	7.77241	7.70056e-15	1.51411e-13
LINC00235	ENSG00000277142	121.928	-1.47098	0.18933	-7.7694	7.88585e-15	1.54889e-13
WIPF1	ENSG00000115935	60.3994	2.04806	0.263708	7.76637	8.07672e-15	1.58469e-13
LINC01515	ENSG00000228065	249.118	-1.15216	0.148574	-7.7548	8.84823e-15	1.73422e-13
FMN1	ENSG00000248905	170.56	1.19304	0.154076	7.74318	9.69636e-15	1.89842e-13
LOXL2	ENSG00000134013	854.806	0.870089	0.112391	7.7416	9.81741e-15	1.92008e-13
MACO1	ENSG00000204178	401.76	0.985147	0.127309	7.73824	1.00805e-14	1.96793e-13
REEP5	ENSG00000129625	833.316	0.733634	0.0948067	7.7382	1.00834e-14	1.96793e-13
NDRG3	ENSG00000101079	376.055	0.874355	0.112996	7.73792	1.01053e-14	1.97011e-13
KATNAL1	ENSG00000102781	646.236	0.731363	0.0945664	7.73385	1.04343e-14	2.03209e-13
NPC2	ENSG00000119655	699.464	0.734189	0.0949636	7.73127	1.06482e-14	2.07155e-13
FAM219A	ENSG00000164970	147.839	1.41957	0.183724	7.72668	1.10391e-14	2.14534e-13
SLC22A3	ENSG00000146477	76.3206	-2.09042	0.270606	-7.72495	1.11899e-14	2.17236e-13
AJAP1	ENSG00000196581	252.339	-1.06294	0.137631	-7.72313	1.13504e-14	2.2012e-13
TSEN2	ENSG00000154743	301.892	-0.980291	0.127039	-7.71643	1.19629e-14	2.31754e-13
RFTN1	ENSG00000131378	350.531	0.885262	0.114738	7.71553	1.20485e-14	2.33165e-13
TNFSF15	ENSG00000181634	85.6744	1.85933	0.241081	7.71249	1.2339e-14	2.38537e-13
TNFRSF12A	ENSG00000006327	1091.66	0.620389	0.0805275	7.70406	1.31807e-14	2.54541e-13
-	ENSG00000289405	163.983	-1.2563	0.163178	-7.69897	1.37171e-14	2.64622e-13
PCGF5	ENSG00000180628	304.6	0.949116	0.123362	7.69373	1.42904e-14	2.75393e-13
MIRLET7BHG	ENSG00000197182	410.56	-0.981494	0.127595	-7.69227	1.44542e-14	2.78258e-13
PLEKHB2	ENSG00000115762	954.363	0.624847	0.0812358	7.69177	1.4511e-14	2.7906e-13
ASAP2	ENSG00000151693	1621.29	0.550629	0.0715987	7.69048	1.46587e-14	2.81607e-13
MOXD1	ENSG00000079931	89.33	1.62643	0.211661	7.68413	1.54037e-14	2.9561e-13
SLC19A1	ENSG00000173638	229.795	-1.04304	0.135781	-7.68181	1.56857e-14	3.00708e-13
GOLM1	ENSG00000135052	373.286	0.894042	0.116418	7.67961	1.59574e-14	3.05598e-13
PSD3	ENSG00000156011	812.148	-0.696453	0.0906922	-7.6793	1.59959e-14	3.06016e-13
MIR99AHG	ENSG00000215386	78.9229	-1.90602	0.248339	-7.67508	1.6532e-14	3.15945e-13
KLHL4	ENSG00000102271	69.79	-1.97469	0.257356	-7.67298	1.68043e-14	3.20816e-13
RAB5A	ENSG00000144566	406.724	0.861862	0.112369	7.66992	1.7211e-14	3.28239e-13
GLO1	ENSG00000124767	1372.45	0.606603	0.0790935	7.66944	1.72743e-14	3.29106e-13
YPEL5	ENSG00000119801	434.969	0.822859	0.107298	7.66894	1.73417e-14	3.30049e-13
ARPC2	ENSG00000163466	2438.91	0.540372	0.0704835	7.66664	1.76563e-14	3.35688e-13
RTN3	ENSG00000133318	645.539	0.778638	0.10157	7.666	1.7744e-14	3.37008e-13
GPC1	ENSG00000063660	1763.21	-0.750938	0.0980089	-7.66193	1.83155e-14	3.47503e-13
-	ENSG00000273760	195.04	1.13286	0.147865	7.6614	1.83918e-14	3.47875e-13
MCM3	ENSG00000112118	754.117	-0.746076	0.0973807	-7.66144	1.8386e-14	3.47875e-13
GEMIN5	ENSG00000082516	613.35	-0.766868	0.100094	-7.6615	1.83776e-14	3.47875e-13
SRGAP3	ENSG00000196220	450.304	-0.802348	0.104731	-7.66103	1.84449e-14	3.48521e-13
EPGN	ENSG00000182585	112.428	-1.49085	0.194664	-7.6586	1.87975e-14	3.5482e-13
RAI14	ENSG00000039560	1078.72	0.65453	0.0855311	7.65254	1.9705e-14	3.71569e-13
SLC30A7	ENSG00000162695	1897.46	0.667075	0.0871776	7.65191	1.98013e-14	3.73003e-13
NAA20	ENSG00000173418	405.019	0.82058	0.107253	7.65086	1.99633e-14	3.75669e-13
WDR27	ENSG00000184465	658.646	-0.789523	0.103232	-7.64803	2.04079e-14	3.83644e-13
TAPBP	ENSG00000231925	1879.74	0.649335	0.0849295	7.64558	2.08009e-14	3.90633e-13
CCDC88C	ENSG00000015133	176.166	-1.2489	0.16349	-7.63896	2.18976e-14	4.10808e-13
VWA8	ENSG00000102763	878.155	-0.679963	0.0890353	-7.637	2.22336e-14	4.16688e-13
FBN1	ENSG00000166147	311.496	1.13851	0.149124	7.63464	2.2646e-14	4.23984e-13
MTCL2	ENSG00000149639	813.441	0.675692	0.0885422	7.6313	2.324e-14	4.34664e-13
LAPTM4B	ENSG00000104341	1328.92	-0.602352	0.0789416	-7.63035	2.34113e-14	4.37423e-13
LRRCC1	ENSG00000133739	136.157	-1.42287	0.186601	-7.6252	2.43654e-14	4.54789e-13
-	ENSG00000273233	45.3622	9.2159	1.20864	7.62501	2.44008e-14	4.54987e-13
MAT2A	ENSG00000168906	1330.7	-0.581425	0.076304	-7.61985	2.53965e-14	4.73074e-13
SERPINB2	ENSG00000197632	657.153	0.792849	0.104101	7.61615	2.61359e-14	4.86354e-13
RTCA	ENSG00000137996	448.004	0.788344	0.103527	7.6149	2.63904e-14	4.90595e-13
RAPH1	ENSG00000173166	941.457	0.805631	0.1058	7.61464	2.6443e-14	4.91077e-13
FANCM	ENSG00000187790	457.413	-0.790665	0.103859	-7.61285	2.68122e-14	4.97432e-13
BAZ2B	ENSG00000123636	1132.61	0.669644	0.0880356	7.6065	2.81608e-14	5.21926e-13
SFN	ENSG00000175793	4368.59	0.459244	0.0603804	7.60586	2.83023e-14	5.24019e-13
GDI1	ENSG00000203879	347.254	0.9031	0.118843	7.59907	2.98257e-14	5.5167e-13
OXR1	ENSG00000164830	492.529	-0.80581	0.106205	-7.5873	3.26635e-14	6.03553e-13
SYT1	ENSG00000067715	293.768	0.908655	0.119787	7.58561	3.30923e-14	6.10863e-13
SNHG12	ENSG00000197989	483.122	-0.875503	0.115453	-7.58322	3.37081e-14	6.21606e-13
CMIP	ENSG00000153815	500.01	0.781765	0.103096	7.58285	3.38044e-14	6.22759e-13
JOSD1	ENSG00000100221	581.768	0.735627	0.0970251	7.58182	3.40731e-14	6.27081e-13
DBN1	ENSG00000113758	703.45	0.721338	0.0951827	7.57846	3.49687e-14	6.42921e-13
TMEM161B-DT	ENSG00000247828	715.499	-0.742358	0.097966	-7.57771	3.51715e-14	6.46004e-13
NHSL3	ENSG00000162522	645.612	0.710295	0.0938713	7.56669	3.82865e-14	7.02516e-13
CHST11	ENSG00000171310	535.615	0.860361	0.113737	7.56446	3.89473e-14	7.1393e-13
PLA2G4A	ENSG00000116711	245.211	-1.12112	0.148387	-7.55538	4.17653e-14	7.64825e-13
ACACB	ENSG00000076555	112.031	-1.48634	0.196769	-7.55373	4.2298e-14	7.7381e-13
BLMH	ENSG00000108578	248.486	-1.0562	0.139831	-7.55339	4.24057e-14	7.75009e-13
HSF1	ENSG00000185122	613.937	-0.754213	0.0998885	-7.55054	4.33443e-14	7.91378e-13
SVEP1	ENSG00000165124	64.4741	7.88945	1.04493	7.55023	4.3449e-14	7.92503e-13
HMOX2	ENSG00000103415	355.382	0.875506	0.116013	7.54664	4.46621e-14	8.13823e-13
MYBBP1A	ENSG00000132382	752.439	-0.7095	0.0940441	-7.54433	4.5462e-14	8.27579e-13
RMDN1	ENSG00000176623	451.318	-0.84541	0.112103	-7.54139	4.64997e-14	8.45634e-13
H4C2	ENSG00000278705	535.488	-0.763077	0.101254	-7.53629	4.83549e-14	8.78502e-13
-	ENSG00000284708	42.0492	9.10677	1.20905	7.53215	4.99128e-14	9.05912e-13
LINC02984	ENSG00000237807	51.3216	-2.40594	0.319446	-7.5316	5.01232e-14	9.08834e-13
FSTL3	ENSG00000070404	820.912	0.699329	0.0928716	7.53007	5.07143e-14	9.18647e-13
ADAM15	ENSG00000143537	1775.86	-0.608261	0.0808468	-7.52363	5.32768e-14	9.64117e-13
RAB8B	ENSG00000166128	372.471	0.836291	0.111311	7.51314	5.77266e-14	1.04361e-12
LINC01692	ENSG00000226983	41.8447	9.09876	1.21206	7.50687	6.05592e-14	1.09375e-12
TIGD1	ENSG00000221944	165.357	-1.23536	0.164593	-7.50553	6.11797e-14	1.10387e-12
TMEM67	ENSG00000164953	378.435	-0.886575	0.118287	-7.4951	6.62473e-14	1.19414e-12
GEMIN4	ENSG00000179409	437.34	-0.828274	0.110563	-7.49139	6.81501e-14	1.22724e-12
ERRFI1	ENSG00000116285	1404.99	-0.598763	0.0799475	-7.48945	6.91621e-14	1.24424e-12
STK35	ENSG00000125834	535.459	0.817823	0.109291	7.48298	7.26546e-14	1.3058e-12
KIFC3	ENSG00000140859	419.259	0.848222	0.113426	7.47819	7.53537e-14	1.35299e-12
CCL20	ENSG00000115009	68.9204	1.80981	0.242139	7.47427	7.76361e-14	1.39261e-12
LAMB3	ENSG00000196878	79116.7	0.728631	0.0975015	7.47302	7.83757e-14	1.40451e-12
VAPB	ENSG00000124164	805.275	0.68041	0.0911289	7.46646	8.23828e-14	1.47488e-12
SPOPL	ENSG00000144228	384.508	0.851613	0.114075	7.4654	8.30439e-14	1.48527e-12
C1orf116	ENSG00000182795	654.461	0.71362	0.0955945	7.46507	8.32539e-14	1.48758e-12
COL16A1	ENSG00000084636	2175.11	-0.602554	0.0807767	-7.4595	8.68483e-14	1.5503e-12
LMNB1	ENSG00000113368	392.391	-0.879415	0.117911	-7.45828	8.76582e-14	1.56324e-12
SCAMP1	ENSG00000085365	1086.72	0.574421	0.0770451	7.45564	8.94309e-14	1.59331e-12
CDCA7	ENSG00000144354	272.757	-0.98084	0.131632	-7.45136	9.23802e-14	1.64426e-12
EVA1A	ENSG00000115363	194.036	1.06901	0.143508	7.44911	9.39736e-14	1.67101e-12
GJC1	ENSG00000182963	352.752	0.836277	0.112284	7.44785	9.48736e-14	1.68538e-12
NECTIN1	ENSG00000110400	1177.61	-0.769886	0.103403	-7.4455	9.65774e-14	1.71391e-12
MIR205	ENSG00000284485	445.345	-1.04892	0.140882	-7.44538	9.66658e-14	1.71391e-12
UHMK1	ENSG00000152332	2997.91	0.536267	0.0720426	7.44375	9.78632e-14	1.73347e-12
DARS2	ENSG00000117593	838.564	-0.697906	0.0938322	-7.43781	1.02369e-13	1.81153e-12
NFE2L1	ENSG00000082641	2885.14	0.634779	0.0853739	7.43528	1.04349e-13	1.84481e-12
MIR646HG	ENSG00000228340	87.7862	-1.77912	0.239552	-7.42687	1.11198e-13	1.96399e-12
MTPN	ENSG00000105887	2012.62	0.551565	0.0742822	7.42526	1.1256e-13	1.98615e-12
ARL8A	ENSG00000143862	116.897	1.34558	0.181319	7.42108	1.16171e-13	2.04595e-12
SH3PXD2B	ENSG00000174705	413.909	0.831723	0.112074	7.42118	1.1608e-13	2.04595e-12
ECE1	ENSG00000117298	1664.5	0.703559	0.0948236	7.41967	1.17414e-13	2.06585e-12
C6orf132	ENSG00000188112	228.24	1.08043	0.145646	7.41817	1.18748e-13	2.08734e-12
FANCA	ENSG00000187741	311.243	-0.908709	0.122508	-7.41752	1.19336e-13	2.09567e-12
ELK3	ENSG00000111145	1025.21	0.643312	0.0867586	7.41497	1.21657e-13	2.13438e-12
ITCH	ENSG00000078747	1046.4	0.591585	0.0798032	7.41304	1.23434e-13	2.16351e-12
C12orf75	ENSG00000235162	270.312	1.12387	0.151626	7.41212	1.24294e-13	2.17651e-12
SWAP70	ENSG00000133789	572.38	0.786428	0.10614	7.40935	1.26917e-13	2.22032e-12
RRM2B	ENSG00000048392	806.531	-0.665221	0.0897947	-7.40824	1.27988e-13	2.23693e-12
SEL1L	ENSG00000071537	4902.44	0.619544	0.083631	7.40807	1.28153e-13	2.23769e-12
YES1	ENSG00000176105	1276.95	0.595018	0.0803537	7.40499	1.3116e-13	2.28803e-12
GAA	ENSG00000171298	262.53	-1.08534	0.146607	-7.40306	1.33077e-13	2.31928e-12
PLEKHA6	ENSG00000143850	158.774	1.15884	0.156568	7.40148	1.3468e-13	2.34498e-12
RSU1	ENSG00000148484	488.416	0.744729	0.100668	7.3979	1.38357e-13	2.40672e-12
PFKFB4	ENSG00000114268	369.001	0.847164	0.114565	7.39459	1.41843e-13	2.46504e-12
GAPDH	ENSG00000111640	11943.3	0.491735	0.0665433	7.3897	1.47166e-13	2.55513e-12
HDLBP	ENSG00000115677	5381.67	0.601718	0.0815063	7.38247	1.55376e-13	2.69513e-12
PERP	ENSG00000112378	5518.67	0.560637	0.0759784	7.3789	1.59597e-13	2.76574e-12
GART	ENSG00000159131	1465.53	-0.54743	0.0741966	-7.3781	1.60566e-13	2.77992e-12
RTN4	ENSG00000115310	2951.8	0.506826	0.0687078	7.37654	1.6245e-13	2.8099e-12
MTERF3	ENSG00000156469	162.965	-1.22087	0.165519	-7.376	1.63113e-13	2.81872e-12
RAB1B	ENSG00000174903	506.641	0.785566	0.106547	7.37296	1.66879e-13	2.8811e-12
AKR1C3	ENSG00000196139	65.4185	-1.98345	0.269041	-7.37229	1.67726e-13	2.893e-12
C4orf3	ENSG00000164096	341.516	0.852914	0.115745	7.36888	1.72072e-13	2.96519e-12
HCLS1	ENSG00000180353	139.07	1.28032	0.173805	7.36644	1.75244e-13	3.01702e-12
TMEM147-AS1	ENSG00000236144	208.974	-1.05523	0.14333	-7.36229	1.80786e-13	3.10953e-12
MRFAP1	ENSG00000179010	633.544	0.693399	0.0941878	7.36188	1.81341e-13	3.11615e-12
PICALM	ENSG00000073921	1633.52	0.558159	0.0758381	7.35988	1.84079e-13	3.16025e-12
CAPZB	ENSG00000077549	776.758	0.671403	0.0912385	7.35878	1.85604e-13	3.18346e-12
SNHG17	ENSG00000196756	925.272	-0.671369	0.0912841	-7.35472	1.91327e-13	3.27856e-12
KIF13A	ENSG00000137177	890.722	0.610606	0.0831399	7.34432	2.06814e-13	3.53737e-12
XPO1	ENSG00000082898	3953.67	-0.472837	0.0643813	-7.34433	2.06788e-13	3.53737e-12
CMTM6	ENSG00000091317	1307.19	0.60247	0.082035	7.34406	2.07212e-13	3.5376e-12
GSK3B	ENSG00000082701	2239.25	0.501111	0.0682334	7.34408	2.0718e-13	3.5376e-12
PCMT1	ENSG00000120265	679.058	0.704191	0.0958914	7.34363	2.07878e-13	3.54569e-12
TMCO1	ENSG00000143183	686.29	0.649146	0.0883984	7.34341	2.0822e-13	3.54823e-12
ARPC5	ENSG00000162704	1202.65	0.594553	0.0810033	7.33986	2.13822e-13	3.64032e-12
TPD52L2	ENSG00000101150	676.944	0.684447	0.0932592	7.3392	2.14879e-13	3.65493e-12
RPL8	ENSG00000161016	2880.05	-0.572924	0.0780775	-7.33789	2.16995e-13	3.68752e-12
HEXIM2-AS1	ENSG00000224505	109.075	-1.57323	0.214441	-7.33643	2.19366e-13	3.72436e-12
ETV5	ENSG00000244405	505.542	0.793665	0.108189	7.33594	2.20168e-13	3.73406e-12
ILRUN	ENSG00000196821	613.36	0.792153	0.107984	7.33584	2.20343e-13	3.73406e-12
IL27RA	ENSG00000104998	173.579	-1.20095	0.163724	-7.3352	2.21396e-13	3.74846e-12
ATP2B4	ENSG00000058668	5605.12	0.737712	0.10059	7.33383	2.23667e-13	3.78343e-12
PHACTR3	ENSG00000087495	50.7109	-2.27754	0.310646	-7.33163	2.27366e-13	3.84246e-12
PRSS21	ENSG00000007038	31.7575	-3.89689	0.532199	-7.32224	2.4386e-13	4.11742e-12
CYTH1	ENSG00000108669	586.297	0.709792	0.0969752	7.31931	2.49248e-13	4.20455e-12
ACTR1A	ENSG00000138107	969.818	0.607965	0.0830812	7.31771	2.52234e-13	4.25101e-12
BLZF1	ENSG00000117475	400.132	0.776522	0.106133	7.31648	2.54551e-13	4.28614e-12
FADS2	ENSG00000134824	2501.94	0.606849	0.0829551	7.31539	2.56637e-13	4.31338e-12
DDX11	ENSG00000013573	198.859	-1.06046	0.144961	-7.31548	2.56456e-13	4.31338e-12
DGKA	ENSG00000065357	1494.7	-0.564492	0.0772404	-7.30825	2.70642e-13	4.54462e-12
GPR180	ENSG00000152749	935.827	0.634965	0.0868887	7.3078	2.71544e-13	4.5556e-12
PLK2	ENSG00000145632	1148.45	0.603505	0.0825969	7.30663	2.73923e-13	4.59134e-12
DDA1	ENSG00000130311	199.128	1.04706	0.14332	7.30573	2.75765e-13	4.618e-12
PROSER2	ENSG00000148426	349.401	0.850535	0.116447	7.30407	2.79189e-13	4.67109e-12
ZMPSTE24	ENSG00000084073	1532.01	0.628758	0.0860858	7.30385	2.79641e-13	4.67439e-12
SNHG15	ENSG00000232956	285.758	-0.973297	0.133282	-7.30256	2.82353e-13	4.71545e-12
SLC44A5	ENSG00000137968	285.941	-0.911573	0.124835	-7.30224	2.83021e-13	4.72232e-12
NPDC1	ENSG00000107281	45.0425	2.30704	0.316011	7.30053	2.86645e-13	4.77846e-12
ITGA10	ENSG00000143127	57.5147	-2.12801	0.291511	-7.29994	2.87895e-13	4.79495e-12
ACVR1	ENSG00000115170	590.494	0.799074	0.10952	7.29613	2.96157e-13	4.9281e-12
PATZ1	ENSG00000100105	166.789	-1.17408	0.160976	-7.29356	3.01881e-13	5.0188e-12
MTSS1	ENSG00000170873	1804.19	-0.544805	0.0747284	-7.29046	3.08902e-13	5.13089e-12
RC3H2	ENSG00000056586	1557.55	0.57267	0.0785681	7.28883	3.12648e-13	5.18843e-12
TKFC	ENSG00000149476	139.045	-1.33	0.182571	-7.28486	3.22006e-13	5.33891e-12
PPFIA4	ENSG00000143847	65.3924	1.91154	0.26251	7.28178	3.29441e-13	5.45727e-12
SEC13	ENSG00000157020	678.415	0.691921	0.0950627	7.27858	3.37351e-13	5.58328e-12
TBRG4	ENSG00000136270	908.702	-0.619528	0.0851252	-7.27785	3.39191e-13	5.60868e-12
P4HA1	ENSG00000122884	1915.82	0.684836	0.0941024	7.27756	3.39908e-13	5.6155e-12
PABPC1	ENSG00000070756	5507.49	-0.575618	0.0790984	-7.27724	3.40714e-13	5.62376e-12
ITGA5	ENSG00000161638	5439.03	0.711621	0.0978583	7.27195	3.54339e-13	5.84342e-12
CPEB2	ENSG00000137449	360.984	0.822628	0.113126	7.27179	3.54762e-13	5.84516e-12
SAR1A	ENSG00000079332	784.891	0.654103	0.0899644	7.27069	3.57645e-13	5.88738e-12
COTL1	ENSG00000103187	781.866	0.689539	0.0949479	7.26229	3.80582e-13	6.25936e-12
CALM3	ENSG00000160014	729.368	0.65825	0.0907329	7.25481	4.02238e-13	6.60964e-12
GM2A	ENSG00000196743	2966.15	0.600625	0.0828169	7.25244	4.09338e-13	6.7203e-12
TBC1D20	ENSG00000125875	525.318	0.71888	0.0991738	7.24869	4.20807e-13	6.90243e-12
EPHB3	ENSG00000182580	60.0046	-2.20433	0.304131	-7.24796	4.23094e-13	6.93376e-12
PTCD3	ENSG00000132300	964.036	-0.607792	0.0839478	-7.24011	4.48306e-13	7.34041e-12
INSIG2	ENSG00000125629	272.007	0.89771	0.124094	7.23414	4.68484e-13	7.66398e-12
RBMX	ENSG00000147274	1424.95	-0.551117	0.0762127	-7.2313	4.78408e-13	7.81938e-12
ARPC3	ENSG00000111229	669.466	0.656796	0.0908749	7.22747	4.92072e-13	8.03557e-12
SLFN11	ENSG00000172716	1562.56	0.506874	0.0701647	7.22406	5.04565e-13	8.23228e-12
BHLHA15	ENSG00000180535	29.709	3.02059	0.41874	7.21351	5.45283e-13	8.88874e-12
SLC6A15	ENSG00000072041	2561.08	-0.594089	0.0823973	-7.21005	5.59305e-13	9.10924e-12
PCMTD1-DT	ENSG00000228801	56.0841	-2.13462	0.296066	-7.20992	5.59831e-13	9.10976e-12
EHD2	ENSG00000024422	693.604	0.73378	0.101932	7.19872	6.07814e-13	9.88181e-12
POLRMT	ENSG00000099821	300.016	-0.919325	0.127751	-7.19623	6.18993e-13	1.00547e-11
ANKRD18B	ENSG00000230453	158.254	-1.23145	0.171177	-7.19405	6.28979e-13	1.02079e-11
PTPN13	ENSG00000163629	1810.9	-0.516594	0.0718475	-7.19015	6.47202e-13	1.04944e-11
ENAH	ENSG00000154380	1107.03	0.569535	0.0792225	7.18905	6.52426e-13	1.05698e-11
ATL3	ENSG00000184743	2157.85	0.578192	0.0804365	7.18818	6.56627e-13	1.06285e-11
BRAT1	ENSG00000106009	220.778	-1.05786	0.147268	-7.18322	6.80898e-13	1.10116e-11
IFI44L	ENSG00000137959	648.423	-0.965532	0.13443	-7.1824	6.84988e-13	1.10681e-11
F11R	ENSG00000158769	1075.24	0.765638	0.106621	7.18095	6.92302e-13	1.11764e-11
CTTN	ENSG00000085733	2180	0.496527	0.0691628	7.1791	7.0173e-13	1.13187e-11
DNAJB2	ENSG00000135924	316.169	0.866741	0.120758	7.17753	7.09816e-13	1.14391e-11
NT5E	ENSG00000135318	3377.6	0.604811	0.0843199	7.17281	7.34749e-13	1.18305e-11
CLUH	ENSG00000132361	698.71	-0.6617	0.092298	-7.16917	7.5455e-13	1.21388e-11
LPGAT1	ENSG00000123684	1663.99	0.594391	0.0829113	7.16901	7.55443e-13	1.21425e-11
POLD1	ENSG00000062822	241.459	-0.972553	0.135689	-7.1675	7.63789e-13	1.22659e-11
NUDCD1	ENSG00000120526	758.383	-0.647617	0.0903912	-7.1646	7.80166e-13	1.2518e-11
ANXA1	ENSG00000135046	4636.07	0.485334	0.0678042	7.15787	8.19408e-13	1.31362e-11
CCNA2	ENSG00000145386	454.826	-0.783266	0.109467	-7.15529	8.34952e-13	1.33738e-11
CYRIB	ENSG00000153310	618.07	-0.6602	0.092271	-7.155	8.36706e-13	1.33902e-11
CSMD3	ENSG00000164796	388.235	-0.848929	0.118752	-7.14875	8.75735e-13	1.40026e-11
SNPH	ENSG00000101298	119.297	1.34311	0.188125	7.13946	9.36955e-13	1.49685e-11
ERVW-1	ENSG00000242950	31.2395	8.67852	1.21586	7.13775	9.48682e-13	1.51427e-11
EIF4A2	ENSG00000156976	2464.93	-0.502079	0.0703429	-7.1376	9.49761e-13	1.51468e-11
MORF4L2	ENSG00000123562	2121.11	0.504517	0.0706929	7.13674	9.55697e-13	1.52283e-11
CORO1A	ENSG00000102879	133.076	1.23101	0.172613	7.13158	9.92209e-13	1.57964e-11
TLR6	ENSG00000174130	89.9642	-1.53871	0.215861	-7.12822	1.01674e-12	1.6173e-11
CAST	ENSG00000153113	1806.12	0.504411	0.0707686	7.1276	1.02131e-12	1.62315e-11
LINC00964	ENSG00000249816	87.6552	-1.57115	0.220572	-7.12305	1.05567e-12	1.67632e-11
CSNK1G1	ENSG00000169118	762.028	0.666643	0.0936388	7.11931	1.08471e-12	1.72095e-11
RALGAPB	ENSG00000170471	2034.13	0.489322	0.0687537	7.11703	1.10278e-12	1.74811e-11
SLC39A6	ENSG00000141424	2782.56	0.664639	0.0934938	7.10891	1.16963e-12	1.85248e-11
CAV2	ENSG00000105971	1874.87	0.568154	0.0799282	7.10831	1.17476e-12	1.85902e-11
UEVLD	ENSG00000151116	362.377	0.787857	0.110934	7.102	1.2296e-12	1.94412e-11
CTNNA1	ENSG00000044115	3719.84	0.440862	0.0620823	7.10126	1.23629e-12	1.95301e-11
KREMEN2	ENSG00000131650	52.0976	-2.25381	0.317456	-7.09961	1.25113e-12	1.97477e-11
SIRPA	ENSG00000198053	403.527	0.872141	0.122875	7.09781	1.26745e-12	1.99882e-11
GBP3	ENSG00000117226	367.16	0.845572	0.119178	7.09501	1.29339e-12	2.03798e-11
C6orf141	ENSG00000197261	198.42	-1.04485	0.147267	-7.09489	1.29454e-12	2.03805e-11
TERF1	ENSG00000147601	282.015	-0.888782	0.125429	-7.08592	1.38128e-12	2.17274e-11
SNHG21	ENSG00000250988	142.153	-1.2171	0.171769	-7.08568	1.38362e-12	2.17456e-11
SEC61G	ENSG00000132432	564.93	0.797688	0.112595	7.0846	1.39442e-12	2.18967e-11
ZDHHC9	ENSG00000188706	518.352	0.719563	0.101641	7.07948	1.44699e-12	2.27029e-11
NUP188	ENSG00000095319	842.809	-0.618187	0.0873413	-7.07783	1.46429e-12	2.29546e-11
PDE7A	ENSG00000205268	869.653	-0.659218	0.093192	-7.07376	1.50795e-12	2.36189e-11
SEC61A1	ENSG00000058262	8215.77	0.625187	0.0884034	7.07198	1.52737e-12	2.39028e-11
HLA-DPA1	ENSG00000231389	37.444	2.55841	0.362169	7.06413	1.61629e-12	2.52617e-11
GNA13	ENSG00000120063	1185.52	0.59175	0.083769	7.06407	1.61694e-12	2.52617e-11
SH3BGRL3	ENSG00000142669	422.035	0.84137	0.119119	7.06327	1.62627e-12	2.53859e-11
MRGPRX3	ENSG00000179826	130.576	1.45982	0.206788	7.05952	1.67076e-12	2.60361e-11
KIF18A	ENSG00000121621	229.347	-0.970297	0.137445	-7.05955	1.67047e-12	2.60361e-11
TMEM30A	ENSG00000112697	2720.62	0.538305	0.0762545	7.05932	1.6732e-12	2.60521e-11
EPM2AIP1	ENSG00000178567	602.442	-0.67526	0.0956795	-7.05753	1.69493e-12	2.63682e-11
NQO1	ENSG00000181019	1851.24	0.499635	0.0708813	7.04889	1.8035e-12	2.80335e-11
ANXA2	ENSG00000182718	16055.1	0.397197	0.0563657	7.04679	1.83086e-12	2.84348e-11
PAQR5	ENSG00000137819	31.0724	-3.59915	0.510805	-7.04604	1.84082e-12	2.85653e-11
EPHA2	ENSG00000142627	2990.8	0.629219	0.0893809	7.03975	1.92591e-12	2.98354e-11
CMPK1	ENSG00000162368	837.648	0.589925	0.0837984	7.03982	1.92493e-12	2.98354e-11
TRMT12	ENSG00000183665	140.02	-1.22101	0.173448	-7.03962	1.92771e-12	2.98382e-11
CDH4	ENSG00000179242	48.7322	-2.42649	0.344714	-7.03913	1.93449e-12	2.9918e-11
TMEM161A	ENSG00000064545	348.999	-0.845892	0.120183	-7.03838	1.9449e-12	3.00537e-11
LTBP4	ENSG00000090006	330.939	-0.862657	0.122647	-7.03364	2.0122e-12	3.10676e-11
TRAK2	ENSG00000115993	477.597	0.719344	0.102326	7.02992	2.06659e-12	3.18806e-11
CERS5	ENSG00000139624	333.522	0.842841	0.119921	7.02831	2.09051e-12	3.22226e-11
COPG1	ENSG00000181789	1547.78	0.564464	0.0803195	7.02773	2.09922e-12	3.23298e-11
SERP1	ENSG00000120742	1558.89	0.527063	0.0750028	7.02725	2.10645e-12	3.24139e-11
IRS2	ENSG00000185950	166.469	-1.12282	0.15982	-7.02553	2.13262e-12	3.27892e-11
AGFG1	ENSG00000173744	1203	0.535658	0.0762499	7.02503	2.14021e-12	3.28785e-11
PLCG1	ENSG00000124181	787.665	0.610371	0.0869456	7.02015	2.21638e-12	3.40202e-11
TAF7	ENSG00000178913	533.344	0.685082	0.0975968	7.01951	2.22648e-12	3.41467e-11
AQP3	ENSG00000165272	36.3552	-2.94823	0.420073	-7.01836	2.24482e-12	3.43994e-11
URB2	ENSG00000135763	415.725	-0.822177	0.117187	-7.01597	2.28366e-12	3.49654e-11
CASC19	ENSG00000254166	72.7294	-1.75353	0.250027	-7.01335	2.32676e-12	3.55958e-11
ANXA5	ENSG00000164111	2115.56	0.473256	0.067519	7.00922	2.39644e-12	3.66313e-11
IL11	ENSG00000095752	67.2966	1.70225	0.243112	7.00191	2.5249e-12	3.85629e-11
EAF1	ENSG00000144597	411.447	0.764112	0.109145	7.00089	2.54337e-12	3.87486e-11
EFR3A	ENSG00000132294	1485.03	-0.522112	0.0745759	-7.00108	2.53988e-12	3.87486e-11
MRPL46	ENSG00000259494	108.366	-1.38515	0.197851	-7.00097	2.54192e-12	3.87486e-11
PANK2	ENSG00000125779	396.297	0.754483	0.10779	6.99958	2.56727e-12	3.90802e-11
APLN	ENSG00000171388	32.0488	2.69963	0.385716	6.99901	2.5778e-12	3.92081e-11
STX18-AS1	ENSG00000247708	118.105	-1.3901	0.198754	-6.99408	2.6701e-12	4.05785e-11
ERBIN	ENSG00000112851	2253.93	0.456263	0.0652452	6.99306	2.68963e-12	4.08416e-11
SNX24	ENSG00000064652	163.48	1.11601	0.159744	6.98623	2.82368e-12	4.28417e-11
RHOQ	ENSG00000119729	371.734	0.788549	0.112896	6.98472	2.85422e-12	4.32695e-11
DMAC1	ENSG00000137038	221.703	-0.974071	0.139465	-6.98436	2.86154e-12	4.33446e-11
MPZL1	ENSG00000197965	1923.59	0.528719	0.07571	6.98348	2.87955e-12	4.35815e-11
GALNT14	ENSG00000158089	475.092	-0.724374	0.103773	-6.9804	2.94342e-12	4.45117e-11
DDRGK1	ENSG00000198171	218.522	0.960467	0.137611	6.97958	2.96062e-12	4.4735e-11
NIPAL3	ENSG00000001461	706.147	0.674334	0.0966876	6.97436	3.07261e-12	4.63891e-11
PEX1	ENSG00000127980	380.751	-0.843713	0.120977	-6.97414	3.07743e-12	4.64237e-11
TM4SF1	ENSG00000169908	599.348	0.667912	0.0957965	6.9722	3.12032e-12	4.70322e-11
DOCK11	ENSG00000147251	219.254	-0.979501	0.140512	-6.97093	3.14859e-12	4.74196e-11
PFKM	ENSG00000152556	754.787	-0.622316	0.0892771	-6.97062	3.15554e-12	4.74854e-11
SLC36A1	ENSG00000123643	252.911	0.908746	0.130429	6.96739	3.22883e-12	4.85485e-11
WDR41	ENSG00000164253	693.818	0.634956	0.0911355	6.96717	3.23389e-12	4.85849e-11
FUCA1	ENSG00000179163	80.5079	-1.67502	0.240423	-6.96696	3.23858e-12	4.86156e-11
EHBP1L1	ENSG00000173442	446.351	0.727691	0.104581	6.95813	3.44825e-12	5.1721e-11
HMGCS1	ENSG00000112972	5771.17	0.421688	0.0606292	6.9552	3.52065e-12	5.27639e-11
TMEM50A	ENSG00000183726	636.968	0.634104	0.0911932	6.95341	3.56558e-12	5.33938e-11
DUSP16	ENSG00000111266	484.878	0.71544	0.102905	6.9524	3.5912e-12	5.37338e-11
EIF4A1	ENSG00000161960	366.232	-0.865189	0.124452	-6.95198	3.60207e-12	5.38526e-11
H2BC10	ENSG00000278588	295.455	-0.890641	0.128256	-6.94425	3.80477e-12	5.68369e-11
MCRIP2	ENSG00000172366	79.0949	-1.6263	0.23445	-6.93665	4.01518e-12	5.99314e-11
H2AC16	ENSG00000276903	196.684	-1.07524	0.155115	-6.93188	4.15295e-12	6.19294e-11
H3C13	ENSG00000183598	100.875	-1.60666	0.231782	-6.93178	4.15577e-12	6.19294e-11
SIPA1L3	ENSG00000105738	581.567	0.758743	0.109462	6.93155	4.16267e-12	6.1982e-11
PPP3CA	ENSG00000138814	1734.48	0.543663	0.0784476	6.93027	4.20049e-12	6.24945e-11
NXN	ENSG00000167693	702.627	0.62697	0.0905034	6.92758	4.28102e-12	6.36412e-11
SNORA5C	ENSG00000201772	88.9656	-1.80713	0.260967	-6.92474	4.36762e-12	6.48762e-11
MTHFD1	ENSG00000100714	947.541	-0.562164	0.0811849	-6.92449	4.37557e-12	6.4942e-11
ARHGAP21	ENSG00000107863	1598.18	0.509433	0.0735894	6.92264	4.4331e-12	6.57428e-11
PAM	ENSG00000145730	1630.75	0.732179	0.105802	6.92026	4.50802e-12	6.67999e-11
ABCG2	ENSG00000118777	103.243	1.46849	0.212468	6.9116	4.79217e-12	7.09534e-11
TWF1	ENSG00000151239	596.506	0.675639	0.0977593	6.91125	4.80417e-12	7.10739e-11
OTUD6B	ENSG00000155100	375.634	-0.767938	0.111127	-6.91044	4.83165e-12	7.1423e-11
CYB5R3	ENSG00000100243	371.966	0.767711	0.111128	6.90835	4.9034e-12	7.24255e-11
CPD	ENSG00000108582	4493.22	-0.708112	0.10256	-6.90439	5.04204e-12	7.44135e-11
CTIF	ENSG00000134030	370.641	0.801352	0.116106	6.90189	5.13136e-12	7.5671e-11
BNIP2	ENSG00000140299	1249.96	0.557644	0.0808011	6.90144	5.14784e-12	7.58534e-11
CTSC	ENSG00000109861	6855.33	-0.51042	0.0739738	-6.90001	5.19972e-12	7.65565e-11
EDNRA	ENSG00000151617	83.7056	-1.6524	0.239605	-6.89636	5.33516e-12	7.84879e-11
AOX1	ENSG00000138356	92.6111	-1.51829	0.220275	-6.8927	5.47421e-12	8.04691e-11
EIF3H	ENSG00000147677	975.471	-0.61179	0.088815	-6.88837	5.64372e-12	8.28947e-11
P3H2	ENSG00000090530	954.499	-0.687226	0.0997946	-6.8864	5.72206e-12	8.39782e-11
WASHC5	ENSG00000164961	616.874	-0.670037	0.097358	-6.8822	5.8934e-12	8.6424e-11
PFDN1	ENSG00000113068	297.02	0.836927	0.121632	6.88079	5.95223e-12	8.72173e-11
ATP6V0D1	ENSG00000159720	392.3	0.821976	0.119589	6.87335	6.27097e-12	9.18146e-11
EBP	ENSG00000147155	610.882	0.714616	0.103993	6.87176	6.34129e-12	9.27704e-11
GIPC1	ENSG00000123159	612.096	0.644092	0.0937486	6.87042	6.40142e-12	9.35756e-11
REEP3	ENSG00000165476	1518.31	0.493279	0.0718242	6.86787	6.51689e-12	9.51879e-11
SREK1IP1	ENSG00000153006	576.349	0.653065	0.0950974	6.86733	6.54155e-12	9.54724e-11
SERPINB8	ENSG00000166401	342.203	0.827427	0.120493	6.86702	6.55547e-12	9.55998e-11
HARS1	ENSG00000170445	570.979	0.664617	0.0967917	6.86647	6.58114e-12	9.58981e-11
HYI	ENSG00000178922	171.521	1.09264	0.159173	6.86446	6.67448e-12	9.71813e-11
DTL	ENSG00000143476	341.93	-0.799106	0.116435	-6.86313	6.73693e-12	9.8013e-11
GPR161	ENSG00000143147	743.878	0.668181	0.0973762	6.86185	6.79743e-12	9.88152e-11
PSMD12	ENSG00000197170	653.573	0.670855	0.0978524	6.85578	7.09225e-12	1.0302e-10
SLC2A6	ENSG00000160326	735.447	0.712748	0.103992	6.85386	7.1884e-12	1.04334e-10
PITPNM3	ENSG00000091622	245.414	-0.949944	0.138622	-6.85276	7.24402e-12	1.05058e-10
JAG2	ENSG00000184916	454.283	-0.73784	0.107695	-6.85119	7.32366e-12	1.0613e-10
SYNJ2BP	ENSG00000213463	311.458	0.84344	0.123277	6.84185	7.81749e-12	1.13197e-10
BTBD9	ENSG00000183826	221.959	0.959011	0.140187	6.84094	7.8676e-12	1.13833e-10
CNTNAP3	ENSG00000106714	153.092	-1.16787	0.170742	-6.84	7.9194e-12	1.14492e-10
NAGLU	ENSG00000108784	289.243	-1.01211	0.148061	-6.83577	8.15645e-12	1.17827e-10
SLC31A1	ENSG00000136868	611.145	0.710951	0.104056	6.83236	8.35294e-12	1.20571e-10
MST1R	ENSG00000164078	2230.73	-0.70839	0.103776	-6.82613	8.72385e-12	1.25826e-10
SBDS	ENSG00000126524	349.472	0.775221	0.113582	6.82521	8.77989e-12	1.26535e-10
LHFPL6	ENSG00000183722	202.167	0.974385	0.142862	6.82046	9.07507e-12	1.30687e-10
WIPI1	ENSG00000070540	240.647	0.900052	0.132009	6.81811	9.22462e-12	1.32736e-10
FHOD1	ENSG00000135723	245.185	-0.896306	0.131527	-6.8146	9.45247e-12	1.35909e-10
MYORG	ENSG00000164976	805.565	0.762669	0.111924	6.81415	9.48229e-12	1.36231e-10
SOX4	ENSG00000124766	684.09	0.60205	0.0883886	6.8114	9.6652e-12	1.38751e-10
NAGK	ENSG00000124357	223.416	0.946333	0.139025	6.80694	9.96975e-12	1.43011e-10
DAPK3	ENSG00000167657	237.679	0.899325	0.132124	6.80666	9.98915e-12	1.43178e-10
PDLIM7	ENSG00000196923	391.956	0.825951	0.121397	6.80371	1.01959e-11	1.45951e-10
AHNAK2	ENSG00000185567	5439.05	-0.58386	0.0858154	-6.80367	1.01985e-11	1.45951e-10
AQR	ENSG00000021776	1172.77	-0.516808	0.0759818	-6.80174	1.03364e-11	1.47809e-10
ARHGDIA	ENSG00000141522	738.765	0.792497	0.116518	6.80148	1.03551e-11	1.47962e-10
IL1R1	ENSG00000115594	100.117	1.34322	0.197525	6.80024	1.04444e-11	1.49122e-10
ENTPD7	ENSG00000198018	663.558	0.631941	0.0929314	6.80008	1.04558e-11	1.4917e-10
GNPTAB	ENSG00000111670	962.464	0.591597	0.0870257	6.79795	1.06116e-11	1.51275e-10
MARCKS	ENSG00000277443	1621.67	0.490427	0.0721565	6.79672	1.07028e-11	1.52339e-10
PAK6	ENSG00000137843	71.2645	-1.75055	0.257555	-6.79682	1.06956e-11	1.52339e-10
CCDC186	ENSG00000165813	602.639	0.66121	0.0972941	6.79599	1.0757e-11	1.52992e-10
SMAP1	ENSG00000112305	227.048	0.913893	0.134564	6.79153	1.1095e-11	1.57678e-10
PCDH18	ENSG00000189184	34.4445	-2.77364	0.408461	-6.79046	1.11776e-11	1.58729e-10
TTC14	ENSG00000163728	926.841	-0.611002	0.089991	-6.78959	1.12453e-11	1.59567e-10
TGFBR3	ENSG00000069702	77.7264	-1.63428	0.240714	-6.7893	1.12677e-11	1.59762e-10
BCAM	ENSG00000187244	143.249	-1.18849	0.175101	-6.78747	1.14116e-11	1.61678e-10
ARFGEF1	ENSG00000066777	2222.83	-0.4788	0.0706492	-6.77714	1.22575e-11	1.73395e-10
RPS15A	ENSG00000134419	404.998	-0.733294	0.1082	-6.77722	1.22512e-11	1.73395e-10
NCKAP5	ENSG00000176771	117.412	-1.26511	0.18669	-6.77656	1.23067e-11	1.73957e-10
SELENOK	ENSG00000113811	206.205	0.986938	0.145704	6.77357	1.25646e-11	1.77467e-10
SPINT1	ENSG00000166145	1602.99	0.637317	0.0941262	6.77088	1.28002e-11	1.80655e-10
TLE3	ENSG00000140332	224.213	-0.95804	0.14165	-6.76344	1.34752e-11	1.90036e-10
TAB3	ENSG00000157625	767.867	0.67743	0.100237	6.75827	1.3965e-11	1.96793e-10
ARFGAP1	ENSG00000101199	772.713	0.608125	0.0900058	6.7565	1.41364e-11	1.99057e-10
PLEKHG5	ENSG00000171680	724.174	-0.59024	0.0873729	-6.75541	1.4243e-11	2.00404e-10
MCM9	ENSG00000111877	337.528	-0.79993	0.118454	-6.75307	1.44746e-11	2.03508e-10
OAT	ENSG00000065154	1681.03	0.495608	0.0734071	6.75151	1.46319e-11	2.05561e-10
PHF20L1	ENSG00000129292	1213.3	-0.526947	0.0780506	-6.75136	1.46466e-11	2.0561e-10
EMC3	ENSG00000125037	439.172	0.718416	0.106499	6.74577	1.52222e-11	2.1346e-10
FABP5	ENSG00000164687	67.1821	-1.71646	0.254453	-6.7457	1.52289e-11	2.1346e-10
F2R	ENSG00000181104	1172.8	0.590142	0.0874894	6.7453	1.52707e-11	2.13883e-10
FXYD3	ENSG00000089356	63.0145	-1.78489	0.264648	-6.74439	1.5367e-11	2.15067e-10
H2BC14	ENSG00000273703	185.243	-1.09839	0.162924	-6.74171	1.56533e-11	2.18909e-10
ANKIB1	ENSG00000001629	1053.62	0.562038	0.0833858	6.74022	1.58151e-11	2.21003e-10
EPHA1	ENSG00000146904	734.57	-0.790184	0.117274	-6.73793	1.60655e-11	2.24332e-10
YTHDF1	ENSG00000149658	481.994	0.706636	0.104944	6.73347	1.65663e-11	2.31149e-10
SLC27A6	ENSG00000113396	33.1263	2.65931	0.394974	6.73287	1.6635e-11	2.31933e-10
PNMA1	ENSG00000176903	244.645	0.883831	0.131282	6.73232	1.66978e-11	2.32632e-10
ENPP1	ENSG00000197594	47.532	2.19004	0.325396	6.7304	1.69199e-11	2.35547e-10
SNX7	ENSG00000162627	338.096	0.754409	0.112152	6.72664	1.73622e-11	2.41522e-10
SPIRE1	ENSG00000134278	572.424	0.65018	0.0967241	6.722	1.79242e-11	2.49151e-10
SYNC	ENSG00000162520	83.5392	1.46892	0.218552	6.72116	1.80281e-11	2.50407e-10
RIN2	ENSG00000132669	939.014	0.569526	0.0847859	6.71723	1.85216e-11	2.57067e-10
RAB11A	ENSG00000103769	901.184	0.599818	0.089312	6.71598	1.8681e-11	2.59085e-10
TXNDC15	ENSG00000113621	278.202	0.835812	0.124482	6.7143	1.88971e-11	2.61884e-10
SLC43A1	ENSG00000149150	43.1239	-2.47731	0.369066	-6.71238	1.91478e-11	2.65158e-10
OR6F1	ENSG00000169214	23.6293	8.27277	1.23345	6.70704	1.98613e-11	2.74833e-10
TMPRSS15	ENSG00000154646	89.5514	1.44467	0.215442	6.70563	2.00546e-11	2.77299e-10
LRFN4	ENSG00000173621	132.183	-1.25881	0.18785	-6.70113	2.06812e-11	2.85748e-10
JMJD7-PLA2G4B	ENSG00000168970	61.3566	-1.97849	0.295407	-6.69753	2.11978e-11	2.92666e-10
OGFRL1	ENSG00000119900	815.676	0.586782	0.0876823	6.69213	2.19943e-11	3.03436e-10
PDPN	ENSG00000162493	895.909	0.594934	0.0889883	6.68553	2.30084e-11	3.17188e-10
RPS3	ENSG00000149273	3417.31	-0.478922	0.0716391	-6.68521	2.30596e-11	3.1762e-10
DPY19L4	ENSG00000156162	901.411	-0.588781	0.0880734	-6.68512	2.30742e-11	3.1762e-10
FOXO1	ENSG00000150907	178.125	-1.04236	0.155945	-6.68414	2.32287e-11	3.19508e-10
BARD1	ENSG00000138376	268.714	-0.866032	0.12958	-6.6834	2.33465e-11	3.20888e-10
STX7	ENSG00000079950	768.774	0.599289	0.0897413	6.67796	2.42298e-11	3.32781e-10
BOD1L1	ENSG00000038219	701.944	0.591392	0.088638	6.67199	2.5236e-11	3.46341e-10
TMEM63B	ENSG00000137216	758.783	0.670221	0.100471	6.67081	2.544e-11	3.4888e-10
LRRC8C	ENSG00000171488	1338.1	0.629217	0.0943513	6.66887	2.57781e-11	3.53254e-10
RGS17	ENSG00000091844	77.0395	-1.61111	0.24159	-6.66875	2.57989e-11	3.53276e-10
H2AC14	ENSG00000276368	235.88	-0.919072	0.137885	-6.66549	2.63788e-11	3.60948e-10
TCF4	ENSG00000196628	372.082	-0.771136	0.115748	-6.66223	2.69707e-11	3.68774e-10
CDK1	ENSG00000170312	552.673	-0.670771	0.100739	-6.65851	2.76616e-11	3.77939e-10
MIPEP	ENSG00000027001	260.636	-0.894902	0.134413	-6.65787	2.77825e-11	3.7931e-10
LPAR3	ENSG00000171517	357.325	-0.808467	0.121482	-6.65506	2.83187e-11	3.86343e-10
MCM5	ENSG00000100297	553.003	-0.669414	0.100607	-6.65376	2.85691e-11	3.89471e-10
ADM	ENSG00000148926	354.41	0.806063	0.12117	6.65234	2.88477e-11	3.92977e-10
KIFBP	ENSG00000198954	446.106	0.71585	0.107612	6.65213	2.88875e-11	3.93229e-10
SIAE	ENSG00000110013	178.566	-1.03225	0.155293	-6.64712	2.98886e-11	4.06555e-10
GPX8	ENSG00000164294	633.789	0.632469	0.0951661	6.64594	3.01283e-11	4.09514e-10
LINC00938	ENSG00000273015	96.3557	-1.38634	0.208624	-6.64515	3.02909e-11	4.1142e-10
PGK1	ENSG00000102144	4232.15	0.403525	0.0607726	6.63991	3.13871e-11	4.25994e-10
ORC1	ENSG00000085840	131.752	-1.16196	0.175008	-6.63946	3.14836e-11	4.26989e-10
ARHGEF3	ENSG00000163947	335.843	0.846016	0.127444	6.63834	3.17227e-11	4.29915e-10
MFAP3	ENSG00000037749	1328.37	0.528712	0.0796473	6.63816	3.17617e-11	4.30126e-10
FAM13A	ENSG00000138640	157.88	-1.10892	0.167125	-6.63526	3.23925e-11	4.38347e-10
BCL11B	ENSG00000127152	288.193	-0.846329	0.127609	-6.63223	3.30659e-11	4.47131e-10
SLCO4A1	ENSG00000101187	35.8782	-2.51088	0.378717	-6.62995	3.35801e-11	4.5375e-10
ATP6V1H	ENSG00000047249	789.304	-0.571383	0.0861895	-6.62938	3.37105e-11	4.55179e-10
CYB561	ENSG00000008283	547.615	0.655933	0.0989685	6.6277	3.40965e-11	4.60053e-10
FAM3C	ENSG00000196937	233.526	0.888594	0.13412	6.62537	3.46372e-11	4.67005e-10
EML1	ENSG00000066629	25.5692	2.94264	0.444158	6.6252	3.46782e-11	4.67216e-10
ZNF320	ENSG00000182986	99.5518	1.326	0.200278	6.6208	3.5725e-11	4.80968e-10
LSR	ENSG00000105699	588.995	0.72095	0.108902	6.62017	3.58785e-11	4.82681e-10
LYN	ENSG00000254087	379.916	0.74462	0.112487	6.61964	3.60075e-11	4.84063e-10
RASAL2	ENSG00000075391	1817.44	0.478361	0.0722684	6.61923	3.61086e-11	4.85067e-10
PGAP6	ENSG00000129925	392.971	0.729589	0.110247	6.61776	3.64678e-11	4.89536e-10
MXRA7	ENSG00000182534	337.004	0.791206	0.119723	6.60864	3.87861e-11	5.20277e-10
GPT2	ENSG00000166123	298.21	0.821504	0.124327	6.60761	3.90583e-11	5.23546e-10
SETD7	ENSG00000145391	1261.79	0.562469	0.0851731	6.60383	4.00666e-11	5.36671e-10
MIPOL1	ENSG00000151338	351.79	-0.815634	0.123536	-6.60237	4.04626e-11	5.4158e-10
DYNLT3	ENSG00000165169	182.133	1.01243	0.153356	6.60183	4.06115e-11	5.43179e-10
TGM1	ENSG00000092295	55.534	-2.12203	0.321562	-6.59913	4.13582e-11	5.52764e-10
TF	ENSG00000091513	38.2292	8.0026	1.213	6.59736	4.18537e-11	5.58981e-10
SSR1	ENSG00000124783	3733.85	0.54951	0.0833164	6.59546	4.23944e-11	5.65792e-10
EVI5	ENSG00000067208	750.513	0.583545	0.0885361	6.59104	4.36756e-11	5.82468e-10
MTAP	ENSG00000099810	933.398	-0.547385	0.0830562	-6.59054	4.38233e-11	5.84015e-10
H2AC6	ENSG00000180573	891.257	-0.60035	0.0911238	-6.58829	4.44917e-11	5.92493e-10
KPNA4	ENSG00000186432	1408.65	0.518797	0.0788091	6.58295	4.61198e-11	6.13731e-10
CHMP1A	ENSG00000131165	475.639	0.68421	0.103954	6.58183	4.64705e-11	6.1795e-10
CSKMT	ENSG00000214756	85.8117	-1.44001	0.218822	-6.58072	4.68185e-11	6.22128e-10
LPAR6	ENSG00000139679	96.1964	-1.40624	0.213741	-6.57918	4.73043e-11	6.28129e-10
BEND7	ENSG00000165626	45.1777	1.98012	0.301033	6.57773	4.77692e-11	6.33846e-10
CCDC71L	ENSG00000253276	258.533	0.834493	0.126897	6.57615	4.8278e-11	6.40135e-10
TXNDC9	ENSG00000115514	414.636	0.703498	0.107011	6.57409	4.8951e-11	6.48592e-10
CAMTA1	ENSG00000171735	187.004	0.960074	0.146046	6.57378	4.90526e-11	6.49471e-10
GCN1	ENSG00000089154	2803.21	-0.434684	0.0661346	-6.57272	4.94029e-11	6.53639e-10
RAB7A	ENSG00000075785	801.685	0.579901	0.08826	6.57037	5.01898e-11	6.63572e-10
NPLOC4	ENSG00000182446	1009.06	0.520325	0.0792538	6.5653	5.19281e-11	6.86062e-10
ODC1	ENSG00000115758	466.431	-0.715188	0.108951	-6.56433	5.22666e-11	6.9004e-10
ALDH16A1	ENSG00000161618	172.324	-1.05495	0.160737	-6.56317	5.26763e-11	6.9495e-10
SSH2	ENSG00000141298	568.91	0.631079	0.0961652	6.56244	5.29346e-11	6.97858e-10
MIR924HG	ENSG00000267374	173.839	-1.07312	0.163585	-6.56001	5.38043e-11	7.08814e-10
ATP6V1G1	ENSG00000136888	472.087	0.666352	0.101607	6.55812	5.44911e-11	7.17349e-10
CHML	ENSG00000203668	732.022	0.613497	0.0935941	6.55487	5.56888e-11	7.32593e-10
CD151	ENSG00000177697	2190.69	0.554508	0.0846046	6.55412	5.59717e-11	7.35787e-10
MFSD9	ENSG00000135953	169.391	1.06117	0.161962	6.55194	5.6795e-11	7.46078e-10
ORMDL2	ENSG00000123353	391.366	0.742312	0.1133	6.55172	5.68779e-11	7.46634e-10
STX3	ENSG00000166900	233.06	0.866552	0.132278	6.55102	5.71463e-11	7.49622e-10
WBP1L	ENSG00000166272	363.193	0.727844	0.111118	6.55017	5.74732e-11	7.53373e-10
DPH3	ENSG00000154813	245.775	0.884132	0.134998	6.54922	5.78385e-11	7.57622e-10
SSR2	ENSG00000163479	971.638	0.562264	0.0858938	6.54603	5.90849e-11	7.73398e-10
CIT	ENSG00000122966	485.887	-0.700474	0.107037	-6.54419	5.9817e-11	7.82425e-10
NIPA1	ENSG00000170113	270.186	0.836883	0.127896	6.54349	6.01009e-11	7.8558e-10
NRBF2	ENSG00000148572	188.957	0.950165	0.145287	6.5399	6.15601e-11	8.04082e-10
GSDMD	ENSG00000104518	292.463	-0.835501	0.127768	-6.53922	6.18389e-11	8.07151e-10
TGFBR1	ENSG00000106799	1572.6	0.507184	0.077596	6.53621	6.30986e-11	8.2301e-10
CCNI	ENSG00000118816	3041.67	0.534323	0.0818051	6.53166	6.50456e-11	8.47804e-10
ZSWIM8	ENSG00000214655	585.269	0.641787	0.0982944	6.52923	6.6108e-11	8.61041e-10
-	ENSG00000285108	273.202	-0.846167	0.1296	-6.52907	6.61794e-11	8.61362e-10
WARS1	ENSG00000140105	1767.54	0.490059	0.0751216	6.52354	6.86657e-11	8.93091e-10
RALGPS2	ENSG00000116191	411.224	0.722626	0.110777	6.52322	6.88148e-11	8.94398e-10
HTR7	ENSG00000148680	165.13	-1.07295	0.164527	-6.52145	6.96293e-11	9.04346e-10
PRICKLE2	ENSG00000163637	218.57	-0.910798	0.139678	-6.52069	6.99829e-11	9.08297e-10
ZNF432	ENSG00000256087	158.292	1.1108	0.170487	6.51542	7.24882e-11	9.39488e-10
RTF2	ENSG00000022277	357.147	0.790352	0.121303	6.51551	7.24437e-11	9.39488e-10
ZNF561-AS1	ENSG00000267106	91.2958	-1.42463	0.218728	-6.51326	7.35391e-11	9.52437e-10
ELF4	ENSG00000102034	324.66	0.763133	0.117169	6.51311	7.36129e-11	9.52722e-10
KRAS	ENSG00000133703	504.468	0.653311	0.100334	6.51137	7.44677e-11	9.63109e-10
TMSB4X	ENSG00000205542	2030.54	0.503005	0.0772872	6.50825	7.60291e-11	9.82612e-10
RUNX1	ENSG00000159216	772.106	0.589442	0.090583	6.5072	7.65632e-11	9.88821e-10
MAGT1	ENSG00000102158	2332.51	0.532503	0.0818699	6.50426	7.8076e-11	1.00765e-09
LEPROT	ENSG00000213625	599.484	0.616138	0.094742	6.50332	7.85642e-11	1.01324e-09
DNAAF9	ENSG00000088854	807.669	0.554094	0.0852388	6.50048	8.00616e-11	1.03183e-09
EIF2AK3	ENSG00000172071	714.589	0.669742	0.103034	6.5002	8.02126e-11	1.03305e-09
SLC25A46	ENSG00000164209	632.394	0.616092	0.0947884	6.49965	8.0505e-11	1.03609e-09
BTN2A1	ENSG00000112763	219.894	0.893681	0.137515	6.49877	8.09799e-11	1.04148e-09
CHFR	ENSG00000072609	332.274	0.765204	0.11775	6.49855	8.10956e-11	1.04224e-09
XRCC3	ENSG00000126215	142.087	-1.18662	0.182733	-6.49375	8.37263e-11	1.0753e-09
GCLM	ENSG00000023909	1226.71	0.515329	0.0793893	6.49116	8.51757e-11	1.09276e-09
SULF1	ENSG00000137573	28.2127	-3.06819	0.472676	-6.49111	8.5205e-11	1.09276e-09
WASF2	ENSG00000158195	756.085	0.679751	0.104732	6.49037	8.56241e-11	1.09737e-09
LINGO2	ENSG00000174482	71.3526	1.53874	0.237159	6.48822	8.68573e-11	1.1124e-09
FANCB	ENSG00000181544	201.905	-0.927455	0.142967	-6.48719	8.74524e-11	1.11925e-09
FAM171A1	ENSG00000148468	59.5089	1.63961	0.252855	6.48441	8.90779e-11	1.13926e-09
LOX	ENSG00000113083	66.1516	1.60115	0.246996	6.48249	9.02214e-11	1.15308e-09
NCOA2	ENSG00000140396	819.839	-0.579219	0.0893611	-6.48178	9.06472e-11	1.15772e-09
SCAMP2	ENSG00000140497	349.46	0.775034	0.119583	6.48113	9.10372e-11	1.16189e-09
MRPL13	ENSG00000172172	439.202	-0.719189	0.111006	-6.47886	9.24198e-11	1.17872e-09
MAPKAPK2	ENSG00000162889	593.876	0.625511	0.0965526	6.47844	9.26745e-11	1.18115e-09
RTL8C	ENSG00000134590	141.096	1.13212	0.174843	6.47508	9.47626e-11	1.20693e-09
YIPF6	ENSG00000181704	547.402	0.652432	0.100777	6.474	9.54441e-11	1.21477e-09
ZDHHC20	ENSG00000180776	982.554	0.559814	0.0865081	6.47123	9.72058e-11	1.23633e-09
RPS10	ENSG00000124614	87.9005	-1.45962	0.225563	-6.471	9.73557e-11	1.23739e-09
ANOS1	ENSG00000011201	65.9374	1.59943	0.247227	6.46946	9.83567e-11	1.24925e-09
SULF2	ENSG00000196562	2248.17	-0.542309	0.0838483	-6.46774	9.94769e-11	1.2626e-09
MYLIP	ENSG00000007944	43.7498	-2.09602	0.324221	-6.46479	1.01437e-10	1.2866e-09
DELEC1	ENSG00000173077	19.426	3.8806	0.600443	6.4629	1.02716e-10	1.30191e-09
SNORD104	ENSG00000199753	89.7678	-1.57094	0.243128	-6.46136	1.03769e-10	1.31436e-09
SOX9	ENSG00000125398	237.882	0.929615	0.144033	6.45419	1.08799e-10	1.37712e-09
SPATS2	ENSG00000123352	374.798	0.708824	0.109846	6.45286	1.09758e-10	1.38831e-09
RPS17	ENSG00000182774	266.293	-0.831956	0.128947	-6.45193	1.10438e-10	1.39595e-09
PAPLN	ENSG00000100767	155.148	-1.04476	0.161935	-6.45176	1.10562e-10	1.39655e-09
SLC9A7	ENSG00000065923	347.934	0.767358	0.11896	6.45055	1.11442e-10	1.40671e-09
EMB	ENSG00000170571	893.509	0.545138	0.0845438	6.44799	1.13342e-10	1.42971e-09
SLU7	ENSG00000164609	279.715	0.845164	0.131079	6.44773	1.13541e-10	1.43123e-09
SAMD9L	ENSG00000177409	412.838	0.717314	0.111256	6.44742	1.13768e-10	1.43266e-09
OXSR1	ENSG00000172939	791.698	0.545763	0.0846504	6.44726	1.13887e-10	1.43266e-09
LFNG	ENSG00000106003	45.199	-2.06063	0.319611	-6.4473	1.13859e-10	1.43266e-09
MAPK8	ENSG00000107643	439.924	0.660802	0.102558	6.44317	1.17e-10	1.47081e-09
SUMO1	ENSG00000116030	413.851	0.687533	0.106733	6.44162	1.18206e-10	1.48496e-09
EEF1D	ENSG00000104529	1834.4	-0.465953	0.0723798	-6.43761	1.21368e-10	1.52365e-09
CROCC	ENSG00000058453	107.223	-1.337	0.207725	-6.4364	1.2234e-10	1.53479e-09
HOOK1	ENSG00000134709	341.488	0.751661	0.116811	6.43483	1.23612e-10	1.5497e-09
B4GAT1	ENSG00000174684	142.027	-1.12855	0.175389	-6.43454	1.23847e-10	1.55158e-09
LARP1B	ENSG00000138709	538.681	0.625142	0.0971562	6.4344	1.2396e-10	1.55194e-09
MON1B	ENSG00000103111	354.278	0.730289	0.113522	6.43302	1.2509e-10	1.56503e-09
IGF1R	ENSG00000140443	3220.09	0.514434	0.0799964	6.43071	1.27007e-10	1.58793e-09
CSGALNACT2	ENSG00000169826	229.784	0.846286	0.131609	6.43028	1.27367e-10	1.59135e-09
MIGA1	ENSG00000180488	551.182	0.656853	0.102168	6.42916	1.28309e-10	1.6017e-09
SS18	ENSG00000141380	969.407	0.545727	0.0848839	6.42909	1.28369e-10	1.6017e-09
C19orf48P	ENSG00000293495	187.612	-0.954867	0.148532	-6.42868	1.28714e-10	1.60491e-09
SEC61B	ENSG00000106803	456.603	0.656637	0.102157	6.42773	1.29521e-10	1.61388e-09
TARBP1	ENSG00000059588	422.877	-0.680897	0.10594	-6.42722	1.29956e-10	1.61821e-09
FAF2	ENSG00000113194	1156.12	0.533471	0.0830043	6.42703	1.30123e-10	1.61916e-09
RBIS	ENSG00000176731	374.758	-0.71974	0.111988	-6.42693	1.30209e-10	1.61916e-09
ARHGAP18	ENSG00000146376	257.978	-0.838425	0.13048	-6.42571	1.31254e-10	1.63106e-09
ADD1	ENSG00000087274	1263.83	0.519905	0.0809256	6.42448	1.32317e-10	1.64316e-09
GNAI3	ENSG00000065135	1299.93	0.529287	0.0824826	6.41696	1.39025e-10	1.7253e-09
AHSA2P	ENSG00000293434	263.513	-0.902289	0.140627	-6.41618	1.39732e-10	1.73291e-09
TSNARE1	ENSG00000171045	52.8742	-1.84957	0.288487	-6.41127	1.44309e-10	1.78845e-09
NLGN2	ENSG00000169992	167.225	0.968746	0.151309	6.40242	1.52929e-10	1.89401e-09
AK4	ENSG00000162433	397.874	0.694388	0.108472	6.40151	1.53846e-10	1.90409e-09
APC	ENSG00000134982	1371.58	0.606045	0.0947223	6.39813	1.57294e-10	1.94545e-09
MCM10	ENSG00000065328	241.985	-0.855724	0.133826	-6.3943	1.61288e-10	1.99351e-09
MOV10	ENSG00000155363	835.619	-0.620427	0.0970419	-6.39339	1.62247e-10	2.00402e-09
CC2D2A	ENSG00000048342	287.552	-0.793767	0.12428	-6.38692	1.69257e-10	2.0892e-09
SPG11	ENSG00000104133	1215.55	-0.504745	0.079072	-6.38336	1.73244e-10	2.13699e-09
MECOM	ENSG00000085276	154.405	-1.03073	0.161507	-6.38194	1.74862e-10	2.1555e-09
PINK1	ENSG00000158828	348.752	0.738972	0.115796	6.38169	1.75142e-10	2.1575e-09
ZSWIM6	ENSG00000130449	345.806	0.746103	0.116934	6.38055	1.76448e-10	2.17214e-09
FAM20B	ENSG00000116199	665.5	0.573852	0.0899776	6.37772	1.79749e-10	2.2113e-09
COPS5	ENSG00000121022	477.167	-0.668034	0.104804	-6.37416	1.83974e-10	2.26176e-09
RBBP8	ENSG00000101773	630.486	-0.593284	0.0930884	-6.37334	1.8496e-10	2.27236e-09
SNHG10	ENSG00000247092	93.604	-1.36623	0.214538	-6.36826	1.91179e-10	2.3472e-09
GPI	ENSG00000105220	1498.08	0.506814	0.0796215	6.3653	1.94912e-10	2.39144e-09
SMC4	ENSG00000113810	1386.67	-0.495925	0.0779672	-6.36069	2.00852e-10	2.46268e-09
PAQR7	ENSG00000182749	300.878	0.897097	0.14105	6.36013	2.01583e-10	2.46999e-09
NADSYN1	ENSG00000172890	674.968	-0.634579	0.0997837	-6.35955	2.02352e-10	2.47776e-09
CBX1	ENSG00000108468	312.356	0.778975	0.12252	6.35793	2.04487e-10	2.50225e-09
OSTF1	ENSG00000134996	194.003	0.909587	0.143105	6.35607	2.06984e-10	2.53112e-09
MPP7	ENSG00000150054	127.377	-1.13776	0.179247	-6.34742	2.1895e-10	2.67567e-09
PRKACA	ENSG00000072062	211.879	0.945822	0.14905	6.34565	2.21487e-10	2.70309e-09
VRK1	ENSG00000100749	587.449	-0.687776	0.108384	-6.34573	2.21366e-10	2.70309e-09
GTF2F1	ENSG00000125651	300.744	0.84812	0.133682	6.34432	2.23407e-10	2.72471e-09
GNB2	ENSG00000172354	586.383	0.625135	0.0985391	6.34403	2.23833e-10	2.72629e-09
MFGE8	ENSG00000140545	841.279	0.617564	0.097345	6.34408	2.23763e-10	2.72629e-09
H2AC12	ENSG00000274997	477.751	-0.695173	0.109663	-6.33919	2.30984e-10	2.81152e-09
DYNC2H1	ENSG00000187240	1464.86	-0.517405	0.0816446	-6.33728	2.33859e-10	2.84464e-09
UQCRB	ENSG00000156467	743.764	-0.551683	0.0870805	-6.33532	2.36854e-10	2.87916e-09
BAG2	ENSG00000112208	94.0621	-1.33074	0.210056	-6.33518	2.37069e-10	2.87988e-09
LMNA	ENSG00000160789	2423.32	-0.415627	0.0656129	-6.33454	2.3805e-10	2.88989e-09
ANKS6	ENSG00000165138	216.397	-0.920029	0.145259	-6.33373	2.39306e-10	2.90323e-09
SPRY4	ENSG00000187678	628.019	0.655071	0.103428	6.33359	2.39523e-10	2.90394e-09
ERP44	ENSG00000023318	1822.5	0.586173	0.0925527	6.33339	2.39828e-10	2.90573e-09
H2BC4	ENSG00000180596	535.275	-0.680077	0.107398	-6.3323	2.41531e-10	2.92444e-09
TELO2	ENSG00000100726	206.46	-0.952884	0.150484	-6.33211	2.41834e-10	2.92618e-09
PTPN21	ENSG00000070778	262.688	0.843093	0.133208	6.32915	2.46516e-10	2.98087e-09
PALLD	ENSG00000129116	1535.63	0.473503	0.0748162	6.32888	2.46945e-10	2.98409e-09
HELLPAR	ENSG00000281344	170.818	-1.00542	0.158931	-6.32615	2.5136e-10	3.03546e-09
FSBP	ENSG00000265817	114.726	-1.24539	0.196914	-6.32454	2.53981e-10	3.06509e-09
PAPPA2	ENSG00000116183	127.139	-1.18824	0.187881	-6.32444	2.54155e-10	3.06519e-09
HMMR	ENSG00000072571	360.711	-0.74954	0.118518	-6.32428	2.54421e-10	3.06638e-09
RARS1	ENSG00000113643	1029.01	0.499311	0.0789566	6.32387	2.55098e-10	3.07253e-09
PRMT7	ENSG00000132600	204.054	-0.915578	0.144796	-6.32321	2.56185e-10	3.0836e-09
FOXA2	ENSG00000125798	26.8569	-3.12904	0.495366	-6.31663	2.67337e-10	3.21573e-09
TBC1D9	ENSG00000109436	550.812	0.612104	0.096954	6.31334	2.73073e-10	3.28259e-09
MKRN1	ENSG00000133606	463.828	0.692623	0.109746	6.31112	2.77026e-10	3.32793e-09
PHF14	ENSG00000106443	544.56	-0.629115	0.0996967	-6.31029	2.78509e-10	3.34356e-09
SNX3	ENSG00000112335	508.2	0.659566	0.104555	6.30833	2.82053e-10	3.38391e-09
SCARA3	ENSG00000168077	73.6038	-1.52363	0.241578	-6.307	2.84502e-10	3.41105e-09
SNX9	ENSG00000130340	656.682	0.608044	0.0964532	6.30403	2.90002e-10	3.47473e-09
CETN2	ENSG00000147400	280.536	0.764406	0.121325	6.3005	2.9668e-10	3.55243e-09
COQ10B	ENSG00000115520	201.929	0.951914	0.151135	6.29841	3.00705e-10	3.59829e-09
DLD	ENSG00000091140	710.364	0.564708	0.0896692	6.29768	3.02135e-10	3.61305e-09
ST6GALNAC2	ENSG00000070731	122.289	-1.2095	0.192133	-6.29511	3.07189e-10	3.67111e-09
ARID3A	ENSG00000116017	141.592	1.04995	0.166831	6.2935	3.10381e-10	3.70684e-09
TMEM248	ENSG00000106609	804.69	0.55147	0.0876337	6.2929	3.11595e-10	3.71894e-09
THUMPD2	ENSG00000138050	196.366	-0.923226	0.146719	-6.29247	3.12453e-10	3.72675e-09
TSPAN4	ENSG00000214063	362.954	-0.75794	0.120476	-6.29122	3.14979e-10	3.75445e-09
IL20RA	ENSG00000016402	23.8066	-3.6178	0.575077	-6.29099	3.15448e-10	3.75761e-09
LRRC49	ENSG00000137821	180.403	0.949367	0.150932	6.29002	3.17417e-10	3.77862e-09
ELOA	ENSG00000011007	657.416	0.646256	0.102805	6.2862	3.25327e-10	3.86777e-09
WDHD1	ENSG00000198554	345.956	-0.754268	0.119987	-6.28624	3.25241e-10	3.86777e-09
GRAMD2B	ENSG00000155324	302.816	0.769841	0.122487	6.28506	3.27718e-10	3.89369e-09
EREG	ENSG00000124882	9350.39	0.475927	0.0757403	6.28368	3.3066e-10	3.9261e-09
UBE2Z	ENSG00000159202	840.754	0.57055	0.0908109	6.28283	3.32457e-10	3.9449e-09
RNF6	ENSG00000127870	667.929	0.598982	0.0953431	6.28239	3.33407e-10	3.95363e-09
DENR	ENSG00000139726	510.017	0.656595	0.104541	6.28076	3.36925e-10	3.99277e-09
TBC1D4	ENSG00000136111	521.655	-0.639138	0.101791	-6.27892	3.40925e-10	4.03757e-09
H2AC13	ENSG00000196747	427.768	-0.751654	0.119781	-6.27522	3.49148e-10	4.13229e-09
DNAJC2	ENSG00000105821	304.578	0.83846	0.133664	6.27288	3.54439e-10	4.19222e-09
-	ENSG00000251204	30.5397	7.67436	1.22408	6.26951	3.6219e-10	4.28115e-09
POFUT2	ENSG00000186866	339.953	0.719307	0.1148	6.26573	3.71079e-10	4.3834e-09
VAMP8	ENSG00000118640	157.959	1.02378	0.16345	6.26356	3.76282e-10	4.44201e-09
NANS	ENSG00000095380	329.675	0.719117	0.114819	6.26306	3.77484e-10	4.45334e-09
CDC20	ENSG00000117399	427.217	-0.689001	0.110015	-6.26279	3.78159e-10	4.45845e-09
RAP1B	ENSG00000127314	464.738	0.627723	0.100243	6.26199	3.80099e-10	4.47559e-09
KIF2C	ENSG00000142945	361.316	-0.737547	0.11778	-6.26208	3.7988e-10	4.47559e-09
TP53AIP1	ENSG00000120471	42.5623	-2.11737	0.338327	-6.25835	3.89061e-10	4.57818e-09
TRAPPC6B	ENSG00000182400	231.666	0.879161	0.140526	6.25622	3.94428e-10	4.63837e-09
H1-2	ENSG00000187837	2505.31	-0.503856	0.0805702	-6.25363	4.01018e-10	4.71286e-09
LINC02395	ENSG00000257771	16.7154	7.7764	1.24383	6.25198	4.05292e-10	4.76005e-09
SORBS3	ENSG00000120896	193.09	1.04067	0.166477	6.25112	4.07525e-10	4.78322e-09
TMEM214	ENSG00000119777	701.772	0.60571	0.0969022	6.25073	4.08528e-10	4.78888e-09
KIF5B	ENSG00000170759	3080.35	0.451508	0.0722327	6.25074	4.08525e-10	4.78888e-09
MAP3K9	ENSG00000006432	565.034	0.717095	0.114737	6.24989	4.1074e-10	4.81176e-09
HES1	ENSG00000114315	193.152	-0.916807	0.146847	-6.24326	4.28534e-10	5.01701e-09
BECN1	ENSG00000126581	379.657	0.694524	0.111251	6.24287	4.29616e-10	5.02649e-09
CTBP2	ENSG00000175029	972.853	0.497634	0.079753	6.23969	4.38433e-10	5.12638e-09
PTAFR	ENSG00000169403	179.982	0.931802	0.149384	6.23764	4.44222e-10	5.19077e-09
ORMDL3	ENSG00000172057	191.942	0.962815	0.154385	6.23644	4.47634e-10	5.22733e-09
FHOD3	ENSG00000134775	494.663	0.621007	0.0995961	6.23526	4.5104e-10	5.26376e-09
SEC62	ENSG00000008952	743.431	0.568096	0.0911234	6.23436	4.53623e-10	5.29055e-09
CYSTM1	ENSG00000120306	132.392	1.08375	0.173877	6.23283	4.58097e-10	5.33934e-09
LNX2	ENSG00000139517	447.079	0.63177	0.101367	6.23251	4.59022e-10	5.34673e-09
MIR503HG	ENSG00000223749	194.603	0.907998	0.145734	6.2305	4.64941e-10	5.41226e-09
APP	ENSG00000142192	19254.7	0.608125	0.0976189	6.22958	4.67695e-10	5.44087e-09
IFRD2	ENSG00000214706	464.789	-0.642352	0.103168	-6.22629	4.77624e-10	5.55287e-09
PCYT1A	ENSG00000161217	600.596	0.61793	0.0992583	6.22547	4.80103e-10	5.57817e-09
GCLC	ENSG00000001084	712.668	-0.60336	0.0969241	-6.22508	4.81316e-10	5.58873e-09
DCTN2	ENSG00000175203	788.135	0.543135	0.0872872	6.22238	4.89661e-10	5.68205e-09
RPS5	ENSG00000083845	3094.63	-0.488249	0.0784949	-6.22014	4.96719e-10	5.76032e-09
LUZP1	ENSG00000169641	2096	0.519193	0.0835053	6.21749	5.05181e-10	5.85475e-09
ATP13A3	ENSG00000133657	3635.66	0.457123	0.0735745	6.21307	5.19594e-10	6.01801e-09
PSMB7	ENSG00000136930	571.068	0.608767	0.0979921	6.21241	5.21781e-10	6.03953e-09
PPP3R1	ENSG00000221823	596.721	0.600068	0.0966166	6.21082	5.27074e-10	6.09697e-09
ANKRD18A	ENSG00000180071	218.129	-0.917398	0.147731	-6.20993	5.30078e-10	6.12786e-09
FECH	ENSG00000066926	277.525	0.766244	0.123397	6.20957	5.3129e-10	6.13802e-09
WDR45B	ENSG00000141580	363.821	0.811743	0.130803	6.20586	5.4397e-10	6.28057e-09
ELP4	ENSG00000109911	337.301	-0.746961	0.120378	-6.20515	5.4645e-10	6.30524e-09
P3H3	ENSG00000110811	326.947	-0.835394	0.134666	-6.20345	5.52399e-10	6.3699e-09
C6orf62	ENSG00000112308	2503.84	0.417692	0.067352	6.20163	5.58824e-10	6.43995e-09
POLR1HASP	ENSG00000293508	154.1	-1.00434	0.162044	-6.19795	5.72046e-10	6.58819e-09
OSTC	ENSG00000198856	853.512	0.525529	0.0847929	6.19779	5.72622e-10	6.59071e-09
ERC1	ENSG00000082805	1056.13	0.557393	0.0899482	6.19683	5.76125e-10	6.62688e-09
NUP160	ENSG00000030066	968.766	-0.548053	0.0884543	-6.19589	5.79561e-10	6.66224e-09
SEPTIN10	ENSG00000186522	686.124	0.543251	0.0877197	6.19304	5.90143e-10	6.77964e-09
CEP192	ENSG00000101639	930.956	-0.514349	0.0830646	-6.19216	5.93465e-10	6.80931e-09
TMEM129	ENSG00000168936	242.44	-0.905333	0.146204	-6.19224	5.93161e-10	6.80931e-09
EEF1A1P22	ENSG00000259612	17.452	4.34627	0.702248	6.18908	6.05157e-10	6.93851e-09
SH3RF1	ENSG00000154447	409.197	0.715538	0.115614	6.189	6.0548e-10	6.93851e-09
VASN	ENSG00000168140	50.894	-2.09007	0.337817	-6.18698	6.13262e-10	7.02332e-09
MAP7D1	ENSG00000116871	637.909	0.639994	0.103462	6.18576	6.18033e-10	7.07356e-09
-	ENSG00000264112	442.882	-0.644833	0.104261	-6.18482	6.21743e-10	7.1116e-09
ORAI2	ENSG00000160991	133.487	1.0884	0.175999	6.18414	6.2442e-10	7.13778e-09
MAP2K6	ENSG00000108984	23.4496	-4.49154	0.726826	-6.17965	6.4242e-10	7.33898e-09
JADE1	ENSG00000077684	195.697	-0.895615	0.14494	-6.17923	6.44144e-10	7.35411e-09
PIK3CD	ENSG00000171608	351.725	0.703219	0.113818	6.17846	6.47288e-10	7.38542e-09
A2ML1	ENSG00000166535	704.933	-0.789995	0.127928	-6.17533	6.6027e-10	7.52887e-09
GPR68	ENSG00000119714	280.635	0.826827	0.133991	6.17075	6.79684e-10	7.74546e-09
YWHAQ	ENSG00000134308	1862.4	0.444521	0.0720421	6.1703	6.81619e-10	7.76269e-09
UBTD2	ENSG00000168246	228.138	0.819844	0.132878	6.16992	6.83241e-10	7.77155e-09
NDUFS5	ENSG00000168653	657.995	0.571755	0.0926673	6.16997	6.83009e-10	7.77155e-09
ZNF7	ENSG00000147789	317.413	-0.731525	0.118565	-6.16981	6.83723e-10	7.77222e-09
PEX2	ENSG00000164751	286.369	-0.777007	0.126019	-6.16582	7.01193e-10	7.96099e-09
-	ENSG00000279696	99.7517	-1.2595	0.20427	-6.16587	7.00971e-10	7.96099e-09
TTBK2	ENSG00000128881	852.026	0.524795	0.0851442	6.1636	7.11084e-10	8.0683e-09
IFITM3	ENSG00000142089	892.355	0.535056	0.0868228	6.16261	7.15534e-10	8.1088e-09
TBC1D8	ENSG00000204634	249.214	-0.840596	0.1364	-6.16271	7.15105e-10	8.1088e-09
TFE3	ENSG00000068323	229.983	0.88289	0.143293	6.16143	7.20917e-10	8.16478e-09
CDC42BPA	ENSG00000143776	1530.97	0.439891	0.0714122	6.15989	7.27976e-10	8.23965e-09
LRP10	ENSG00000197324	2121.41	0.506268	0.0821969	6.15921	7.31067e-10	8.26955e-09
RFC3	ENSG00000133119	240.171	-0.825587	0.134048	-6.1589	7.32505e-10	8.28072e-09
SAP30BP	ENSG00000161526	359.942	0.700828	0.113813	6.15773	7.37945e-10	8.3371e-09
OSBP	ENSG00000110048	1023.6	0.501088	0.0813809	6.15732	7.39874e-10	8.35377e-09
OAS2	ENSG00000111335	975.699	-0.61849	0.100492	-6.15461	7.52645e-10	8.49275e-09
DSCAM-IT1	ENSG00000233756	60.9536	1.6077	0.26126	6.15365	7.57189e-10	8.53879e-09
C1QTNF6	ENSG00000133466	107.379	-1.24595	0.202505	-6.15266	7.61921e-10	8.58689e-09
PPP4R1	ENSG00000154845	2793.93	0.41161	0.0669155	6.15119	7.69036e-10	8.66178e-09
CAMK2D	ENSG00000145349	565.075	-0.582787	0.094762	-6.15001	7.74797e-10	8.72132e-09
PTMS	ENSG00000159335	153.993	1.00896	0.164098	6.14851	7.82125e-10	8.79843e-09
ARPC4	ENSG00000241553	424.251	0.644929	0.104916	6.14711	7.89058e-10	8.871e-09
SH3RF2	ENSG00000156463	466.403	0.611041	0.0994101	6.14667	7.91281e-10	8.89055e-09
TUT4	ENSG00000134744	941.233	-0.518168	0.0843455	-6.1434	8.07744e-10	9.06999e-09
RNF152	ENSG00000176641	596.206	0.615722	0.100244	6.14225	8.13612e-10	9.13031e-09
DPM1	ENSG00000000419	588.491	0.578315	0.094166	6.14144	8.17787e-10	9.17158e-09
SQLE	ENSG00000104549	7732.92	-0.546647	0.0890123	-6.14125	8.18761e-10	9.17691e-09
GRPEL2	ENSG00000164284	581.181	0.58185	0.0947577	6.1404	8.23137e-10	9.22034e-09
PRKCI	ENSG00000163558	1004.93	0.505738	0.082466	6.13268	8.64121e-10	9.67353e-09
TOM1L1	ENSG00000141198	516.765	0.620599	0.101218	6.13131	8.71608e-10	9.75142e-09
MT-CO1	ENSG00000198804	46173	-0.541354	0.0883197	-6.12948	8.81651e-10	9.85778e-09
H2BC11	ENSG00000124635	657.225	-0.630132	0.102858	-6.12622	8.99934e-10	1.00561e-08
PROM2	ENSG00000155066	1328.19	-0.508049	0.0829483	-6.12489	9.07446e-10	1.01339e-08
CPNE7	ENSG00000178773	27.8525	-2.85553	0.466307	-6.12371	9.14212e-10	1.02032e-08
RETREG3	ENSG00000141699	801.56	0.560936	0.0916485	6.12051	9.32779e-10	1.04042e-08
MAP7D2	ENSG00000184368	22.837	3.05013	0.498529	6.11827	9.45978e-10	1.05386e-08
RPL9	ENSG00000163682	2677.54	-0.486918	0.0795843	-6.11827	9.4597e-10	1.05386e-08
ACAD10	ENSG00000111271	276.577	-0.867285	0.141766	-6.11774	9.49139e-10	1.05674e-08
CSNK2A1	ENSG00000101266	1716.47	0.459439	0.075105	6.11729	9.51784e-10	1.05905e-08
HDGF	ENSG00000143321	2513.67	0.432279	0.0706797	6.11603	9.5938e-10	1.06685e-08
GOT1-DT	ENSG00000224934	55.2613	-1.71119	0.279835	-6.11499	9.65601e-10	1.07312e-08
GCA	ENSG00000115271	99.5336	1.18641	0.194067	6.11341	9.75218e-10	1.08316e-08
-	ENSG00000290653	15.4449	7.65936	1.25326	6.11154	9.86765e-10	1.09532e-08
LRP5	ENSG00000162337	513.834	-0.68171	0.111586	-6.10929	1.00076e-09	1.11019e-08
H2BC17	ENSG00000274641	320.204	-0.775109	0.126884	-6.10877	1.00399e-09	1.1131e-08
SCARNA7	ENSG00000238741	5321.31	-0.582613	0.0954483	-6.10397	1.03468e-09	1.14643e-08
HOOK3	ENSG00000168172	1028.39	0.481677	0.0789192	6.10342	1.03825e-09	1.1497e-08
MAP2K3	ENSG00000034152	230.54	0.815206	0.133589	6.10234	1.04529e-09	1.1568e-08
STN1	ENSG00000107960	151.904	-0.992258	0.162809	-6.09462	1.09701e-09	1.2133e-08
FER	ENSG00000151422	1232.5	0.500656	0.0821601	6.09366	1.10355e-09	1.21981e-08
C5orf15	ENSG00000113583	750.473	0.543346	0.0892198	6.08997	1.1293e-09	1.24752e-08
HRH1	ENSG00000196639	398.977	0.817046	0.134169	6.08968	1.13139e-09	1.24908e-08
TNFRSF10A	ENSG00000104689	538.755	0.630153	0.103501	6.0884	1.14045e-09	1.25832e-08
HYCC2	ENSG00000155744	445.542	0.659309	0.108316	6.08688	1.15134e-09	1.26958e-08
BDP1	ENSG00000145734	1244.05	0.487923	0.0801809	6.08528	1.16286e-09	1.28152e-08
WDR35	ENSG00000118965	362.373	-0.694735	0.114188	-6.08412	1.17135e-09	1.2901e-08
ATRAID	ENSG00000138085	498.252	-0.677839	0.111478	-6.08049	1.19815e-09	1.31883e-08
KRT8	ENSG00000170421	1313.49	0.563226	0.0926327	6.08021	1.20026e-09	1.32036e-08
LACC1	ENSG00000179630	156.495	0.965462	0.158847	6.07795	1.21732e-09	1.33753e-08
SELENON	ENSG00000162430	695.251	0.627986	0.103321	6.07801	1.21686e-09	1.33753e-08
BTN2A2	ENSG00000124508	168.038	0.929083	0.152902	6.07633	1.22961e-09	1.35023e-08
TULP4	ENSG00000130338	1045.95	0.544399	0.0896149	6.07487	1.24087e-09	1.36178e-08
HGSNAT	ENSG00000165102	555.279	0.613663	0.101022	6.07455	1.24334e-09	1.36326e-08
NCAPD3	ENSG00000151503	557.418	-0.608824	0.100226	-6.0745	1.24371e-09	1.36326e-08
SERPING1	ENSG00000149131	22.4972	2.95666	0.486793	6.07375	1.24957e-09	1.36887e-08
SLF1	ENSG00000133302	343.618	-0.732856	0.120691	-6.07216	1.26201e-09	1.38168e-08
SARS1	ENSG00000031698	1938.7	0.413511	0.0681104	6.0712	1.2696e-09	1.38917e-08
TNNI2	ENSG00000130598	19.5647	-7.46935	1.23065	-6.06943	1.28363e-09	1.40368e-08
GNA15	ENSG00000060558	535.954	0.601082	0.0990786	6.06671	1.30554e-09	1.42679e-08
CYB561A3	ENSG00000162144	682.408	0.58454	0.0963632	6.066	1.31134e-09	1.43228e-08
LYST	ENSG00000143669	932.778	-0.553484	0.0912472	-6.06577	1.31326e-09	1.43352e-08
RAD54B	ENSG00000197275	69.1495	-1.47243	0.242783	-6.06483	1.32096e-09	1.44107e-08
RNF10	ENSG00000022840	632.482	0.629684	0.103841	6.0639	1.32858e-09	1.44767e-08
MRE11	ENSG00000020922	353.858	-0.702281	0.115813	-6.06392	1.32841e-09	1.44767e-08
KDM3A	ENSG00000115548	501.235	0.595323	0.0982038	6.06212	1.34341e-09	1.46297e-08
GPR37	ENSG00000170775	35.9955	2.06518	0.340679	6.06196	1.3447e-09	1.46351e-08
FAM32A	ENSG00000105058	219.49	0.908846	0.150033	6.05763	1.38141e-09	1.50168e-08
SVIL	ENSG00000197321	749.863	0.551073	0.0909716	6.05764	1.38133e-09	1.50168e-08
CNOT6	ENSG00000113300	1094.99	0.537753	0.0887781	6.05728	1.38446e-09	1.5041e-08
STX12	ENSG00000117758	264.733	0.786641	0.129886	6.05639	1.39214e-09	1.51156e-08
DNAJC1	ENSG00000136770	369.978	0.716845	0.118397	6.0546	1.40768e-09	1.52695e-08
PHF20	ENSG00000025293	687.733	0.556506	0.0919151	6.05456	1.40798e-09	1.52695e-08
DPH6	ENSG00000134146	193.484	-0.965222	0.159494	-6.05179	1.43244e-09	1.55257e-08
ANKRD50	ENSG00000151458	1347.96	-0.487727	0.0806018	-6.05106	1.43892e-09	1.55868e-08
TMPO	ENSG00000120802	1190.65	-0.473874	0.078322	-6.05033	1.44548e-09	1.56486e-08
MBOAT7	ENSG00000125505	533.137	0.665544	0.110039	6.04823	1.46442e-09	1.58443e-08
ARL4A	ENSG00000122644	119.25	-1.19725	0.198003	-6.0466	1.4793e-09	1.59959e-08
SPIN1	ENSG00000106723	1004.82	0.478937	0.0792146	6.04607	1.48425e-09	1.604e-08
GLI4	ENSG00000250571	54.5206	-1.73434	0.286988	-6.04325	1.51037e-09	1.63127e-08
ZNF519	ENSG00000175322	105.255	-1.26449	0.209305	-6.04135	1.5283e-09	1.64967e-08
PFKP	ENSG00000067057	1528.52	0.455933	0.0755023	6.03866	1.55397e-09	1.67639e-08
ETAA1	ENSG00000143971	366.643	-0.708305	0.117303	-6.03825	1.55795e-09	1.67971e-08
ITGB5	ENSG00000082781	1152.85	-0.610764	0.10125	-6.03225	1.61694e-09	1.74228e-08
DSCC1	ENSG00000136982	76.1902	-1.42468	0.236324	-6.0285	1.65486e-09	1.7821e-08
IFNAR1	ENSG00000142166	515.424	0.604122	0.100233	6.02719	1.66835e-09	1.79558e-08
CDC7	ENSG00000097046	225.272	-0.875511	0.145283	-6.02624	1.67817e-09	1.80509e-08
ABCA2	ENSG00000107331	177.859	-0.933207	0.154875	-6.02557	1.68518e-09	1.81156e-08
RRM1	ENSG00000167325	1176.15	-0.496665	0.0824423	-6.02439	1.69747e-09	1.82371e-08
ERLEC1	ENSG00000068912	747.936	0.532751	0.0884582	6.02263	1.71601e-09	1.84256e-08
MARS2	ENSG00000247626	191.939	-0.924932	0.153667	-6.01905	1.75443e-09	1.88272e-08
C18orf54	ENSG00000166845	471.674	-0.612119	0.101707	-6.01847	1.76073e-09	1.88838e-08
NCAPG	ENSG00000109805	550.868	-0.618644	0.102879	-6.01334	1.81739e-09	1.94801e-08
KCTD9	ENSG00000104756	467.634	0.606096	0.1008	6.01285	1.82295e-09	1.95282e-08
ZNF608	ENSG00000168916	77.3836	-1.47117	0.244737	-6.01125	1.84093e-09	1.97094e-08
CDA	ENSG00000158825	95.8589	1.32671	0.220729	6.0106	1.84839e-09	1.97778e-08
TMEM164	ENSG00000157600	494.705	-0.672862	0.111972	-6.00921	1.86434e-09	1.99368e-08
ZNF710	ENSG00000140548	171.384	0.960865	0.159955	6.00711	1.88863e-09	2.01849e-08
PI4K2A	ENSG00000155252	310.132	0.698516	0.116324	6.00489	1.91459e-09	2.04504e-08
TP73	ENSG00000078900	27.7927	-2.67857	0.446091	-6.00453	1.91891e-09	2.04847e-08
MMD	ENSG00000108960	145.709	0.971949	0.16188	6.00413	1.92356e-09	2.05225e-08
EI24	ENSG00000149547	889.926	0.53665	0.0894002	6.00278	1.93969e-09	2.06825e-08
FAM107B	ENSG00000065809	194.52	0.87311	0.145576	5.99761	2.00246e-09	2.13394e-08
APH1B	ENSG00000138613	193.282	0.881062	0.146933	5.99637	2.01774e-09	2.14775e-08
XRN2	ENSG00000088930	1685.1	0.422788	0.0705063	5.99646	2.01663e-09	2.14775e-08
LATS2	ENSG00000150457	316.367	0.706391	0.117812	5.9959	2.02366e-09	2.15281e-08
ETF1	ENSG00000120705	1355.54	0.512324	0.085481	5.99343	2.05461e-09	2.18446e-08
VDAC1	ENSG00000213585	1596.03	0.479359	0.0799999	5.99199	2.07287e-09	2.20261e-08
SFT2D2	ENSG00000213064	2640.16	0.547019	0.091297	5.99164	2.07738e-09	2.20613e-08
CTSD	ENSG00000117984	479.298	-0.700121	0.116876	-5.99027	2.09488e-09	2.22343e-08
H4C6	ENSG00000274618	290.281	-0.764339	0.127619	-5.98923	2.10839e-09	2.23647e-08
VNN1	ENSG00000112299	50.7596	1.7418	0.290828	5.98911	2.1099e-09	2.23679e-08
TTLL12	ENSG00000100304	513.132	-0.655702	0.109492	-5.9886	2.11651e-09	2.2425e-08
TMEM45A	ENSG00000181458	169.59	0.963821	0.160951	5.98829	2.12058e-09	2.24552e-08
DPH5-DT	ENSG00000233184	116.056	-1.12081	0.18717	-5.9882	2.1218e-09	2.24552e-08
FGF2	ENSG00000138685	101.373	1.17445	0.196142	5.98778	2.12723e-09	2.24869e-08
RRP36	ENSG00000124541	274.333	0.738719	0.12337	5.98781	2.12679e-09	2.24869e-08
FBXL6	ENSG00000182325	183.635	-0.924202	0.154352	-5.98763	2.12916e-09	2.24943e-08
USP19	ENSG00000172046	478.697	-0.615673	0.1029	-5.98321	2.18782e-09	2.31007e-08
PRCD	ENSG00000214140	31.1799	-2.48755	0.41593	-5.98069	2.22191e-09	2.34473e-08
BLOC1S6	ENSG00000104164	545.493	0.581555	0.0972672	5.97894	2.24594e-09	2.36873e-08
CBL	ENSG00000110395	1401.33	0.531533	0.0889355	5.97661	2.27825e-09	2.40143e-08
CAPN1	ENSG00000014216	2316.82	0.416891	0.0697691	5.97529	2.29675e-09	2.41954e-08
LINC01355	ENSG00000261326	233.642	-0.868248	0.14533	-5.97433	2.31035e-09	2.43248e-08
PACS1	ENSG00000175115	357.825	0.688898	0.115332	5.97318	2.32677e-09	2.44836e-08
ZNF329	ENSG00000181894	103.139	1.18144	0.197811	5.97259	2.33518e-09	2.4558e-08
CLMN	ENSG00000165959	154.12	-0.966444	0.161834	-5.97181	2.34639e-09	2.46619e-08
LIG1	ENSG00000105486	271.019	-0.767223	0.128518	-5.96975	2.37616e-09	2.49605e-08
STARD3NL	ENSG00000010270	304.793	0.721087	0.120825	5.96806	2.40097e-09	2.51996e-08
-	ENSG00000289044	33.2212	-2.31058	0.38716	-5.96801	2.40165e-09	2.51996e-08
TUBB4B	ENSG00000188229	2053.48	0.413502	0.0693345	5.96388	2.46324e-09	2.58169e-08
EPB41L4A-AS1	ENSG00000224032	200.16	-0.85779	0.143831	-5.96387	2.46329e-09	2.58169e-08
CHMP5	ENSG00000086065	480.606	0.648369	0.108728	5.96323	2.47303e-09	2.59042e-08
MYBL2	ENSG00000101057	119.628	1.09937	0.18437	5.96284	2.47886e-09	2.59505e-08
CASP7	ENSG00000165806	201.335	0.830443	0.139307	5.96123	2.50349e-09	2.61934e-08
SLC17A5	ENSG00000119899	173.996	0.922692	0.154829	5.95943	2.5312e-09	2.64683e-08
TM9SF3	ENSG00000077147	2793.41	0.483955	0.0812101	5.95929	2.53335e-09	2.64757e-08
EHD4	ENSG00000103966	647.335	0.658439	0.110524	5.95742	2.56252e-09	2.67654e-08
ULBP2	ENSG00000131015	104.651	1.15713	0.194239	5.95722	2.56562e-09	2.67826e-08
MYO3B	ENSG00000071909	23.0614	-3.26304	0.547816	-5.95647	2.57752e-09	2.68915e-08
SYAP1	ENSG00000169895	315.267	0.710183	0.119235	5.95615	2.58256e-09	2.69203e-08
NOTCH3	ENSG00000074181	109.872	-1.17607	0.197457	-5.95611	2.5832e-09	2.69203e-08
SNHG26	ENSG00000228649	872.104	-0.54493	0.0915363	-5.95316	2.63012e-09	2.73938e-08
PLA2G15	ENSG00000103066	187.178	0.940032	0.157974	5.95056	2.67224e-09	2.78167e-08
PHB2	ENSG00000215021	1097.41	-0.495273	0.0832345	-5.95033	2.67595e-09	2.78395e-08
NDEL1	ENSG00000166579	443.885	0.655641	0.110239	5.94745	2.72356e-09	2.83029e-08
MEIS1	ENSG00000143995	204.435	-0.867518	0.145863	-5.9475	2.72269e-09	2.83029e-08
SARAF	ENSG00000133872	1340.26	0.448104	0.0753728	5.94516	2.76184e-09	2.86845e-08
HPS4	ENSG00000100099	623.061	-0.55861	0.0939835	-5.9437	2.78656e-09	2.89249e-08
COL4A5	ENSG00000188153	3005.97	-0.501257	0.0843372	-5.94349	2.7902e-09	2.89463e-08
PIP5K1A	ENSG00000143398	812.46	0.498658	0.0839159	5.94236	2.80952e-09	2.91303e-08
EXOSC6	ENSG00000223496	540.602	0.621481	0.104608	5.94106	2.83185e-09	2.93454e-08
TMOD3	ENSG00000138594	1879.37	0.476263	0.0801669	5.9409	2.83461e-09	2.93574e-08
ZBTB4	ENSG00000174282	487.671	0.627844	0.105724	5.93852	2.87611e-09	2.97705e-08
VASP	ENSG00000125753	692.963	0.525716	0.0885479	5.93709	2.90132e-09	3.00146e-08
NATD1	ENSG00000274180	30.6074	2.18636	0.368371	5.93521	2.93466e-09	3.03301e-08
MTF1	ENSG00000188786	311.614	0.708561	0.119383	5.93519	2.93511e-09	3.03301e-08
RBM26	ENSG00000139746	1129.67	-0.479395	0.0808265	-5.93116	3.00803e-09	3.10661e-08
D2HGDH	ENSG00000180902	130.87	-1.04939	0.176994	-5.92893	3.04919e-09	3.14735e-08
HIGD1A	ENSG00000181061	365.641	0.685634	0.115645	5.92879	3.0518e-09	3.14828e-08
ATP5F1A	ENSG00000152234	3438.98	-0.389598	0.0657293	-5.92731	3.07934e-09	3.17491e-08
ATG4A	ENSG00000101844	120.459	1.03982	0.175431	5.92721	3.08116e-09	3.17501e-08
GAREM1	ENSG00000141441	212.864	-0.855379	0.144338	-5.92622	3.09984e-09	3.19247e-08
CORO1C	ENSG00000110880	1676.92	0.470753	0.0794495	5.92518	3.1196e-09	3.21103e-08
-	ENSG00000269989	59.3379	-1.60264	0.270518	-5.92432	3.13588e-09	3.22597e-08
S100A2	ENSG00000196754	22350.1	0.444572	0.0750535	5.9234	3.15347e-09	3.24226e-08
ACTN4	ENSG00000130402	2445.56	0.404649	0.0683322	5.92178	3.1847e-09	3.27254e-08
SLC35C1	ENSG00000181830	213.881	0.802999	0.135618	5.92102	3.19958e-09	3.286e-08
SOX6	ENSG00000110693	41.0312	-1.9696	0.332868	-5.91707	3.27735e-09	3.36399e-08
TRMT5	ENSG00000126814	321.548	-0.705756	0.119282	-5.91669	3.28486e-09	3.36982e-08
CLSTN3	ENSG00000139182	272.567	0.885206	0.149642	5.91548	3.30919e-09	3.39289e-08
SLC37A3	ENSG00000157800	593.149	0.574481	0.0971785	5.91161	3.3878e-09	3.47155e-08
RAD51B	ENSG00000182185	203.781	-0.849609	0.143736	-5.91088	3.40286e-09	3.48504e-08
LRRFIP1	ENSG00000124831	1372.01	0.484367	0.0819552	5.91015	3.41806e-09	3.49867e-08
CNOT6L	ENSG00000138767	710.661	-0.524569	0.0887795	-5.90868	3.44868e-09	3.52804e-08
PRELID1	ENSG00000169230	585.025	0.566709	0.0959169	5.90833	3.45598e-09	3.53355e-08
CLIP2	ENSG00000106665	213.907	0.858036	0.145242	5.90763	3.47064e-09	3.54656e-08
HAX1	ENSG00000143575	622.863	0.544678	0.0923349	5.89895	3.65832e-09	3.73628e-08
PRRC2C	ENSG00000117523	2333.04	0.463183	0.0785289	5.89824	3.67397e-09	3.75018e-08
LYPLA1	ENSG00000120992	1181.41	-0.462478	0.0784407	-5.8959	3.72654e-09	3.80173e-08
PSMA7	ENSG00000101182	1675.79	0.410253	0.069672	5.88834	3.90092e-09	3.97742e-08
TRPC1	ENSG00000144935	416.863	0.609738	0.10358	5.88662	3.94172e-09	4.01458e-08
CYB5B	ENSG00000103018	738.443	0.570188	0.0968614	5.88664	3.94136e-09	4.01458e-08
PCMTD1	ENSG00000168300	730.195	-0.595479	0.10122	-5.88299	4.02913e-09	4.10133e-08
SMIM15	ENSG00000188725	579.324	0.581128	0.0987951	5.88216	4.04947e-09	4.11976e-08
C10orf95-AS1	ENSG00000269609	108.924	-1.15929	0.197099	-5.88174	4.05979e-09	4.12797e-08
CCND1	ENSG00000110092	835.003	0.524081	0.0891209	5.88056	4.08881e-09	4.15518e-08
SFXN4	ENSG00000183605	135.652	-1.02856	0.174916	-5.88033	4.09456e-09	4.15874e-08
ALG10B	ENSG00000175548	288.691	-0.754744	0.128363	-5.87976	4.10864e-09	4.17073e-08
NECTIN2	ENSG00000130202	379.944	0.716963	0.121954	5.87897	4.12822e-09	4.1883e-08
MEX3C	ENSG00000176624	910.916	0.516399	0.0878946	5.87521	4.2231e-09	4.2822e-08
EIF2AK2	ENSG00000055332	1532	0.434043	0.0738866	5.87444	4.24266e-09	4.29967e-08
MATN1-AS1	ENSG00000186056	43.0377	-1.92663	0.328031	-5.87333	4.27138e-09	4.32639e-08
AGR2	ENSG00000106541	83.7212	-1.33528	0.227385	-5.87232	4.29731e-09	4.35026e-08
COPA	ENSG00000122218	2733.07	0.389226	0.0662832	5.87217	4.30136e-09	4.35197e-08
ACOT9	ENSG00000123130	557.948	0.565974	0.0964022	5.87096	4.33268e-09	4.38124e-08
SEPTIN8	ENSG00000164402	508.124	0.635311	0.108232	5.86991	4.36034e-09	4.40438e-08
ANKRD46	ENSG00000186106	139.112	-0.992689	0.169114	-5.86995	4.35938e-09	4.40438e-08
MAD2L1	ENSG00000164109	379.293	-0.675015	0.11511	-5.86406	4.51679e-09	4.55991e-08
MIS12	ENSG00000167842	357.805	0.664303	0.113293	5.86359	4.52974e-09	4.57047e-08
PWP1	ENSG00000136045	590.463	0.571276	0.0974373	5.86301	4.54548e-09	4.58383e-08
CDK7	ENSG00000134058	248.907	0.81091	0.138334	5.86198	4.57372e-09	4.60979e-08
PCBP1	ENSG00000169564	532.591	0.602943	0.102863	5.86161	4.58404e-09	4.61767e-08
SLC26A6	ENSG00000225697	694.571	-0.56852	0.0969955	-5.8613	4.59254e-09	4.6237e-08
FAM168B	ENSG00000152102	892.603	0.561725	0.0959425	5.8548	4.77576e-09	4.80553e-08
RIMS2	ENSG00000176406	72.4891	1.35879	0.232136	5.85341	4.81596e-09	4.84333e-08
MT-ATP8	ENSG00000228253	500.317	0.593763	0.101448	5.85287	4.8317e-09	4.85651e-08
DBI	ENSG00000155368	734.392	0.501903	0.0858072	5.8492	4.9395e-09	4.96215e-08
LINC01572	ENSG00000261008	330.845	-0.717189	0.122622	-5.84877	4.95208e-09	4.97207e-08
YIPF3	ENSG00000137207	327.622	0.705636	0.120668	5.84776	4.98234e-09	4.99973e-08
IRAK3	ENSG00000090376	125.262	1.04276	0.178327	5.84744	4.99194e-09	5.00663e-08
ZNF337	ENSG00000130684	369.266	0.648046	0.110829	5.84725	4.99755e-09	5.00953e-08
TGOLN2	ENSG00000152291	1069.07	0.539433	0.0923169	5.84327	5.11851e-09	5.12785e-08
DLEU2	ENSG00000231607	235.715	-0.898406	0.153753	-5.84319	5.12117e-09	5.12785e-08
TLCD2	ENSG00000185561	31.5647	2.14635	0.367431	5.84151	5.17298e-09	5.17669e-08
SAR1B	ENSG00000152700	663.11	0.545884	0.0934504	5.84143	5.17556e-09	5.17669e-08
RNF139	ENSG00000170881	518.092	-0.603281	0.10328	-5.84119	5.18288e-09	5.1812e-08
HPRT1P1	ENSG00000251644	22.1714	6.32766	1.08363	5.83932	5.24128e-09	5.23673e-08
ALKBH5	ENSG00000091542	621.662	0.559251	0.0957761	5.83914	5.24701e-09	5.23961e-08
SNTA1	ENSG00000101400	52.7096	1.5916	0.272611	5.83837	5.27148e-09	5.26118e-08
BIRC3	ENSG00000023445	613.46	0.617214	0.105817	5.83286	5.44841e-09	5.43483e-08
NIPA2	ENSG00000140157	787.075	0.557991	0.0956711	5.83239	5.46391e-09	5.44734e-08
RXRA	ENSG00000186350	397.226	-0.643931	0.110409	-5.83221	5.46993e-09	5.45039e-08
MLLT11	ENSG00000213190	143.326	0.958176	0.164307	5.83162	5.48904e-09	5.46647e-08
CEP68	ENSG00000011523	154.387	-1.00985	0.173203	-5.83046	5.52732e-09	5.50162e-08
ORC3	ENSG00000135336	296.746	-0.706782	0.121237	-5.82977	5.55036e-09	5.52156e-08
MMAB	ENSG00000139428	273.869	-0.812811	0.139442	-5.82901	5.5758e-09	5.54387e-08
AREL1	ENSG00000119682	811.44	0.519389	0.0891347	5.82701	5.64287e-09	5.60753e-08
TSPYL1	ENSG00000189241	1263.14	0.471168	0.0808856	5.82511	5.70739e-09	5.66858e-08
SKAP2	ENSG00000005020	375.527	0.634639	0.108985	5.82319	5.77345e-09	5.7311e-08
EML2	ENSG00000125746	458.228	-0.603816	0.10377	-5.81879	5.92764e-09	5.88098e-08
TULP3	ENSG00000078246	136.468	1.01274	0.174098	5.81708	5.98859e-09	5.93506e-08
H3-3B	ENSG00000132475	2148.74	0.423166	0.0727451	5.81711	5.98721e-09	5.93506e-08
TEAD1	ENSG00000187079	1758.67	0.475689	0.0818181	5.81398	6.10036e-09	6.04257e-08
FN1	ENSG00000115414	356564	0.557892	0.0959883	5.81208	6.17011e-09	6.10838e-08
YWHAE	ENSG00000108953	2035.53	0.431245	0.0742028	5.8117	6.18405e-09	6.11888e-08
TIMELESS	ENSG00000111602	225.219	-0.814502	0.140153	-5.81151	6.19102e-09	6.12249e-08
RAPGEF1	ENSG00000107263	421.729	0.682815	0.117505	5.81094	6.21223e-09	6.14016e-08
TEX261	ENSG00000144043	347.269	0.754473	0.129909	5.80769	6.33392e-09	6.25708e-08
RHOG	ENSG00000177105	103.351	1.10359	0.190079	5.80593	6.40098e-09	6.31994e-08
RFT1	ENSG00000163933	270.13	-0.744359	0.128211	-5.80575	6.40772e-09	6.3232e-08
WWC2	ENSG00000151718	638.31	0.548753	0.0945475	5.80399	6.47555e-09	6.38671e-08
GARS1	ENSG00000106105	3252.99	0.412327	0.0710562	5.80283	6.52039e-09	6.42749e-08
GABARAPL2	ENSG00000034713	206.491	0.848821	0.146295	5.80212	6.54831e-09	6.45156e-08
PTPN7	ENSG00000143851	40.7957	-1.92259	0.331433	-5.80085	6.59791e-09	6.49694e-08
EFHD2	ENSG00000142634	383.104	0.657799	0.113501	5.79553	6.81053e-09	6.69914e-08
ATXN1L	ENSG00000224470	428.47	0.653269	0.112719	5.79556	6.80927e-09	6.69914e-08
PER1	ENSG00000179094	450.883	-0.625139	0.107877	-5.79492	6.83537e-09	6.71999e-08
AGPAT3	ENSG00000160216	469.771	0.576721	0.0995626	5.79255	6.93263e-09	6.81196e-08
KRT81	ENSG00000205426	113.729	1.06122	0.183221	5.79201	6.95485e-09	6.83015e-08
NEIL3	ENSG00000109674	128.427	-1.01628	0.175472	-5.79171	6.96751e-09	6.83894e-08
FERMT2	ENSG00000073712	451.175	0.613954	0.106014	5.79123	6.98712e-09	6.85453e-08
TTK	ENSG00000112742	379.492	-0.688988	0.118997	-5.78998	7.03943e-09	6.90216e-08
ATP13A1	ENSG00000105726	899.438	-0.582797	0.10066	-5.78978	7.04794e-09	6.90683e-08
CBX2	ENSG00000173894	48.4085	-1.70817	0.295038	-5.78965	7.0534e-09	6.90851e-08
AASDH	ENSG00000157426	298.375	-0.721512	0.124634	-5.78904	7.07906e-09	6.92994e-08
BIRC2	ENSG00000110330	1359.98	0.421316	0.0728186	5.78582	7.21581e-09	7.06006e-08
TPRG1L	ENSG00000158109	191.68	0.887155	0.153363	5.78469	7.26466e-09	7.10409e-08
MSN	ENSG00000147065	4895.73	0.468963	0.0810742	5.78436	7.27887e-09	7.1142e-08
RCAN3	ENSG00000117602	377.656	0.63433	0.109677	5.78359	7.31213e-09	7.14291e-08
GATAD2A	ENSG00000167491	514.181	0.679993	0.11768	5.77831	7.5455e-09	7.36697e-08
TVP23B	ENSG00000171928	210.659	0.797548	0.138074	5.77625	7.63819e-09	7.45352e-08
ERCC6L	ENSG00000186871	165.396	-0.946126	0.163804	-5.77596	7.65171e-09	7.46275e-08
WDR90	ENSG00000161996	273.766	-0.73766	0.127732	-5.77507	7.69191e-09	7.49798e-08
ILVBL	ENSG00000105135	588.834	-0.744734	0.128978	-5.7741	7.73652e-09	7.53748e-08
MAGED1	ENSG00000179222	896.767	0.516123	0.0893901	5.77383	7.74906e-09	7.5457e-08
ATAD5	ENSG00000176208	256.475	-0.777374	0.134699	-5.77121	7.87038e-09	7.65979e-08
ADGRF1	ENSG00000153292	21.557	-3.14285	0.544594	-5.77101	7.87994e-09	7.66503e-08
ZNF562	ENSG00000171466	475.982	0.595542	0.103224	5.76941	7.95474e-09	7.73371e-08
SNHG19	ENSG00000260260	82.5988	-1.27564	0.221122	-5.76895	7.97668e-09	7.75094e-08
MSMO1	ENSG00000052802	8128.08	0.399284	0.0692237	5.76802	8.02081e-09	7.7897e-08
RNF4	ENSG00000063978	361.476	0.665412	0.115376	5.76734	8.05333e-09	7.81717e-08
USP14	ENSG00000101557	1103.15	0.456901	0.0792287	5.76686	8.0762e-09	7.83523e-08
HECA	ENSG00000112406	394.814	0.675504	0.117217	5.76285	8.27053e-09	8.01954e-08
JMJD4	ENSG00000081692	290.235	-0.771982	0.134068	-5.75812	8.50557e-09	8.2431e-08
USP12	ENSG00000152484	381.248	0.62486	0.108556	5.7561	8.60804e-09	8.33483e-08
SPATS2L	ENSG00000196141	795.521	0.532142	0.0924488	5.75607	8.60927e-09	8.33483e-08
MANBAL	ENSG00000101363	303.999	0.685256	0.119069	5.75511	8.65851e-09	8.37448e-08
SNORA65	ENSG00000201302	45.8295	-1.86918	0.324787	-5.75509	8.65933e-09	8.37448e-08
NACAD	ENSG00000136274	26.5534	2.41716	0.420176	5.75274	8.7809e-09	8.48758e-08
ANKRD28	ENSG00000206560	754.655	-0.496594	0.0863474	-5.75112	8.8654e-09	8.56476e-08
CANT1	ENSG00000171302	938.998	0.524311	0.0911725	5.75076	8.88412e-09	8.57835e-08
FUT8	ENSG00000033170	438.119	0.63088	0.109766	5.74752	9.05616e-09	8.73988e-08
REV3L	ENSG00000009413	608.557	-0.554639	0.0965132	-5.74677	9.09669e-09	8.77439e-08
BUB1B	ENSG00000156970	290.921	-0.711403	0.123806	-5.74612	9.13141e-09	8.80327e-08
DYNLL1	ENSG00000088986	840.657	0.49513	0.0862461	5.7409	9.41735e-09	9.07418e-08
MFSD1	ENSG00000118855	403.708	0.673717	0.117382	5.73955	9.49304e-09	9.14233e-08
MINCR	ENSG00000253716	38.5606	-2.02494	0.352944	-5.7373	9.61964e-09	9.25941e-08
MAEA	ENSG00000090316	362.615	0.652609	0.113758	5.73681	9.6475e-09	9.28137e-08
GOLGA2	ENSG00000167110	463.324	0.575141	0.100304	5.73396	9.81121e-09	9.43393e-08
CCSER2	ENSG00000107771	862.763	0.474434	0.0827685	5.73206	9.92185e-09	9.53534e-08
ZNF483	ENSG00000173258	172.678	0.870072	0.151829	5.73059	1.00083e-08	9.61337e-08
GMPPB	ENSG00000173540	392.48	0.628383	0.109677	5.72942	1.00773e-08	9.6746e-08
GPR153	ENSG00000158292	238.745	-0.793224	0.138518	-5.7265	1.02524e-08	9.83758e-08
ATL2	ENSG00000119787	648.839	-0.547269	0.0956062	-5.7242	1.03921e-08	9.96649e-08
ADRM1	ENSG00000130706	767.352	0.553483	0.0967123	5.72298	1.04671e-08	1.00332e-07
CAMSAP2	ENSG00000118200	3452.53	0.373426	0.0652773	5.72061	1.06142e-08	1.01689e-07
SCYL2	ENSG00000136021	980.767	0.477398	0.0834724	5.71924	1.07005e-08	1.02462e-07
LINC02910	ENSG00000176659	379.905	-0.664634	0.116294	-5.71513	1.09622e-08	1.04914e-07
RAP2A	ENSG00000125249	542.04	0.558716	0.097763	5.71501	1.09698e-08	1.04932e-07
RAB6B	ENSG00000154917	16.4658	3.4459	0.603014	5.71446	1.10054e-08	1.05218e-07
ARF3	ENSG00000134287	832.7	0.584947	0.102399	5.71241	1.1139e-08	1.0644e-07
HELLS	ENSG00000119969	1158.51	-0.480083	0.0840539	-5.71161	1.11913e-08	1.06883e-07
PTPRM	ENSG00000173482	872.298	-0.519933	0.0910505	-5.71038	1.12724e-08	1.07603e-07
NSUN6	ENSG00000241058	147.354	-0.949718	0.166344	-5.70937	1.13393e-08	1.08185e-07
JRK	ENSG00000234616	290.128	-0.71869	0.125914	-5.70778	1.14457e-08	1.0914e-07
SNHG7	ENSG00000233016	212.406	-0.824982	0.144538	-5.7077	1.14513e-08	1.0914e-07
GPR107	ENSG00000148358	907.009	0.515713	0.0904297	5.70291	1.17776e-08	1.12192e-07
FANCL	ENSG00000115392	822.555	-0.724788	0.127098	-5.70258	1.18004e-08	1.12351e-07
FNDC4	ENSG00000115226	87.6776	1.18796	0.208354	5.70161	1.18681e-08	1.12937e-07
YTHDF3	ENSG00000185728	1432.09	-0.424997	0.0745458	-5.70115	1.19005e-08	1.13187e-07
AOPEP	ENSG00000148120	325.996	-0.668929	0.117357	-5.69996	1.19832e-08	1.13915e-07
RUBCN	ENSG00000145016	306.613	0.716302	0.125688	5.69904	1.20481e-08	1.14473e-07
LACTB2	ENSG00000147592	104.907	-1.12333	0.197122	-5.69864	1.20767e-08	1.14685e-07
LPP	ENSG00000145012	2750.1	0.385541	0.0676639	5.69788	1.21309e-08	1.15141e-07
DUOX1	ENSG00000137857	895.403	-0.544918	0.0956453	-5.69728	1.21734e-08	1.15484e-07
LARP6	ENSG00000166173	166.806	0.902086	0.158435	5.69374	1.24286e-08	1.17845e-07
SLC11A2	ENSG00000110911	806.184	0.527364	0.0927256	5.68736	1.29016e-08	1.22266e-07
VMP1	ENSG00000062716	7645.03	0.409391	0.0720093	5.68525	1.30621e-08	1.23723e-07
GUCD1	ENSG00000138867	372.575	0.642427	0.113061	5.68213	1.33026e-08	1.25937e-07
RHBDL2	ENSG00000158315	64.7794	1.3979	0.246063	5.68105	1.33874e-08	1.26674e-07
DNAJB1	ENSG00000132002	803.426	0.533419	0.0939268	5.6791	1.35406e-08	1.28059e-07
CCND2	ENSG00000118971	6827.58	0.533958	0.0940313	5.67851	1.35873e-08	1.28433e-07
NPC1	ENSG00000141458	3159.61	0.539895	0.0950874	5.67788	1.36373e-08	1.2884e-07
SELENOT	ENSG00000198843	690.843	0.50862	0.0895944	5.67691	1.3715e-08	1.29508e-07
GALNT10	ENSG00000164574	720.849	0.5285	0.093106	5.67633	1.37616e-08	1.29881e-07
TMEM181	ENSG00000146433	1689.55	0.410541	0.0723364	5.67544	1.38329e-08	1.30488e-07
SENP5	ENSG00000119231	834.217	0.494872	0.0872406	5.6725	1.40726e-08	1.3268e-07
ZDHHC5	ENSG00000156599	1680.88	0.459615	0.0810418	5.67133	1.41689e-08	1.3352e-07
BCAP31	ENSG00000185825	1152.98	0.50238	0.0886076	5.66972	1.43035e-08	1.34719e-07
SMAD1	ENSG00000170365	395.408	0.623242	0.10994	5.66894	1.43684e-08	1.35261e-07
SERPINA1	ENSG00000197249	417.36	0.734798	0.129686	5.66599	1.46176e-08	1.37537e-07
ATP5MC1	ENSG00000159199	295.782	-0.715636	0.126312	-5.66562	1.46494e-08	1.37766e-07
ZHX3	ENSG00000174306	524.542	0.561266	0.0991138	5.66285	1.48883e-08	1.39941e-07
RIPOR1	ENSG00000039523	298.648	0.680369	0.12015	5.66266	1.49043e-08	1.4002e-07
RAB5C	ENSG00000108774	160.129	0.942275	0.166516	5.65877	1.52458e-08	1.43155e-07
IMPA2	ENSG00000141401	73.2517	-1.36378	0.241071	-5.65718	1.53881e-08	1.44418e-07
CDCA2	ENSG00000184661	321.813	-0.723379	0.12788	-5.65672	1.54294e-08	1.44731e-07
CCDC18-AS1	ENSG00000223745	118.857	-1.04323	0.184428	-5.65655	1.54445e-08	1.44799e-07
THSD4	ENSG00000187720	2012.72	0.531014	0.0939044	5.65484	1.55996e-08	1.46178e-07
CREBL2	ENSG00000111269	262.649	0.785465	0.138908	5.65458	1.56231e-08	1.46324e-07
TMEM50B	ENSG00000142188	775.533	0.49088	0.0868261	5.6536	1.57124e-08	1.47086e-07
SLC39A13	ENSG00000165915	484.262	0.612111	0.108303	5.65182	1.5876e-08	1.48466e-07
KIF1B	ENSG00000054523	1489.3	0.479121	0.0847725	5.65184	1.58741e-08	1.48466e-07
GORASP2	ENSG00000115806	344.649	0.688276	0.121797	5.651	1.59515e-08	1.49097e-07
BLM	ENSG00000197299	194.01	-0.820444	0.145191	-5.6508	1.59706e-08	1.492e-07
LHFPL2	ENSG00000145685	756.395	0.523745	0.0926965	5.6501	1.6035e-08	1.49725e-07
DDB2	ENSG00000134574	476.189	-0.578802	0.102445	-5.64986	1.60579e-08	1.49863e-07
SLC9A9	ENSG00000181804	60.5809	-1.50162	0.265789	-5.64966	1.60765e-08	1.4996e-07
PLAGL2	ENSG00000126003	320.387	0.684647	0.121191	5.64931	1.6109e-08	1.50187e-07
PSME4	ENSG00000068878	2571.16	0.404075	0.0715434	5.64798	1.62348e-08	1.51284e-07
INPP4B	ENSG00000109452	1919.34	0.39284	0.0695584	5.64763	1.62679e-08	1.51515e-07
MRPS30	ENSG00000112996	650.849	-0.522296	0.0924981	-5.64656	1.63686e-08	1.52377e-07
RALB	ENSG00000144118	297.328	0.727576	0.128991	5.6405	1.69553e-08	1.57758e-07
BPNT1	ENSG00000162813	203.588	0.80324	0.142441	5.63909	1.7095e-08	1.58978e-07
IFNGR1	ENSG00000027697	958.266	0.554546	0.0983617	5.63782	1.72212e-08	1.6007e-07
VTRNA1-3	ENSG00000202515	312.064	-1.68981	0.29976	-5.6372	1.72839e-08	1.60572e-07
RELA	ENSG00000173039	313.169	0.693866	0.12309	5.63704	1.72996e-08	1.60637e-07
ERN1	ENSG00000178607	607.439	0.574969	0.102019	5.63592	1.74123e-08	1.61602e-07
EMC2	ENSG00000104412	309.833	-0.670835	0.119047	-5.63503	1.75026e-08	1.62358e-07
ADIRF-AS1	ENSG00000272734	59.1137	-1.52291	0.270265	-5.63487	1.75194e-08	1.62432e-07
EBAG9	ENSG00000147654	161.972	-0.907112	0.161062	-5.63208	1.78049e-08	1.64996e-07
NOL6	ENSG00000165271	730.73	-0.499608	0.0887621	-5.62862	1.81659e-08	1.68256e-07
ELMO2	ENSG00000062598	358.176	0.634551	0.112763	5.62729	1.83066e-08	1.69474e-07
GYS1	ENSG00000104812	475.008	0.571739	0.101629	5.62576	1.84695e-08	1.70896e-07
RP2	ENSG00000102218	269.853	0.732443	0.130201	5.62549	1.84978e-08	1.70986e-07
SOWAHC	ENSG00000198142	1029.66	0.478018	0.0849722	5.62558	1.84886e-08	1.70986e-07
LETM2	ENSG00000165046	64.1661	-1.43449	0.255055	-5.62425	1.86317e-08	1.72138e-07
-	ENSG00000288752	28.7782	-2.42009	0.430305	-5.62412	1.86453e-08	1.72176e-07
ZNF185	ENSG00000147394	255.861	0.723808	0.128705	5.62379	1.86808e-08	1.72418e-07
USP32	ENSG00000170832	588.795	0.558615	0.0993387	5.62334	1.87303e-08	1.72788e-07
TPD52	ENSG00000076554	303.196	0.799364	0.142209	5.62107	1.89776e-08	1.74982e-07
ZHX2	ENSG00000178764	125.569	1.0276	0.182963	5.61641	1.94964e-08	1.79675e-07
EIF4H	ENSG00000106682	1065.54	0.463779	0.0825841	5.61584	1.95615e-08	1.80185e-07
ZFYVE1	ENSG00000165861	248.873	0.718412	0.127958	5.61445	1.97188e-08	1.81543e-07
[truncated: 28,828 more rows]

## Sheet: E7_vs_C_DESeq2
gene_name	id	baseMean	log2FoldChange	lfcSE	stat	pvalue	padj
IFIT3	ENSG00000119917	276.87	-2.27774	0.161494	-14.1042	3.57818e-45	4.92072e-41
SERPINE1	ENSG00000106366	12932.4	1.04554	0.0847436	12.3377	5.67404e-35	3.90147e-31
FLNC	ENSG00000128591	237.497	1.99667	0.168194	11.8712	1.66979e-32	5.74074e-29
HLA-B	ENSG00000234745	1134.1	-1.33655	0.11241	-11.8899	1.33494e-32	5.74074e-29
NOTCH3	ENSG00000074181	386.093	1.63287	0.141373	11.5501	7.37294e-31	2.02785e-27
HMCN1	ENSG00000143341	289.645	-1.62214	0.146211	-11.0945	1.33357e-28	3.05654e-25
SAMD9L	ENSG00000177409	250.71	-1.75814	0.160976	-10.9218	9.07054e-28	1.78197e-24
TIMP3	ENSG00000100234	1228.65	1.20508	0.112623	10.7001	1.01641e-26	1.74721e-23
IL24	ENSG00000162892	400.4	1.45141	0.141568	10.2524	1.15433e-24	1.44312e-21
CNTN1	ENSG00000018236	1459.41	-1.0374	0.10108	-10.2631	1.03294e-24	1.44312e-21
MX2	ENSG00000183486	233.591	-1.89568	0.184773	-10.2595	1.07249e-24	1.44312e-21
MIR17HG	ENSG00000215417	1193.55	-1.09639	0.107331	-10.215	1.69804e-24	1.94596e-21
DUSP1	ENSG00000120129	369.41	1.40708	0.141915	9.91496	3.58388e-23	3.79119e-20
ZBTB16	ENSG00000109906	508.24	1.51255	0.155256	9.74232	1.98962e-22	1.95437e-19
AKAP12	ENSG00000131016	333.826	1.52275	0.15942	9.55183	1.2743e-21	1.16828e-18
IFI44L	ENSG00000137959	733.669	-1.39237	0.146684	-9.4923	2.26e-21	1.94247e-18
ADAMTSL1	ENSG00000178031	106.881	-2.05076	0.226155	-9.06796	1.21269e-19	9.80999e-17
EPPK1	ENSG00000261150	2115.98	1.23819	0.13734	9.01549	1.96001e-19	1.49745e-16
C1R	ENSG00000159403	163.394	-1.65194	0.185975	-8.88259	6.5319e-19	4.72772e-16
MDM2	ENSG00000135679	8426.32	0.739825	0.0838498	8.82322	1.11219e-18	7.64745e-16
KLF6	ENSG00000067082	2462.81	0.851095	0.0978626	8.69684	3.41262e-18	2.23478e-15
IFIT2	ENSG00000119922	104.711	-1.87846	0.2273	-8.26424	1.40583e-16	8.78774e-14
OAS1	ENSG00000089127	342.142	-1.16019	0.142199	-8.15893	3.38001e-16	2.02095e-13
NDRG1	ENSG00000104419	7659.73	0.766769	0.0941005	8.1484	3.68759e-16	2.11299e-13
SLC46A3	ENSG00000139508	129.347	1.75826	0.216568	8.11874	4.7106e-16	2.59121e-13
MX1	ENSG00000157601	2095.85	-0.875972	0.108908	-8.04326	8.74813e-16	4.62709e-13
MT-ND1	ENSG00000198888	5879.5	0.930041	0.116012	8.01677	1.08565e-15	5.52957e-13
LINC02984	ENSG00000237807	63.8356	-2.38013	0.297496	-8.00055	1.23865e-15	6.08352e-13
TMTC1	ENSG00000133687	478.13	0.994774	0.126169	7.88446	3.15902e-15	1.49803e-12
AGR2	ENSG00000106541	94.3232	-1.88959	0.240859	-7.8452	4.32258e-15	1.98147e-12
SPEN	ENSG00000065526	1793.53	0.935959	0.119543	7.8295	4.89815e-15	2.17288e-12
KDR	ENSG00000128052	68.1877	2.16813	0.277556	7.8115	5.65117e-15	2.42859e-12
EGR1	ENSG00000120738	721.319	1.02116	0.131027	7.79348	6.5188e-15	2.71656e-12
XAF1	ENSG00000132530	86.1666	-1.97078	0.25384	-7.76387	8.23744e-15	3.3318e-12
PIK3C2G	ENSG00000139144	173.996	-1.35199	0.174467	-7.74928	9.24125e-15	3.63102e-12
SLCO4A1	ENSG00000101187	141.825	1.45896	0.195607	7.45863	8.74264e-14	3.33969e-11
DSP	ENSG00000096696	19190.6	0.712327	0.0959402	7.42469	1.13041e-13	4.20147e-11
PTPRK	ENSG00000152894	4011.43	0.658158	0.0887335	7.41725	1.19578e-13	4.32746e-11
SERPINB2	ENSG00000197632	851.015	0.893459	0.12105	7.38088	1.57243e-13	5.54462e-11
ZFHX3	ENSG00000140836	763.034	0.874311	0.119075	7.34254	2.09586e-13	7.20556e-11
CRELD2	ENSG00000184164	612.608	-0.949691	0.129873	-7.31245	2.62306e-13	8.79812e-11
NECTIN1	ENSG00000110400	2499.02	0.782197	0.107122	7.30195	2.83635e-13	9.28702e-11
VGLL3	ENSG00000206538	806.48	0.893079	0.122631	7.28267	3.27275e-13	1.04667e-10
PCDH1	ENSG00000156453	289.082	1.07629	0.148827	7.23184	4.76495e-13	1.48926e-10
CCN2	ENSG00000118523	268.399	1.07755	0.150382	7.16544	7.75349e-13	2.36947e-10
GCLM	ENSG00000023909	980.191	-0.815901	0.114085	-7.15169	8.57135e-13	2.56246e-10
GBP1	ENSG00000117228	142.204	-1.38897	0.194453	-7.14294	9.1358e-13	2.67309e-10
PCDH18	ENSG00000189184	43.3079	-2.60806	0.366444	-7.11721	1.10133e-12	3.15531e-10
ZFP36L1	ENSG00000185650	2000.73	0.687091	0.0967335	7.10292	1.22145e-12	3.42803e-10
MT-ATP6	ENSG00000198899	12352.1	0.826011	0.117272	7.04357	1.87376e-12	5.1536e-10
ADRB2	ENSG00000169252	319.364	1.00596	0.14301	7.03422	2.00379e-12	5.40316e-10
SLC2A3	ENSG00000059804	1840.42	0.68427	0.0983847	6.95504	3.52465e-12	9.32134e-10
H1-0	ENSG00000189060	768.217	0.879054	0.126597	6.94373	3.81884e-12	9.90882e-10
PTPRF	ENSG00000142949	10250.1	0.605722	0.0876026	6.91443	4.69759e-12	1.19632e-09
NUMA1	ENSG00000137497	1180.27	0.744762	0.108875	6.84055	7.88917e-12	1.97258e-09
IL1B	ENSG00000125538	1514.8	0.835161	0.122557	6.81449	9.4596e-12	2.32301e-09
XYLT1	ENSG00000103489	487.069	0.942728	0.138553	6.8041	1.01681e-11	2.45319e-09
SLC8A1	ENSG00000183023	231.809	-1.16485	0.171319	-6.79929	1.05135e-11	2.49278e-09
F2R	ENSG00000181104	1504.29	0.674831	0.0998734	6.75687	1.41005e-11	3.17886e-09
FGFBP1	ENSG00000137440	5093.95	-0.815393	0.120593	-6.7615	1.36566e-11	3.17886e-09
CXCL10	ENSG00000169245	25.4075	-4.42824	0.655331	-6.75725	1.4064e-11	3.17886e-09
TNS1	ENSG00000079308	106.797	1.58912	0.236147	6.72939	1.70377e-11	3.77908e-09
SH3PXD2A	ENSG00000107957	3319.49	0.663714	0.0991249	6.69573	2.14596e-11	4.68432e-09
IRF7	ENSG00000185507	228.488	-1.15567	0.173086	-6.67685	2.44129e-11	5.22126e-09
IL33	ENSG00000137033	103.968	-1.46133	0.218917	-6.67526	2.46787e-11	5.22126e-09
ISG15	ENSG00000187608	239.176	-1.33069	0.199924	-6.65598	2.81422e-11	5.86381e-09
NFKBIZ	ENSG00000144802	646.847	0.84633	0.127363	6.64504	3.0313e-11	6.22185e-09
TYMP	ENSG00000025708	348.397	-0.908256	0.13776	-6.59301	4.30999e-11	8.71631e-09
COL4A1	ENSG00000187498	3065.85	0.583227	0.0885064	6.58966	4.40828e-11	8.7859e-09
OAS2	ENSG00000111335	1146.6	-0.818305	0.124377	-6.57924	4.72875e-11	9.28996e-09
BIRC3	ENSG00000023445	808.005	0.761923	0.116911	6.51714	7.16587e-11	1.38796e-08
SDC3	ENSG00000162512	1565.28	0.641407	0.0987137	6.49765	8.15826e-11	1.55823e-08
CYFIP2	ENSG00000055163	119.451	1.34974	0.209559	6.44089	1.18777e-10	2.2263e-08
HSD11B1	ENSG00000117594	327.366	1.12502	0.174704	6.43959	1.19798e-10	2.2263e-08
RSAD2	ENSG00000134321	38.2974	-2.49205	0.387878	-6.42484	1.32011e-10	2.42055e-08
RNASE7	ENSG00000165799	98.7607	1.42952	0.222991	6.41068	1.44869e-10	2.62136e-08
SCD5	ENSG00000145284	263.73	0.972287	0.152503	6.37553	1.82327e-10	3.25632e-08
MT-ND2	ENSG00000198763	4238.09	0.786757	0.12362	6.36434	1.96131e-10	3.45794e-08
RRBP1	ENSG00000125844	1622.58	0.72816	0.114723	6.34712	2.19385e-10	3.81896e-08
DKK1	ENSG00000107984	825.037	-0.825763	0.13026	-6.33934	2.30756e-10	3.9667e-08
ABCA12	ENSG00000144452	733.16	0.726615	0.114661	6.33705	2.34205e-10	3.97628e-08
STAT1	ENSG00000115415	3895.76	-0.662051	0.104795	-6.31758	2.65689e-10	4.45581e-08
DPYD	ENSG00000188641	203.488	-1.01747	0.161297	-6.30803	2.82617e-10	4.68259e-08
H2AC16	ENSG00000276903	243.971	-1.07842	0.171397	-6.29198	3.13444e-10	5.13153e-08
GPRC5A	ENSG00000013588	405.959	0.873248	0.139162	6.27503	3.49561e-10	5.65548e-08
ZFP36	ENSG00000128016	415.988	0.882655	0.14142	6.24139	4.33699e-10	6.93514e-08
IGFL2-AS1	ENSG00000268621	89.099	1.77753	0.285031	6.23629	4.48075e-10	7.08268e-08
EMP1	ENSG00000134531	902.548	0.678914	0.10896	6.23088	4.63825e-10	7.24832e-08
TNS4	ENSG00000131746	3650.37	0.66963	0.10762	6.22219	4.90269e-10	7.57548e-08
ACSS1	ENSG00000154930	55.9363	-1.80507	0.29038	-6.21623	5.09235e-10	7.78111e-08
SLC2A6	ENSG00000160326	547.619	-0.769009	0.126073	-6.09973	1.0625e-09	1.60566e-07
HACD3	ENSG00000074696	1817.39	0.659217	0.108252	6.08966	1.13148e-09	1.69131e-07
SMOC1	ENSG00000198732	30.0462	2.61273	0.429687	6.08055	1.19769e-09	1.77104e-07
SLPI	ENSG00000124107	83.0897	1.71601	0.282298	6.07872	1.21147e-09	1.77236e-07
H3C8	ENSG00000273983	892.602	-1.0781	0.177465	-6.07502	1.23974e-09	1.79462e-07
BOD1L1	ENSG00000038219	948.497	0.793997	0.131816	6.02354	1.70641e-09	2.42858e-07
IGF1R	ENSG00000140443	4094.59	0.579561	0.096226	6.02292	1.713e-09	2.42858e-07
PRRC2C	ENSG00000117523	3389.5	0.841501	0.139985	6.01136	1.83977e-09	2.58169e-07
PRRC2B	ENSG00000288701	2083.91	0.644204	0.107206	6.00903	1.86642e-09	2.59262e-07
SLFN11	ENSG00000172716	1265.66	-0.777608	0.129746	-5.99333	2.05593e-09	2.82732e-07
IFI44	ENSG00000137965	362.247	-0.830145	0.139257	-5.96125	2.50314e-09	3.40824e-07
SRRM2	ENSG00000167978	3776.25	0.781965	0.131232	5.95863	2.54367e-09	3.42946e-07
PTGS2	ENSG00000073756	1382.19	0.70428	0.118277	5.95451	2.60857e-09	3.48282e-07
POLR2A	ENSG00000181222	1930.15	0.579535	0.0974121	5.94931	2.69283e-09	3.56075e-07
SRSF2	ENSG00000161547	1554.61	-0.589086	0.0990858	-5.94521	2.76105e-09	3.61619e-07
TGFBI	ENSG00000120708	24853.1	0.49443	0.0833786	5.92994	3.03048e-09	3.93162e-07
BCL9L	ENSG00000186174	845.313	0.767528	0.129811	5.91264	3.36667e-09	4.32696e-07
HSPA8	ENSG00000109971	16915.6	-0.774198	0.131292	-5.89676	3.70709e-09	4.72037e-07
KRT16	ENSG00000186832	1127.09	0.727819	0.123607	5.88817	3.9049e-09	4.92662e-07
NECTIN4	ENSG00000143217	66.3131	1.63533	0.278838	5.8648	4.49669e-09	5.62168e-07
UBA7	ENSG00000182179	33.9011	-2.24961	0.384128	-5.85641	4.72987e-09	5.85993e-07
PDIA4	ENSG00000155660	20561.7	-0.54847	0.0945762	-5.79924	6.66153e-09	8.1794e-07
GJB2	ENSG00000165474	4073.35	-0.611768	0.105714	-5.78704	7.1639e-09	8.7184e-07
HECW2	ENSG00000138411	85.7324	1.3457	0.232763	5.78141	7.40783e-09	8.85848e-07
GDA	ENSG00000119125	272.312	0.887877	0.153556	5.78209	7.37789e-09	8.85848e-07
MT-ND5	ENSG00000198786	8475.48	0.618712	0.107335	5.76432	8.19891e-09	9.71995e-07
NRP1	ENSG00000099250	3303.9	-0.540803	0.0942379	-5.7387	9.54035e-09	1.12136e-06
DDX60L	ENSG00000181381	1149.74	-0.661217	0.115291	-5.73521	9.73899e-09	1.13501e-06
ISOC2	ENSG00000063241	165.224	-1.07921	0.188974	-5.71087	1.12402e-08	1.29895e-06
CXCL11	ENSG00000169248	19.8298	-3.33874	0.584819	-5.70901	1.13633e-08	1.30223e-06
ADAM19	ENSG00000135074	539.845	0.819726	0.143932	5.69523	1.23203e-08	1.40024e-06
BAD	ENSG00000002330	139.48	-1.14811	0.201642	-5.69381	1.24235e-08	1.4004e-06
C1S	ENSG00000182326	115.383	-1.15136	0.202531	-5.68487	1.3091e-08	1.46364e-06
IRF6	ENSG00000117595	1992.26	0.654119	0.115181	5.67906	1.35436e-08	1.50203e-06
SERPINB7	ENSG00000166396	765.077	0.625925	0.110471	5.66598	1.46188e-08	1.6083e-06
LINC00235	ENSG00000277142	165.098	-1.03707	0.183287	-5.65818	1.52983e-08	1.6697e-06
HTRA1	ENSG00000166033	1734.84	-0.533562	0.094622	-5.63888	1.71156e-08	1.84474e-06
NLRC5	ENSG00000140853	72.0302	-1.46192	0.259283	-5.63833	1.71704e-08	1.84474e-06
MDC1	ENSG00000137337	383.959	0.871701	0.154885	5.62806	1.82244e-08	1.94281e-06
ABL2	ENSG00000143322	1576.4	0.571888	0.101842	5.61543	1.9607e-08	2.07412e-06
LIMCH1	ENSG00000064042	77.0557	1.45256	0.25954	5.59668	2.18493e-08	2.29368e-06
CXADR	ENSG00000154639	92.7932	1.29864	0.232528	5.58488	2.33855e-08	2.4271e-06
IRS2	ENSG00000185950	375.578	0.728178	0.130429	5.58293	2.36498e-08	2.4271e-06
ALDH1A3	ENSG00000184254	3628.38	-0.68552	0.122781	-5.58327	2.36042e-08	2.4271e-06
CUX2	ENSG00000111249	37.2835	1.99257	0.35838	5.55993	2.69883e-08	2.72899e-06
GSDMD	ENSG00000104518	362.275	-0.838874	0.150875	-5.56007	2.69673e-08	2.72899e-06
CEP250	ENSG00000126001	637.059	0.717695	0.12914	5.55748	2.73697e-08	2.73796e-06
LRRC8A	ENSG00000136802	1383.25	0.588483	0.105903	5.55681	2.74752e-08	2.73796e-06
HLA-C	ENSG00000204525	3684.94	-0.649329	0.117218	-5.53949	3.03359e-08	3.00129e-06
INPP5D	ENSG00000168918	1193.46	0.580258	0.104783	5.53773	3.06413e-08	3.00985e-06
H3C12	ENSG00000197153	334.506	-1.17212	0.212078	-5.52684	3.26044e-08	3.17997e-06
KMT2A	ENSG00000118058	2253.76	0.604494	0.109741	5.50835	3.62212e-08	3.50785e-06
GJC1	ENSG00000182963	413.037	0.709393	0.12887	5.50472	3.69758e-08	3.55588e-06
MAP1B	ENSG00000131711	1045.24	0.615726	0.112134	5.49101	3.9964e-08	3.81656e-06
AGRN	ENSG00000188157	11811.6	-0.62846	0.114627	-5.48266	4.18977e-08	3.97364e-06
ANKRD11	ENSG00000167522	973.432	0.80627	0.147643	5.46093	4.73637e-08	4.46127e-06
SCN2A	ENSG00000136531	163.63	-1.02954	0.188629	-5.45801	4.81512e-08	4.5046e-06
MIR31HG	ENSG00000171889	394.411	-0.77699	0.142689	-5.44535	5.17022e-08	4.80411e-06
UBE2L6	ENSG00000156587	171.039	-0.952919	0.175398	-5.43289	5.54501e-08	5.10173e-06
CMPK2	ENSG00000134326	32.9902	-2.11866	0.390015	-5.43225	5.56471e-08	5.10173e-06
-	ENSG00000279696	127.08	-1.1294	0.20822	-5.42405	5.82629e-08	5.30617e-06
HELZ2	ENSG00000130589	1840.77	-0.707844	0.130851	-5.40955	6.3183e-08	5.7164e-06
LINC02035	ENSG00000273033	272.768	0.807531	0.150007	5.38329	7.31372e-08	6.57374e-06
GOLGB1	ENSG00000173230	2312.04	0.656312	0.12217	5.37211	7.78196e-08	6.92928e-06
DLL1	ENSG00000198719	201.706	-0.882127	0.164225	-5.37146	7.81005e-08	6.92928e-06
HLA-H	ENSG00000206341	58.5057	-1.55256	0.289735	-5.35856	8.3888e-08	7.39505e-06
MT-ND4L	ENSG00000212907	6270.73	0.533481	0.0997405	5.34869	8.8593e-08	7.76007e-06
MT-ATP8	ENSG00000228253	664.313	0.759968	0.142213	5.34387	9.09847e-08	7.91912e-06
MTSS1	ENSG00000170873	3216.57	0.512122	0.0959811	5.33566	9.51993e-08	8.18238e-06
OASL	ENSG00000135114	49.5656	-1.70547	0.319624	-5.33585	9.50955e-08	8.18238e-06
CSMD3	ENSG00000164796	797.303	0.659927	0.123755	5.33254	9.68479e-08	8.27238e-06
THBD	ENSG00000178726	1139.23	0.537775	0.100957	5.32675	9.99858e-08	8.38417e-06
H2BC10	ENSG00000278588	353.99	-1.03643	0.194556	-5.32717	9.97523e-08	8.38417e-06
SCN9A	ENSG00000169432	64.0873	-1.4851	0.278763	-5.32748	9.95836e-08	8.38417e-06
MT-ND4	ENSG00000198886	19134.1	0.569932	0.107172	5.31791	1.04964e-07	8.74829e-06
SMARCA4	ENSG00000127616	1029.8	0.594397	0.111862	5.31366	1.07443e-07	8.90095e-06
CCDC80	ENSG00000091986	333.908	0.719444	0.135608	5.30533	1.1247e-07	9.26163e-06
NEDD9	ENSG00000111859	297.551	0.827442	0.156006	5.3039	1.13356e-07	9.27904e-06
MVD	ENSG00000167508	487.105	-0.735319	0.139096	-5.28643	1.24727e-07	1.01494e-05
SETBP1	ENSG00000152217	272.795	0.846366	0.160612	5.26964	1.36693e-07	1.10576e-05
SQOR	ENSG00000137767	501.79	-0.844884	0.160659	-5.25886	1.44953e-07	1.16573e-05
MAST4	ENSG00000069020	2500.67	0.57829	0.110028	5.25586	1.47336e-07	1.178e-05
UBR4	ENSG00000127481	8145.6	0.496272	0.0945977	5.24613	1.55324e-07	1.23469e-05
MYH9	ENSG00000100345	9712.59	0.505966	0.0965225	5.24195	1.58892e-07	1.25579e-05
SPTBN1	ENSG00000115306	12201.8	0.487535	0.0931135	5.23592	1.64167e-07	1.29007e-05
COL4A2	ENSG00000134871	5385.59	0.4982	0.0952795	5.22883	1.70585e-07	1.33289e-05
HSP90B1	ENSG00000166598	47026.9	-0.444001	0.0851976	-5.21143	1.87389e-07	1.45592e-05
AREG	ENSG00000109321	9405.74	0.451424	0.0868164	5.19976	1.99547e-07	1.54167e-05
MT-CYB	ENSG00000198727	14903.2	0.560213	0.10786	5.1939	2.05937e-07	1.58215e-05
PMFBP1	ENSG00000118557	237.494	0.797568	0.15383	5.18473	2.16324e-07	1.65272e-05
ERC1	ENSG00000082805	1306.86	0.556361	0.107411	5.17972	2.22224e-07	1.68841e-05
CLDN1	ENSG00000163347	525.337	0.666088	0.128778	5.17237	2.31141e-07	1.73799e-05
GJB6	ENSG00000121742	772.934	-0.602868	0.116581	-5.17124	2.32541e-07	1.73799e-05
ASS1	ENSG00000130707	773.402	-0.644754	0.124662	-5.17203	2.31566e-07	1.73799e-05
RAB3B	ENSG00000169213	334.275	0.910084	0.176161	5.16621	2.38894e-07	1.77582e-05
VCAN	ENSG00000038427	3748.52	0.510745	0.0989273	5.16283	2.43239e-07	1.77927e-05
KLHL4	ENSG00000102271	99.867	-1.14709	0.222143	-5.16373	2.4208e-07	1.77927e-05
APOL1	ENSG00000100342	51.1945	-1.63575	0.316794	-5.16347	2.4241e-07	1.77927e-05
H2AC11	ENSG00000196787	802.414	-0.899052	0.174481	-5.15273	2.56724e-07	1.86797e-05
SFRP1	ENSG00000104332	884.708	0.592724	0.115563	5.12899	2.91304e-07	2.10843e-05
BHLHE40	ENSG00000134107	1095.03	0.551065	0.107538	5.1244	2.98487e-07	2.1491e-05
ARID1A	ENSG00000117713	1186.99	0.59491	0.116716	5.09709	3.44914e-07	2.47045e-05
NQO1	ENSG00000181019	1559.24	-0.641276	0.125869	-5.09477	3.4917e-07	2.48798e-05
CHST2	ENSG00000175040	243.767	0.821723	0.161335	5.09326	3.51951e-07	2.49486e-05
CD55	ENSG00000196352	378.557	0.718159	0.141089	5.0901	3.5788e-07	2.52388e-05
MINK1	ENSG00000141503	1412.01	0.591262	0.116336	5.08235	3.7279e-07	2.61562e-05
APOBEC3G	ENSG00000239713	38.0292	-1.86163	0.367007	-5.07248	3.9266e-07	2.74104e-05
GATAD2B	ENSG00000143614	556.228	0.655844	0.129453	5.06629	4.05651e-07	2.81743e-05
NPNT	ENSG00000168743	34.0069	2.00273	0.395542	5.06325	4.12159e-07	2.83401e-05
WNK1	ENSG00000060237	3368.47	0.531273	0.104924	5.06339	4.11868e-07	2.83401e-05
H2BC17	ENSG00000274641	388.335	-0.857922	0.169668	-5.05649	4.27046e-07	2.92176e-05
PSMB9	ENSG00000240065	39.0043	-1.87443	0.370808	-5.05498	4.30432e-07	2.93034e-05
COL12A1	ENSG00000111799	10558.5	-0.465188	0.0921222	-5.04969	4.42538e-07	2.99793e-05
IL1A	ENSG00000115008	3651.1	0.475385	0.0943104	5.04064	4.63978e-07	3.12776e-05
AHNAK	ENSG00000124942	62478.3	0.452859	0.0901078	5.02575	5.01474e-07	3.36404e-05
IRS1	ENSG00000169047	889.039	-0.567799	0.113003	-5.02465	5.04355e-07	3.36694e-05
HIPK2	ENSG00000064393	1434.39	0.584683	0.11653	5.01746	5.23587e-07	3.47844e-05
IL20	ENSG00000162891	24.7968	2.23965	0.447121	5.00905	5.46984e-07	3.6164e-05
SLC7A1	ENSG00000139514	5529.34	0.47534	0.0949429	5.00659	5.54041e-07	3.64554e-05
H2AC21	ENSG00000184270	181.732	-1.12995	0.225869	-5.0027	5.65331e-07	3.70211e-05
PRRC2A	ENSG00000204469	2379.58	0.494364	0.0988446	5.00143	5.69079e-07	3.70899e-05
-	ENSG00000291338	82.0974	1.26356	0.25269	5.00044	5.71999e-07	3.71044e-05
LINC00707	ENSG00000238266	109.284	1.11227	0.222962	4.98859	6.08211e-07	3.90863e-05
IFIT1	ENSG00000185745	531.687	-1.66956	0.334676	-4.98858	6.08236e-07	3.90863e-05
TPR	ENSG00000047410	2294.24	0.524739	0.105238	4.98622	6.15725e-07	3.93835e-05
BPTF	ENSG00000171634	1174.09	0.638347	0.128376	4.97247	6.61047e-07	4.20867e-05
THBS2	ENSG00000186340	7179.45	-0.431184	0.0868132	-4.9668	6.80669e-07	4.31362e-05
EVC	ENSG00000072840	1448.1	0.619556	0.125008	4.95615	7.1905e-07	4.53595e-05
-	ENSG00000276791	89.3135	-1.23923	0.250456	-4.94788	7.50263e-07	4.71124e-05
HYOU1	ENSG00000149428	12924.4	-0.42542	0.0859976	-4.94688	7.54123e-07	4.71395e-05
GDF15	ENSG00000130513	246.469	0.830177	0.167965	4.94255	7.71084e-07	4.79817e-05
ZMYND8	ENSG00000101040	1507.38	0.600538	0.121634	4.93724	7.92376e-07	4.87544e-05
ITGAV	ENSG00000138448	10257.6	-0.444909	0.0901209	-4.9368	7.94139e-07	4.87544e-05
HERC5	ENSG00000138646	285.183	-0.774494	0.156842	-4.93804	7.89112e-07	4.87544e-05
-	ENSG00000275894	103.473	1.10905	0.22476	4.93437	8.04108e-07	4.91471e-05
SLC1A4	ENSG00000115902	1017.43	0.574853	0.116631	4.92882	8.27267e-07	5.03389e-05
ARL4C	ENSG00000188042	479.014	-0.735839	0.149718	-4.91485	8.88522e-07	5.3828e-05
SGK1	ENSG00000118515	968.598	0.578094	0.117677	4.91257	8.98911e-07	5.42185e-05
TACSTD2	ENSG00000184292	2317.43	0.486272	0.0991195	4.90592	9.29924e-07	5.56014e-05
MMP14	ENSG00000157227	9829.34	0.416138	0.0848155	4.90639	9.27666e-07	5.56014e-05
TIGD5	ENSG00000179886	281.046	-0.797605	0.162734	-4.90129	9.52079e-07	5.66796e-05
HDAC9	ENSG00000048052	309.387	0.678627	0.138588	4.89673	9.74469e-07	5.77625e-05
SPARC	ENSG00000113140	2294.51	0.474855	0.0970225	4.89427	9.86698e-07	5.82364e-05
FOXK1	ENSG00000164916	1589.23	0.621769	0.127161	4.88963	1.01023e-06	5.93705e-05
IFNK	ENSG00000147896	65.3921	1.31003	0.268659	4.87618	1.08157e-06	6.32928e-05
FLRT3	ENSG00000125848	3120.19	0.455398	0.0934177	4.87486	1.08888e-06	6.34506e-05
LINC01179	ENSG00000249500	191.086	0.914567	0.188308	4.85677	1.19317e-06	6.92343e-05
MKI67	ENSG00000148773	1300.69	0.610631	0.126026	4.84527	1.26442e-06	7.30599e-05
SLC39A6	ENSG00000141424	3221.39	0.503878	0.104524	4.82067	1.43073e-06	8.23241e-05
ZC3H6	ENSG00000188177	335.058	0.715988	0.148603	4.81814	1.44901e-06	8.30282e-05
IFI35	ENSG00000068079	72.2427	-1.18404	0.246018	-4.81284	1.48803e-06	8.49104e-05
ITPRIP	ENSG00000148841	566.087	0.602366	0.125231	4.81006	1.50888e-06	8.5744e-05
PVR	ENSG00000073008	1093.9	0.518495	0.107815	4.80914	1.51582e-06	8.57843e-05
NIPAL4	ENSG00000172548	412.05	0.692811	0.144121	4.80716	1.53089e-06	8.62822e-05
SH3PXD2B	ENSG00000174705	470.802	0.637568	0.133098	4.79023	1.6659e-06	9.35078e-05
MACF1	ENSG00000127603	9071.1	0.543872	0.113768	4.78055	1.74818e-06	9.77278e-05
GOLM1	ENSG00000135052	409.759	0.620657	0.129967	4.77549	1.7927e-06	9.98104e-05
STC2	ENSG00000113739	983.561	0.544582	0.114117	4.77214	1.82275e-06	0.000101074
ERAP1	ENSG00000164307	2603.31	-0.439953	0.0922305	-4.77015	1.84091e-06	0.000101671
GOLGA3	ENSG00000090615	1306.54	0.470961	0.0989619	4.75902	1.94537e-06	0.000107011
KRT15	ENSG00000171346	272.529	-0.716581	0.150838	-4.75067	2.02748e-06	0.000111083
H2AC14	ENSG00000276368	301.375	-0.791125	0.166818	-4.74244	2.11156e-06	0.000115231
HES2	ENSG00000069812	426.089	0.611917	0.129085	4.7404	2.13294e-06	0.000115937
PMEPA1	ENSG00000124225	724.166	0.614689	0.1297	4.7393	2.1446e-06	0.000116113
MOCS3	ENSG00000124217	232.62	-0.733565	0.154894	-4.73592	2.18059e-06	0.000117598
JMJD4	ENSG00000081692	367.035	-0.690637	0.145856	-4.73506	2.18989e-06	0.000117638
NCOR1	ENSG00000141027	1850.14	0.559753	0.118385	4.72823	2.26487e-06	0.000121075
H2BC3	ENSG00000276410	245.812	-0.957359	0.202503	-4.72764	2.27148e-06	0.000121075
PSEN1	ENSG00000080815	1206.92	0.487095	0.103091	4.72488	2.30247e-06	0.000122253
CCN1	ENSG00000142871	1345.81	0.465594	0.0986109	4.72153	2.34073e-06	0.000123807
H2BC9	ENSG00000275713	645.164	-0.846822	0.180345	-4.69557	2.65863e-06	0.000140082
SEMA3D	ENSG00000153993	44.8262	-1.5343	0.327183	-4.68941	2.73987e-06	0.000143812
HCFC1	ENSG00000172534	1371.73	0.507308	0.108232	4.68721	2.76952e-06	0.000144816
FRAS1	ENSG00000138759	482.74	-0.614152	0.13107	-4.68567	2.79044e-06	0.000145357
MAMDC2	ENSG00000165072	101.008	-1.03989	0.222292	-4.67804	2.89635e-06	0.000150304
GNG11	ENSG00000127920	35.8341	-1.83178	0.392174	-4.67083	2.99986e-06	0.000155091
B4GALNT4	ENSG00000182272	72.3214	1.20009	0.257184	4.66626	3.06733e-06	0.00015746
PDCD4	ENSG00000150593	997.234	0.523033	0.11209	4.66617	3.06859e-06	0.00015746
MT-ND6	ENSG00000198695	1768.89	0.555769	0.119219	4.66175	3.13537e-06	0.000159695
EEA1	ENSG00000102189	1729.12	0.485773	0.104204	4.66175	3.13531e-06	0.000159695
ZNF185	ENSG00000147394	310.72	0.677603	0.145746	4.64919	3.33237e-06	0.000169103
AKAP13	ENSG00000170776	2197.52	0.451447	0.0973115	4.6392	3.49765e-06	0.000176837
IRF1	ENSG00000125347	225.612	-0.777426	0.168036	-4.62655	3.71808e-06	0.000187293
GLDC	ENSG00000178445	181.422	0.781805	0.169178	4.6212	3.81522e-06	0.000191485
ZNF609	ENSG00000180357	833.219	0.593655	0.128569	4.61739	3.88595e-06	0.000193621
ZMIZ1	ENSG00000108175	484.857	0.574642	0.124448	4.61753	3.88339e-06	0.000193621
KMT2D	ENSG00000167548	1447.48	0.531772	0.115248	4.61415	3.94707e-06	0.000195957
TIMP1	ENSG00000102265	958.706	0.555924	0.120892	4.59853	4.25484e-06	0.000210477
CDKL5	ENSG00000008086	360.809	0.63349	0.137883	4.59439	4.34016e-06	0.000213928
SERINC3	ENSG00000132824	2274.66	0.476689	0.1039	4.58794	4.47634e-06	0.000219852
DANCR	ENSG00000226950	690.659	-0.525835	0.1149	-4.57647	4.72894e-06	0.000231432
SLC10A6	ENSG00000145283	56.1965	1.35107	0.295673	4.56948	4.88928e-06	0.000238431
CD109	ENSG00000156535	10273.2	-0.440485	0.0964156	-4.56861	4.90968e-06	0.000238579
ZNF841	ENSG00000197608	258.331	0.787476	0.172513	4.56473	5.00134e-06	0.000242177
MRPL46	ENSG00000259494	151.29	-0.844779	0.185144	-4.56283	5.04694e-06	0.000243528
CHD7	ENSG00000171316	2011.35	0.556428	0.121986	4.5614	5.08131e-06	0.000244329
GIGYF2	ENSG00000204120	1448.7	0.541324	0.11874	4.55889	5.14248e-06	0.000246409
EGFR	ENSG00000146648	22608.5	0.410842	0.0902062	4.55448	5.25149e-06	0.000250759
BCL2L1	ENSG00000171552	938.897	0.522744	0.114932	4.54829	5.40826e-06	0.000257351
PLIN4	ENSG00000167676	47.6218	1.40755	0.310077	4.53934	5.64304e-06	0.000266677
TMED2	ENSG00000086598	2778.98	-0.500914	0.110346	-4.53949	5.63915e-06	0.000266677
-	ENSG00000286010	84.9391	1.18139	0.260603	4.5333	5.80695e-06	0.000273448
SERINC1	ENSG00000111897	2561.03	0.526367	0.116129	4.5326	5.82608e-06	0.000273448
ERCC6	ENSG00000225830	2295.16	0.470863	0.103972	4.52875	5.93323e-06	0.00027753
LAMA1	ENSG00000101680	2563.72	-0.472472	0.104385	-4.52626	6.0038e-06	0.000279879
JUN	ENSG00000177606	821.529	0.506533	0.112417	4.50583	6.61137e-06	0.000307161
-	ENSG00000268460	23.0709	2.10569	0.46755	4.50368	6.67868e-06	0.000309243
EIF5B	ENSG00000158417	632.11	0.529118	0.117687	4.49597	6.92534e-06	0.00031922
MPRIP	ENSG00000133030	2600.29	0.452795	0.100722	4.4955	6.94057e-06	0.00031922
SLC1A5	ENSG00000105281	6760	0.379273	0.0844054	4.49347	7.00731e-06	0.000321215
DNMBP	ENSG00000107554	612.084	0.539114	0.120045	4.49094	7.09092e-06	0.000323182
TRIM69	ENSG00000185880	117.262	-0.903233	0.201132	-4.49075	7.09722e-06	0.000323182
SLC12A6	ENSG00000140199	551.149	0.545463	0.121714	4.4815	7.41197e-06	0.0003364
ZBTB43	ENSG00000169155	425.031	0.556301	0.124309	4.47514	7.63627e-06	0.000345441
PSME2	ENSG00000100911	376.471	-0.668026	0.149546	-4.46704	7.93108e-06	0.000356432
MYH15	ENSG00000144821	54.474	-1.28259	0.287123	-4.46705	7.93071e-06	0.000356432
SLC12A7	ENSG00000113504	47.3551	-1.34778	0.302068	-4.46186	8.1252e-06	0.000363967
AKAP9	ENSG00000127914	1821.59	0.612669	0.137456	4.4572	8.30372e-06	0.000369556
EIF5A	ENSG00000132507	1840.77	-0.659973	0.148061	-4.45745	8.29397e-06	0.000369556
OGA	ENSG00000198408	2241.86	0.431907	0.0969289	4.45591	8.35368e-06	0.00037058
EPAS1	ENSG00000116016	1378.2	0.458954	0.103047	4.45385	8.43445e-06	0.00037296
PDIA6	ENSG00000143870	11742	-0.449954	0.101312	-4.44128	8.94247e-06	0.000394157
CHKB-DT	ENSG00000205559	33.2459	-1.64937	0.371466	-4.44017	8.98869e-06	0.000394928
MRPL57	ENSG00000173141	181.119	-0.769046	0.1734	-4.43509	9.20331e-06	0.000402134
SNORD14E	ENSG00000200879	26.9939	-1.88059	0.424042	-4.43491	9.21118e-06	0.000402134
CRYBG1	ENSG00000112297	5211.69	-0.388987	0.0879579	-4.42242	9.76022e-06	0.000424755
GBF1	ENSG00000107862	1739.15	0.418169	0.0946954	4.41594	1.00573e-05	0.000436304
NEMP1	ENSG00000166881	622.558	0.520648	0.118104	4.4084	1.04135e-05	0.000448925
SMC1A	ENSG00000072501	1087.29	0.492201	0.111644	4.40865	1.04016e-05	0.000448925
FBLN1	ENSG00000077942	309.145	0.603769	0.137452	4.39258	1.12014e-05	0.000480531
HLA-F	ENSG00000204642	192.198	-0.733743	0.167053	-4.39228	1.12166e-05	0.000480531
FANCF	ENSG00000183161	177.789	-0.784148	0.179063	-4.37917	1.19135e-05	0.000508802
-	ENSG00000289044	47.0608	-1.40945	0.322151	-4.37512	1.21366e-05	0.000516726
TENM2	ENSG00000145934	5110.74	0.401562	0.0918037	4.37414	1.21912e-05	0.000517447
IDH1	ENSG00000138413	1494.34	-0.510375	0.11678	-4.37038	1.24032e-05	0.000524827
PNRC1	ENSG00000146278	368.935	-0.584527	0.134108	-4.35861	1.30889e-05	0.000552141
HSPA4L	ENSG00000164070	929.803	0.481658	0.110563	4.35643	1.322e-05	0.000554463
SNORA65	ENSG00000201302	63.643	-1.22234	0.280589	-4.35636	1.32245e-05	0.000554463
MT1X	ENSG00000187193	141.992	0.808663	0.185699	4.35469	1.33256e-05	0.000557003
GOLGA2	ENSG00000167110	564.912	0.53713	0.123506	4.34903	1.36743e-05	0.000569845
DSC2	ENSG00000134755	1696.15	0.437407	0.100627	4.34681	1.38133e-05	0.000573361
CYP4V2	ENSG00000145476	196.639	-0.701281	0.161349	-4.34635	1.38421e-05	0.000573361
RERE	ENSG00000142599	525.131	0.627185	0.144438	4.34226	1.41028e-05	0.000582406
SLC9A1	ENSG00000090020	694.64	0.625298	0.144156	4.33765	1.44014e-05	0.000592956
TMPRSS15	ENSG00000154646	40.7715	-1.48687	0.343864	-4.32401	1.53217e-05	0.000628965
TSPO	ENSG00000100300	805.749	-0.760967	0.176425	-4.31325	1.60869e-05	0.000658415
MICAL2	ENSG00000133816	3182.83	0.409707	0.0951708	4.30497	1.67012e-05	0.000681528
MAP3K9	ENSG00000006432	658.042	0.573701	0.13332	4.30319	1.68353e-05	0.000684969
SPSB2	ENSG00000111671	70.8839	-1.07205	0.249547	-4.29599	1.73913e-05	0.0007055
SLC6A6	ENSG00000131389	1285.9	0.472436	0.110157	4.28876	1.79674e-05	0.00072673
ZNF462	ENSG00000148143	1038.75	0.478311	0.111566	4.28725	1.80899e-05	0.000729537
CTSS	ENSG00000163131	30.119	-1.67317	0.390896	-4.28035	1.86601e-05	0.000750334
H2BC13	ENSG00000185130	308.302	-0.779049	0.182516	-4.26839	1.96887e-05	0.000787091
H2BC14	ENSG00000273703	246.428	-0.802202	0.187926	-4.26871	1.96607e-05	0.000787091
NIPA1	ENSG00000170113	304.702	0.621194	0.145629	4.26561	1.99361e-05	0.00079467
MELTF	ENSG00000163975	419.055	0.585773	0.137432	4.26229	2.02344e-05	0.000801589
HLA-A	ENSG00000206503	2430.5	-0.441411	0.103575	-4.26174	2.02845e-05	0.000801589
RIGI	ENSG00000107201	173.752	-0.78574	0.184356	-4.26208	2.02532e-05	0.000801589
PTPN14	ENSG00000152104	2910.87	0.413937	0.0972888	4.25473	2.09304e-05	0.000824743
ZDBF2	ENSG00000204186	632.729	0.474162	0.111485	4.25315	2.1078e-05	0.000828186
JARID2	ENSG00000008083	1086.88	0.468161	0.110236	4.24689	2.16763e-05	0.000849265
NEDD4L	ENSG00000049759	1712.02	0.413544	0.0973946	4.24607	2.17556e-05	0.00084995
MAVS	ENSG00000088888	822.232	0.521791	0.122933	4.24451	2.1907e-05	0.000853444
TAPBPL	ENSG00000139192	89.5452	-0.959002	0.226091	-4.24167	2.2186e-05	0.000861871
TAP1	ENSG00000168394	1453.53	-0.557858	0.131718	-4.23524	2.28305e-05	0.000881924
PRMT6	ENSG00000198890	142.561	-0.862484	0.203634	-4.23546	2.28085e-05	0.000881924
ADGRG1	ENSG00000205336	886.793	0.465284	0.110075	4.22698	2.36854e-05	0.000912385
CREB3L2	ENSG00000182158	1710.91	0.452004	0.107027	4.22327	2.40781e-05	0.00092492
HIVEP1	ENSG00000095951	953.447	0.480939	0.114011	4.21837	2.46077e-05	0.00094012
AMOTL1	ENSG00000166025	4190.2	0.472426	0.111993	4.21834	2.46105e-05	0.00094012
-	ENSG00000261324	82.1817	1.01493	0.240895	4.21315	2.51838e-05	0.000959355
CTSB	ENSG00000164733	5954.36	0.389867	0.09267	4.20705	2.58722e-05	0.000982858
THBS1	ENSG00000137801	286902	0.414253	0.0985217	4.20469	2.6144e-05	0.000990027
H3P4	ENSG00000213244	18.6922	-2.3311	0.554474	-4.20416	2.62049e-05	0.000990027
SYNPO	ENSG00000171992	348.133	0.649982	0.154688	4.20189	2.64701e-05	0.000991873
TNFRSF10A	ENSG00000104689	633.962	0.510539	0.121497	4.20207	2.64489e-05	0.000991873
LMTK2	ENSG00000164715	1017.01	0.431836	0.102756	4.20256	2.63918e-05	0.000991873
SLC26A2	ENSG00000155850	1807.43	0.414313	0.0986486	4.19989	2.67046e-05	0.000997895
GPX1	ENSG00000233276	116.222	-0.985351	0.234647	-4.19928	2.6776e-05	0.000997895
TUT4	ENSG00000134744	1691.1	0.549366	0.130896	4.19695	2.70529e-05	0.00100549
PFN2	ENSG00000070087	1012.67	-0.517565	0.12334	-4.19625	2.7137e-05	0.0010059
E2F7	ENSG00000165891	758.433	0.473298	0.112906	4.19195	2.76565e-05	0.0010224
ITPR3	ENSG00000096433	3676.06	0.407141	0.0971832	4.18942	2.79671e-05	0.00103111
FBXW5	ENSG00000159069	366.134	-0.583676	0.139463	-4.18516	2.84967e-05	0.00104782
TRIO	ENSG00000038382	3505.96	0.383453	0.0917143	4.18095	2.90296e-05	0.00106457
NAGLU	ENSG00000108784	392.324	-0.644336	0.154205	-4.17844	2.93519e-05	0.00107074
FAM200B	ENSG00000237765	226.732	-0.666955	0.159642	-4.17782	2.94313e-05	0.00107074
H3C6	ENSG00000274750	274.363	-0.766818	0.183528	-4.17821	2.93811e-05	0.00107074
BAZ2A	ENSG00000076108	1455.82	0.447497	0.107279	4.17134	3.02815e-05	0.00109855
SNHG8	ENSG00000269893	1203.78	-0.616745	0.147873	-4.17078	3.03554e-05	0.00109855
IFIT5	ENSG00000152778	483.005	-0.61868	0.148361	-4.1701	3.04472e-05	0.00109898
PDIA3	ENSG00000167004	11904.8	-0.373243	0.0896931	-4.16133	3.16399e-05	0.00113904
ATF7IP	ENSG00000171681	2066.84	0.396567	0.095362	4.15854	3.20287e-05	0.00114703
RPS19BP1	ENSG00000187051	223.935	-0.730152	0.175555	-4.1591	3.19505e-05	0.00114703
H2AC8	ENSG00000277075	807.881	-0.746637	0.179625	-4.15664	3.22961e-05	0.0011536
CENPF	ENSG00000117724	1877.13	0.481381	0.115939	4.15202	3.29547e-05	0.00117408
CKAP5	ENSG00000175216	2794.17	0.386016	0.0933016	4.1373	3.5142e-05	0.00124877
TLR2	ENSG00000137462	1168.97	0.467777	0.113126	4.13501	3.54938e-05	0.00125802
ACVR2B	ENSG00000114739	405.193	0.597785	0.144715	4.13076	3.61566e-05	0.00127821
COL18A1	ENSG00000182871	93.6897	-0.98291	0.238423	-4.12254	3.74718e-05	0.00132131
WARS1	ENSG00000140105	1558.87	-0.48905	0.118737	-4.11877	3.80898e-05	0.00133967
SLC7A2	ENSG00000003989	639.526	0.589277	0.143145	4.11665	3.84419e-05	0.00134517
AFF1	ENSG00000172493	1026.3	0.428032	0.103974	4.11674	3.84264e-05	0.00134517
PLCB4	ENSG00000101333	118.856	0.894311	0.217339	4.11483	3.87465e-05	0.00135239
ARPC5	ENSG00000162704	1010.95	-0.508227	0.123542	-4.1138	3.89194e-05	0.00135498
-	ENSG00000278948	210.458	0.701077	0.170527	4.11124	3.93539e-05	0.00136665
FOS	ENSG00000170345	520.718	0.510226	0.124164	4.10928	3.96888e-05	0.00136827
TMEM63B	ENSG00000137216	874.76	0.502174	0.122195	4.10962	3.96305e-05	0.00136827
BICD2	ENSG00000185963	850.492	0.454209	0.110534	4.10922	3.9699e-05	0.00136827
EPHB2	ENSG00000133216	38.2886	1.43043	0.348172	4.10841	3.98395e-05	0.00136968
CHD3	ENSG00000170004	905.518	0.505288	0.123193	4.10161	4.10288e-05	0.00140705
EP400	ENSG00000183495	953.997	0.523134	0.127623	4.09905	4.14844e-05	0.00141914
POR	ENSG00000127948	679.059	-0.485164	0.118442	-4.09623	4.19937e-05	0.001433
SRGAP3	ENSG00000196220	867.349	0.533756	0.130341	4.09508	4.2202e-05	0.00143511
EP300	ENSG00000100393	2032.6	0.409907	0.100106	4.09474	4.22643e-05	0.00143511
MMP1	ENSG00000196611	41.1874	-1.31064	0.320478	-4.08965	4.32026e-05	0.00146335
CLASP1	ENSG00000074054	2409.22	0.416354	0.101885	4.0865	4.37932e-05	0.00147192
MGA	ENSG00000174197	2505.76	0.391909	0.0959146	4.08602	4.38827e-05	0.00147192
GPR153	ENSG00000158292	309.883	-0.606965	0.148547	-4.08602	4.38835e-05	0.00147192
REX1BD	ENSG00000006015	113.838	-0.871162	0.213148	-4.08711	4.36772e-05	0.00147192
METRN	ENSG00000103260	142.392	-0.799034	0.195581	-4.08543	4.39944e-05	0.00147205
DUSP10	ENSG00000143507	137.934	0.774223	0.189616	4.0831	4.44386e-05	0.00147971
BAZ2B	ENSG00000123636	1320.42	0.524764	0.128513	4.08334	4.43924e-05	0.00147971
PLXNA2	ENSG00000076356	2119.17	0.399659	0.0979506	4.0802	4.49962e-05	0.00149466
BDP1	ENSG00000145734	1525.26	0.462494	0.113394	4.07866	4.52966e-05	0.00150101
PDPN	ENSG00000162493	1056.47	0.478397	0.117347	4.07677	4.56657e-05	0.00150752
H2BC12	ENSG00000197903	480.288	-0.708151	0.173714	-4.07653	4.57122e-05	0.00150752
PSMB8	ENSG00000204264	219.002	-0.771837	0.189557	-4.07179	4.66525e-05	0.00153485
RAB7B	ENSG00000276600	115.661	-0.882105	0.216682	-4.07097	4.68178e-05	0.00153661
INHBA	ENSG00000122641	6694.57	0.443215	0.108893	4.07018	4.69778e-05	0.00153819
NR1D1	ENSG00000126368	116.795	0.836279	0.205499	4.0695	4.71133e-05	0.00153896
TCF20	ENSG00000100207	1360.95	0.435017	0.107002	4.06552	4.79249e-05	0.00156176
FYCO1	ENSG00000163820	467.916	0.51322	0.126416	4.05977	4.91213e-05	0.00159696
PPP1R15A	ENSG00000087074	412.393	0.53027	0.130825	4.05328	5.05041e-05	0.00163805
PHLDB2	ENSG00000144824	2407.59	0.387077	0.0955575	4.05072	5.10603e-05	0.00164283
SPTAN1	ENSG00000197694	5158.61	0.36325	0.0897186	4.04877	5.14878e-05	0.00164283
FASN	ENSG00000169710	16529	-0.401066	0.0990563	-4.04887	5.14665e-05	0.00164283
PDCD2	ENSG00000071994	544.006	-0.480193	0.118556	-4.05034	5.11432e-05	0.00164283
H2BC6	ENSG00000274290	197.658	-0.778197	0.192164	-4.04964	5.12968e-05	0.00164283
FADD	ENSG00000168040	209.129	-0.802271	0.198014	-4.05158	5.08719e-05	0.00164283
MCPH1-DT	ENSG00000246089	58.0562	-1.10849	0.273653	-4.05071	5.10635e-05	0.00164283
HUWE1	ENSG00000086758	7370.17	0.371375	0.0917514	4.04763	5.17397e-05	0.00164705
CERS6	ENSG00000172292	1866.71	0.473198	0.117005	4.04426	5.24884e-05	0.00166702
CUX1	ENSG00000257923	856.479	0.447937	0.110789	4.04315	5.27373e-05	0.00167107
KLHL24	ENSG00000114796	442.09	0.534734	0.13244	4.03756	5.40105e-05	0.00170748
CETN2	ENSG00000147400	209.638	-0.665888	0.165137	-4.03234	5.52242e-05	0.00174184
LHFPL2	ENSG00000145685	909.277	0.452021	0.112121	4.03156	5.54077e-05	0.00174363
ARHGAP32	ENSG00000134909	672.456	0.481992	0.119576	4.03084	5.55781e-05	0.001745
CDKN1B	ENSG00000111276	392.484	-0.54153	0.134407	-4.02903	5.60066e-05	0.00175445
ZC3H13	ENSG00000123200	701.455	0.535315	0.132931	4.02702	5.64884e-05	0.00176552
FAT1	ENSG00000083857	51133.1	0.348575	0.0866331	4.02358	5.73205e-05	0.00178746
TP53RK	ENSG00000172315	174.944	-0.683382	0.169957	-4.02091	5.79749e-05	0.00180378
TCOF1	ENSG00000070814	802.388	0.439944	0.109444	4.01982	5.82436e-05	0.00180805
-	ENSG00000290977	30.1817	1.67404	0.416621	4.01813	5.8661e-05	0.0018153
LAMA3	ENSG00000053747	117806	0.374123	0.0931161	4.01781	5.87413e-05	0.0018153
RPS15	ENSG00000115268	981.35	-0.554395	0.138041	-4.01617	5.91528e-05	0.00182392
EFEMP1	ENSG00000115380	3405	-0.355253	0.0885177	-4.01335	5.98628e-05	0.00184168
FGD4	ENSG00000139132	818.117	0.451061	0.112421	4.01226	6.014e-05	0.00184608
ANKRD17	ENSG00000132466	2555.83	0.431679	0.10764	4.01039	6.0618e-05	0.0018527
C15orf61	ENSG00000189227	66.3504	-1.0518	0.26227	-4.01036	6.0625e-05	0.0018527
FBXL6	ENSG00000182325	241.402	-0.695808	0.173588	-4.00838	6.1138e-05	0.00186423
WASF2	ENSG00000158195	860.687	0.474816	0.118506	4.00669	6.15758e-05	0.00187343
ZKSCAN1	ENSG00000106261	1816.15	0.381787	0.0954125	4.00144	6.29582e-05	0.00191126
P4HB	ENSG00000185624	13294.2	-0.378188	0.0945623	-3.99935	6.35167e-05	0.00191991
TTC39C	ENSG00000168234	302.325	-0.568487	0.142146	-3.99933	6.35225e-05	0.00191991
ZNF142	ENSG00000115568	438.028	0.563649	0.140973	3.99827	6.38083e-05	0.00192432
RAB5IF	ENSG00000101084	53.1078	-1.23549	0.309279	-3.99475	6.47623e-05	0.00194882
EIF3A	ENSG00000107581	3913.1	0.360931	0.0904238	3.99155	6.56437e-05	0.00197103
CHD6	ENSG00000124177	1189.62	0.44186	0.11093	3.98325	6.79782e-05	0.00203668
CPT1A	ENSG00000110090	458.517	-0.498268	0.125258	-3.97792	6.95195e-05	0.00207833
NAPRT	ENSG00000147813	585.005	-0.535076	0.134595	-3.97545	7.02463e-05	0.0020955
NEURL1B	ENSG00000214357	97.109	0.868065	0.218936	3.96493	7.34172e-05	0.00218063
NDST1	ENSG00000070614	2131.83	0.382879	0.0965559	3.96536	7.32857e-05	0.00218063
OCLN	ENSG00000197822	39.1676	1.387	0.350095	3.96177	7.43952e-05	0.00220492
PARP14	ENSG00000173193	2425.86	-0.363216	0.0917633	-3.95818	7.55222e-05	0.00222889
-	ENSG00000289409	41.3543	-1.33561	0.337432	-3.95816	7.55282e-05	0.00222889
LRP6	ENSG00000070018	1205.26	0.417566	0.105699	3.95052	7.79822e-05	0.00229638
LGALS3BP	ENSG00000108679	6605.88	-0.403941	0.102358	-3.94634	7.93537e-05	0.00232488
RAB34	ENSG00000109113	549.412	-0.559594	0.141797	-3.94646	7.93148e-05	0.00232488
CADPS2	ENSG00000081803	40.5098	-1.31187	0.332454	-3.94603	7.94572e-05	0.00232488
KCNK6	ENSG00000099337	332.589	0.590401	0.149778	3.94183	8.08616e-05	0.00235747
ENTPD3	ENSG00000168032	43.7279	-1.25092	0.317356	-3.94168	8.09138e-05	0.00235747
PCSK9	ENSG00000169174	4851.17	-0.407802	0.103621	-3.93553	8.30128e-05	0.00241351
LINC00641	ENSG00000258441	223.661	0.67895	0.172595	3.93377	8.36231e-05	0.00242613
HRAS	ENSG00000174775	208.772	-0.701345	0.178319	-3.93308	8.38631e-05	0.00242797
SLC41A1	ENSG00000133065	666.872	0.45021	0.114594	3.92874	8.5393e-05	0.00245748
UBR5	ENSG00000104517	7260.2	0.336156	0.0855507	3.92932	8.51853e-05	0.00245748
PLEKHJ1	ENSG00000104886	204.08	-0.638152	0.162435	-3.92867	8.54186e-05	0.00245748
SIPA1L3	ENSG00000105738	645.003	0.496862	0.126493	3.92799	8.56588e-05	0.00245925
CREBBP	ENSG00000005339	649.617	0.568886	0.144961	3.92441	8.69431e-05	0.00249092
SEC31A	ENSG00000138674	2917.04	0.366817	0.0935194	3.92236	8.76859e-05	0.00250322
MZT2B	ENSG00000152082	167.096	-0.706619	0.180164	-3.92208	8.77877e-05	0.00250322
YDJC	ENSG00000161179	176.369	-0.712527	0.181687	-3.92172	8.79184e-05	0.00250322
LAP3	ENSG00000002549	486.061	-0.579889	0.147923	-3.92022	8.84698e-05	0.00251371
PCNT	ENSG00000160299	884.808	0.490884	0.125632	3.90733	9.33222e-05	0.00263525
AGAP1	ENSG00000157985	444.227	0.48611	0.124384	3.90813	9.30125e-05	0.00263525
THRAP3	ENSG00000054118	1945.42	0.416491	0.106586	3.90757	9.32307e-05	0.00263525
VEPH1	ENSG00000197415	110.1	-0.801313	0.20514	-3.90617	9.37689e-05	0.00264244
MMAB	ENSG00000139428	364.51	-0.546727	0.14024	-3.89851	9.67863e-05	0.00272189
PCDH7	ENSG00000169851	1595.36	-0.377017	0.0967886	-3.89526	9.8093e-05	0.00275301
NCLN	ENSG00000125912	1264.94	-0.40256	0.103573	-3.88673	0.000101603	0.0028457
IMP3	ENSG00000177971	193.075	-0.754099	0.194182	-3.88346	0.000102981	0.00287844
ALDH16A1	ENSG00000161618	233.719	-0.686559	0.176876	-3.88159	0.000103777	0.00289481
-	ENSG00000279453	82.9476	0.947909	0.2443	3.8801	0.000104414	0.00289858
TUFT1	ENSG00000143367	167.909	0.666662	0.171829	3.8798	0.000104545	0.00289858
CALU	ENSG00000128595	5865.2	0.378537	0.0975582	3.88012	0.000104406	0.00289858
WBP11	ENSG00000084463	511.039	0.473949	0.122211	3.87813	0.000105263	0.00291088
PAM	ENSG00000145730	1752.08	0.389852	0.100535	3.87779	0.000105412	0.00291088
TGM2	ENSG00000198959	230.775	0.731118	0.188573	3.8771	0.000105708	0.00291323
TP53INP1	ENSG00000164938	996.287	0.402235	0.10378	3.87585	0.000106253	0.00292237
TNFRSF14	ENSG00000157873	80.898	-0.940118	0.242704	-3.87351	0.000107279	0.00294472
SNHG21	ENSG00000250988	203.224	-0.618504	0.159771	-3.8712	0.000108302	0.00296687
PER1	ENSG00000179094	789.67	0.411865	0.106408	3.87061	0.000108562	0.00296809
SEMA7A	ENSG00000138623	365.505	0.535918	0.138483	3.86992	0.000108873	0.00297067
LINC01116	ENSG00000163364	103.278	-0.816271	0.211086	-3.86701	0.00011018	0.00300039
B4GALT1	ENSG00000086062	2426.84	0.434119	0.112284	3.86626	0.000110515	0.00300356
LGALS1	ENSG00000100097	2934.61	-0.542607	0.140472	-3.86274	0.000112122	0.00304122
NUDT22	ENSG00000149761	241.933	-0.598386	0.154963	-3.86148	0.000112702	0.00305093
CTNNAL1	ENSG00000119326	1022.23	-0.511049	0.132511	-3.85666	0.000114945	0.00310047
H2AC12	ENSG00000274997	602.129	-0.633096	0.16416	-3.85658	0.000114982	0.00310047
XPC	ENSG00000154767	862.051	0.438203	0.113756	3.85214	0.000117089	0.0031511
FN1	ENSG00000115414	406146	0.348189	0.0904561	3.84926	0.000118474	0.00316976
SERPINE2	ENSG00000135919	2380.76	-0.352042	0.0914458	-3.84973	0.000118248	0.00316976
CPA4	ENSG00000128510	43.2597	-1.23336	0.320369	-3.8498	0.000118215	0.00316976
SDF2L1	ENSG00000128228	92.4169	-0.925469	0.240499	-3.84811	0.000119031	0.00317848
MTCL2	ENSG00000149639	916.776	0.44874	0.116824	3.84116	0.000122453	0.0032635
GRHL3	ENSG00000158055	136.683	0.763573	0.198872	3.83953	0.000123271	0.00327897
FBXO5	ENSG00000112029	211.365	-0.619802	0.161513	-3.83747	0.000124307	0.00330013
SVIL	ENSG00000197321	898.316	0.471279	0.122857	3.83599	0.000125057	0.00331366
ACIN1	ENSG00000100813	1136.64	0.396412	0.10343	3.83266	0.000126766	0.00335247
RREB1	ENSG00000124782	1350.98	0.452438	0.118152	3.82929	0.000128513	0.00339215
MYO1E	ENSG00000157483	2183.66	0.375172	0.0980423	3.82664	0.000129906	0.00342234
CERS3	ENSG00000154227	415.063	-0.484676	0.126796	-3.82249	0.000132111	0.00346717
SELENOW	ENSG00000178980	687.992	-0.583285	0.152581	-3.82278	0.000131958	0.00346717
SMAD3	ENSG00000166949	1067.98	0.410861	0.107567	3.81958	0.000133679	0.00350161
NME3	ENSG00000103024	76.3591	-0.947745	0.248433	-3.8149	0.000136241	0.00356194
ZBTB38	ENSG00000177311	1804.93	0.422819	0.110907	3.81237	0.000137643	0.00359176
MFGE8	ENSG00000140545	965.469	0.433532	0.113738	3.81165	0.000138041	0.00359533
PUSL1	ENSG00000169972	110.712	-0.803818	0.211004	-3.80948	0.000139258	0.00361334
KYNU	ENSG00000115919	101.75	-0.82815	0.217378	-3.80973	0.000139119	0.00361334
AJUBA	ENSG00000129474	2235.21	-0.383538	0.10089	-3.80155	0.000143793	0.00372297
FASTK	ENSG00000164896	367.44	-0.542845	0.142811	-3.80115	0.000144024	0.00372297
H4C5	ENSG00000276966	728.69	-0.586918	0.154543	-3.79777	0.000146001	0.00376699
SLC49A4	ENSG00000138463	412.551	0.522147	0.137576	3.79535	0.000147437	0.00379296
H2AC6	ENSG00000180573	1096.21	-0.628336	0.165563	-3.79514	0.000147559	0.00379296
SV2A	ENSG00000159164	135.123	0.725571	0.191313	3.79258	0.000149092	0.00382521
STK10	ENSG00000072786	527.859	0.468429	0.123577	3.79059	0.000150288	0.00384871
PCDHAC1	ENSG00000248383	65.5505	-1.04628	0.276297	-3.78679	0.000152609	0.00390088
MAP4	ENSG00000047849	2692.74	0.38763	0.102414	3.78494	0.000153746	0.00392267
ARHGEF2	ENSG00000116584	1087.36	0.40106	0.106044	3.78202	0.000155563	0.00396167
PPP1CA	ENSG00000172531	665.802	-0.534931	0.141494	-3.78059	0.000156454	0.003977
DDX39A	ENSG00000123136	418.564	-0.486239	0.128683	-3.77858	0.000157725	0.0040019
CHST15	ENSG00000182022	609.275	0.435576	0.115348	3.77619	0.000159249	0.00400709
RSF1	ENSG00000048649	1030.51	0.385538	0.102086	3.77662	0.000158972	0.00400709
DYNLL1	ENSG00000088986	735.703	-0.506026	0.134	-3.77632	0.00015916	0.00400709
GPC6	ENSG00000183098	276.394	-0.538299	0.142559	-3.77597	0.000159386	0.00400709
H2AC15	ENSG00000275221	165.314	-0.817123	0.216354	-3.77679	0.000158865	0.00400709
FBXL20	ENSG00000108306	314.065	0.550125	0.145828	3.77244	0.000161661	0.00405688
SNORA46	ENSG00000207493	30.7577	-1.68052	0.44567	-3.77077	0.000162748	0.00407669
GADD45A	ENSG00000116717	427.216	0.477658	0.12676	3.76819	0.000164433	0.00411141
IER5L	ENSG00000188483	45.1446	-1.24925	0.331565	-3.76774	0.000164731	0.00411141
ZNF736	ENSG00000234444	123.926	0.7335	0.195165	3.75836	0.000171028	0.00425311
UBN1	ENSG00000118900	732.627	0.420314	0.11183	3.75851	0.000170931	0.00425311
GJB4	ENSG00000189433	181.362	0.660134	0.175998	3.7508	0.000176269	0.00437555
PPFIA4	ENSG00000143847	54.3264	1.13397	0.303254	3.73934	0.000184505	0.00456942
CUL9	ENSG00000112659	1644.57	0.406457	0.108707	3.73901	0.000184744	0.00456942
SLFN12	ENSG00000172123	226.958	-0.580748	0.155391	-3.73734	0.000185975	0.00459161
LINC01572	ENSG00000261008	633.385	0.570984	0.15281	3.73656	0.000186555	0.00459638
ZNF532	ENSG00000074657	677.74	0.431646	0.115531	3.73618	0.000186836	0.00459638
KLRK1-AS1	ENSG00000245648	48.0744	-1.14879	0.307624	-3.7344	0.000188163	0.00462073
XACT	ENSG00000241743	384.612	1.3457	0.360512	3.73274	0.000189409	0.00464305
SPRY4-AS1	ENSG00000231185	31.1989	1.44749	0.387873	3.73186	0.000190071	0.004651
CYP1A1	ENSG00000140465	34.7219	1.3885	0.372231	3.73019	0.000191332	0.00467143
HSBP1	ENSG00000230989	362.948	-0.604765	0.162141	-3.72986	0.000191586	0.00467143
MFSD14CP	ENSG00000290770	334.759	0.719013	0.19294	3.72661	0.000194071	0.00472365
ACTN4	ENSG00000130402	2978.28	0.362478	0.0973105	3.72496	0.000195344	0.00474624
KCNN4	ENSG00000104783	345.101	0.490966	0.13182	3.72451	0.000195699	0.00474647
SAMD8	ENSG00000156671	1132.41	0.397284	0.10677	3.72093	0.000198488	0.00480564
SH3TC1	ENSG00000125089	1411.86	-0.375525	0.100956	-3.71969	0.000199471	0.00482096
H3C3	ENSG00000287080	926.076	-0.627938	0.168858	-3.71874	0.000200218	0.00483051
FGFR3	ENSG00000068078	788.443	-0.484237	0.130292	-3.71656	0.000201957	0.00486395
SESN3	ENSG00000149212	652.13	-0.565689	0.152264	-3.71518	0.000203058	0.00487339
TENT5A	ENSG00000112773	159.771	-0.693708	0.186718	-3.71526	0.000202993	0.00487339
TNF	ENSG00000232810	117.277	0.776127	0.208947	3.71447	0.000203628	0.00487856
NFAT5	ENSG00000102908	1848.88	0.455176	0.122585	3.71316	0.000204686	0.00488288
SLC44A2	ENSG00000129353	957.803	0.416575	0.112196	3.71293	0.000204874	0.00488288
TOMM22	ENSG00000100216	408.279	-0.611697	0.164709	-3.7138	0.00020417	0.00488288
IFT70A	ENSG00000197557	95.9327	-0.830787	0.223851	-3.71134	0.000206165	0.00490516
BMAL2	ENSG00000029153	1006.13	-0.498423	0.134331	-3.71042	0.000206916	0.00491452
PNPT1	ENSG00000138035	786.036	-0.407413	0.109839	-3.7092	0.000207918	0.00492981
ANTKMT	ENSG00000103254	57.2752	-1.03024	0.2779	-3.70725	0.000209526	0.00495938
PTPRZ1	ENSG00000106278	1082.67	-0.442767	0.119462	-3.70633	0.000210285	0.00496879
APC	ENSG00000134982	1564.5	0.406352	0.109753	3.70243	0.000213543	0.00503712
ZNF592	ENSG00000166716	448.833	0.488307	0.131936	3.70109	0.000214672	0.00505508
INSC	ENSG00000188487	21.2698	1.71945	0.46478	3.69949	0.000216035	0.00507848
C5orf63	ENSG00000164241	118.389	0.777512	0.210523	3.69324	0.000221419	0.00519616
IFT57	ENSG00000114446	295.146	-0.518028	0.140335	-3.69137	0.000223045	0.00522541
ATF3	ENSG00000162772	73.4747	0.952134	0.258285	3.68637	0.000227473	0.00532007
SAMHD1	ENSG00000101347	459.857	-0.538909	0.146258	-3.68464	0.000229022	0.00534721
MT2A	ENSG00000125148	8281.81	0.44572	0.121012	3.68327	0.000230259	0.00536698
GTF3A	ENSG00000122034	367.591	-0.489949	0.133194	-3.67845	0.000234657	0.00546023
SLC13A3	ENSG00000158296	53.3061	1.07105	0.291363	3.67602	0.000236904	0.00550321
REEP4	ENSG00000168476	262.622	0.551721	0.150247	3.67209	0.000240572	0.005579
SGMS2	ENSG00000164023	1364.47	0.436631	0.11897	3.6701	0.000242454	0.00561317
ISCA2	ENSG00000165898	131.23	-0.739346	0.20149	-3.6694	0.000243123	0.00561921
CYCS	ENSG00000172115	843.33	-0.542509	0.147918	-3.66764	0.0002448	0.00564846
PLCXD2	ENSG00000240891	199.529	0.615076	0.167774	3.6661	0.000246274	0.00567296
MEF2D	ENSG00000116604	245.677	0.554585	0.15135	3.66425	0.000248063	0.00570462
CREBRF	ENSG00000164463	231.875	0.583606	0.159359	3.66222	0.000250038	0.00574043
LCMT2	ENSG00000168806	169.492	-0.751227	0.205207	-3.66083	0.000251399	0.00576206
UBXN7	ENSG00000163960	1056.67	0.439917	0.120202	3.65982	0.000252391	0.00577518
H2AC4	ENSG00000278463	200.807	-1.56245	0.427292	-3.65662	0.000255558	0.00583794
F11R	ENSG00000158769	1172.88	0.46645	0.127612	3.65524	0.000256943	0.00585984
-	ENSG00000275481	101.367	0.868602	0.237697	3.65424	0.000257941	0.00587285
RPL13	ENSG00000167526	1989.65	-0.486952	0.133292	-3.65326	0.000258928	0.00588559
ACTN1	ENSG00000072110	7225.59	0.349082	0.0957134	3.64715	0.000265161	0.00601732
KDM7A	ENSG00000006459	486.608	0.466664	0.128024	3.64513	0.000267257	0.0060549
PRR14L	ENSG00000183530	1081.82	0.371142	0.101899	3.64226	0.000270255	0.00611275
FOSL2	ENSG00000075426	1920.78	0.380028	0.104441	3.63869	0.000274033	0.00618801
MIR646HG	ENSG00000228340	133.242	-0.784586	0.215667	-3.63796	0.000274806	0.0061953
CENPX	ENSG00000169689	92.1327	-0.810582	0.222852	-3.63731	0.000275498	0.00620074
NDUFAB1	ENSG00000004779	320.35	-0.631279	0.17358	-3.63681	0.000276038	0.00620275
ZNF804A	ENSG00000170396	33.3751	-1.27668	0.351109	-3.63615	0.000276744	0.00620845
CHRNB1	ENSG00000170175	92.7711	0.816892	0.225064	3.6296	0.000283862	0.00635777
ZBTB10	ENSG00000205189	515.431	0.464268	0.12803	3.62626	0.000287558	0.00643008
SYTL2	ENSG00000137501	68.6409	0.949429	0.261933	3.6247	0.000289302	0.00645857
KIAA1671	ENSG00000197077	1970.61	0.377409	0.104165	3.62317	0.000291016	0.00647825
JAG2	ENSG00000184916	615.387	-0.415797	0.114764	-3.62307	0.000291125	0.00647825
FLNB	ENSG00000136068	35204.6	0.320468	0.0884733	3.6222	0.000292105	0.00648953
GMPPB	ENSG00000173540	320.842	-0.553058	0.152795	-3.6196	0.000295056	0.00654454
MYADM	ENSG00000179820	226.28	0.643677	0.177892	3.61836	0.000296475	0.00656542
MAP2	ENSG00000078018	77.3617	-0.88697	0.245297	-3.61591	0.000299295	0.00661721
CHCHD2	ENSG00000106153	964.976	-0.504616	0.139755	-3.61071	0.000305359	0.00674043
THADA	ENSG00000115970	1595.07	-0.348045	0.0964056	-3.61022	0.000305938	0.0067424
RPS15A	ENSG00000134419	533.324	-0.509753	0.141219	-3.60966	0.000306603	0.00674625
OSBP	ENSG00000110048	1215.57	0.398516	0.11048	3.60712	0.00030962	0.00678008
SLC25A11	ENSG00000108528	297.358	-0.556604	0.15429	-3.60751	0.000309147	0.00678008
SNORA53	ENSG00000212443	937.543	-2.45598	0.680727	-3.60788	0.000308714	0.00678008
H2BC7	ENSG00000277224	323.637	-0.63316	0.175596	-3.60577	0.000311234	0.00680459
DLGAP4	ENSG00000080845	434.846	0.494499	0.137511	3.59608	0.000323049	0.0070517
CLIP1	ENSG00000130779	830.183	0.394108	0.109716	3.59208	0.000328054	0.0071496
MTATP6P1	ENSG00000248527	1569.3	1.10318	0.307264	3.59033	0.000330262	0.00716671
TELO2	ENSG00000100726	282.662	-0.567018	0.157934	-3.59022	0.000330402	0.00716671
FAM136A	ENSG00000035141	157.869	-0.626962	0.174598	-3.59088	0.000329559	0.00716671
ELOVL7	ENSG00000164181	286.323	0.551205	0.15386	3.58251	0.000340303	0.00730366
ATXN2L	ENSG00000168488	881.016	0.440025	0.122829	3.58241	0.000340434	0.00730366
TEP1	ENSG00000129566	700.425	0.436472	0.121754	3.58487	0.00033725	0.00730366
FOXO3	ENSG00000118689	765.833	0.427002	0.119156	3.58357	0.000338931	0.00730366
DNAJC10	ENSG00000077232	5696.82	-0.353259	0.0985772	-3.58357	0.000338925	0.00730366
TAF1D	ENSG00000166012	4079.06	-0.427373	0.119281	-3.5829	0.000339795	0.00730366
BRAT1	ENSG00000106009	313.016	-0.528493	0.147479	-3.58352	0.000338999	0.00730366
IGFBP2	ENSG00000115457	111.527	0.741746	0.20735	3.57727	0.000347203	0.00742571
TRABD	ENSG00000170638	286.551	-0.580365	0.162228	-3.57746	0.000346947	0.00742571
SCO2	ENSG00000284194	129.122	-0.702035	0.196316	-3.57605	0.00034882	0.00744872
KIF21B	ENSG00000116852	69.9466	0.899781	0.251709	3.57469	0.00035064	0.00747596
SLC29A1	ENSG00000112759	472.395	0.459143	0.128488	3.57344	0.000352318	0.00750012
F2RL1	ENSG00000164251	1255.53	0.418267	0.117146	3.57047	0.000356337	0.00755329
ESYT1	ENSG00000139641	5562.09	-0.377174	0.10564	-3.57038	0.000356463	0.00755329
CFH	ENSG00000000971	134.805	-0.699794	0.195966	-3.571	0.000355628	0.00755329
SRSF3	ENSG00000112081	1960.31	-0.406621	0.113934	-3.56892	0.000358458	0.00758386
THAP7	ENSG00000184436	116.499	-0.787527	0.220761	-3.56732	0.000360645	0.00761842
TMSB10	ENSG00000034510	7026.16	-0.441774	0.123896	-3.5657	0.000362886	0.0076443
APRT	ENSG00000198931	354.729	-0.570615	0.160032	-3.56563	0.000362982	0.0076443
CEP85L	ENSG00000111860	408.518	0.472317	0.132535	3.56371	0.000365653	0.00768878
-	ENSG00000288988	84.5879	-0.859321	0.241304	-3.56116	0.000369227	0.00775139
EMC6	ENSG00000127774	54.7197	-1.03186	0.289785	-3.56078	0.000369758	0.00775139
PAQR7	ENSG00000182749	322.337	0.567014	0.159351	3.55827	0.000373305	0.00781383
LYPLA1	ENSG00000120992	1465.02	-0.459861	0.129272	-3.55731	0.00037467	0.00783049
CYP2S1	ENSG00000167600	142.237	0.679584	0.191089	3.55639	0.000375993	0.00784621
FDPS	ENSG00000160752	2225.36	-0.430556	0.121201	-3.55241	0.000381724	0.00795373
WWC1	ENSG00000113645	275.883	0.510143	0.14377	3.54832	0.000387698	0.00806599
FAM110C	ENSG00000184731	205.811	-0.574468	0.161955	-3.54709	0.000389518	0.00809073
-	ENSG00000271969	35.1295	-1.30222	0.367161	-3.54672	0.000390063	0.00809073
CLMP	ENSG00000166250	639.7	-0.419467	0.118375	-3.54353	0.000394807	0.00817679
PSMA5	ENSG00000143106	670.431	-0.567688	0.160262	-3.54225	0.000396726	0.00820418
PIM1	ENSG00000137193	164.145	0.670829	0.189696	3.53635	0.000405702	0.00832718
SAMD4A	ENSG00000020577	438.344	0.493808	0.139614	3.53695	0.000404773	0.00832718
CYP1B1	ENSG00000138061	893.4	0.427066	0.120739	3.53711	0.000404526	0.00832718
HERC6	ENSG00000138642	356.677	-0.482613	0.136469	-3.53643	0.000405569	0.00832718
SRSF8	ENSG00000263465	207.272	-0.603699	0.170697	-3.53667	0.00040521	0.00832718
ANO6	ENSG00000177119	2083.16	0.403607	0.114148	3.53581	0.000406524	0.00833163
UBAC2-AS1	ENSG00000228889	40.8902	-1.16478	0.329677	-3.5331	0.000410712	0.00840492
-	ENSG00000256325	67.8784	1.14288	0.324033	3.52706	0.000420204	0.00858024
BCOR	ENSG00000183337	274.82	0.516585	0.146488	3.52646	0.000421151	0.00858024
SSH1	ENSG00000084112	834.125	0.389613	0.110471	3.52685	0.000420543	0.00858024
PCLO	ENSG00000186472	195.168	0.635939	0.180439	3.5244	0.000424438	0.00863443
RPS3A	ENSG00000145425	1966.02	-0.436987	0.124018	-3.52358	0.000425764	0.0086486
MSLN	ENSG00000102854	2471.16	-0.339858	0.0965018	-3.52178	0.000428658	0.00869454
JMJD1C	ENSG00000171988	2003.77	0.366915	0.104201	3.52122	0.000429573	0.00870029
USP53	ENSG00000145390	1071.29	0.362457	0.102965	3.52021	0.000431213	0.00872065
KIAA1217	ENSG00000120549	1007.81	0.443704	0.126092	3.51889	0.00043335	0.00872683
SSR4	ENSG00000180879	592.936	-0.534215	0.151836	-3.51837	0.000434202	0.00872683
PYCR1	ENSG00000183010	427.564	-0.607816	0.172723	-3.51901	0.000433154	0.00872683
ADGRF4	ENSG00000153294	151.326	-0.667379	0.189681	-3.51843	0.000434103	0.00872683
ZBED5-AS1	ENSG00000247271	72.9611	-0.873858	0.248391	-3.51807	0.000434692	0.00872683
TMEM39A	ENSG00000176142	914.679	0.367363	0.104435	3.51761	0.000435453	0.00872755
H2BC4	ENSG00000180596	692.091	-0.52298	0.148689	-3.51728	0.000435997	0.00872755
TNRC6B	ENSG00000100354	1867.79	0.368371	0.10479	3.51533	0.000439205	0.0087649
SNHG1	ENSG00000255717	1577.03	-0.391863	0.111505	-3.51431	0.000440904	0.0087649
MINPP1	ENSG00000107789	566.552	-0.417028	0.118669	-3.51422	0.000441049	0.0087649
RPL9	ENSG00000163682	3357.81	-0.44535	0.126709	-3.51476	0.000440153	0.0087649
SNHG5	ENSG00000203875	340.761	-0.619782	0.176346	-3.51458	0.000440453	0.0087649
RBM3	ENSG00000102317	1147.7	-0.414785	0.118057	-3.51344	0.000442342	0.00877791
TOMM34	ENSG00000025772	300.986	-0.535647	0.152479	-3.51291	0.000443219	0.00878264
TNRC18	ENSG00000182095	1041.09	0.395417	0.112601	3.51166	0.000445321	0.00881159
ULBP1	ENSG00000111981	35.9139	1.28822	0.366955	3.51058	0.00044713	0.00883467
C6orf120	ENSG00000185127	408.567	-0.476929	0.135883	-3.50984	0.000448369	0.00884645
EDEM2	ENSG00000088298	408.036	-0.497452	0.141756	-3.50921	0.000449443	0.00885493
DALRD3	ENSG00000178149	197.536	-0.641853	0.182972	-3.50792	0.000451625	0.00888518
PPP1R26	ENSG00000196422	436.288	0.435991	0.124324	3.5069	0.000453361	0.00890659
PLAU	ENSG00000122861	5927.49	0.352252	0.100507	3.50474	0.000457061	0.00896648
MUC19	ENSG00000205592	70.7186	1.00144	0.286181	3.49932	0.00046645	0.00913764
SULF1	ENSG00000137573	86.0188	0.818908	0.234076	3.49847	0.000467936	0.00915371
DUSP5	ENSG00000138166	538.969	0.479001	0.136958	3.49742	0.000469774	0.0091766
-	ENSG00000274460	39.9062	-1.14283	0.327478	-3.4898	0.000483376	0.00942892
IFI27	ENSG00000165949	2338	-0.571751	0.164084	-3.48449	0.000493074	0.00960446
H3C10	ENSG00000278828	762.553	-1.154	0.331379	-3.48244	0.000496874	0.00966479
SLC38A2	ENSG00000134294	33187.3	0.351495	0.100948	3.48196	0.000497759	0.00966835
PORCN	ENSG00000102312	319.257	0.489203	0.140522	3.48133	0.000498938	0.00967757
SERTAD1	ENSG00000197019	128.625	-0.793935	0.228329	-3.47716	0.000506752	0.00981529
RAP2B	ENSG00000181467	2087.04	0.320099	0.0920963	3.4757	0.000509517	0.00984113
-	ENSG00000291126	137.693	-0.705447	0.20295	-3.47596	0.000509024	0.00984113
PURPL	ENSG00000250337	17.2756	1.75335	0.504638	3.47446	0.000511874	0.00985149
HMGCS1	ENSG00000112972	5484.56	-0.330462	0.0951164	-3.47429	0.000512203	0.00985149
-	ENSG00000285796	117.389	-0.698188	0.200935	-3.4747	0.000511423	0.00985149
ATP11A	ENSG00000068650	885.165	0.383493	0.110415	3.47319	0.000514305	0.0098781
SERPINF1	ENSG00000132386	38.0966	-1.17321	0.338487	-3.46606	0.00052815	0.0101299
HSPE1	ENSG00000115541	191.984	-0.681764	0.19692	-3.46214	0.000535907	0.0102643
PRDM1	ENSG00000057657	272.418	0.528382	0.152714	3.45993	0.000540307	0.0103342
UFL1	ENSG00000014123	915.815	0.398134	0.115173	3.45683	0.00054657	0.0104395
CSKMT	ENSG00000214756	125.596	-0.698463	0.202116	-3.45574	0.000548775	0.0104671
ABCG1	ENSG00000160179	667.895	0.422955	0.122444	3.45429	0.000551751	0.010489
MRPL20	ENSG00000242485	204.407	-0.562126	0.162743	-3.45406	0.000552216	0.010489
MIR205	ENSG00000284485	612.243	-0.631793	0.182903	-3.45425	0.000551828	0.010489
MBNL3	ENSG00000076770	546.407	-0.501598	0.145304	-3.45207	0.000556305	0.0105376
PYCARD	ENSG00000103490	147.856	-0.738403	0.213879	-3.45243	0.00055557	0.0105376
UGGT1	ENSG00000136731	4691.65	-0.31642	0.0916804	-3.45134	0.000557813	0.0105516
LAMA5	ENSG00000130702	4373.36	-0.395271	0.114601	-3.4491	0.000562465	0.010625
SCAF8	ENSG00000213079	923.985	0.381693	0.110689	3.44834	0.000564043	0.0106402
SORT1	ENSG00000134243	49.1957	1.02609	0.297645	3.44736	0.0005661	0.0106404
IFITM3	ENSG00000142089	783.416	-0.442497	0.128363	-3.44723	0.000566373	0.0106404
ANXA6	ENSG00000197043	2808.87	-0.460624	0.133595	-3.44792	0.000564923	0.0106404
CBR1	ENSG00000159228	261.989	-0.60392	0.175379	-3.44352	0.000574199	0.0107727
DIAPH1	ENSG00000131504	3600.55	0.358153	0.104028	3.44285	0.000575609	0.0107844
CHST3	ENSG00000122863	823.839	0.448612	0.130535	3.43672	0.000588803	0.0110166
DCHS1	ENSG00000166341	56.9854	0.980817	0.28556	3.43471	0.000593187	0.0110836
POM121C	ENSG00000272391	215.829	0.594772	0.173388	3.43029	0.000602934	0.0112504
B3GALNT1	ENSG00000169255	134.796	-0.64756	0.188884	-3.42835	0.000607267	0.0113159
RGS20	ENSG00000147509	118.806	-0.701405	0.204728	-3.42604	0.000612461	0.0113972
PLK2	ENSG00000145632	1306.21	0.393322	0.114818	3.4256	0.000613451	0.0114002
STARD5	ENSG00000172345	271.337	-0.51034	0.149086	-3.42313	0.000619036	0.0114885
PGAM1	ENSG00000171314	426.697	-0.446259	0.13042	-3.42172	0.000622264	0.0115329
SLC25A1	ENSG00000100075	407.926	-0.518374	0.151565	-3.42014	0.000625891	0.0115845
TIMP2	ENSG00000035862	55.8234	0.955815	0.279671	3.41764	0.000631671	0.0116757
YLPM1	ENSG00000119596	1016.55	0.475529	0.139381	3.41171	0.000645565	0.0119165
SEPHS2	ENSG00000179918	92.5198	-0.777246	0.227866	-3.41098	0.000647287	0.0119323
SHROOM3	ENSG00000138771	847.725	0.424641	0.124548	3.40945	0.000650941	0.0119676
SLC5A3	ENSG00000198743	5616.74	0.347273	0.101846	3.40978	0.000650147	0.0119676
EPSTI1	ENSG00000133106	72.0351	-0.902118	0.264671	-3.40845	0.000653334	0.0119955
KIAA1549L	ENSG00000110427	461.577	0.456496	0.133948	3.408	0.000654397	0.011999
ZNF44	ENSG00000197857	192.751	0.594218	0.174556	3.40418	0.000663631	0.0121521
KMT2C	ENSG00000055609	3886.01	0.406709	0.119581	3.40112	0.000671105	0.0122455
HELZ	ENSG00000198265	2980.73	0.329194	0.0967934	3.401	0.0006714	0.0122455
ZNF252P-AS1	ENSG00000255559	20.08	-1.55085	0.455974	-3.40117	0.000670969	0.0122455
MYH10	ENSG00000133026	1780.05	0.345884	0.101808	3.39742	0.000680254	0.0123878
ZNF217	ENSG00000171940	1325.62	0.336688	0.0991099	3.39711	0.000681004	0.0123878
ACSL1	ENSG00000151726	160.065	0.595123	0.175292	3.39503	0.000686202	0.0124659
CLCA2	ENSG00000137975	5353.58	-0.303909	0.089587	-3.39233	0.000693006	0.0125728
PRCD	ENSG00000214140	92.3359	0.860184	0.253704	3.39051	0.000697629	0.0126234
MAML2	ENSG00000184384	321.497	0.489097	0.144241	3.39082	0.000696838	0.0126234
ARHGEF37	ENSG00000183111	147.947	0.636371	0.187838	3.38787	0.000704384	0.0127289
VMP1	ENSG00000062716	9375.13	0.38453	0.113559	3.38616	0.00070877	0.0127746
CEP350	ENSG00000135837	2457.88	0.354451	0.10467	3.38636	0.000708262	0.0127746
FNDC3B	ENSG00000075420	2518.17	0.322385	0.0952305	3.38531	0.00071097	0.0127975
SLC35B1	ENSG00000121073	463.551	-0.437844	0.129399	-3.38367	0.000715246	0.0128521
NFE2L1-DT	ENSG00000263412	33.9075	-1.1953	0.353282	-3.38343	0.000715876	0.0128521
PARP9	ENSG00000138496	665.983	-0.389446	0.115132	-3.3826	0.000718037	0.0128741
SYNE2	ENSG00000054654	2786.09	0.407591	0.120521	3.38191	0.000719832	0.0128895
CAPZA1	ENSG00000116489	1379.43	-0.361727	0.107028	-3.37976	0.00072549	0.0129739
SMARCA2	ENSG00000080503	1146.59	0.350383	0.103753	3.37708	0.000732585	0.0130668
ATP5F1E	ENSG00000124172	991.906	-0.448268	0.132727	-3.37736	0.000731839	0.0130668
SCAT1	ENSG00000267123	103.221	0.79313	0.234923	3.37612	0.000735155	0.0130769
SIDT2	ENSG00000149577	345.783	0.474465	0.140527	3.37633	0.000734599	0.0130769
ELOVL1	ENSG00000066322	867.141	0.367338	0.108815	3.3758	0.000736005	0.0130769
RBFOX2	ENSG00000100320	1595.33	0.326346	0.0966864	3.37531	0.000737327	0.0130835
GSR	ENSG00000104687	354.841	-0.490393	0.145391	-3.37291	0.000743773	0.0131809
NSD1	ENSG00000165671	2706.8	0.325889	0.0966901	3.37045	0.000750452	0.0132821
CEPT1	ENSG00000134255	1174.69	0.346413	0.102816	3.36924	0.00075376	0.0133235
-	ENSG00000263272	18.039	-1.78358	0.530092	-3.36466	0.000766382	0.0135293
TSEN15	ENSG00000198860	347.949	-0.45441	0.13517	-3.36176	0.000774477	0.0136546
SEC61B	ENSG00000106803	377.738	-0.470688	0.140084	-3.36003	0.000779347	0.0137229
DSC3	ENSG00000134762	9384.7	0.325114	0.0968304	3.35756	0.00078635	0.0138168
MRPL50	ENSG00000136897	213.876	-0.553788	0.164944	-3.35744	0.000786688	0.0138168
AFDN	ENSG00000130396	1909.37	0.390772	0.116407	3.35695	0.00078806	0.0138232
MT-TL1	ENSG00000209082	37.2328	1.21056	0.360806	3.35516	0.000793198	0.0138779
CD81	ENSG00000110651	1641.67	0.346306	0.103208	3.35542	0.000792453	0.0138779
COMMD8	ENSG00000169019	186.803	-0.658329	0.196251	-3.35452	0.00079503	0.0138923
GAS5	ENSG00000234741	5320.54	-0.433792	0.129344	-3.35378	0.000797156	0.0139118
ZNNT1	ENSG00000261087	33.6776	1.20677	0.360076	3.35143	0.000803945	0.0139948
NLRP1	ENSG00000091592	981.133	0.42499	0.126798	3.35171	0.000803149	0.0139948
TTBK2	ENSG00000128881	985.913	0.356192	0.106336	3.34968	0.000809062	0.014066
ALDH3A2	ENSG00000072210	804.983	-0.392199	0.117127	-3.3485	0.000812502	0.014108
HRH1	ENSG00000196639	425.819	0.470257	0.140518	3.34659	0.000818123	0.0141698
TET3	ENSG00000187605	396.698	0.459285	0.13723	3.34683	0.000817418	0.0141698
PLPBP	ENSG00000147471	205.711	-0.576891	0.172532	-3.34367	0.000826766	0.0143015
POLR2L	ENSG00000177700	210.003	-0.56372	0.168624	-3.34307	0.000828582	0.0143149
-	ENSG00000261770	77.4013	0.843033	0.252231	3.34231	0.000830855	0.0143156
HEXB	ENSG00000049860	1181.31	0.346703	0.103737	3.34212	0.000831415	0.0143156
BCAT1	ENSG00000060982	2748.21	-0.537415	0.160806	-3.34201	0.000831743	0.0143156
BTBD19	ENSG00000222009	133.689	0.807912	0.241886	3.34006	0.000837606	0.0143984
PPIA	ENSG00000196262	3817.23	-0.346917	0.104059	-3.33384	0.000856549	0.0147057
CXCL8	ENSG00000169429	53.1158	1.06423	0.319352	3.33247	0.000860782	0.0147599
NID1	ENSG00000116962	234.698	-0.497692	0.149387	-3.33156	0.00086362	0.0147902
SRPX2	ENSG00000102359	517.686	0.392188	0.117764	3.33028	0.000867578	0.0148395
MYEF2	ENSG00000104177	32.1372	1.20001	0.360406	3.32961	0.000869683	0.0148523
VCP	ENSG00000165280	6165.42	-0.439465	0.131997	-3.32935	0.000870489	0.0148523
LINP1	ENSG00000223784	73.515	-0.85034	0.255491	-3.32826	0.000873906	0.0148921
LAPTM4B	ENSG00000104341	2305.3	0.404952	0.121698	3.32753	0.000876198	0.0149127
PERP	ENSG00000112378	6348.94	0.378643	0.113836	3.32621	0.00088035	0.0149649
RBCK1	ENSG00000125826	1569.46	-0.349358	0.105043	-3.32584	0.000881512	0.0149661
STARD9	ENSG00000159433	238.87	0.533976	0.160656	3.32373	0.000888208	0.0150612
MYO18A	ENSG00000196535	1281.26	0.37018	0.111455	3.32134	0.000895859	0.0151722
HSD17B1	ENSG00000108786	70.3875	-0.832822	0.250966	-3.31847	0.000905137	0.0153105
APOL6	ENSG00000221963	912.935	-0.433112	0.130554	-3.3175	0.000908264	0.0153445
H4C8	ENSG00000158406	365.351	-0.65947	0.198842	-3.31655	0.000911368	0.0153781
ELOB	ENSG00000103363	723.428	-0.469013	0.141435	-3.31609	0.00091285	0.0153842
SEMA3C	ENSG00000075223	6244.62	-0.298516	0.0900781	-3.31397	0.000919813	0.0154826
-	ENSG00000213963	304.513	0.593191	0.179039	3.31319	0.000922377	0.0155068
CMIP	ENSG00000153815	536.089	0.435709	0.131552	3.31206	0.000926105	0.0155504
FBN2	ENSG00000138829	15891.9	-0.355176	0.107416	-3.30655	0.000944514	0.0158341
RPS10	ENSG00000124614	131.081	-0.644869	0.195041	-3.30632	0.0009453	0.0158341
CALM1	ENSG00000198668	1895.29	-0.448119	0.135577	-3.30527	0.000948866	0.0158745
BZW2	ENSG00000136261	693.328	-0.397746	0.120416	-3.3031	0.000956228	0.0159782
CHST11	ENSG00000171310	555.694	0.447267	0.135478	3.30139	0.000962055	0.016056
POLH	ENSG00000170734	784.386	0.386043	0.116953	3.30085	0.000963924	0.0160677
MTND2P28	ENSG00000225630	280.219	0.6327	0.191765	3.29935	0.000969106	0.0161346
PPP1R18	ENSG00000146112	677.328	0.441192	0.133745	3.29875	0.000971173	0.0161494
SECTM1	ENSG00000141574	27.5218	-1.28847	0.390642	-3.29833	0.000972621	0.016154
TRIM56	ENSG00000169871	355.793	0.52931	0.160538	3.29711	0.000976861	0.0162048
MPHOSPH8	ENSG00000196199	236.75	0.547986	0.166269	3.29578	0.000981474	0.0162422
MMP17	ENSG00000198598	93.9316	-0.710161	0.215475	-3.2958	0.00098142	0.0162422
TSEN34	ENSG00000170892	272.804	-0.535602	0.162604	-3.2939	0.000988077	0.0163318
TNKS1BP1	ENSG00000149115	1602.05	0.32939	0.10002	3.29322	0.000990466	0.016345
DSG3	ENSG00000134757	9241.02	0.320453	0.0973133	3.293	0.000991253	0.016345
MTCL1	ENSG00000168502	503.922	0.409151	0.12433	3.29085	0.000998864	0.0164508
H2AC25	ENSG00000181218	23.3326	-1.49323	0.453808	-3.29046	0.00100025	0.0164538
C1orf122	ENSG00000197982	111.334	-0.71734	0.218055	-3.28972	0.00100286	0.0164597
MIR15B	ENSG00000207779	13.9351	-2.06268	0.627013	-3.28968	0.001003	0.0164597
GOLGA4	ENSG00000144674	1758.21	0.405927	0.123475	3.28754	0.00101067	0.0165658
VAV2	ENSG00000160293	970.233	0.342271	0.104168	3.28575	0.00101712	0.0166516
MR1	ENSG00000153029	615.27	0.380346	0.115769	3.28538	0.00101845	0.0166537
SRSF7	ENSG00000115875	1166.03	-0.383764	0.116851	-3.28421	0.00102267	0.0167028
TMBIM1	ENSG00000135926	3515.3	0.359669	0.109576	3.28237	0.00102938	0.0167924
ARRDC3	ENSG00000113369	553.608	0.426326	0.129932	3.28115	0.00103386	0.0168456
NBPF20	ENSG00000162825	100.458	0.751906	0.22925	3.27985	0.00103862	0.0169031
ASXL2	ENSG00000143970	1148.68	0.360205	0.109913	3.27718	0.00104851	0.0170439
HBEGF	ENSG00000113070	311.856	0.513686	0.156827	3.27549	0.00105478	0.017093
MLXIP	ENSG00000175727	570.173	0.427684	0.130576	3.27536	0.00105526	0.017093
MRPS23	ENSG00000181610	281.395	-0.528987	0.161477	-3.27592	0.00105317	0.017093
NHS	ENSG00000188158	331.033	0.461786	0.141124	3.27219	0.00106717	0.0172452
DPP3-DT	ENSG00000255517	44.6704	-1.01097	0.308937	-3.27241	0.00106636	0.0172452
HMBOX1	ENSG00000147421	548.743	0.493008	0.150765	3.27004	0.00107532	0.0173218
POFUT2	ENSG00000186866	372.16	0.423762	0.129606	3.26961	0.00107694	0.0173218
EIF4G1	ENSG00000114867	6226.73	0.301988	0.0923605	3.26967	0.00107675	0.0173218
LSM4	ENSG00000130520	470.675	-0.494312	0.15118	-3.26969	0.00107665	0.0173218
VANGL2	ENSG00000162738	303.131	0.486045	0.148694	3.26875	0.00108024	0.0173343
SPECC1	ENSG00000128487	1064	0.412879	0.126302	3.26898	0.00107934	0.0173343
ANTXR1	ENSG00000169604	1136.81	0.35012	0.107151	3.26754	0.00108486	0.0173679
LINC00938	ENSG00000273015	140.367	-0.67345	0.206091	-3.26773	0.00108412	0.0173679
ALS2CL	ENSG00000178038	2690.62	0.483223	0.147916	3.26688	0.00108739	0.0173882
RIMKLB	ENSG00000166532	536.803	0.451719	0.138309	3.26601	0.00109075	0.0174014
DLG5	ENSG00000151208	1145.19	0.33411	0.102293	3.26622	0.00108992	0.0174014
SHFL	ENSG00000130813	160.138	-0.58966	0.180604	-3.26493	0.0010949	0.0174474
JUP	ENSG00000173801	3026.3	0.315561	0.0966747	3.26416	0.0010979	0.017475
-	ENSG00000279806	94.6534	0.871967	0.267214	3.26317	0.00110172	0.0174952
PYCR3	ENSG00000104524	228.172	-0.552907	0.16943	-3.26333	0.0011011	0.0174952
STAT2	ENSG00000170581	1427.03	-0.344792	0.105686	-3.26243	0.0011046	0.0175208
GSN	ENSG00000148180	855.686	-0.420805	0.129009	-3.26182	0.00110698	0.0175383
SCOC	ENSG00000153130	584.769	-0.521575	0.159925	-3.26138	0.00110872	0.0175456
SIPA1L1	ENSG00000197555	877.289	0.371322	0.113961	3.25831	0.00112078	0.0176754
HAS3	ENSG00000103044	425.786	-0.440677	0.135244	-3.25838	0.00112049	0.0176754
PPP1R14B	ENSG00000173457	535.543	-0.481853	0.147865	-3.25874	0.0011191	0.0176754
RIC3	ENSG00000166405	21.5501	1.48436	0.455621	3.25789	0.00112243	0.0176811
PDPR	ENSG00000090857	1347.04	0.351233	0.107881	3.25575	0.00113095	0.017795
LAMP1	ENSG00000185896	3516.18	0.323776	0.0995508	3.25236	0.00114449	0.0179875
ZHX3	ENSG00000174306	606.97	0.395821	0.121719	3.25192	0.00114627	0.0179948
CLK1	ENSG00000013441	898.463	-0.37379	0.114969	-3.25122	0.00114911	0.0180189
DUSP12	ENSG00000081721	137.707	-0.639292	0.196755	-3.24917	0.00115741	0.0181284
NXT1	ENSG00000132661	126.43	-0.646328	0.199043	-3.24717	0.00116558	0.0182355
PSME1	ENSG00000092010	420.887	-0.482113	0.148737	-3.24138	0.00118951	0.0185888
EIF4G2	ENSG00000110321	6607.12	-0.405484	0.125213	-3.23836	0.00120221	0.0187659
SNX17	ENSG00000115234	784.708	-0.500668	0.154709	-3.23619	0.00121136	0.0188874
TOB1	ENSG00000141232	437.199	0.425742	0.131597	3.23519	0.00121563	0.0189325
PAXX	ENSG00000148362	112.014	-0.65014	0.20101	-3.23437	0.00121911	0.0189652
CCDC47	ENSG00000108588	985.839	0.381059	0.117849	3.23346	0.00122299	0.019004
GPR107	ENSG00000148358	1045.09	0.336406	0.104067	3.23258	0.00122678	0.0190415
SIK2	ENSG00000170145	306.249	0.510864	0.158139	3.23048	0.00123583	0.0191602
BRD3OS	ENSG00000235106	139.856	-0.60624	0.187757	-3.22886	0.00124285	0.0192474
COX5B	ENSG00000135940	693.777	-0.440192	0.136396	-3.22731	0.00124962	0.0193304
DUT	ENSG00000128951	387.501	-0.54115	0.167785	-3.22527	0.00125855	0.0194468
LINC02454	ENSG00000256268	224.271	0.535259	0.166067	3.22316	0.00126787	0.0195687
LYRM2	ENSG00000083099	259.267	-0.516736	0.160387	-3.2218	0.00127387	0.0196392
CRYBG2	ENSG00000176092	221.682	0.500146	0.155359	3.21928	0.00128511	0.0197819
PEAK1	ENSG00000173517	564.447	0.389357	0.120953	3.21909	0.00128599	0.0197819
CCND1	ENSG00000110092	725.996	-0.49106	0.152609	-3.21777	0.00129193	0.019851
ZFAS1	ENSG00000177410	866.874	-0.336538	0.104718	-3.21374	0.00131018	0.0201089
DOCK9	ENSG00000088387	1746.94	0.300858	0.0936532	3.21247	0.001316	0.0201758
SEC24B-AS1	ENSG00000247950	48.9549	-0.952733	0.296736	-3.2107	0.0013241	0.0202773
PHF3	ENSG00000118482	2698.3	0.314109	0.0978522	3.21003	0.0013272	0.0203021
GRINA	ENSG00000178719	765.265	0.361789	0.112729	3.20938	0.00133021	0.0203256
SEZ6L2	ENSG00000174938	84.6169	0.753468	0.234822	3.20867	0.00133349	0.0203531
GCC2	ENSG00000135968	755.414	0.429727	0.13407	3.20524	0.00134951	0.0205747
MIR4435-2HG	ENSG00000172965	467.457	0.521527	0.162737	3.20472	0.00135195	0.0205832
KIAA0825	ENSG00000185261	45.9862	-1.00489	0.31359	-3.20448	0.00135305	0.0205832
ATP5MC1	ENSG00000159199	390.571	-0.481166	0.150182	-3.20388	0.00135591	0.0206038
GPX4	ENSG00000167468	375.862	-0.477342	0.149125	-3.20095	0.00136974	0.020791
C1orf116	ENSG00000182795	704.456	0.37436	0.117152	3.1955	0.0013959	0.0211648
NDUFB7	ENSG00000099795	205.498	-0.573635	0.179609	-3.1938	0.00140415	0.0212476
PRRT3	ENSG00000163704	59.2397	-0.857134	0.26838	-3.19373	0.00140445	0.0212476
DDX60	ENSG00000137628	2306.98	-0.320776	0.100477	-3.19254	0.00141027	0.0212691
MST1R	ENSG00000164078	3067.84	-0.340375	0.106628	-3.19217	0.00141206	0.0212691
H2AX	ENSG00000188486	136.01	-0.676162	0.211784	-3.1927	0.00140949	0.0212691
ZBTB11-AS1	ENSG00000256628	51.31	-0.954882	0.299106	-3.19246	0.00141069	0.0212691
DST	ENSG00000151914	20718	0.343835	0.107747	3.19112	0.00141722	0.021307
RASAL2	ENSG00000075391	2105.48	0.308771	0.0967623	3.19103	0.00141768	0.021307
KRT17	ENSG00000128422	24720.4	0.341851	0.107205	3.18876	0.00142886	0.0214516
NIPBL	ENSG00000164190	1772.24	0.346271	0.108615	3.18806	0.00143228	0.0214694
RPS6KA4	ENSG00000162302	450.117	-0.466584	0.146362	-3.18789	0.00143316	0.0214694
COX11	ENSG00000166260	304.199	-0.487824	0.153067	-3.18699	0.00143761	0.0214899
DNAJC3-DT	ENSG00000247400	111.369	-0.732462	0.229829	-3.18698	0.00143766	0.0214899
H3C11	ENSG00000275379	224.112	-0.623524	0.195705	-3.18603	0.00144237	0.0215369
ATP5MC1P6	ENSG00000214318	73.7698	0.855688	0.268734	3.18415	0.0014518	0.0216073
CDK5RAP2	ENSG00000136861	1056.72	0.357664	0.112321	3.18431	0.00145101	0.0216073
LPXN	ENSG00000110031	131.915	-0.671927	0.21099	-3.18463	0.00144937	0.0216073
LARP1	ENSG00000155506	3374.99	0.333531	0.104817	3.18202	0.00146251	0.0217432
SLC2A1	ENSG00000117394	7041.8	0.285772	0.0898177	3.18168	0.00146421	0.0217449
GPATCH8	ENSG00000186566	548.179	0.430857	0.135434	3.18131	0.00146612	0.0217498
NUDT18	ENSG00000275074	65.9121	-0.846844	0.266382	-3.17906	0.00147755	0.0218958
EIF4A2	ENSG00000156976	3231.31	-0.311648	0.098042	-3.17872	0.00147926	0.0218975
-	ENSG00000275765	16.1429	-1.62599	0.512727	-3.17126	0.00151779	0.0224437
DDX46	ENSG00000145833	765.749	0.401652	0.126737	3.16918	0.0015287	0.0225807
BCORL1	ENSG00000085185	111.994	0.726846	0.229528	3.1667	0.00154177	0.0227493
ZNF37BP	ENSG00000293313	181.037	0.559221	0.176681	3.16515	0.00155003	0.0228467
KIF1B	ENSG00000054523	1741.07	0.33493	0.105834	3.16469	0.00155251	0.0228587
PICART1	ENSG00000246640	56.8045	0.988386	0.312406	3.16378	0.00155732	0.0228807
-	ENSG00000288752	45.2017	-0.996917	0.315084	-3.16397	0.00155633	0.0228807
AAK1	ENSG00000115977	1000.78	0.388945	0.122976	3.16277	0.00156276	0.022936
PLA2G6	ENSG00000184381	115.976	0.644401	0.203789	3.16209	0.00156639	0.0229648
AHNAK2	ENSG00000185567	9058.17	0.31184	0.0986722	3.16037	0.00157571	0.0230768
SUPT6H	ENSG00000109111	750.046	0.377072	0.11933	3.15992	0.00157814	0.0230878
HEXIM2-AS1	ENSG00000224505	168.526	-0.584241	0.18494	-3.15908	0.0015827	0.02313
NINL	ENSG00000101004	184.601	0.587801	0.186097	3.15857	0.00158547	0.0231319
BOLA3	ENSG00000163170	106	-0.708672	0.224374	-3.15843	0.00158619	0.0231319
LAMP3	ENSG00000078081	75.6876	-0.786363	0.249006	-3.15801	0.00158849	0.0231408
DYNC2I2	ENSG00000119333	195.272	-0.532092	0.168611	-3.15574	0.00160091	0.0232965
PTRH1	ENSG00000187024	74.068	-0.75199	0.238315	-3.15544	0.00160256	0.0232965
CPQ	ENSG00000104324	37.9979	-1.05599	0.334783	-3.15425	0.00160911	0.0233645
IL20RA	ENSG00000016402	39.747	-1.1015	0.349243	-3.15397	0.00161064	0.0233645
DDB2	ENSG00000134574	815.995	0.388897	0.123341	3.15303	0.00161583	0.0234151
SCEL	ENSG00000136155	28.1755	1.23445	0.391663	3.15182	0.00162255	0.0234877
LAPTM4A	ENSG00000068697	1132.05	0.328985	0.104405	3.15103	0.00162695	0.0235267
ABI3BP	ENSG00000154175	107.694	-0.694138	0.220362	-3.14998	0.00163279	0.0235863
TSPAN14	ENSG00000108219	1153.67	0.354224	0.112568	3.14674	0.00165099	0.0237992
CACYBP	ENSG00000116161	335.896	-0.499386	0.158697	-3.14679	0.00165075	0.0237992
TRIP11	ENSG00000100815	1286.58	0.323815	0.102959	3.1451	0.00166029	0.0239082
POP5	ENSG00000167272	128.498	-0.602104	0.19149	-3.14432	0.00166475	0.0239473
NFE2L1	ENSG00000082641	3144.37	0.318993	0.101549	3.14126	0.00168221	0.0241732
ZNF445	ENSG00000185219	611.598	0.359612	0.11455	3.13934	0.00169327	0.0243067
ELOVL4	ENSG00000118402	299.635	0.457762	0.145852	3.13854	0.00169793	0.0243482
-	ENSG00000275807	22.6331	-1.39139	0.443583	-3.13671	0.00170853	0.0244747
SLC35E1	ENSG00000127526	561.401	0.411149	0.131131	3.13541	0.00171613	0.024558
MSC	ENSG00000178860	99.6044	-0.680571	0.217103	-3.13479	0.00171978	0.0245846
C9orf163	ENSG00000196366	17.1732	-1.8529	0.591207	-3.13409	0.00172387	0.0246175
SEC24A	ENSG00000113615	991.799	0.332488	0.10611	3.13341	0.00172786	0.0246489
ATG7	ENSG00000197548	678.222	-0.36092	0.115208	-3.13277	0.00173166	0.0246775
TMEM70	ENSG00000175606	198.877	-0.554834	0.177127	-3.1324	0.00173381	0.0246825
SON	ENSG00000159140	9514.21	0.304607	0.0973043	3.13046	0.00174531	0.0248022
SLC25A3	ENSG00000075415	2543.31	-0.46401	0.148228	-3.13038	0.00174582	0.0248022
SIVA1	ENSG00000184990	252.056	-0.577157	0.184408	-3.12978	0.00174939	0.0248273
MRPL4	ENSG00000105364	225.464	-0.505206	0.161485	-3.1285	0.00175699	0.0249094
FOXO1	ENSG00000150907	349.57	0.438492	0.140193	3.12778	0.00176132	0.0249451
LINC00910	ENSG00000188825	83.1511	0.820301	0.262413	3.12599	0.00177206	0.0250714
H3-3A	ENSG00000163041	49.7204	-0.901161	0.288465	-3.12399	0.00178418	0.0252169
CDK2AP2	ENSG00000167797	114.969	-0.618226	0.197921	-3.12361	0.00178647	0.0252234
PIMREG	ENSG00000129195	74.261	-0.761009	0.243658	-3.12326	0.00178858	0.0252272
RPS6KA5	ENSG00000100784	196.29	0.499744	0.160079	3.12186	0.0017971	0.0253215
FARP1	ENSG00000152767	29.1821	1.22118	0.391474	3.11943	0.00181199	0.0255051
NAV1	ENSG00000134369	1830.58	0.334501	0.107288	3.11779	0.00182214	0.0255694
PHC3	ENSG00000173889	1449.92	0.301006	0.0965294	3.11828	0.00181911	0.0255694
MRPS12	ENSG00000128626	185.598	-0.669915	0.214867	-3.11782	0.00182196	0.0255694
CLCC1	ENSG00000121940	781.865	0.41458	0.133016	3.11678	0.00182841	0.0255847
SLC37A2	ENSG00000134955	1454.25	0.305139	0.0979053	3.11668	0.00182902	0.0255847
CKAP4	ENSG00000136026	3978.98	-0.293361	0.0941341	-3.11641	0.00183067	0.0255847
SPG21	ENSG00000090487	433.88	-0.39046	0.125285	-3.11658	0.00182959	0.0255847
RNMT	ENSG00000101654	743.889	0.386796	0.124149	3.11557	0.00183591	0.0256064
FAF2	ENSG00000113194	1318.86	0.329077	0.105623	3.11556	0.00183594	0.0256064
COX7A2L	ENSG00000115944	545.811	-0.433557	0.139208	-3.11445	0.00184289	0.0256772
NCR3LG1	ENSG00000188211	477.045	0.393325	0.126317	3.11379	0.00184703	0.0257089
RPL12	ENSG00000197958	3017.74	-0.383662	0.12323	-3.11339	0.00184949	0.025717
DBI	ENSG00000155368	657.718	-0.417191	0.13408	-3.11151	0.00186135	0.0258495
SNX7	ENSG00000162627	268.014	-0.473361	0.152143	-3.11128	0.00186277	0.0258495
SLC38A1	ENSG00000111371	10454.9	0.324271	0.104256	3.11033	0.00186877	0.0259065
FNIP1	ENSG00000217128	987.393	0.315199	0.101491	3.10569	0.00189834	0.02629
CASC19	ENSG00000254166	174.882	0.608139	0.195897	3.10438	0.00190679	0.0263804
TMEM120B	ENSG00000188735	424.688	0.429818	0.138637	3.10031	0.00193321	0.0266681
ZNF317	ENSG00000130803	365.751	0.418955	0.135148	3.09998	0.00193534	0.0266681
HES1	ENSG00000114315	363.959	0.408663	0.131817	3.10023	0.00193368	0.0266681
NDUFA4	ENSG00000189043	970.529	-0.447966	0.144471	-3.10073	0.00193046	0.0266681
HPS6	ENSG00000166189	399.112	-0.488338	0.157569	-3.0992	0.00194043	0.0267115
TYSND1	ENSG00000156521	360.02	-0.414997	0.133922	-3.0988	0.00194304	0.0267206
PHIP	ENSG00000146247	2475.34	0.280401	0.0905096	3.09802	0.00194817	0.0267645
AUTS2	ENSG00000158321	224.691	0.506352	0.163531	3.09637	0.00195909	0.0268695
RAB32	ENSG00000118508	197.563	-0.657108	0.212226	-3.09627	0.00195972	0.0268695
LHX6	ENSG00000106852	30.9566	1.13271	0.365907	3.09563	0.00196395	0.0269006
MED13L	ENSG00000123066	2747.21	0.302645	0.0978273	3.09366	0.00197702	0.0270527
THBS1-IT1	ENSG00000276107	1210.45	0.384159	0.124197	3.09313	0.00198057	0.0270743
KMT2B	ENSG00000272333	376.382	0.44843	0.145147	3.08948	0.00200505	0.0273817
PLAUR	ENSG00000011422	238.983	0.523367	0.16948	3.08807	0.0020146	0.0274805
S100A2	ENSG00000196754	20139.3	-0.478663	0.155016	-3.08782	0.00201627	0.0274805
PTP4A3	ENSG00000184489	28.8733	1.18765	0.384817	3.08627	0.00202688	0.0275538
ADIRF-AS1	ENSG00000272734	141.304	0.679965	0.220328	3.08615	0.00202766	0.0275538
OPLAH	ENSG00000178814	722.96	-0.372327	0.120631	-3.08651	0.00202523	0.0275538
SEMA3F	ENSG00000001617	1066.94	0.320921	0.104015	3.08533	0.00203325	0.0275945
NDUFS7	ENSG00000115286	188.289	-0.532272	0.172545	-3.08484	0.00203665	0.0275945
CCDC71L	ENSG00000253276	187.808	-0.67084	0.217464	-3.08483	0.00203668	0.0275945
DNAJC19	ENSG00000205981	202.786	-0.490971	0.159203	-3.08393	0.00204288	0.0276513
-	ENSG00000288928	72.2591	0.828465	0.268771	3.08242	0.00205328	0.0277647
IFI6	ENSG00000126709	425.427	-1.13351	0.367804	-3.08183	0.00205733	0.0277921
STK11IP	ENSG00000144589	321.442	-0.449492	0.145912	-3.08057	0.00206602	0.0278821
ZNF337	ENSG00000130684	412.005	0.392652	0.127523	3.07908	0.0020764	0.0279948
SEC14L1	ENSG00000129657	400.881	0.422267	0.137185	3.07809	0.00208334	0.0280334
G6PD	ENSG00000160211	466.96	-0.397809	0.129227	-3.07836	0.00208142	0.0280334
MPI	ENSG00000178802	342.959	-0.413609	0.134387	-3.07774	0.00208579	0.0280389
DENND11	ENSG00000257093	459.28	0.385239	0.125283	3.07495	0.00210537	0.0282745
ADGRE5	ENSG00000123146	480.853	0.370909	0.120651	3.07423	0.00211045	0.0283151
CCDC85B	ENSG00000175602	37.4893	-1.04478	0.340145	-3.07158	0.00212928	0.0285398
-	ENSG00000279539	27.8931	-1.20508	0.392432	-3.07081	0.00213476	0.0285855
TMEM141	ENSG00000244187	139.9	-0.660576	0.215174	-3.06996	0.00214086	0.0286392
TUT1	ENSG00000149016	58.2597	0.824413	0.268582	3.06951	0.00214414	0.0286552
EPHB3	ENSG00000182580	151.673	0.580243	0.189141	3.06777	0.00215659	0.0286636
TSC22D2	ENSG00000196428	919.229	0.315956	0.102949	3.06906	0.00214732	0.0286636
PXN	ENSG00000089159	2051.54	0.307344	0.100166	3.06834	0.0021525	0.0286636
PIK3R1	ENSG00000145675	2306.05	0.291956	0.0951416	3.06865	0.00215029	0.0286636
PSMA4	ENSG00000041357	719.099	-0.400847	0.130653	-3.06802	0.0021548	0.0286636
GDAP1	ENSG00000104381	259.343	-0.481137	0.156841	-3.06768	0.00215728	0.0286636
RHOB	ENSG00000143878	328.684	-0.463656	0.151186	-3.06678	0.00216377	0.0287222
LIMA1	ENSG00000050405	6469.01	0.341275	0.11132	3.06572	0.00217149	0.0287968
CD101	ENSG00000134256	58.9564	0.83575	0.272646	3.06533	0.00217433	0.0288067
RPL39	ENSG00000198918	54.0139	-0.918481	0.299739	-3.06426	0.00218207	0.0288814
UBE2H	ENSG00000186591	1003.65	0.369163	0.120502	3.06355	0.0021873	0.0289229
WDR18	ENSG00000065268	228.961	-0.525847	0.171772	-3.0613	0.0022038	0.029113
STOML2	ENSG00000165283	444.058	-0.446359	0.146052	-3.05616	0.00224191	0.0295881
SKIL	ENSG00000136603	1254.84	0.349445	0.114363	3.05557	0.00224635	0.0296182
VSTM2L	ENSG00000132821	41.0941	0.96013	0.314324	3.05459	0.00225366	0.0296578
TBL3	ENSG00000183751	468.069	-0.419492	0.137326	-3.05471	0.00225278	0.0296578
GNAO1	ENSG00000087258	14.4136	1.77095	0.579836	3.05423	0.00225639	0.0296653
WDR77	ENSG00000116455	327.805	-0.462198	0.151438	-3.05207	0.0022727	0.0298512
GAN	ENSG00000261609	755.001	0.360124	0.118024	3.05129	0.00227863	0.0298731
DNAAF2	ENSG00000165506	121.907	-0.642226	0.210478	-3.05127	0.00227872	0.0298731
DMAC1	ENSG00000137038	314.109	-0.459814	0.150736	-3.05045	0.00228497	0.0299266
LY6E	ENSG00000160932	903.693	-0.454565	0.149047	-3.04982	0.0022898	0.0299328
CISD2	ENSG00000145354	190.275	-0.568061	0.186255	-3.04992	0.00228904	0.0299328
GSDMB	ENSG00000073605	69.5092	0.912481	0.29932	3.04852	0.00229974	0.0300342
CABIN1	ENSG00000099991	932.715	0.322573	0.105869	3.04692	0.00231199	0.030144
FAHD1	ENSG00000180185	142.121	-0.652863	0.214275	-3.04685	0.00231253	0.030144
ALG10B	ENSG00000175548	516.928	0.381375	0.125237	3.04524	0.00232497	0.0302775
PI3	ENSG00000124102	29.1388	1.27613	0.419131	3.0447	0.0023291	0.0303025
DNAH17	ENSG00000187775	21.104	1.36114	0.44733	3.0428	0.00234391	0.0304089
ADAMTSL4	ENSG00000143382	66.7448	0.815324	0.267947	3.04285	0.00234349	0.0304089
YWHAB	ENSG00000166913	2237.36	-0.351229	0.11542	-3.04305	0.00234194	0.0304089
SPRYD4	ENSG00000176422	208.605	-0.492062	0.161742	-3.04226	0.00234809	0.0304344
NAXE	ENSG00000163382	431.21	-0.458956	0.150895	-3.04156	0.00235357	0.0304767
RPUSD1	ENSG00000007376	112.087	-0.649218	0.213493	-3.04093	0.00235848	0.0305115
MRPL43	ENSG00000055950	271.23	-0.487282	0.16042	-3.03754	0.0023852	0.0308283
RNF7	ENSG00000114125	251.29	-0.483893	0.159337	-3.03691	0.00239021	0.030864
AFAP1L1	ENSG00000157510	267.232	0.489733	0.161433	3.03365	0.00241611	0.0311109
RPL34	ENSG00000109475	1684.45	-0.352426	0.116163	-3.03389	0.00241423	0.0311109
SNORA74A	ENSG00000200959	2748.33	-1.76833	0.582803	-3.03418	0.0024119	0.0311109
RAPH1	ENSG00000173166	974.4	0.376321	0.124074	3.03304	0.00242101	0.0311447
NBPF14	ENSG00000270629	76.9922	0.740887	0.24435	3.03207	0.00242882	0.0312161
PIN1	ENSG00000127445	150.304	-0.552055	0.182207	-3.02982	0.00244696	0.0314197
ME1	ENSG00000065833	830.601	-0.335871	0.110871	-3.0294	0.00245039	0.0314273
MOCS2-DT	ENSG00000247796	78.7313	-0.771948	0.254837	-3.02919	0.00245211	0.0314273
PRR11	ENSG00000068489	275.683	0.515008	0.170042	3.02872	0.00245594	0.0314471
PPFIBP1	ENSG00000110841	1527.81	0.30145	0.0996245	3.02587	0.00247921	0.0316859
ARL2BP	ENSG00000102931	361.418	-0.524097	0.173194	-3.02608	0.00247751	0.0316859
CALR	ENSG00000179218	22098.3	-0.306789	0.101408	-3.02529	0.00248394	0.031717
APEH	ENSG00000164062	1165.72	-0.445787	0.147429	-3.02373	0.00249678	0.0318513
EDA2R	ENSG00000131080	162.323	0.556769	0.184201	3.02261	0.00250607	0.0319402
ZBTB4	ENSG00000174282	551.679	0.410455	0.135847	3.02145	0.00251565	0.0320029
TXNDC17	ENSG00000129235	529.355	-0.48819	0.161571	-3.02152	0.00251506	0.0320029
GASK1B-AS1	ENSG00000248429	183.835	0.592152	0.196012	3.02101	0.00251937	0.0320207
GAB2	ENSG00000033327	17.2407	1.54027	0.510007	3.02009	0.00252699	0.0320879
RFC1	ENSG00000035928	1077	0.309975	0.102647	3.01981	0.00252935	0.0320882
NCOR2	ENSG00000196498	459.894	0.47108	0.156049	3.0188	0.00253775	0.0321651
CCL20	ENSG00000115009	53.4265	0.861967	0.286229	3.01146	0.00259995	0.0329231
MYO10	ENSG00000145555	2045.56	0.292884	0.0972772	3.01082	0.00260546	0.0329626
KLF9	ENSG00000119138	155.214	0.552958	0.183699	3.01012	0.00261144	0.0330078
PLSCR1	ENSG00000188313	847.921	-0.36532	0.121406	-3.00909	0.0026203	0.0330894
NUFIP2	ENSG00000108256	3204.78	0.271939	0.0904046	3.00802	0.00262952	0.0331753
RPLP0	ENSG00000089157	6108.46	-0.418612	0.139183	-3.00764	0.00263286	0.033187
UQCC3	ENSG00000204922	73.7244	-0.779217	0.259124	-3.00712	0.00263737	0.0332135
MAML1	ENSG00000161021	388.024	0.419216	0.139447	3.00628	0.00264464	0.0332511
SLC2A4RG	ENSG00000125520	167.572	-0.562656	0.187169	-3.00614	0.00264588	0.0332511
ELAC1	ENSG00000141642	71.619	-0.736019	0.244855	-3.00594	0.00264761	0.0332511
LRP5	ENSG00000162337	887.826	0.340331	0.113298	3.00385	0.00266584	0.0334495
HOXD-AS2	ENSG00000237380	16.907	-1.49455	0.497597	-3.00353	0.00266866	0.0334543
ATN1	ENSG00000111676	245.119	0.547071	0.182185	3.00284	0.00267474	0.0335
CCDC18-AS1	ENSG00000223745	255.766	0.658316	0.219261	3.00242	0.00267838	0.0335151
LINC02989	ENSG00000255400	49.6994	0.926272	0.308577	3.00176	0.00268426	0.0335582
POGZ	ENSG00000143442	851.878	0.340671	0.113522	3.00091	0.00269174	0.033621
GON4L	ENSG00000116580	591.6	0.380794	0.126919	3.0003	0.00269718	0.0336585
ECM1	ENSG00000143369	50.6634	0.867629	0.289219	2.9999	0.00270068	0.0336716
NNMT	ENSG00000166741	651.674	-0.444939	0.148344	-2.99938	0.00270529	0.0336957
CTNNBIP1	ENSG00000178585	291.25	-0.500316	0.166821	-2.99913	0.00270752	0.0336957
TBX18	ENSG00000112837	118.749	0.620528	0.206923	2.99883	0.0027102	0.0336986
TMEM9B	ENSG00000175348	256.75	-0.483698	0.161314	-2.99849	0.00271323	0.0337059
MRPS33	ENSG00000090263	217.132	-0.502203	0.167516	-2.99795	0.00271804	0.0337351
MTMR3	ENSG00000100330	728.198	0.340265	0.113543	2.99678	0.00272844	0.0337424
GALNT7	ENSG00000109586	1220.02	-0.304406	0.101575	-2.99685	0.00272783	0.0337424
GUK1	ENSG00000143774	745.821	-0.366888	0.122408	-2.99724	0.00272433	0.0337424
METTL9	ENSG00000197006	633.948	-0.402596	0.134327	-2.99714	0.00272522	0.0337424
IL18R1	ENSG00000115604	22.8354	-1.28799	0.430094	-2.99466	0.00274749	0.0339474
PKP1	ENSG00000081277	1808.61	0.301424	0.100678	2.99393	0.00275412	0.0339988
SNORA2A	ENSG00000206612	62.9783	-0.962963	0.321976	-2.99079	0.00278253	0.0343187
PCNX1	ENSG00000100731	3329.73	0.278953	0.093323	2.98911	0.0027979	0.0344773
JPH2	ENSG00000149596	169.799	0.518828	0.173616	2.98837	0.00280465	0.034528
HK1	ENSG00000156515	1449.24	0.324997	0.108763	2.98812	0.00280703	0.034528
HDAC5	ENSG00000108840	119.164	0.599276	0.200709	2.98579	0.00282847	0.0347606
CFL2	ENSG00000165410	210.864	-0.500197	0.167589	-2.98466	0.00283892	0.0348579
ZNF750	ENSG00000141579	19.3034	1.46319	0.490338	2.98405	0.00284462	0.0348657
CLTA	ENSG00000122705	423.615	-0.438597	0.146977	-2.98411	0.00284406	0.0348657
TCF19	ENSG00000137310	306.741	-0.456397	0.152974	-2.98349	0.0028498	0.034898
ZNF441	ENSG00000197044	114.576	0.618719	0.207541	2.9812	0.00287124	0.0351292
AEBP1	ENSG00000106624	69.9796	0.739142	0.248167	2.9784	0.00289757	0.0354199
UBN2	ENSG00000157741	731.616	0.321916	0.10812	2.9774	0.00290707	0.0354793
SNHG29	ENSG00000175061	6336.76	-0.427578	0.143611	-2.97734	0.00290759	0.0354793
UPF2	ENSG00000151461	608.443	0.387813	0.130303	2.97623	0.00291818	0.035577
CLSPN	ENSG00000092853	380.474	0.407445	0.136925	2.97567	0.00292349	0.0356101
ELMO3	ENSG00000102890	578.058	-0.383966	0.129073	-2.9748	0.0029318	0.0356797
FOXJ2	ENSG00000065970	340.482	0.416744	0.140171	2.97311	0.00294802	0.0358454
TXNDC9	ENSG00000115514	336.562	-0.468787	0.157745	-2.97181	0.00296053	0.0359657
HSPA5	ENSG00000044574	42549.5	-0.27305	0.0919085	-2.9709	0.00296933	0.0360408
RPL31	ENSG00000071082	2507.89	-0.403859	0.135973	-2.97014	0.00297662	0.0360974
DNMT3A	ENSG00000119772	161.625	0.523325	0.176315	2.96813	0.00299616	0.0363024
NOTCH1	ENSG00000148400	9522.65	0.298334	0.10061	2.96524	0.00302447	0.0366131
BCAR3	ENSG00000137936	1878.8	0.305549	0.103059	2.96479	0.00302892	0.0366347
CEP20	ENSG00000133393	228.133	-0.49822	0.168071	-2.96435	0.00303326	0.036655
KCNQ3	ENSG00000184156	32.0352	1.10402	0.372628	2.96279	0.00304863	0.0367777
COPE	ENSG00000105669	261.21	-0.478032	0.161346	-2.96278	0.00304876	0.0367777
CISH	ENSG00000114737	63.1498	-0.77896	0.263075	-2.96099	0.00306656	0.0369599
PARD6G	ENSG00000178184	329.866	-0.433062	0.146371	-2.95866	0.00308976	0.0371912
PCYT2	ENSG00000185813	275.664	-0.485847	0.16422	-2.95852	0.0030912	0.0371912
PDZD11	ENSG00000120509	178.344	-0.519704	0.175679	-2.95826	0.00309386	0.0371912
MRM1	ENSG00000278619	67.881	-0.7467	0.252458	-2.95772	0.00309922	0.0372231
MICALL1	ENSG00000100139	1213.37	0.313315	0.105994	2.95597	0.0031169	0.0374028
ANKS1A	ENSG00000064999	484.34	0.369141	0.124951	2.95428	0.00313398	0.0375096
LAMB3	ENSG00000196878	83288.6	0.331056	0.112042	2.95475	0.00312925	0.0375096
SNORD12C	ENSG00000209042	102.939	-0.733027	0.248109	-2.95446	0.00313221	0.0375096
MTUS1	ENSG00000129422	485.116	0.360722	0.122142	2.95331	0.00314384	0.0375714
PFN1	ENSG00000108518	1810.48	-0.401523	0.13596	-2.95324	0.00314461	0.0375714
PKP3	ENSG00000184363	605.857	-0.40354	0.136752	-2.95089	0.00316855	0.0378037
OAZ1	ENSG00000104904	1636.85	-0.422859	0.143303	-2.9508	0.00316955	0.0378037
PLOD2	ENSG00000152952	2903.11	0.28925	0.0980521	2.94996	0.00317817	0.0378095
TRIM22	ENSG00000132274	1063.73	-0.312979	0.106102	-2.94981	0.00317971	0.0378095
PSMA7	ENSG00000101182	1558.1	-0.419477	0.142211	-2.94968	0.00318104	0.0378095
-	ENSG00000260267	220.562	-0.463565	0.157138	-2.95005	0.0031772	0.0378095
H3C1	ENSG00000275714	197.732	-0.629289	0.213597	-2.94615	0.00321751	0.0382101
CASP1	ENSG00000137752	189.674	-0.52498	0.178216	-2.94576	0.00322166	0.0382262
GIGYF1	ENSG00000146830	434.521	0.381207	0.129499	2.9437	0.00324316	0.0384482
RNU1-134P	ENSG00000199805	60.824	-1.09503	0.372131	-2.9426	0.00325474	0.0385522
MIR200CHG	ENSG00000257084	51.7446	-0.873015	0.29671	-2.94232	0.00325762	0.0385531
PAN2	ENSG00000135473	844.815	0.433553	0.147385	2.94163	0.00326487	0.0386057
ARID4B	ENSG00000054267	597.317	0.368426	0.12528	2.94081	0.00327354	0.038675
FURIN	ENSG00000140564	822.652	0.33319	0.113336	2.93983	0.00328387	0.0387638
NCOA2	ENSG00000140396	1353.15	0.292025	0.0993764	2.93858	0.00329723	0.0388548
SCAND1	ENSG00000171222	58.8872	-0.872089	0.296757	-2.93873	0.00329558	0.0388548
FBXO32	ENSG00000156804	49.8015	0.857487	0.291953	2.93707	0.00331324	0.03901
DNAJC9	ENSG00000213551	270.829	-0.430815	0.146703	-2.93664	0.00331793	0.0390317
ZSCAN30	ENSG00000186814	171.698	0.575875	0.196164	2.93568	0.00332822	0.0390742
-	ENSG00000259345	136.982	0.575534	0.19606	2.9355	0.00333006	0.0390742
NOL4L	ENSG00000197183	218.12	0.458433	0.156168	2.93552	0.00332993	0.0390742
UGCG	ENSG00000148154	1263.25	0.326391	0.111199	2.93519	0.00333343	0.0390805
PLAT	ENSG00000104368	709.135	0.35637	0.121489	2.93336	0.00335313	0.0392778
SNHG10	ENSG00000247092	140.391	-0.552737	0.188761	-2.92824	0.00340891	0.0398634
H4C13	ENSG00000275126	385.555	-0.563346	0.192374	-2.92839	0.0034072	0.0398634
SPATA20	ENSG00000006282	611.702	-0.363221	0.124078	-2.92736	0.00341857	0.0399424
ERG	ENSG00000157554	15.7258	-1.62793	0.556744	-2.92402	0.00345543	0.0403387
RAI1	ENSG00000108557	416.954	0.414583	0.141827	2.92316	0.00346495	0.0404156
-	ENSG00000268575	67.7658	0.743473	0.254405	2.9224	0.00347346	0.0404573
AGPAT3	ENSG00000160216	413.731	-0.374615	0.128202	-2.92206	0.00347723	0.0404573
CBLC	ENSG00000142273	276.8	-0.442328	0.151376	-2.92205	0.00347735	0.0404573
EFNB2	ENSG00000125266	1545.68	0.306301	0.104893	2.92012	0.00349894	0.040674
FAXDC2	ENSG00000170271	36.4497	1.00263	0.343461	2.9192	0.00350935	0.0407262
MDFI	ENSG00000112559	321.08	-0.417377	0.142968	-2.91937	0.00350735	0.0407262
TRIML2	ENSG00000179046	753.479	0.396351	0.135907	2.91634	0.00354165	0.0410665
ITGB4	ENSG00000132470	33992.6	0.259818	0.0891075	2.91578	0.003548	0.0411054
PTCHD4	ENSG00000244694	63.2514	0.774253	0.265639	2.91468	0.00356057	0.0411895
SMG1	ENSG00000157106	4852.62	0.255061	0.0875133	2.91454	0.00356216	0.0411895
CNTNAP2	ENSG00000174469	216.631	-0.508061	0.174344	-2.91413	0.00356679	0.0411895
LINC01547	ENSG00000183250	54.1519	-0.846988	0.290652	-2.91409	0.00356724	0.0411895
DDOST	ENSG00000244038	3296.98	-0.28756	0.0987089	-2.91321	0.0035773	0.041271
TALDO1	ENSG00000177156	512.543	-0.421505	0.14471	-2.91275	0.00358258	0.0412972
OXSR1	ENSG00000172939	891.285	0.306329	0.1052	2.91188	0.00359264	0.0413785
CTNND1	ENSG00000198561	614.994	0.363409	0.124876	2.91016	0.00361241	0.0415647
BRAF	ENSG00000157764	795.793	0.348218	0.119664	2.90995	0.00361484	0.0415647
ARHGAP35	ENSG00000160007	1762.39	0.291381	0.100159	2.90918	0.00362375	0.0416322
METTL8	ENSG00000123600	855.82	0.332819	0.114434	2.90838	0.00363305	0.0417042
TFRC	ENSG00000072274	2966.39	-0.295601	0.101684	-2.90706	0.00364843	0.0418459
ATP5MC3	ENSG00000154518	863.427	-0.446473	0.153644	-2.90589	0.00366209	0.0419676
TM9SF4	ENSG00000101337	2506.08	0.284734	0.0980217	2.9048	0.00367484	0.0420786
FHIP1A	ENSG00000164142	853.286	0.343269	0.118247	2.90298	0.00369625	0.0422886
SLC17A5	ENSG00000119899	179.063	0.49767	0.171496	2.90193	0.00370868	0.0423955
CGGBP1	ENSG00000163320	1201.42	-0.370974	0.127898	-2.90055	0.00372512	0.042548
MYDGF	ENSG00000074842	637.136	-0.377407	0.13015	-2.89979	0.00373418	0.0426161
GNB4	ENSG00000114450	796.136	-0.459728	0.158592	-2.89881	0.00374586	0.0427029
RRAGA	ENSG00000155876	260.907	-0.479487	0.165419	-2.89863	0.00374799	0.0427029
CNOT4	ENSG00000080802	356.147	0.409107	0.141205	2.89725	0.00376444	0.0428548
ALDOA	ENSG00000149925	119.454	-0.589071	0.203411	-2.89596	0.00378004	0.0429967
PHACTR3	ENSG00000087495	129.814	0.577262	0.199385	2.89521	0.0037891	0.0430642
SRSF6	ENSG00000124193	951.194	-0.315924	0.109234	-2.89218	0.00382583	0.0434458
PFDN5	ENSG00000123349	73.0303	-0.71493	0.247239	-2.89166	0.00383216	0.0434818
RGS19	ENSG00000171700	70.06	-0.749276	0.259172	-2.89104	0.00383972	0.0435316
PPP1R12A	ENSG00000058272	1625.25	0.277244	0.0959171	2.89045	0.00384686	0.0435767
PSME3	ENSG00000131467	776.879	-0.429958	0.148899	-2.88758	0.00388216	0.0439042
TMSB4X	ENSG00000205542	1810.64	-0.434848	0.15058	-2.88782	0.00387917	0.0439042
GCNT2	ENSG00000111846	16.3001	-1.51098	0.52354	-2.88607	0.0039008	0.0440787
EPHA2	ENSG00000142627	3207.02	0.269592	0.0934455	2.88502	0.00391392	0.0441907
NME1	ENSG00000239672	316.935	-0.486453	0.168764	-2.88245	0.00394602	0.0445165
GALNT1	ENSG00000141429	1364.71	-0.354834	0.123174	-2.88076	0.00396718	0.0447186
LINC02210	ENSG00000293460	163.744	0.558842	0.194014	2.88043	0.00397139	0.04472
CD24	ENSG00000272398	575.962	-0.358469	0.124458	-2.88023	0.00397381	0.04472
TTLL3	ENSG00000214021	90.5195	0.785555	0.272789	2.87972	0.00398031	0.0447565
TIAM1	ENSG00000156299	112.19	0.600008	0.208504	2.87768	0.00400607	0.0450094
ATRX	ENSG00000085224	1882.59	0.322842	0.112203	2.87732	0.0040107	0.0450246
SLC7A8	ENSG00000092068	689.117	-0.360767	0.125426	-2.87634	0.00402319	0.045128
MNT	ENSG00000070444	140.325	0.611679	0.212692	2.87588	0.00402898	0.0451561
HMBS	ENSG00000256269	200.631	-0.499775	0.174055	-2.87137	0.00408699	0.045769
GSKIP	ENSG00000100744	260.574	-0.513483	0.178884	-2.87049	0.00409842	0.0458596
SETD2	ENSG00000181555	1805.5	0.303977	0.105923	2.86978	0.00410758	0.0459247
KDELR3	ENSG00000100196	167.625	0.501252	0.174686	2.86945	0.00411187	0.0459352
KDELR1	ENSG00000105438	849.803	0.330626	0.115247	2.86885	0.00411966	0.0459352
ARHGEF39	ENSG00000137135	76.7684	-0.684721	0.238688	-2.86868	0.00412188	0.0459352
KCTD6	ENSG00000168301	55.2092	-0.7945	0.276932	-2.86893	0.00411859	0.0459352
MVB12B	ENSG00000196814	61.6858	0.749404	0.261376	2.86715	0.0041419	0.046121
CCDC9B	ENSG00000188549	558.51	0.402101	0.140264	2.86674	0.0041473	0.0461437
SPAG9	ENSG00000008294	1667.87	0.292925	0.102252	2.86473	0.00417367	0.0463996
EMSY	ENSG00000158636	372.115	0.426516	0.149012	2.8623	0.00420577	0.046681
LSS	ENSG00000160285	1560	-0.278573	0.0973235	-2.86234	0.00420524	0.046681
GOLGA2P5	ENSG00000290571	56.5707	0.944659	0.330378	2.85933	0.00424543	0.0469789
DNASE1	ENSG00000213918	118.792	0.595916	0.208397	2.85953	0.00424272	0.0469789
NCOA6	ENSG00000198646	473.274	0.445754	0.15587	2.85978	0.00423934	0.0469789
-	ENSG00000260274	16.6578	-1.56464	0.547218	-2.85926	0.00424627	0.0469789
GREB1L	ENSG00000141449	172.483	0.519086	0.181593	2.85851	0.00425629	0.0470519
ZNF318	ENSG00000171467	575.474	0.336646	0.117829	2.85707	0.00427572	0.0471908
ABHD2	ENSG00000140526	1809.18	0.313567	0.109749	2.85712	0.00427499	0.0471908
HERC1	ENSG00000103657	2163.32	0.288194	0.100892	2.85645	0.00428403	0.0472446
UBE2N	ENSG00000177889	639.448	-0.327546	0.114712	-2.85536	0.00429877	0.0473691
IKBKE	ENSG00000263528	224.827	-0.438673	0.153697	-2.85415	0.00431528	0.047513
COL4A5	ENSG00000188153	3907.57	-0.338739	0.118728	-2.85308	0.00432979	0.0476346
LSM5	ENSG00000106355	261.409	-0.453013	0.1588	-2.85272	0.00433465	0.04765
TRIM29	ENSG00000137699	920.478	0.317624	0.111359	2.85225	0.00434108	0.0476825
DGKA	ENSG00000065357	2459.31	0.295288	0.103558	2.85143	0.00435237	0.0477684
GALNT18	ENSG00000110328	424.188	-0.378934	0.132929	-2.85065	0.00436293	0.0478461
PTGES	ENSG00000148344	73.1859	0.694063	0.243573	2.8495	0.00437876	0.0479814
AKAP8L	ENSG00000011243	576.632	0.35855	0.125932	2.84717	0.00441096	0.0482573
ADISSP	ENSG00000101220	187.702	-0.53981	0.189595	-2.84718	0.00441087	0.0482573
CSF3	ENSG00000108342	1362.05	-0.305635	0.107357	-2.8469	0.0044147	0.0482599
SLC16A14	ENSG00000163053	74.3673	0.691042	0.242852	2.84552	0.00443387	0.0483882
CCDC142	ENSG00000135637	285.498	-0.399617	0.140448	-2.8453	0.00443699	0.0483882
MIR22HG	ENSG00000186594	297.823	-0.42821	0.150482	-2.84559	0.00443297	0.0483882
LATS1	ENSG00000131023	1016.88	0.321292	0.112958	2.84435	0.00445025	0.0484176
PPIB	ENSG00000166794	3946.35	-0.283484	0.0996571	-2.84459	0.00444688	0.0484176
PEF1	ENSG00000162517	326.719	-0.460698	0.16196	-2.84451	0.00444802	0.0484176
MIR193BHG	ENSG00000262454	77.0952	0.908496	0.319642	2.84223	0.00447987	0.0487013
MSN	ENSG00000147065	5833.73	0.373183	0.131445	2.83907	0.00452446	0.0491472
ATXN2	ENSG00000204842	826.554	0.483868	0.170541	2.83726	0.00455026	0.0493495
CEBPB	ENSG00000172216	247.726	-0.424719	0.149682	-2.83747	0.00454727	0.0493495
RNF44	ENSG00000146083	169.916	0.491618	0.17337	2.83566	0.00457309	0.049519
CTU2	ENSG00000174177	111.475	-0.607704	0.214289	-2.83591	0.00456953	0.049519
COPG2	ENSG00000158623	402.642	-0.395685	0.13956	-2.83523	0.00457921	0.0495463
ANLN	ENSG00000011426	4007.4	0.314564	0.11099	2.83415	0.00459475	0.0496561
SNORA74B	ENSG00000212402	380.736	-1.30732	0.461293	-2.83402	0.00459658	0.0496561
UGDH	ENSG00000109814	580.236	-0.459397	0.162126	-2.83358	0.00460301	0.0496865
H2BC8	ENSG00000273802	747.03	-0.495916	0.175065	-2.83276	0.00461476	0.0497743
FDX1	ENSG00000137714	187.137	-0.490503	0.173203	-2.83195	0.00462651	0.0498619
PSMC5	ENSG00000087191	261.54	-0.439634	0.155325	-2.83041	0.00464889	0.0500246
MRPS7	ENSG00000125445	307.339	-0.45349	0.160214	-2.83053	0.00464716	0.0500246
TAF1	ENSG00000147133	598.719	0.42465	0.150082	2.82945	0.00466283	0.0501354
THAP11	ENSG00000168286	137.501	-0.572635	0.202403	-2.82918	0.00466676	0.0501385
SYT11	ENSG00000132718	34.5284	0.981385	0.347061	2.8277	0.00468837	0.0502529
EIF4G3	ENSG00000075151	1605.54	0.339502	0.120054	2.82792	0.00468518	0.0502529
MPP7	ENSG00000150054	185.167	-0.496237	0.175479	-2.82791	0.00468534	0.0502529
SLC9A7	ENSG00000065923	366.49	0.379964	0.134527	2.82444	0.0047364	0.0507282
BAZ1A	ENSG00000198604	1396.72	0.274989	0.097386	2.8237	0.00474726	0.0507654
CALM3	ENSG00000160014	624.03	-0.354415	0.125508	-2.82384	0.00474523	0.0507654
ZKSCAN8	ENSG00000198315	525.985	0.371355	0.13154	2.82314	0.00475558	0.0507754
ASXL1	ENSG00000171456	1383.14	0.277402	0.0982551	2.82328	0.00475349	0.0507754
RPL22L1	ENSG00000163584	1093.83	-0.452677	0.160381	-2.82251	0.00476493	0.0508357
PARP10	ENSG00000178685	359.277	-0.42681	0.151272	-2.82148	0.00478024	0.0509596
AMZ2	ENSG00000196704	525.978	-0.379473	0.134663	-2.81795	0.00483309	0.0514831
FBXW7	ENSG00000109670	1184.41	0.331243	0.117584	2.81708	0.00484619	0.0515826
R3HCC1	ENSG00000104679	139.151	-0.537337	0.190829	-2.8158	0.00486565	0.0517498
PABPC1	ENSG00000070756	9022.53	0.275774	0.0979511	2.81543	0.0048712	0.0517687
BTN2A2	ENSG00000124508	172.231	0.486798	0.172958	2.81454	0.00488475	0.0518585
FAP	ENSG00000078098	1167.69	0.291437	0.103553	2.81438	0.00488718	0.0518585
TNRC6A	ENSG00000090905	880.29	0.325621	0.115751	2.81311	0.00490648	0.0520231
ARHGAP22	ENSG00000128805	150.321	0.531027	0.188821	2.81232	0.00491853	0.0521106
SNX10	ENSG00000086300	84.9111	-0.698891	0.24854	-2.81198	0.00492369	0.0521252
SLC38A4-AS1	ENSG00000257261	119.379	0.673501	0.239556	2.81146	0.00493172	0.0521701
SMURF1	ENSG00000198742	690.99	0.35065	0.124758	2.81064	0.00494424	0.0522622
ADNP2	ENSG00000101544	792.682	0.322973	0.114977	2.80902	0.00496927	0.0524865
BLTP3A	ENSG00000065060	621.695	0.372492	0.13262	2.80871	0.00497401	0.0524962
EPCAM	ENSG00000119888	145.981	0.5151	0.183511	2.80692	0.00500174	0.0527033
CIC	ENSG00000079432	625.894	0.353494	0.125936	2.80694	0.00500146	0.0527033
LLGL1	ENSG00000131899	521.074	-0.355748	0.126749	-2.8067	0.00500513	0.0527033
POU2F2	ENSG00000028277	131.421	0.637706	0.22726	2.80607	0.00501504	0.0527673
SPTBN2	ENSG00000173898	602.515	0.333004	0.118686	2.80576	0.00501976	0.0527766
ATG9A	ENSG00000198925	444.723	0.352235	0.125571	2.80506	0.00503077	0.0528519
ARMC6	ENSG00000105676	268.21	-0.435505	0.155302	-2.80424	0.00504354	0.0529456
ZFR	ENSG00000056097	1660.94	0.275287	0.0982074	2.80312	0.00506107	0.0530891
ACAT2	ENSG00000120437	1120.94	-0.408998	0.145922	-2.80285	0.00506527	0.0530927
-	ENSG00000279608	41.8536	1.06868	0.38141	2.80191	0.00508013	0.0532078
NLRP3	ENSG00000162711	66.8191	0.794147	0.283933	2.79696	0.00515865	0.0539481
FSTL3	ENSG00000070404	871.059	0.321833	0.115062	2.79703	0.00515748	0.0539481
GMFB	ENSG00000197045	1069.86	-0.329517	0.117829	-2.79657	0.0051649	0.0539724
SYTL3	ENSG00000164674	108.464	0.650394	0.232717	2.79478	0.00519353	0.0541893
-	ENSG00000250532	43.6472	-0.917008	0.328113	-2.79479	0.00519333	0.0541893
CBX3	ENSG00000122565	1056.33	-0.379276	0.135747	-2.79399	0.00520625	0.0542808
PHF20	ENSG00000025293	784.254	0.351541	0.125881	2.79264	0.00522794	0.0543603
MIA3	ENSG00000154305	1712.54	0.32555	0.116583	2.79242	0.00523155	0.0543603
CDC42BPB	ENSG00000198752	1421.41	0.280913	0.100583	2.79285	0.00522458	0.0543603
GLUL	ENSG00000135821	7017.9	-0.289725	0.103729	-2.79311	0.00522036	0.0543603
ABCC10	ENSG00000124574	830.46	-0.307593	0.110158	-2.79229	0.00523364	0.0543603
BAZ1B	ENSG00000009954	1534.28	0.312163	0.111842	2.79112	0.00525266	0.0545167
C3orf52	ENSG00000114529	399.383	0.451069	0.161642	2.79054	0.00526199	0.0545723
FAM168A	ENSG00000054965	573.111	0.340103	0.121945	2.78897	0.00528752	0.0547957
MANCR	ENSG00000231298	167.505	0.485504	0.174138	2.78804	0.00530288	0.0549135
ADO	ENSG00000181915	291.23	-0.423552	0.151959	-2.78727	0.00531541	0.0550019
PWWP2B	ENSG00000171813	95.5111	-0.670783	0.240709	-2.78669	0.00532487	0.0550583
UBB	ENSG00000170315	1062.24	-0.415832	0.149242	-2.7863	0.00533134	0.0550839
LENG9	ENSG00000275183	51.9959	-0.869683	0.312218	-2.7855	0.00534453	0.0551786
PPCS	ENSG00000127125	207.111	-0.451999	0.162345	-2.78419	0.00536622	0.055361
DDR2	ENSG00000162733	31.1358	1.02512	0.368307	2.78334	0.0053803	0.055424
SLC38A4	ENSG00000139209	36.7222	0.956964	0.343911	2.78259	0.00539269	0.055424
TMEM123	ENSG00000152558	1905.79	0.269826	0.0969459	2.78326	0.00538149	0.055424
FRYL	ENSG00000075539	4183.57	0.247853	0.0890955	2.78188	0.00540457	0.055424
MAPKAPK3	ENSG00000114738	545.663	-0.354052	0.127238	-2.7826	0.00539257	0.055424
SERP1	ENSG00000120742	1388.94	-0.402793	0.144745	-2.78278	0.00538958	0.055424
NOP16	ENSG00000048162	215.683	-0.484776	0.17425	-2.78207	0.00540137	0.055424
MRPL34	ENSG00000130312	75.7719	-0.663078	0.238352	-2.78193	0.00540366	0.055424
MRPL17	ENSG00000158042	351.714	-0.407161	0.146443	-2.78034	0.00543028	0.0556183
RENO1	ENSG00000287431	57.7048	-0.832111	0.299293	-2.78026	0.0054316	0.0556183
C8orf33	ENSG00000182307	418.274	-0.38049	0.136959	-2.77812	0.00546742	0.0559435
KCNQ1OT1	ENSG00000269821	958.358	0.485778	0.174941	2.77682	0.00548939	0.0561023
CCDC93	ENSG00000125633	495.523	0.36389	0.131051	2.77672	0.0054911	0.0561023
FAM111A	ENSG00000166801	475.049	-0.351573	0.126736	-2.77406	0.00553613	0.0565203
NSD3	ENSG00000147548	1934.88	0.285573	0.102963	2.77355	0.0055448	0.0565668
IK	ENSG00000113141	464.805	0.377464	0.136138	2.77265	0.00556022	0.0566821
MT-RNR1	ENSG00000211459	1.84801e+06	-0.2909	0.104935	-2.77218	0.0055682	0.0567214
COL22A1	ENSG00000169436	24.1557	-1.18931	0.429054	-2.77193	0.00557242	0.0567224
NOLC1	ENSG00000166197	1145.28	0.32905	0.118736	2.77128	0.00558372	0.0567663
C10orf95-AS1	ENSG00000269609	157.778	-0.53044	0.191411	-2.7712	0.00558499	0.0567663
ZNF483	ENSG00000173258	179.786	0.462348	0.166881	2.77052	0.00559669	0.0568139
H1-10	ENSG00000184897	329.751	0.409002	0.14763	2.77045	0.00559794	0.0568139
ITGA5	ENSG00000161638	5612.3	0.260271	0.0939942	2.769	0.00562278	0.0569958
IL31RA	ENSG00000164509	586.061	-0.327447	0.118258	-2.76893	0.00562415	0.0569958
VHL	ENSG00000134086	447.232	0.37104	0.134066	2.76759	0.00564725	0.0571457
COPRS	ENSG00000172301	122.435	-0.563917	0.203743	-2.76779	0.00564383	0.0571457
PRDM2	ENSG00000116731	501.064	0.40289	0.145592	2.76726	0.00565303	0.0571621
PROSER2	ENSG00000148426	359.516	0.408537	0.14768	2.76637	0.00566838	0.0572752
SACS	ENSG00000151835	5505.43	0.270307	0.0977305	2.76584	0.00567762	0.0573265
MARS2	ENSG00000247626	271.343	-0.428141	0.154843	-2.76501	0.00569214	0.0574309
JMY	ENSG00000152409	404.339	0.353419	0.12783	2.76475	0.00569665	0.0574342
ZRANB1	ENSG00000019995	430.642	0.36112	0.130644	2.76416	0.00570697	0.0574962
TLR3	ENSG00000164342	204.936	-0.443012	0.160308	-2.76351	0.00571838	0.057569
TOP1	ENSG00000198900	1285.95	0.307405	0.111283	2.76238	0.00573824	0.0577266
CISD1	ENSG00000122873	188.907	-0.456028	0.1651	-2.76213	0.00574249	0.0577271
HLA-G	ENSG00000204632	17.7905	-1.33213	0.482362	-2.76168	0.00575043	0.0577647
SCAMP2	ENSG00000140497	370.09	0.403301	0.146048	2.76143	0.00575489	0.0577673
UACA	ENSG00000137831	511.086	0.343953	0.124572	2.76108	0.005761	0.0577865
LCAT	ENSG00000213398	84.6459	0.709984	0.2572	2.76043	0.00577245	0.0578591
H2BC11	ENSG00000124635	773.078	-0.831249	0.301204	-2.75975	0.00578452	0.0579379
WNT5B	ENSG00000111186	160.925	0.506604	0.18368	2.75808	0.00581417	0.0581635
-	ENSG00000273139	20.1759	-1.27924	0.463826	-2.75801	0.0058155	0.0581635
IFRD2	ENSG00000214706	621.494	-0.376686	0.136703	-2.7555	0.00586022	0.0585682
TWF2-DT	ENSG00000243224	21.1621	-1.2728	0.462162	-2.75401	0.00588698	0.0587929
ZNF248	ENSG00000198105	267.155	0.488262	0.177314	2.75366	0.00589336	0.0588138
H2BC18	ENSG00000203814	323.285	-0.497521	0.180732	-2.75281	0.00590863	0.0589235
PSRC1	ENSG00000134222	113.891	-0.557455	0.202537	-2.75237	0.00591661	0.0589603
CHST14	ENSG00000169105	182.947	0.471595	0.171444	2.75072	0.00594645	0.0591804
IDH3A	ENSG00000166411	303.477	-0.406854	0.147911	-2.75067	0.0059473	0.0591804
MAN1B1	ENSG00000177239	1542.49	-0.281789	0.102475	-2.74982	0.00596281	0.0592918
S100A3	ENSG00000188015	41.584	0.934367	0.339913	2.74884	0.00598067	0.0594264
STX3	ENSG00000166900	238.513	0.411814	0.149994	2.74554	0.0060412	0.0599845
SLC22A5	ENSG00000197375	431.424	0.44092	0.160698	2.74378	0.00607361	0.0602194
CCNT1	ENSG00000129315	1398.4	0.3139	0.114395	2.74401	0.00606942	0.0602194
ZNF33A	ENSG00000189180	499.805	0.353646	0.128953	2.74245	0.00609835	0.0603776
SAMD9	ENSG00000205413	1066.2	-0.327849	0.119537	-2.74265	0.00609457	0.0603776
MIDEAS	ENSG00000156030	1239.27	0.29339	0.107026	2.74129	0.00611991	0.0604605
SHC1	ENSG00000160691	3425.84	-0.271528	0.0990502	-2.74132	0.00611937	0.0604605
PGD	ENSG00000142657	766.689	-0.354876	0.129449	-2.74143	0.00611725	0.0604605
UQCC5	ENSG00000168273	50.8167	-0.787031	0.287139	-2.74094	0.00612634	0.0604806
AMOTL2	ENSG00000114019	819.098	0.316847	0.115685	2.73888	0.00616483	0.0608169
CERNA2	ENSG00000285972	28.0768	-1.03059	0.376583	-2.73669	0.00620604	0.0611796
RPSA	ENSG00000168028	2829.56	-0.372542	0.13617	-2.73586	0.00622166	0.0612896
DOCK11	ENSG00000147251	319.066	-0.372671	0.136265	-2.73491	0.00623971	0.0613794
MIR99AHG	ENSG00000215386	126.691	-0.64596	0.236179	-2.73504	0.0062372	0.0613794
LTBR	ENSG00000111321	1558.51	0.273658	0.100079	2.73442	0.00624898	0.0614267
TTC39B	ENSG00000155158	556.4	-0.336866	0.123207	-2.73414	0.00625432	0.0614353
GHITM	ENSG00000165678	1446.67	-0.362843	0.132807	-2.73211	0.00629305	0.0617716
COX14	ENSG00000178449	56.9451	-0.758521	0.277955	-2.72894	0.00635385	0.0623239
PPARA	ENSG00000186951	505.321	0.352562	0.129231	2.72815	0.00636907	0.0624287
MRPL11	ENSG00000174547	244.804	-0.453561	0.166538	-2.72347	0.0064601	0.0632759
UPP1	ENSG00000183696	1290.37	0.306649	0.112632	2.72259	0.0064773	0.0633991
NEK3	ENSG00000136098	129.179	0.542554	0.199313	2.72212	0.00648653	0.0634443
TIMM8B	ENSG00000150779	141.997	-0.593744	0.218161	-2.72159	0.00649685	0.0635001
KIF3A	ENSG00000131437	486.802	0.358631	0.13183	2.7204	0.00652025	0.0636594
MDK	ENSG00000110492	58.6176	-0.735812	0.27049	-2.72029	0.0065224	0.0636594
HOMER2	ENSG00000103942	424.915	0.357815	0.131566	2.71967	0.00653478	0.063735
ZNF440	ENSG00000171295	312.143	0.372049	0.136829	2.71908	0.00654635	0.0638026
USP18	ENSG00000184979	33.9836	-0.997036	0.366807	-2.71815	0.00656488	0.0639379
AURKAIP1	ENSG00000175756	161.855	-0.556153	0.204643	-2.71768	0.00657423	0.0639836
RAB11FIP1	ENSG00000156675	267.255	0.432311	0.159134	2.71666	0.00659448	0.06409
MAGED1	ENSG00000179222	1032.7	0.335417	0.123462	2.71675	0.00659261	0.06409
DDT	ENSG00000099977	179.791	-0.518258	0.190809	-2.7161	0.00660555	0.0641522
SMPD2	ENSG00000135587	99.8581	-0.585932	0.215818	-2.71494	0.00662877	0.0643323
STMP1	ENSG00000243317	281.797	-0.400284	0.147462	-2.71449	0.00663776	0.0643741
SCAF4	ENSG00000156304	412.292	0.38191	0.140848	2.71151	0.0066977	0.0649096
CPE	ENSG00000109472	173.756	0.458963	0.169369	2.70985	0.00673141	0.065148
B2M	ENSG00000166710	2998.25	-0.29025	0.107118	-2.70963	0.00673582	0.065148
COMMD3	ENSG00000148444	88.7336	-0.605642	0.223518	-2.7096	0.00673651	0.065148
SCHIP1	ENSG00000151967	104.906	0.620499	0.22905	2.70901	0.00674851	0.0652182
PAK6	ENSG00000137843	113.376	-0.581474	0.214727	-2.70797	0.00676952	0.0653753
BRWD1	ENSG00000185658	2826.68	0.2543	0.0939171	2.70771	0.00677502	0.0653825
RRAD	ENSG00000166592	16.7511	1.42002	0.524503	2.70737	0.00678196	0.0653895
EXPH5	ENSG00000110723	869.265	0.303427	0.112081	2.7072	0.00678526	0.0653895
NBPF26	ENSG00000273136	63.0041	0.728998	0.269371	2.7063	0.00680381	0.0654308
LINC02381	ENSG00000250742	40.0984	-0.864337	0.31936	-2.70646	0.00680042	0.0654308
LINC01126	ENSG00000279873	39.546	-0.888909	0.328444	-2.70643	0.00680114	0.0654308
KCNC4	ENSG00000116396	110.243	0.614828	0.227272	2.70525	0.00682532	0.0655585
ZNF675	ENSG00000197372	286.53	0.413071	0.152696	2.70519	0.00682662	0.0655585
RBM45	ENSG00000155636	263.356	-0.409291	0.151381	-2.70371	0.00685702	0.0657278
NHP2	ENSG00000145912	292.873	-0.480622	0.177751	-2.7039	0.00685311	0.0657278
LSM2	ENSG00000204392	149.421	-0.543938	0.201188	-2.70363	0.00685859	0.0657278
ARPC2	ENSG00000163466	2246.45	-0.276804	0.102419	-2.70267	0.0068786	0.0658277
SNAPIN	ENSG00000143553	97.5888	-0.574895	0.2127	-2.70284	0.00687491	0.0658277
SUMO3	ENSG00000184900	434.123	-0.408563	0.151202	-2.70211	0.0068901	0.0658919
GALNT11	ENSG00000178234	511.535	0.349029	0.129213	2.70118	0.00690931	0.0660298
GRHPR	ENSG00000137106	630.782	-0.315579	0.116847	-2.70079	0.00691758	0.0660629
PHB1	ENSG00000167085	919.51	-0.365614	0.135405	-2.70016	0.00693068	0.0660737
HIGD1A	ENSG00000181061	305.92	-0.391539	0.145017	-2.69996	0.00693485	0.0660737
SYT1	ENSG00000067715	221.387	-0.416866	0.154395	-2.69999	0.00693408	0.0660737
BLOC1S4	ENSG00000186222	61.0396	-0.738047	0.27337	-2.69981	0.00693793	0.0660737
PYGB	ENSG00000100994	2741.31	-0.263417	0.0975989	-2.69897	0.00695544	0.0661946
BRD10	ENSG00000183354	630.782	0.345018	0.127869	2.69822	0.00697112	0.0662064
TNFAIP3	ENSG00000118503	1346.72	0.30214	0.111976	2.69825	0.00697042	0.0662064
MARCHF6	ENSG00000145495	4177.72	0.253875	0.094089	2.69824	0.00697064	0.0662064
GNL3L	ENSG00000130119	662.136	0.346791	0.128588	2.69692	0.00699846	0.0664202
ALDH2	ENSG00000111275	127.204	-0.564162	0.209259	-2.696	0.00701771	0.0665569
DSTN	ENSG00000125868	1438.19	-0.378096	0.140327	-2.6944	0.00705154	0.0667856
-	ENSG00000243486	134.31	-0.522136	0.193783	-2.69444	0.00705069	0.0667856
PEAR1	ENSG00000187800	50.1982	0.806216	0.299309	2.69359	0.00706871	0.0669022
ITGB8	ENSG00000105855	1234.5	-0.288149	0.107016	-2.69259	0.00709002	0.0670116
CAT	ENSG00000121691	334.298	-0.380755	0.141404	-2.69267	0.00708818	0.0670116
-	ENSG00000283341	58.7044	-0.72539	0.269469	-2.69193	0.00710406	0.0670983
IGSF8	ENSG00000162729	549.628	-0.330635	0.122853	-2.69131	0.00711714	0.0671756
PHB2	ENSG00000215021	1430.62	-0.322669	0.119908	-2.69098	0.00712426	0.0671912
DCTPP1	ENSG00000179958	105.138	-0.659232	0.244997	-2.69078	0.00712856	0.0671912
PGP	ENSG00000184207	185.377	-0.479899	0.178416	-2.68978	0.00714995	0.0673466
TBILA	ENSG00000261488	66.5579	0.884474	0.329192	2.6868	0.00721403	0.0678452
ILVBL	ENSG00000105135	798.173	-0.418294	0.155695	-2.68663	0.00721768	0.0678452
RNVU1-17	ENSG00000207349	22.763	-1.43311	0.533388	-2.68681	0.0072139	0.0678452
ZNF616	ENSG00000204611	269.58	0.433195	0.161259	2.68633	0.00722426	0.0678606
SMIM12	ENSG00000163866	369.96	-0.35823	0.133374	-2.68591	0.00723331	0.0678993
TMEM250	ENSG00000238227	388.767	-0.373607	0.139173	-2.68447	0.00726439	0.0681445
NDUFS8	ENSG00000110717	361.575	-0.365321	0.136127	-2.68367	0.00728181	0.0682614
WSB2	ENSG00000176871	414.06	-0.409646	0.152705	-2.6826	0.00730531	0.068435
MARVELD2	ENSG00000152939	1069.4	0.338489	0.126229	2.68156	0.00732808	0.0686016
CLDN12	ENSG00000157224	1156.41	0.283431	0.105756	2.68004	0.00736142	0.0688668
JTB	ENSG00000143543	142.21	-0.626868	0.233996	-2.67897	0.00738497	0.0690402
WIPF2	ENSG00000171475	351.032	0.38523	0.143914	2.67681	0.00743263	0.0694385
ACVR1	ENSG00000115170	601.795	0.329767	0.123212	2.67642	0.00744125	0.0694719
C9orf72	ENSG00000147894	406.737	0.369401	0.138039	2.67607	0.00744908	0.0694978
CDKN2AIP	ENSG00000168564	175.148	-0.545054	0.203768	-2.67488	0.0074757	0.0696989
EFNA5	ENSG00000184349	502.475	0.35277	0.131912	2.67429	0.00748875	0.0697702
PRDX2	ENSG00000167815	474.097	-0.41612	0.155612	-2.67408	0.00749349	0.0697702
AACS	ENSG00000081760	445.163	-0.328149	0.122771	-2.67284	0.00752119	0.0699806
ECI2	ENSG00000198721	301.224	-0.376246	0.140802	-2.67217	0.00753635	0.0700743
NDUFAF8	ENSG00000224877	180.218	-0.446767	0.167209	-2.67191	0.00754218	0.0700811
SQSTM1	ENSG00000161011	1648.72	0.281389	0.105327	2.67157	0.00754979	0.0701045
ICE1	ENSG00000164151	1351.35	0.268328	0.100476	2.67056	0.0075725	0.0702679
BTD	ENSG00000169814	294.652	0.397201	0.14885	2.66847	0.00761975	0.0706111
PSMA1	ENSG00000129084	297.596	-0.422546	0.158341	-2.66858	0.0076172	0.0706111
ADCY6	ENSG00000174233	609.993	0.320079	0.120007	2.66718	0.00764916	0.0708359
CDK4	ENSG00000135446	476.697	-0.409845	0.153725	-2.66609	0.00767381	0.0709932
LZTFL1	ENSG00000163818	147.182	-0.476065	0.17857	-2.66598	0.00767647	0.0709932
KRT8	ENSG00000170421	1158.29	-0.392885	0.147483	-2.66394	0.0077231	0.0713764
NACA	ENSG00000196531	1065.34	-0.32887	0.123465	-2.66367	0.00772927	0.0713854
-	ENSG00000259924	16.9237	1.40128	0.526265	2.66269	0.00775187	0.0714061
MED31	ENSG00000108590	109.842	-0.558471	0.209741	-2.66267	0.00775228	0.0714061
SNORD9	ENSG00000199436	70.7271	-0.895282	0.336188	-2.66304	0.00774383	0.0714061
-	ENSG00000286107	21.7695	-1.17722	0.442026	-2.66323	0.00773935	0.0714061
MRS2	ENSG00000124532	329.769	-0.377771	0.141891	-2.66241	0.00775838	0.0714144
PPA2	ENSG00000138777	723.706	-0.302123	0.113492	-2.66207	0.00776622	0.0714388
-	ENSG00000287769	48.0452	-0.779927	0.293011	-2.66177	0.00777308	0.0714542
PPIL1	ENSG00000137168	229.866	-0.453688	0.170463	-2.6615	0.00777938	0.0714642
ZNF195	ENSG00000005801	1015.07	0.327548	0.123096	2.66091	0.00779292	0.0714932
MMP2	ENSG00000087245	197.401	-0.425723	0.159979	-2.66111	0.0077883	0.0714932
-	ENSG00000268205	868.203	0.345166	0.129753	2.66019	0.00780973	0.0715996
NALT1	ENSG00000237886	46.0022	0.906881	0.341041	2.65915	0.00783379	0.0717723
DAPK1	ENSG00000196730	183.218	0.53342	0.20066	2.65833	0.00785301	0.0718527
ZNF791	ENSG00000173875	468.297	0.338942	0.127492	2.65854	0.007848	0.0718527
CHD8	ENSG00000100888	2494.65	0.255497	0.0961438	2.65744	0.00787357	0.0719929
SLX4	ENSG00000188827	286.764	0.405401	0.152691	2.65504	0.00792998	0.072372
CENPJ	ENSG00000151849	470.7	0.395952	0.149128	2.65511	0.00792824	0.072372
SPTLC3	ENSG00000172296	176.032	-0.466698	0.175792	-2.65484	0.00793469	0.072372
AKR1C3	ENSG00000196139	109.092	-0.538099	0.202691	-2.65478	0.00793608	0.072372
BACH1-IT2	ENSG00000228817	47.1225	0.934279	0.352151	2.65306	0.00797648	0.0726922
OTULIN-DT	ENSG00000261360	19.2657	-1.25836	0.47435	-2.6528	0.00798266	0.0727003
ANK2	ENSG00000145362	235.359	-0.455106	0.171616	-2.65189	0.00800432	0.0728493
YWHAQ	ENSG00000134308	1758.24	-0.322999	0.121835	-2.65111	0.00802272	0.0729686
SNX3	ENSG00000112335	430.051	-0.385343	0.145404	-2.65015	0.00804552	0.0731111
LBHD1	ENSG00000162194	154.931	-0.494444	0.186582	-2.65001	0.00804902	0.0731111
DUS1L	ENSG00000169718	466.319	-0.325972	0.12306	-2.64889	0.00807576	0.0732572
CCNQ	ENSG00000262919	79.6821	-0.627254	0.236782	-2.64908	0.00807107	0.0732572
PGLS	ENSG00000130313	232.053	-0.469432	0.177261	-2.64825	0.00809086	0.0733457
TSPAN5-DT	ENSG00000260641	22.7634	-1.13331	0.428084	-2.6474	0.00811144	0.0734839
RBM19	ENSG00000122965	654.405	0.337377	0.127487	2.64636	0.00813627	0.0736603
NGRN	ENSG00000182768	69.6608	-0.675962	0.255587	-2.64474	0.00817544	0.0739176
NFIX	ENSG00000008441	47.8892	-0.795007	0.300596	-2.64477	0.00817468	0.0739176
-	ENSG00000246090	195.889	0.48128	0.1821	2.64294	0.00821895	0.0742622
EID1	ENSG00000255302	460.85	-0.440624	0.166763	-2.64222	0.0082365	0.0743718
ANKRD12	ENSG00000101745	497.541	0.343795	0.130157	2.6414	0.00825649	0.0745034
RBBP6	ENSG00000122257	1026.33	0.310964	0.1178	2.63976	0.00829646	0.074815
HADHB	ENSG00000138029	1120.96	-0.277332	0.10507	-2.6395	0.00830294	0.0748244
LINC00370	ENSG00000223617	310.984	0.427187	0.162032	2.63644	0.00837808	0.0754057
PRSS23	ENSG00000150687	665.359	-0.347197	0.131692	-2.63643	0.00837842	0.0754057
ITGA4	ENSG00000115232	1753.07	-0.251829	0.0955373	-2.63592	0.00839091	0.0754688
-	ENSG00000262879	179.456	0.490917	0.186283	2.63533	0.00840556	0.0755512
EXTL2	ENSG00000162694	230.184	-0.405757	0.154068	-2.63362	0.00844807	0.0758836
SMC2	ENSG00000136824	873.15	0.313741	0.119195	2.63217	0.00848424	0.07601
MEGF8	ENSG00000105429	1219.44	-0.300402	0.114102	-2.63273	0.00847006	0.07601
PRDX5	ENSG00000126432	607.831	-0.338642	0.128639	-2.6325	0.00847584	0.07601
TMEM14A	ENSG00000096092	125.266	-0.579937	0.220324	-2.63221	0.00848325	0.07601
CDK2AP1	ENSG00000111328	510.77	-0.381244	0.144859	-2.63182	0.00849291	0.076038
BCL2L2	ENSG00000129473	309.329	0.361413	0.137418	2.63002	0.00853788	0.0763909
FAM217B	ENSG00000196227	278.702	-0.392734	0.149487	-2.6272	0.00860896	0.0769769
SMIM10L2A	ENSG00000178947	33.5483	0.942763	0.35908	2.6255	0.00865225	0.0773136
RCOR1	ENSG00000089902	803.365	0.308797	0.117675	2.62416	0.00868626	0.0775672
SH3BP2	ENSG00000087266	313.18	0.436951	0.166588	2.62294	0.00871748	0.0777955
DHX38	ENSG00000140829	510.174	0.371317	0.141598	2.62233	0.00873314	0.0778847
COL27A1	ENSG00000196739	476.91	0.421434	0.160786	2.62108	0.00876507	0.0781187
MT-CO2	ENSG00000198712	23435.5	0.304952	0.116377	2.62038	0.00878326	0.0782302
TLN1	ENSG00000137076	4495.63	0.256486	0.0979043	2.61976	0.00879923	0.0783217
KLF5	ENSG00000102554	1457.62	0.27123	0.103655	2.61665	0.00887974	0.0789872
WNT2B	ENSG00000134245	35.534	0.927772	0.354969	2.61367	0.00895756	0.0796279
SRGN	ENSG00000122862	24.0884	-1.11247	0.425672	-2.61343	0.00896374	0.0796314
ECHS1	ENSG00000127884	279.997	-0.420261	0.16096	-2.61097	0.0090287	0.0801352
SETD9	ENSG00000155542	24.241	-1.06269	0.407029	-2.61084	0.00903211	0.0801352
THOC7	ENSG00000163634	235.362	-0.428273	0.164183	-2.60852	0.00909358	0.0805766
COQ4	ENSG00000167113	141.542	-0.489433	0.187615	-2.60872	0.00908829	0.0805766
-	ENSG00000287562	37.0165	1.02607	0.393423	2.60807	0.00910553	0.0806305
DNMT1	ENSG00000130816	1411.78	0.265675	0.101891	2.60746	0.00912176	0.0807223
SAMD4B	ENSG00000179134	437.312	0.336044	0.128928	2.60644	0.00914886	0.0809101
ARPC5L	ENSG00000136950	226.832	-0.39269	0.150723	-2.60537	0.00917738	0.0811101
ARPC3	ENSG00000111229	576	-0.336922	0.129337	-2.605	0.0091875	0.0811474
PDS5B	ENSG00000083642	1265.72	0.262583	0.100841	2.60392	0.00921648	0.0812989
ARF5	ENSG00000004059	309.593	-0.463542	0.178007	-2.60406	0.00921259	0.0812989
GXYLT1	ENSG00000151233	514.898	0.323236	0.124181	2.60294	0.00924273	0.081426
RPL35	ENSG00000136942	1779.54	-0.321529	0.123523	-2.60299	0.00924146	0.081426
DDX42	ENSG00000198231	764.074	0.29827	0.114608	2.60252	0.00925401	0.081438
S100A16	ENSG00000188643	1807.85	-0.346921	0.133305	-2.60245	0.00925593	0.081438
SH2B3	ENSG00000111252	334.086	-0.391373	0.150407	-2.6021	0.00926549	0.0814609
-	ENSG00000286482	29.5017	-0.996133	0.382845	-2.60192	0.00927038	0.0814609
HTRA2	ENSG00000115317	267.221	-0.398153	0.153062	-2.60125	0.00928836	0.0815667
WNK4	ENSG00000126562	25.6137	1.07467	0.413179	2.60097	0.00929596	0.0815814
IFNLR1	ENSG00000185436	222.658	0.421407	0.162057	2.60037	0.00931239	0.0816734
IVNS1ABP	ENSG00000116679	1964.35	0.254554	0.0979245	2.59949	0.00933622	0.0817782
MAF	ENSG00000178573	46.6553	-0.804747	0.309569	-2.59957	0.00933397	0.0817782
CPA6	ENSG00000165078	30.0729	-0.950246	0.365763	-2.59798	0.00937735	0.0820861
EXT1	ENSG00000182197	3671.74	0.264791	0.101971	2.59674	0.00941144	0.082254
EIF4A1	ENSG00000161960	525.192	-0.331003	0.127454	-2.59705	0.00940291	0.082254
MLST8	ENSG00000167965	115.167	-0.514534	0.198155	-2.59662	0.00941447	0.082254
RBM33	ENSG00000184863	858.508	0.329854	0.127044	2.59637	0.00942149	0.0822631
UNG	ENSG00000076248	280.311	-0.419802	0.161707	-2.59608	0.00942954	0.0822811
IGFBP6	ENSG00000167779	61.5912	-0.732297	0.282118	-2.59571	0.0094395	0.0823158
MAD2L2	ENSG00000116670	172.859	-0.445343	0.171588	-2.59542	0.00944767	0.0823349
PSMB4	ENSG00000159377	905.139	-0.35209	0.135681	-2.59499	0.00945946	0.0823854
ZNF646	ENSG00000167395	325.423	0.37647	0.1451	2.59456	0.00947114	0.0824349
BLZF2P	ENSG00000258565	44.0403	0.853391	0.329049	2.59351	0.00950031	0.0826364
ASH1L	ENSG00000116539	1732.3	0.286018	0.11033	2.59239	0.00953118	0.0828269
H2AC20	ENSG00000184260	464.305	-0.430147	0.165934	-2.59228	0.00953425	0.0828269
TCERG1	ENSG00000113649	1604.87	0.292859	0.113011	2.59143	0.00955781	0.0829268
C17orf58	ENSG00000186665	48.6389	-0.763968	0.294798	-2.5915	0.00955594	0.0829268
RTN3	ENSG00000133318	660.515	0.3187	0.123019	2.59067	0.00957906	0.0829599
MYD88	ENSG00000172936	119.558	-0.539355	0.208163	-2.59103	0.00956895	0.0829599
TEDC1	ENSG00000185347	97.635	-0.545505	0.210568	-2.59064	0.00957972	0.0829599
COMMD4	ENSG00000140365	210.348	-0.439335	0.169694	-2.58898	0.00962605	0.0833087
PARD3	ENSG00000148498	870.6	0.284868	0.110129	2.58667	0.00969083	0.0838166
DPH5	ENSG00000117543	378.082	-0.348274	0.134709	-2.58537	0.00972739	0.0839762
PIM2	ENSG00000102096	115.501	-0.551109	0.213165	-2.58536	0.00972761	0.0839762
COA6	ENSG00000168275	118.065	-0.571673	0.221092	-2.58568	0.00971866	0.0839762
EEF1A1	ENSG00000156508	20100.4	-0.337469	0.130562	-2.58474	0.00974529	0.0840761
DDX3Y	ENSG00000067048	838.981	0.299927	0.116054	2.58439	0.00975527	0.0840791
SAP18	ENSG00000150459	272.862	-0.415276	0.160692	-2.58429	0.00975787	0.0840791
AVPI1	ENSG00000119986	127.555	0.506051	0.195875	2.58354	0.00977913	0.0842095
PTPRM	ENSG00000173482	1447.42	0.350757	0.135792	2.58304	0.00979333	0.0842492
NSMF	ENSG00000165802	281.129	-0.377553	0.146171	-2.58295	0.00979599	0.0842492
HMGN2	ENSG00000198830	462.252	-0.380006	0.147152	-2.5824	0.00981158	0.0843305
FXYD5	ENSG00000089327	318.007	0.414446	0.160618	2.58032	0.00987098	0.0847314
DENND2C	ENSG00000175984	431.371	0.343501	0.133122	2.58034	0.00987034	0.0847314
KIF21A	ENSG00000139116	852.948	0.284553	0.110287	2.58012	0.00987671	0.0847314
PIR	ENSG00000087842	73.2824	-0.632565	0.245203	-2.57976	0.00988696	0.0847665
DMXL2	ENSG00000104093	1476.86	0.275226	0.106697	2.57951	0.00989418	0.0847755
SLC16A1	ENSG00000155380	7764.19	0.272673	0.105752	2.57841	0.00992564	0.0848833
LMBR1	ENSG00000105983	1375.4	0.259523	0.100644	2.57863	0.00991941	0.0848833
ASAP2	ENSG00000151693	1785.68	0.25368	0.0983895	2.57833	0.00992805	0.0848833
MRPL54	ENSG00000183617	91.9195	-0.597787	0.231861	-2.57821	0.00993144	0.0848833
MFSD4B	ENSG00000173214	929.846	0.333346	0.129358	2.57693	0.00996815	0.0851441
POM121	ENSG00000196313	224.269	0.471701	0.18315	2.5755	0.0100096	0.0851811
PALM2AKAP2	ENSG00000157654	1569.55	0.315974	0.122648	2.57628	0.00998709	0.0851811
PSMG1	ENSG00000183527	213.21	-0.423631	0.164482	-2.57555	0.0100081	0.0851811
PEX10	ENSG00000157911	167.584	-0.449573	0.174529	-2.57592	0.00999737	0.0851811
RAVER1	ENSG00000161847	154.794	-0.450741	0.174944	-2.57648	0.00998108	0.0851811
ABRACL	ENSG00000146386	257.355	-0.480983	0.186723	-2.57592	0.00999723	0.0851811
SNRK	ENSG00000163788	711.134	0.296533	0.115172	2.57469	0.010033	0.0853267
VWDE	ENSG00000146530	29.0233	1.03238	0.401279	2.57273	0.0100901	0.0857594
STAM-DT	ENSG00000260589	37.5475	-0.864828	0.336309	-2.57153	0.0101251	0.0859506
ALKBH7	ENSG00000125652	55.3127	-0.877726	0.3413	-2.57171	0.0101197	0.0859506
SMIM30	ENSG00000214194	322.467	-0.409073	0.159138	-2.57056	0.0101535	0.0861387
ADRM1	ENSG00000130706	683.941	-0.365122	0.142053	-2.57032	0.0101605	0.086145
SMG6	ENSG00000070366	539.327	0.328559	0.127853	2.56982	0.0101752	0.0862169
NET1	ENSG00000173848	1900.12	0.256791	0.0999506	2.56918	0.0101938	0.0863212
TECR	ENSG00000099797	342.144	0.355657	0.138464	2.56859	0.0102112	0.0863238
CYTH1	ENSG00000108669	621.037	0.325443	0.126697	2.56868	0.0102087	0.0863238
TMBIM6	ENSG00000139644	9556.62	0.27388	0.106629	2.56853	0.010213	0.0863238
TMEM50B	ENSG00000142188	727.97	-0.281139	0.109469	-2.5682	0.0102228	0.0863466
C11orf71	ENSG00000180425	55.188	-0.777124	0.302616	-2.56802	0.0102282	0.0863466
SLC38A10	ENSG00000157637	992.35	-0.282737	0.110117	-2.56761	0.0102401	0.0863941
VLDLR	ENSG00000147852	195.685	0.458787	0.178746	2.5667	0.0102673	0.0864638
KCNS2	ENSG00000156486	221.296	0.420851	0.163956	2.56686	0.0102625	0.0864638
NPC1	ENSG00000141458	3501.57	0.258529	0.100722	2.56677	0.010265	0.0864638
HMGCR	ENSG00000113161	9524.2	-0.255082	0.0994187	-2.56574	0.0102957	0.0865972
ATL1	ENSG00000198513	21.7132	-1.12132	0.437018	-2.56583	0.0102928	0.0865972
RNF111	ENSG00000157450	705.114	0.278797	0.108694	2.56497	0.0103184	0.0867057
CXCL16	ENSG00000161921	23.6153	-1.04889	0.408942	-2.56488	0.0103212	0.0867057
GAREM2	ENSG00000157833	14.322	1.44183	0.562447	2.56349	0.0103626	0.0868938
SDHD	ENSG00000204370	264.874	-0.39828	0.155355	-2.56367	0.0103572	0.0868938
HEXA-AS1	ENSG00000260339	16.0239	-1.3332	0.520031	-2.5637	0.0103563	0.0868938
ATP5PO	ENSG00000241837	236.265	-0.419897	0.163916	-2.56165	0.0104175	0.0873012
NSD2	ENSG00000109685	1668.38	0.258388	0.100915	2.56045	0.0104538	0.087552
IQGAP1	ENSG00000140575	11366.5	0.240411	0.0939291	2.55949	0.0104825	0.0876854
WNT7B	ENSG00000188064	90.6228	-0.569515	0.222494	-2.55969	0.0104765	0.0876854
ZNHIT1	ENSG00000106400	264.658	-0.396218	0.154818	-2.55924	0.01049	0.087695
KRT18	ENSG00000111057	1772.68	-0.396702	0.155038	-2.55874	0.0105052	0.0877687
POLR3D	ENSG00000168495	342.923	0.351799	0.137601	2.55666	0.0105682	0.0882138
C14orf119	ENSG00000179933	345.695	-0.427315	0.167144	-2.55656	0.0105713	0.0882138
PEX6	ENSG00000124587	279.142	-0.392432	0.153547	-2.55577	0.0105953	0.0883603
TRANK1	ENSG00000168016	327.424	-0.357947	0.140094	-2.55504	0.0106175	0.0884916
SELENON	ENSG00000162430	757.486	0.313651	0.122784	2.55448	0.0106345	0.0885802
NOP14-AS1	ENSG00000249673	266.377	0.401812	0.15734	2.55377	0.0106563	0.0887076
DUSP9	ENSG00000130829	16.8969	-1.27204	0.498234	-2.5531	0.010677	0.0888266
TNC	ENSG00000041982	1974.94	-0.299093	0.117168	-2.55269	0.0106894	0.0888758
SKA2	ENSG00000182628	330.142	-0.34936	0.136884	-2.55224	0.0107034	0.0889383
PTHLH	ENSG00000087494	733.923	-0.305794	0.119843	-2.55162	0.0107224	0.0889762
RRP1	ENSG00000160214	289.809	-0.384091	0.150538	-2.55146	0.0107273	0.0889762
IFNE	ENSG00000184995	104.865	-0.632509	0.24788	-2.55167	0.0107207	0.0889762
LMBRD1	ENSG00000168216	593.019	0.31246	0.122509	2.5505	0.010757	0.0890072
HIPK1	ENSG00000163349	1080.61	0.270262	0.105961	2.55058	0.0107545	0.0890072
NDUFAF3	ENSG00000178057	136.586	-0.541731	0.212401	-2.55051	0.0107565	0.0890072
PNPLA4	ENSG00000006757	78.9383	-0.60493	0.237124	-2.55111	0.010738	0.0890072
SNORA63C	ENSG00000201448	47.5785	-1.03514	0.405942	-2.54996	0.0107735	0.0890902
ANXA7	ENSG00000138279	869.133	-0.351125	0.13772	-2.54956	0.0107858	0.0891383
CSNK1E	ENSG00000213923	1073.84	0.306323	0.120161	2.54927	0.0107948	0.0891595
TMCC1	ENSG00000172765	429.969	0.338242	0.132734	2.54827	0.0108257	0.0892003
ZNF37A	ENSG00000075407	501.759	0.325376	0.12768	2.54838	0.0108225	0.0892003
C6orf62	ENSG00000112308	2427.54	-0.27226	0.106836	-2.54838	0.0108223	0.0892003
TMED7	ENSG00000134970	2413.27	-0.321953	0.126337	-2.54836	0.0108231	0.0892003
JUNB	ENSG00000171223	832.228	-0.322024	0.126404	-2.54758	0.0108474	0.0893256
MYL5	ENSG00000215375	77.2677	-0.610579	0.239737	-2.54687	0.0108695	0.0894537
RPN1	ENSG00000163902	8252.37	-0.246691	0.0969035	-2.54574	0.0109046	0.089635
ABCA2	ENSG00000107331	255.555	-0.38004	0.149274	-2.54592	0.0108989	0.089635
SCNN1A	ENSG00000111319	202.731	0.428931	0.168572	2.5445	0.0109435	0.0899016
CMTM4	ENSG00000183723	556.902	0.331475	0.130342	2.54313	0.0109865	0.0900936
LAMC1	ENSG00000135862	7670.95	0.22308	0.0877124	2.54331	0.0109808	0.0900936
PTGES3	ENSG00000110958	1668.3	-0.334869	0.131657	-2.5435	0.0109749	0.0900936
-	ENSG00000273338	28.9227	0.954211	0.375365	2.54209	0.0110192	0.0902767
ZBTB37	ENSG00000185278	567.023	0.33471	0.131672	2.542	0.011022	0.0902767
AQP3	ENSG00000165272	100.513	0.604229	0.237833	2.54056	0.0110674	0.0905301
ARID2	ENSG00000189079	1265.4	0.261939	0.103104	2.54052	0.0110687	0.0905301
COMMD6	ENSG00000188243	271.445	-0.428698	0.168752	-2.5404	0.0110727	0.0905301
VDAC3	ENSG00000078668	588.158	-0.322254	0.126891	-2.53961	0.0110976	0.0906499
SLC39A1	ENSG00000143570	24.0439	-1.0657	0.419646	-2.53952	0.0111005	0.0906499
STARD7	ENSG00000084090	1691.65	-0.336848	0.132696	-2.5385	0.0111329	0.0908605
GARRE1	ENSG00000166398	354.93	0.345083	0.135963	2.53806	0.0111468	0.0909199
CYB5B	ENSG00000103018	663.876	-0.313735	0.123713	-2.53598	0.0112132	0.0914072
POLE3	ENSG00000148229	335.439	-0.467477	0.184374	-2.53548	0.0112292	0.0914836
EIF3K	ENSG00000178982	518.814	-0.363749	0.143478	-2.53523	0.0112374	0.0914963
ATP5PB	ENSG00000116459	878.16	-0.399975	0.157791	-2.53484	0.01125	0.0915445
CAVIN3	ENSG00000170955	91.2764	-0.586035	0.231243	-2.53428	0.0112679	0.0916251
NMI	ENSG00000123609	63.714	-0.672285	0.265294	-2.53411	0.0112732	0.0916251
DUOX1	ENSG00000137857	1202.54	-0.271746	0.107252	-2.53371	0.0112863	0.0916772
RPS6KA1	ENSG00000117676	862.204	-0.343877	0.135734	-2.53346	0.0112943	0.0916881
FJX1	ENSG00000179431	549.608	-0.343272	0.135539	-2.53265	0.0113204	0.0918454
MTR	ENSG00000116984	1672.45	0.261867	0.103431	2.5318	0.0113479	0.0919603
AOX1	ENSG00000138356	144.859	-0.501201	0.197962	-2.5318	0.0113478	0.0919603
TPT1	ENSG00000133112	8900.85	-0.304806	0.120421	-2.53117	0.0113681	0.0920697
OSTC	ENSG00000198856	773.305	-0.351887	0.13909	-2.52992	0.0114089	0.0923454
CTSD	ENSG00000117984	664.755	-0.300031	0.118658	-2.52854	0.0114538	0.0926543
TGM1	ENSG00000092295	137.709	0.546966	0.216462	2.52684	0.0115092	0.0929935
TMEM160	ENSG00000130748	16.5564	-1.27095	0.502947	-2.52701	0.0115037	0.0929935
TLNRD1	ENSG00000140406	318.495	-0.377169	0.149291	-2.52641	0.0115236	0.0930553
MED1	ENSG00000125686	828.135	0.307007	0.121583	2.52507	0.0115674	0.0933542
STARD4	ENSG00000164211	2351.07	-0.25481	0.100954	-2.52401	0.0116024	0.0935384
SF3B5	ENSG00000169976	268.593	-0.481876	0.19092	-2.52397	0.0116039	0.0935384
-	ENSG00000280355	19.2299	1.22459	0.485312	2.52331	0.0116256	0.0935459
ADAM23	ENSG00000114948	136.533	0.519126	0.205763	2.52294	0.0116379	0.0935459
NAV2	ENSG00000166833	398.09	0.328292	0.130124	2.52291	0.0116388	0.0935459
ATP5PF	ENSG00000154723	162.514	-0.456949	0.181084	-2.52341	0.0116224	0.0935459
BRMS1	ENSG00000174744	202.781	-0.468821	0.185816	-2.52304	0.0116344	0.0935459
EXOC3-AS1	ENSG00000221990	28.4899	-1.04144	0.412904	-2.52223	0.0116615	0.0936732
ATG16L2	ENSG00000168010	389.088	0.461189	0.182994	2.52025	0.0117272	0.0941464
PSMD13	ENSG00000185627	658.273	-0.310346	0.123218	-2.51866	0.0117801	0.0942956
PAPPA2	ENSG00000116183	190.281	-0.435615	0.172928	-2.51906	0.011767	0.0942956
SNRNP25	ENSG00000161981	92.6439	-0.558785	0.221854	-2.5187	0.0117788	0.0942956
RAB1AP1	ENSG00000229023	15.5235	-1.34443	0.533655	-2.51928	0.0117596	0.0942956
LDHD	ENSG00000166816	18.9886	-1.35224	0.536826	-2.51896	0.0117701	0.0942956
IARS1	ENSG00000196305	8665.35	-0.22185	0.0880999	-2.51817	0.0117967	0.0943736
KDM5B	ENSG00000117139	3014.04	0.227597	0.0903927	2.51787	0.0118065	0.0943973
NBN	ENSG00000104320	1587.23	-0.256524	0.101947	-2.51626	0.0118609	0.0947767
ZBTB20	ENSG00000181722	65.3559	0.717235	0.285123	2.51553	0.0118855	0.094808
TMEM161B	ENSG00000164180	814.059	0.325243	0.129288	2.51565	0.0118813	0.094808
TNKS	ENSG00000173273	1296.59	0.247859	0.0985283	2.51561	0.0118825	0.094808
C6orf132	ENSG00000188112	212.323	0.423499	0.16839	2.51499	0.0119037	0.0948984
SNHG16	ENSG00000163597	1722.23	-0.310792	0.123602	-2.51446	0.0119213	0.0949839
MTCO1P12	ENSG00000237973	62.009	-0.680212	0.270668	-2.51309	0.011968	0.0953004
-	ENSG00000260948	18.0051	1.23486	0.491479	2.51254	0.0119864	0.0953919
FAAP100	ENSG00000185504	338.466	-0.34622	0.137891	-2.51083	0.0120447	0.0958006
SECISBP2L	ENSG00000138593	544.166	0.295885	0.117861	2.51044	0.0120579	0.09585
-	ENSG00000279838	68.7988	0.646237	0.257566	2.50901	0.0121069	0.0960172
PCDHGC3	ENSG00000240184	468.494	0.320289	0.127631	2.50949	0.0120905	0.0960172
LRP12	ENSG00000147650	1309.97	0.267751	0.106715	2.50902	0.0121066	0.0960172
HDHD3	ENSG00000119431	108.12	-0.533525	0.212634	-2.50912	0.0121032	0.0960172
CCT2	ENSG00000166226	1925.73	-0.333723	0.133051	-2.50823	0.0121337	0.0961742
OTUB1	ENSG00000167770	353.751	-0.346911	0.138356	-2.50738	0.012163	0.0963515
HECTD4	ENSG00000173064	1295.29	0.33785	0.134779	2.50669	0.0121869	0.0964849
SBF2	ENSG00000133812	1181.15	0.302066	0.120553	2.50568	0.0122216	0.0967043
ZNF8	ENSG00000278129	138.629	0.468764	0.187144	2.50483	0.012251	0.0968807
ERCC6L2-AS1	ENSG00000175611	35.5057	-0.855749	0.341854	-2.50326	0.0123056	0.0972414
NEBL	ENSG00000078114	32.8049	-0.876646	0.350223	-2.50311	0.0123107	0.0972414
ZMAT3	ENSG00000172667	1249.2	0.268397	0.107239	2.5028	0.0123214	0.0972699
GRIPAP1	ENSG00000068400	220.689	0.468815	0.187353	2.50231	0.0123386	0.0973496
-	ENSG00000277534	249.671	-0.419685	0.167763	-2.50166	0.0123612	0.0974721
ZDHHC17	ENSG00000186908	679.487	0.305885	0.122331	2.50048	0.0124027	0.0977428
ZNF407-AS1	ENSG00000264247	202.594	-0.401365	0.160575	-2.49956	0.0124348	0.0978842
-	ENSG00000268798	21.0045	-1.12095	0.448433	-2.4997	0.01243	0.0978842
STRAP	ENSG00000023734	1040.93	-0.341552	0.136679	-2.49893	0.0124568	0.0980013
EMP2	ENSG00000213853	504.01	0.31874	0.127585	2.49826	0.0124806	0.098068
TXNIP	ENSG00000265972	4147.1	0.273688	0.109568	2.49788	0.0124938	0.098068
YEATS2	ENSG00000163872	1197.42	0.271199	0.108571	2.49789	0.0124935	0.098068
DIMT1	ENSG00000086189	383.783	-0.316745	0.126782	-2.49834	0.0124775	0.098068
CMTR2	ENSG00000180917	607.134	-0.287632	0.115162	-2.49762	0.0125029	0.0980831
ELP6	ENSG00000163832	186.892	-0.407847	0.163328	-2.49711	0.0125211	0.0981697
MIGA1	ENSG00000180488	591.826	0.304571	0.121991	2.49667	0.0125366	0.0981794
FUOM	ENSG00000148803	110.638	-0.539669	0.216139	-2.49685	0.0125301	0.0981794
-	ENSG00000278896	26.8011	1.06323	0.426038	2.49563	0.0125735	0.0984025
AGER	ENSG00000204305	30.4131	0.971642	0.389395	2.49526	0.0125865	0.0984025
SLC30A1	ENSG00000170385	2856.93	0.264991	0.106191	2.49541	0.0125812	0.0984025
ACTL10	ENSG00000288649	14.6075	-1.37425	0.550969	-2.49424	0.0126227	0.0986293
PRMT1	ENSG00000126457	1030.43	-0.334386	0.134106	-2.49344	0.0126511	0.0986567
UBL5	ENSG00000198258	381.209	-0.383379	0.153774	-2.49313	0.0126621	0.0986567
DTD2	ENSG00000129480	193.313	-0.407658	0.16347	-2.49378	0.0126392	0.0986567
BIRC5	ENSG00000089685	337.601	-0.424459	0.17024	-2.49329	0.0126564	0.0986567
RAB35-AS1	ENSG00000277283	50.1708	-0.732761	0.293895	-2.49328	0.0126571	0.0986567
RUSC2	ENSG00000198853	304.76	0.358642	0.143935	2.4917	0.0127135	0.099001
RBM28	ENSG00000106344	821.731	0.293215	0.117718	2.49082	0.0127449	0.0991898
DGKQ	ENSG00000145214	243.499	-0.382352	0.153519	-2.49059	0.0127532	0.0991979
RIDA	ENSG00000132541	140.903	-0.4674	0.187694	-2.49022	0.0127665	0.0992454
TNFRSF10D	ENSG00000173530	501.698	0.317477	0.127514	2.48973	0.0127839	0.0992681
DENR	ENSG00000139726	437.188	-0.34802	0.139776	-2.48984	0.0127801	0.0992681
CTH	ENSG00000116761	153.514	0.500402	0.201057	2.48886	0.0128152	0.0993204
ZNF236	ENSG00000130856	480.13	0.330401	0.132769	2.48854	0.0128267	0.0993204
DNER	ENSG00000187957	560.837	0.308379	0.123916	2.48861	0.0128242	0.0993204
SNHG6	ENSG00000245910	521.716	-0.344371	0.138348	-2.48917	0.0128042	0.0993204
ASL	ENSG00000126522	258.066	-0.366169	0.147108	-2.48913	0.0128057	0.0993204
ZKSCAN2	ENSG00000155592	185.423	0.418084	0.168062	2.48767	0.0128581	0.0995077
PLD3	ENSG00000105223	873.641	0.25963	0.104386	2.4872	0.0128752	0.0995839
HACD2	ENSG00000206527	1565.25	0.243933	0.098098	2.48662	0.0128962	0.0996899
XRCC1	ENSG00000073050	126.002	0.510565	0.205458	2.48501	0.0129547	0.100086
TMEM132A	ENSG00000006118	1360.4	-0.264024	0.10627	-2.48446	0.0129749	0.100186
CPTP	ENSG00000224051	109.682	-0.518251	0.208633	-2.48403	0.0129905	0.10025
MT-RNR2	ENSG00000210082	1.04911e+07	-0.23759	0.0956647	-2.48357	0.0130071	0.100322
TCEA1	ENSG00000187735	728.061	-0.327738	0.132019	-2.48251	0.013046	0.100418
PPP4C	ENSG00000149923	344.486	-0.405722	0.163432	-2.48251	0.0130462	0.100418
TRAPPC14	ENSG00000146826	124.24	-0.489258	0.197088	-2.48243	0.0130488	0.100418
ANKRD37	ENSG00000186352	23.6702	-1.02913	0.414518	-2.48272	0.0130383	0.100418
EMSY-DT	ENSG00000255135	34.0662	-0.856645	0.345247	-2.48125	0.0130922	0.100696
POP4	ENSG00000105171	181.887	-0.416921	0.168102	-2.48016	0.0131323	0.100948
CEP152	ENSG00000103995	492.76	0.337512	0.136187	2.47831	0.0132008	0.101418
SPACA6-AS1	ENSG00000269959	17.978	-1.16723	0.471164	-2.47734	0.0132367	0.101637
UBAP2L	ENSG00000143569	1258.77	0.313536	0.126674	2.47513	0.0133188	0.10217
VCPIP1	ENSG00000175073	1841.88	0.280611	0.113375	2.47507	0.013321	0.10217
FCHSD2	ENSG00000137478	374.414	0.319611	0.129169	2.47435	0.0133478	0.102318
CELSR2	ENSG00000143126	926.289	0.294794	0.119154	2.47406	0.0133589	0.102346
PPP1R35	ENSG00000160813	54.7424	-0.703688	0.284586	-2.47267	0.0134108	0.102687
PTPRS	ENSG00000105426	64.373	0.702135	0.284049	2.47188	0.0134405	0.1028
C1QBP	ENSG00000108561	1158.83	-0.320693	0.129731	-2.47198	0.0134367	0.1028
TMEM126B	ENSG00000171204	250.377	-0.372468	0.150743	-2.47089	0.0134779	0.103028
RNU6-1291P	ENSG00000252400	17.3696	1.28036	0.518296	2.47033	0.0134988	0.103029
STON1	ENSG00000243244	30.0723	0.910463	0.368571	2.47025	0.0135019	0.103029
-	ENSG00000266088	47.3663	0.763579	0.309151	2.46992	0.0135142	0.103029
AKT3	ENSG00000117020	899.765	0.266966	0.108088	2.46989	0.0135155	0.103029
METTL26	ENSG00000130731	114.979	-0.524939	0.212529	-2.46996	0.0135129	0.103029
GTF3C1	ENSG00000077235	2723.08	0.220629	0.089347	2.46934	0.0135361	0.103104
LGALSL	ENSG00000119862	166.053	-0.467787	0.189446	-2.46923	0.0135403	0.103104
ACLY	ENSG00000131473	6249.33	-0.298054	0.120746	-2.46844	0.0135704	0.103219
RPL15	ENSG00000174748	2941.5	-0.334401	0.135462	-2.4686	0.0135645	0.103219
MBD4	ENSG00000129071	321.764	-0.344844	0.139904	-2.46486	0.0137067	0.104198
TSN	ENSG00000211460	631.252	-0.371354	0.150698	-2.46422	0.0137311	0.104326
STAMBPL1	ENSG00000138134	33.5847	-0.861669	0.349768	-2.46354	0.0137571	0.104466
FAM193A	ENSG00000125386	261.604	0.443848	0.180196	2.46314	0.0137725	0.104525
SS18L2	ENSG00000008324	59.0775	-0.676885	0.274849	-2.46276	0.0137874	0.10458
LNCAROD	ENSG00000231131	196.943	-0.393775	0.159945	-2.46194	0.0138187	0.10476
ECE1	ENSG00000117298	1720.99	0.257777	0.104783	2.46012	0.0138892	0.105237
DPYSL2	ENSG00000092964	1519.01	-0.331072	0.134588	-2.4599	0.0138975	0.105242
COPZ1	ENSG00000111481	596.784	-0.364664	0.148341	-2.45829	0.01396	0.105656
CAV2	ENSG00000105971	1704.66	-0.28088	0.114276	-2.45792	0.0139746	0.105709
CASTOR2	ENSG00000274070	100.624	0.539396	0.219514	2.45723	0.0140013	0.105795
SAT1	ENSG00000130066	1435.68	0.247139	0.100572	2.45733	0.0139976	0.105795
SMDT1	ENSG00000183172	44.5199	-0.752416	0.30624	-2.45695	0.0140124	0.10582
CDC5L	ENSG00000096401	1020.58	0.286581	0.116712	2.45545	0.0140707	0.106202
DIXDC1	ENSG00000150764	465.28	0.335165	0.136546	2.45459	0.0141045	0.106283
SHROOM2	ENSG00000146950	414.766	0.323	0.131577	2.45484	0.0140947	0.106283
PSMB1	ENSG00000008018	878.682	-0.343411	0.139905	-2.45459	0.0141043	0.106283
NUDT16L1	ENSG00000168101	67.0014	-0.613084	0.24997	-2.45263	0.0141818	0.106806
SCARNA3	ENSG00000252906	39.5977	-1.0489	0.427793	-2.45189	0.0142108	0.106966
ADPRS	ENSG00000116863	145.532	-0.503661	0.205438	-2.45165	0.0142204	0.10698
THAP7-AS1	ENSG00000230513	25.329	-1.00065	0.408241	-2.45113	0.0142409	0.107075
LUC7L3	ENSG00000108848	933.331	0.380915	0.155439	2.45057	0.014263	0.107111
DCTD	ENSG00000129187	563.16	-0.307296	0.125391	-2.45071	0.0142576	0.107111
LCDR	ENSG00000273148	38.8619	-0.887425	0.362152	-2.45042	0.014269	0.107111
-	ENSG00000269825	183.662	0.417993	0.170614	2.44994	0.014288	0.107182
TRABD2A	ENSG00000186854	16.6781	-1.2114	0.494492	-2.44979	0.0142941	0.107182
TLE5	ENSG00000104964	491.393	-0.33274	0.135919	-2.44807	0.0143624	0.10758
NCDN	ENSG00000020129	307.214	-0.366248	0.149608	-2.44806	0.0143627	0.10758
PCGF1	ENSG00000115289	159.496	-0.437241	0.178653	-2.44743	0.0143878	0.107709
TGOLN2	ENSG00000152291	1187.65	0.266715	0.108995	2.44703	0.014404	0.107771
ZNF680	ENSG00000173041	272.461	0.412476	0.168628	2.44607	0.0144423	0.107879
ZNF623	ENSG00000183309	735.384	0.288157	0.117808	2.44599	0.0144455	0.107879
SLC3A2	ENSG00000168003	17173.8	-0.28138	0.115034	-2.44606	0.0144427	0.107879
CDCA7	ENSG00000144354	404.14	-0.321102	0.131283	-2.44588	0.0144498	0.107879
PPP1R12B	ENSG00000077157	428.449	0.3984	0.162915	2.44545	0.014467	0.107949
UTRN	ENSG00000152818	2860.81	0.245143	0.100261	2.44504	0.0144836	0.108014
EEF1B2	ENSG00000114942	1171.22	-0.337448	0.138032	-2.44471	0.014497	0.108056
KATNAL2	ENSG00000167216	19.0124	1.13722	0.465427	2.44339	0.01455	0.108255
ZDHHC9	ENSG00000188706	537.504	0.283848	0.116176	2.44326	0.0145553	0.108255
MRPS16	ENSG00000182180	692.81	-0.327106	0.133876	-2.44335	0.0145515	0.108255
ATP5F1D	ENSG00000099624	99.7476	-0.52388	0.214413	-2.44332	0.0145527	0.108255
TMEM63A	ENSG00000196187	503.344	0.339567	0.139006	2.44283	0.0145725	0.108325
TMOD3	ENSG00000138594	2149.83	0.274701	0.112478	2.44225	0.0145959	0.10844
-	ENSG00000286136	23.3086	1.04576	0.428253	2.44192	0.0146095	0.108483
ADAMTS6	ENSG00000049192	917.935	0.287493	0.117752	2.44151	0.0146261	0.108547
ZNF496	ENSG00000162714	471.878	0.298701	0.122372	2.44091	0.0146501	0.108667
PJA2	ENSG00000198961	1762.86	0.300902	0.123368	2.43905	0.0147258	0.109169
-	ENSG00000260955	18.5545	1.16417	0.477486	2.43812	0.0147638	0.109392
VAMP3	ENSG00000049245	662.049	-0.345531	0.141776	-2.43716	0.014803	0.109623
SLC6A9	ENSG00000196517	291.294	0.351577	0.144298	2.43646	0.0148317	0.109757
H3C7	ENSG00000277775	756.991	-1.03671	0.425522	-2.43633	0.014837	0.109757
IWS1	ENSG00000163166	615.837	0.310999	0.127712	2.43516	0.0148851	0.109995
RUNX1	ENSG00000159216	842.707	0.270783	0.111192	2.43528	0.0148804	0.109995
BTN3A3	ENSG00000111801	88.3264	-0.585841	0.240603	-2.43489	0.0148964	0.110019
MOB1A	ENSG00000114978	1753.6	-0.330377	0.135714	-2.43437	0.0149179	0.110119
TAF8	ENSG00000137413	304.342	0.332933	0.136793	2.43385	0.014939	0.110215
PRR12	ENSG00000126464	152.638	0.457777	0.188179	2.43267	0.014988	0.110511
RNF19A	ENSG00000034677	1191.39	0.240655	0.0989333	2.4325	0.0149951	0.110511
ATP5F1B	ENSG00000110955	3285.08	-0.3636	0.14951	-2.43194	0.0150182	0.110621
NEMP2	ENSG00000189362	749.767	0.281699	0.115882	2.43091	0.015061	0.110877
CADM4	ENSG00000105767	27.6161	0.945807	0.389142	2.43049	0.0150783	0.110877
-	ENSG00000272518	30.4036	0.924558	0.380425	2.43033	0.0150852	0.110877
NR2C2	ENSG00000177463	865.208	0.283291	0.116552	2.43059	0.0150742	0.110877
CDK14	ENSG00000058091	346.951	0.327421	0.134746	2.42992	0.015102	0.110883
CCT4	ENSG00000115484	2867.44	-0.334755	0.137762	-2.42994	0.0151011	0.110883
-	ENSG00000285280	19.0169	1.1713	0.482228	2.42894	0.0151429	0.111123
DLC1	ENSG00000164741	139.182	0.499297	0.205652	2.42788	0.0151873	0.111324
PPP1R13L	ENSG00000104881	363.347	0.375936	0.154886	2.42717	0.0152171	0.111324
MACO1	ENSG00000204178	378.821	0.349215	0.143857	2.42751	0.0152028	0.111324
SLC25A37	ENSG00000147454	778.06	0.315045	0.129776	2.4276	0.0151991	0.111324
ATF6	ENSG00000118217	1493.02	0.249223	0.10268	2.42717	0.0152171	0.111324
UQCRB	ENSG00000156467	1005.77	-0.255984	0.105468	-2.42713	0.0152189	0.111324
IRF3	ENSG00000126456	378.237	-0.375799	0.154847	-2.4269	0.0152284	0.111335
SART3	ENSG00000075856	722.376	0.285568	0.1177	2.42624	0.015256	0.111477
-	ENSG00000272335	120.155	0.491588	0.202683	2.42541	0.0152913	0.111676
CYP27C1	ENSG00000186684	86.4314	0.588252	0.242639	2.42439	0.015334	0.111891
PRELID3B	ENSG00000101166	839.71	-0.320838	0.132342	-2.42432	0.015337	0.111891
CEP170	ENSG00000143702	907.402	0.28746	0.118615	2.42347	0.0153729	0.112078
S100A9	ENSG00000163220	385.978	-0.490718	0.202498	-2.42333	0.0153789	0.112078
NIPAL3	ENSG00000001461	748.328	0.290768	0.120012	2.42283	0.0154002	0.112089
ATXN10	ENSG00000130638	751.876	-0.287019	0.11847	-2.42272	0.0154048	0.112089
RXYLT1	ENSG00000118600	259.185	-0.377753	0.155918	-2.42277	0.0154026	0.112089
CTSC	ENSG00000109861	10743.2	0.206603	0.0852885	2.4224	0.0154186	0.112129
ZNF431	ENSG00000196705	455.343	0.407298	0.168182	2.42177	0.015445	0.112262
TRAF4	ENSG00000076604	489.938	-0.292791	0.121015	-2.41947	0.015543	0.112869
SUSD5	ENSG00000173705	207.284	-0.41519	0.171607	-2.41943	0.0155449	0.112869
SPPL3	ENSG00000157837	444.51	0.317627	0.131308	2.41895	0.0155653	0.112917
KHNYN	ENSG00000100441	1149.35	0.266361	0.110126	2.4187	0.0155762	0.112917
CKS1B	ENSG00000173207	127.049	-0.478822	0.197952	-2.41888	0.0155684	0.112917
STK3	ENSG00000104375	790.014	0.262171	0.108446	2.41753	0.0156263	0.112924
ARF6	ENSG00000165527	1167.96	-0.301181	0.124575	-2.41767	0.0156202	0.112924
FOCAD	ENSG00000188352	985.838	-0.325383	0.134587	-2.41764	0.0156214	0.112924
PREB	ENSG00000138073	353.202	-0.347126	0.143536	-2.41839	0.0155893	0.112924
TBCC	ENSG00000124659	114.649	-0.541177	0.22379	-2.41823	0.0155961	0.112924
H4C1	ENSG00000278637	68.7844	-0.667055	0.27588	-2.41792	0.0156095	0.112924
FSTL1	ENSG00000163430	2533.29	0.259095	0.107232	2.4162	0.0156833	0.113242
GTF3C6	ENSG00000155115	123.344	-0.527977	0.218523	-2.41612	0.0156869	0.113242
ZNF91	ENSG00000167232	572.955	0.38963	0.161306	2.41547	0.0157148	0.113384
ZNF606-AS1	ENSG00000176593	103.2	0.572064	0.236912	2.41466	0.0157497	0.113576
CDCA4	ENSG00000170779	460.561	-0.368904	0.152858	-2.41338	0.0158054	0.113918
COL5A2	ENSG00000204262	997.565	-0.257148	0.106608	-2.41209	0.0158613	0.114261
IL18BP	ENSG00000137496	114.892	0.6336	0.26279	2.41105	0.0159068	0.114393
CHCHD7	ENSG00000170791	360.348	-0.328763	0.136347	-2.41123	0.0158988	0.114393
ACTG1	ENSG00000184009	8825.5	-0.352685	0.146287	-2.41091	0.0159129	0.114393
ESR1	ENSG00000091831	64.761	-0.644724	0.26739	-2.41117	0.0159013	0.114393
RPL27	ENSG00000131469	2600.4	-0.347808	0.144315	-2.41005	0.0159502	0.114601
NDUFAF4	ENSG00000123545	114.778	-0.504684	0.209451	-2.40956	0.0159718	0.114697
PLK3	ENSG00000173846	599.137	0.277139	0.115031	2.40926	0.0159851	0.114732
SRPRA	ENSG00000182934	1093.92	0.282933	0.11747	2.40856	0.0160158	0.114764
MT-CO3	ENSG00000198938	80891.2	0.201257	0.0835647	2.40839	0.0160229	0.114764
RECQL4	ENSG00000160957	321.309	-0.351619	0.145973	-2.40879	0.0160053	0.114764
SNHG32	ENSG00000204387	223.793	-0.395586	0.164234	-2.40868	0.0160103	0.114764
ARID4A	ENSG00000032219	299.139	0.387852	0.161094	2.40761	0.0160572	0.11495
-	ENSG00000289532	52.0885	-0.698067	0.289986	-2.40725	0.0160733	0.115005
HOOK3	ENSG00000168172	1168.66	0.26238	0.109029	2.40652	0.0161052	0.115174
CCNC	ENSG00000112237	784.7	-0.285397	0.118621	-2.40596	0.0161302	0.11526
-	ENSG00000289280	19.9991	-1.10518	0.459368	-2.40587	0.016134	0.11526
LUZP1	ENSG00000169641	2371.27	0.291753	0.121291	2.40539	0.0161552	0.115351
LRRC42	ENSG00000116212	405.026	-0.365348	0.151905	-2.4051	0.0161678	0.115381
RBM6	ENSG00000004534	569.199	0.355076	0.147685	2.40429	0.016204	0.115513
TRIM59	ENSG00000213186	249.61	-0.360119	0.149783	-2.40428	0.0162045	0.115513
CREBL2	ENSG00000111269	208.688	-0.42696	0.177595	-2.40412	0.0162115	0.115513
GRB7	ENSG00000141738	184.515	0.406915	0.169323	2.40319	0.0162527	0.115747
RPL10A	ENSG00000198755	2686.45	-0.28943	0.120446	-2.40299	0.0162614	0.115749
COTL1	ENSG00000103187	665.053	-0.331219	0.13787	-2.4024	0.0162878	0.115877
FAM193B	ENSG00000146067	240.732	0.415387	0.173003	2.40104	0.0163487	0.116238
IFT80	ENSG00000068885	193.221	-0.398535	0.165995	-2.40089	0.0163555	0.116238
KIF3C	ENSG00000084731	227.996	0.397646	0.165656	2.40044	0.0163754	0.116308
SYNE3	ENSG00000176438	576.55	0.302565	0.126054	2.40029	0.0163823	0.116308
LRRFIP1	ENSG00000124831	1562.15	0.270239	0.112625	2.39946	0.0164192	0.11651
SERINC5	ENSG00000164300	1053.29	0.280435	0.116896	2.39901	0.0164393	0.116532
MGAT2	ENSG00000168282	646.827	-0.302311	0.126006	-2.39917	0.0164323	0.116532
GPAA1	ENSG00000197858	763.778	-0.291976	0.121737	-2.39841	0.0164662	0.116603
PMAIP1	ENSG00000141682	198.937	-0.437207	0.182289	-2.39842	0.0164659	0.116603
ODC1	ENSG00000115758	642.472	-0.341581	0.142458	-2.39777	0.0164954	0.11675
RHOA	ENSG00000067560	1479.46	-0.310736	0.129618	-2.39733	0.0165153	0.11683
PIEZO1	ENSG00000103335	3509.82	0.224498	0.0936605	2.39693	0.0165331	0.116852
INTS5	ENSG00000185085	288.507	-0.442553	0.184637	-2.39688	0.0165353	0.116852
EPB41L4A-AS1	ENSG00000224032	285.952	-0.339047	0.141519	-2.39576	0.0165858	0.117148
SNCA	ENSG00000145335	215.149	-0.375418	0.156764	-2.3948	0.0166296	0.117397
CCDC22	ENSG00000101997	129.25	-0.470049	0.196336	-2.39411	0.0166608	0.117558
FAM174A-DT	ENSG00000247877	19.5228	1.17326	0.490125	2.39379	0.0166753	0.117599
PAG1	ENSG00000076641	1097.51	0.265405	0.110882	2.39357	0.0166853	0.117609
HECA	ENSG00000112406	430.878	0.367441	0.15353	2.39328	0.0166987	0.117644
ATF4	ENSG00000128272	1549.83	-0.306428	0.128144	-2.39128	0.0167896	0.118223
AMMECR1L	ENSG00000144233	548.957	0.308476	0.129055	2.39027	0.0168361	0.118477
TASOR2	ENSG00000108021	2782.32	0.223781	0.0936276	2.39012	0.0168429	0.118477
INKA1	ENSG00000185614	59.0468	-0.678244	0.28383	-2.38962	0.0168659	0.118579
ZBTB8A	ENSG00000160062	67.7671	0.60529	0.253353	2.38911	0.0168891	0.118681
PRSS8	ENSG00000052344	436.671	0.302432	0.126671	2.38753	0.0169621	0.119133
ACKR3	ENSG00000144476	36.9469	-0.794086	0.332628	-2.38731	0.0169724	0.119144
RGS10	ENSG00000148908	120.427	-0.483844	0.202707	-2.38691	0.0169904	0.119211
ARHGEF7	ENSG00000102606	693.671	0.273932	0.114776	2.38666	0.0170023	0.119233
FLJ42393	ENSG00000279891	38.9843	0.866189	0.362973	2.38637	0.0170155	0.119265
MRPL52	ENSG00000172590	297.36	-0.367934	0.154195	-2.38616	0.0170256	0.119274
SLC11A2	ENSG00000110911	897.587	0.258889	0.108518	2.38567	0.0170478	0.119369
TMEM192	ENSG00000170088	309.46	0.363499	0.152413	2.38495	0.0170812	0.119382
BAG6	ENSG00000204463	1340.07	0.29624	0.124205	2.38509	0.0170748	0.119382
PAK1IP1	ENSG00000111845	209.22	-0.392797	0.164679	-2.38524	0.0170681	0.119382
TRNP1	ENSG00000253368	167.874	-0.433962	0.181963	-2.38489	0.0170844	0.119382
SARAF	ENSG00000133872	1287.71	-0.259728	0.10894	-2.38413	0.0171195	0.119567
MYL6	ENSG00000092841	1860.56	-0.350916	0.147229	-2.38348	0.0171499	0.119718
TNFAIP2	ENSG00000185215	15.6154	1.21468	0.509939	2.38201	0.0172183	0.120074
SNORA23	ENSG00000201998	2006.38	-1.52224	0.639023	-2.38214	0.0172125	0.120074
NOMO1	ENSG00000103512	1008.18	-0.248631	0.104396	-2.38161	0.0172369	0.120133
AFG2B	ENSG00000171763	176.9	-0.406875	0.170851	-2.38146	0.0172442	0.120133
HK2	ENSG00000159399	1063.26	0.281367	0.118176	2.38091	0.0172698	0.12019
MYO6	ENSG00000196586	1634.17	0.254419	0.106853	2.38101	0.0172653	0.12019
RPL8	ENSG00000161016	3868.41	-0.299257	0.1257	-2.38072	0.0172789	0.120192
EZR	ENSG00000092820	3756.85	0.306262	0.128672	2.38018	0.0173043	0.120247
ASAP1	ENSG00000153317	1246.82	0.273458	0.114884	2.38029	0.0172991	0.120247
CWF19L2	ENSG00000152404	297.493	0.351945	0.14792	2.37929	0.0173461	0.120477
SNORD14A	ENSG00000272034	73.343	-0.756241	0.317889	-2.37895	0.0173622	0.120527
ZDHHC5	ENSG00000156599	1903.05	0.229383	0.0964797	2.37752	0.0174294	0.120689
TRMT2A	ENSG00000099899	234.256	-0.366747	0.154245	-2.37769	0.0174215	0.120689
TRAPPC4	ENSG00000196655	206.369	-0.386347	0.162483	-2.37777	0.0174177	0.120689
DNPH1	ENSG00000112667	108.908	-0.491942	0.20691	-2.37756	0.0174275	0.120689
-	ENSG00000264772	15.9871	-1.19586	0.502862	-2.3781	0.0174019	0.120689
IGF2BP2	ENSG00000073792	1105.52	0.279365	0.117534	2.37689	0.0174594	0.120836
TAPT1	ENSG00000169762	286.677	0.336475	0.141609	2.37608	0.0174977	0.12104
HYI	ENSG00000178922	159.675	0.435977	0.183566	2.37505	0.0175467	0.121318
THOP1	ENSG00000172009	416.999	-0.320311	0.134929	-2.37391	0.0176007	0.121631
ALG10	ENSG00000139133	468.379	0.333	0.140308	2.37336	0.0176272	0.121691
SMIM10L1	ENSG00000256537	85.1527	-0.536005	0.225831	-2.37348	0.0176216	0.121691
SP1	ENSG00000185591	1320.94	0.307664	0.129649	2.37305	0.017642	0.121732
CA2	ENSG00000104267	474.488	0.327305	0.137961	2.37244	0.0176712	0.121873
ADORA2B	ENSG00000170425	467.426	-0.320532	0.135125	-2.3721	0.0176871	0.121921
ARHGAP26	ENSG00000145819	197.446	0.388211	0.1637	2.37147	0.0177173	0.122068
RAP2A	ENSG00000125249	484.909	-0.346095	0.14597	-2.371	0.0177401	0.122164
SOCS2	ENSG00000120833	265.028	-0.344846	0.145522	-2.36972	0.0178017	0.122527
ECHDC1	ENSG00000093144	406.007	-0.307423	0.129772	-2.36894	0.0178391	0.122723
[truncated: 30,000 more rows]

## Sheet: E6E7_vs_C_DESeq2
gene_name	id	baseMean	log2FoldChange	lfcSE	stat	pvalue	padj
AKAP12	ENSG00000131016	886.932	3.32201	0.134326	24.731	4.96922e-135	8.13858e-131
F3	ENSG00000117525	15152.9	2.40518	0.100627	23.9021	2.91401e-126	2.38628e-122
TNC	ENSG00000041982	6179.27	2.3456	0.101445	23.1219	2.78748e-118	1.52178e-114
MAP1B	ENSG00000131711	2168.95	2.2106	0.102567	21.5527	4.99517e-103	2.04527e-99
ICAM1	ENSG00000090339	1619.05	2.34536	0.110351	21.2536	3.05018e-100	9.99116e-97
PTPRZ1	ENSG00000106278	675.195	-2.64048	0.124354	-21.2336	4.67003e-100	1.27476e-96
PLOD2	ENSG00000152952	6318.64	2.06432	0.0987079	20.9134	4.04459e-97	9.46319e-94
CCN2	ENSG00000118523	587.308	2.65404	0.127124	20.8776	8.55233e-97	1.75087e-93
LTBP2	ENSG00000119681	7958.54	1.60549	0.0800075	20.0668	1.44062e-89	2.62162e-86
PCDH7	ENSG00000169851	3628.25	1.72935	0.0871445	19.8446	1.22705e-87	2.00967e-84
ANGPTL4	ENSG00000167772	1588.84	1.9829	0.100011	19.8269	1.74591e-87	2.5995e-84
CLCA2	ENSG00000137975	3572.3	-1.76358	0.0895155	-19.7014	2.09834e-86	2.86389e-83
MAL2	ENSG00000147676	258.866	-5.27367	0.271546	-19.4209	5.13983e-84	6.47539e-81
HEPHL1	ENSG00000181333	1542.75	2.14861	0.114355	18.7889	9.30153e-79	1.08815e-75
ADAMTS1	ENSG00000154734	1498.57	2.109	0.114953	18.3466	3.51598e-75	3.83898e-72
PTHLH	ENSG00000087494	1784.36	1.89151	0.104556	18.0909	3.75823e-73	3.84701e-70
SERPINE1	ENSG00000106366	15485.1	1.55222	0.0870487	17.8316	4.01613e-71	3.86918e-68
TENM2	ENSG00000145934	7396.07	1.37839	0.0787438	17.5048	1.318e-68	1.19923e-65
CCN1	ENSG00000142871	2249.78	1.70793	0.0979399	17.4386	4.20324e-68	3.62319e-65
PMEPA1	ENSG00000124225	1259.33	1.89201	0.10937	17.2992	4.76862e-67	3.90503e-64
PLCB4	ENSG00000101333	312.295	2.82195	0.163736	17.2347	1.45714e-66	1.13643e-63
CTSB	ENSG00000164733	9100.71	1.47749	0.0867599	17.0296	4.95414e-65	3.68813e-62
ARHGAP29	ENSG00000137962	4688.39	1.37303	0.0810026	16.9505	1.90939e-64	1.35965e-61
JAG1	ENSG00000101384	16628.1	1.39278	0.0824914	16.8839	5.90902e-64	4.03241e-61
PLAT	ENSG00000104368	1403.99	1.94022	0.116503	16.6538	2.83891e-62	1.85983e-59
SORT1	ENSG00000134243	182.738	3.46022	0.210403	16.4457	9.00525e-61	5.67262e-58
PRSS23	ENSG00000150687	1736.48	1.99802	0.121989	16.3787	2.71565e-60	1.64729e-57
INHBA	ENSG00000122641	11489.3	1.73917	0.106366	16.3508	4.29536e-60	2.51248e-57
PTGS2	ENSG00000073756	2302.88	1.88534	0.11662	16.1665	8.68324e-59	4.90393e-56
FAP	ENSG00000078098	2003.18	1.62731	0.101718	15.9983	1.31341e-57	7.17032e-55
DKK3	ENSG00000050165	2934.43	1.41373	0.0896144	15.7757	4.5753e-56	2.41724e-53
PAG1	ENSG00000076641	592.638	-1.86456	0.118216	-15.7725	4.8095e-56	2.46156e-53
ABCG1	ENSG00000160179	320.556	-2.28827	0.146331	-15.6376	4.03602e-55	2.00309e-52
SYT8	ENSG00000149043	220.071	-3.5713	0.229893	-15.5346	2.02319e-54	9.74582e-52
L1CAM	ENSG00000198910	382.342	2.07898	0.135786	15.3107	6.48257e-53	3.03347e-50
SPARC	ENSG00000113140	3425.61	1.49736	0.0987757	15.1592	6.58414e-52	2.99542e-49
UGCG	ENSG00000148154	1997.31	1.49528	0.0986594	15.1559	6.92097e-52	3.06356e-49
IL6	ENSG00000136244	145.271	4.09038	0.271541	15.0636	2.81192e-51	1.20506e-48
THBS1	ENSG00000137801	419124	1.40716	0.0934233	15.0622	2.86954e-51	1.20506e-48
FGFR3	ENSG00000068078	537.58	-1.98105	0.133486	-14.8409	7.96612e-50	3.26173e-47
SEMA7A	ENSG00000138623	591.203	1.69863	0.114494	14.8361	8.56462e-50	3.42125e-47
MIR17HG	ENSG00000215417	1013.62	-1.57146	0.107044	-14.6806	8.58837e-49	3.34906e-46
CLMP	ENSG00000166250	429.949	-1.94897	0.133764	-14.5702	4.34382e-48	1.65449e-45
CNTN1	ENSG00000018236	1268.01	-1.37656	0.0977149	-14.0875	4.53293e-45	1.68728e-42
ZBTB16	ENSG00000109906	133.317	-3.60164	0.256229	-14.0563	7.04359e-45	2.56356e-42
XYLT1	ENSG00000103489	666.509	1.71425	0.122392	14.0063	1.42736e-44	5.08203e-42
AMIGO2	ENSG00000139211	5615.52	1.35734	0.0971675	13.9691	2.40622e-44	8.38492e-42
PAPPA	ENSG00000182752	116.993	3.62748	0.260398	13.9305	4.13353e-44	1.4104e-41
TSPAN9	ENSG00000011105	340.787	1.89524	0.136089	13.9265	4.37409e-44	1.46202e-41
PTPRK	ENSG00000152894	4893.96	1.24549	0.0910189	13.6838	1.26832e-42	4.1545e-40
FN1	ENSG00000115414	534923	1.14355	0.0836769	13.6662	1.61573e-42	5.1887e-40
SERPINA1	ENSG00000197249	697.996	1.51682	0.111262	13.6329	2.55281e-42	8.04038e-40
TPM1	ENSG00000140416	976.788	1.36278	0.100683	13.5354	9.6664e-42	2.9871e-39
KRT15	ENSG00000171346	185.243	-2.54784	0.189503	-13.4449	3.30044e-41	1.00101e-38
FST	ENSG00000134363	2471.26	1.38314	0.103032	13.4244	4.35134e-41	1.29575e-38
CD47	ENSG00000196776	2660.41	1.16012	0.0869125	13.3482	1.21402e-40	3.55058e-38
SEMA3A	ENSG00000075213	174.558	-2.54901	0.194106	-13.1321	2.15728e-39	6.19858e-37
CA2	ENSG00000104267	241.181	-2.13557	0.163058	-13.097	3.42433e-39	9.66961e-37
ABCA12	ENSG00000144452	330.936	-1.81085	0.138581	-13.0671	5.07758e-39	1.4095e-36
MYLK	ENSG00000065534	558.13	1.64916	0.127287	12.9563	2.16403e-38	5.81024e-36
MCAM	ENSG00000076706	2169.25	1.15673	0.089278	12.9565	2.15949e-38	5.81024e-36
SLC16A7	ENSG00000118596	248.246	-2.17008	0.171745	-12.6355	1.34595e-36	3.55547e-34
ALDH1A3	ENSG00000184254	7652.43	1.41355	0.112932	12.5169	6.03383e-36	1.5686e-33
IL7R	ENSG00000168685	204.008	2.28826	0.182986	12.5051	6.99703e-36	1.79058e-33
RRBP1	ENSG00000125844	2067.61	1.39444	0.111567	12.4987	7.59061e-36	1.9126e-33
VEGFC	ENSG00000150630	1306.24	1.16474	0.0935599	12.4492	1.41283e-35	3.50595e-33
XACT	ENSG00000241743	103.784	-5.39001	0.433657	-12.4292	1.81455e-35	4.43563e-33
PIK3C2G	ENSG00000139144	133.687	-2.77672	0.224028	-12.3946	2.79707e-35	6.73682e-33
FKBP10	ENSG00000141756	116.744	2.79972	0.228813	12.2359	1.99989e-34	4.73845e-32
TGFB2	ENSG00000092969	444.417	2.02792	0.165749	12.2348	2.02523e-34	4.73845e-32
ITGA2	ENSG00000164171	10626.9	1.14587	0.0937295	12.2253	2.27827e-34	5.25543e-32
SLC41A2	ENSG00000136052	255.608	1.98018	0.163126	12.1389	6.56692e-34	1.49379e-31
ACER3	ENSG00000078124	1447.26	1.20871	0.10007	12.0786	1.36957e-33	3.07272e-31
SERPINE2	ENSG00000135919	3923.37	1.1043	0.0917441	12.0368	2.27628e-33	5.03795e-31
SLCO2A1	ENSG00000174640	125.938	6.82814	0.57313	11.9138	1.0034e-32	2.19117e-30
EFEMP1	ENSG00000115380	5928.67	1.21751	0.102354	11.895	1.25631e-32	2.70734e-30
NUAK1	ENSG00000074590	344.124	1.88832	0.15928	11.8554	2.01806e-32	4.29244e-30
THBS1-IT1	ENSG00000276107	1608.93	1.19106	0.100482	11.8534	2.06544e-32	4.33689e-30
COL4A1	ENSG00000187498	3476.75	1.02626	0.0867646	11.8281	2.79369e-32	5.79177e-30
IL1B	ENSG00000125538	1874.23	1.428	0.120819	11.8193	3.10253e-32	6.35166e-30
NEDD4L	ENSG00000049759	2145.27	1.09171	0.0929287	11.7478	7.24443e-32	1.46481e-29
IVNS1ABP	ENSG00000116679	2532.47	1.02171	0.0871893	11.7182	1.02776e-31	2.05277e-29
SUSD5	ENSG00000173705	431.663	1.54011	0.131618	11.7014	1.25355e-31	2.47356e-29
CXADR	ENSG00000154639	160.081	2.43291	0.208503	11.6685	1.84708e-31	3.60137e-29
PRKDC	ENSG00000253729	17114.6	-0.904929	0.0777279	-11.6423	2.51275e-31	4.84163e-29
HM13	ENSG00000101294	1569.11	1.0736	0.0922798	11.6341	2.76372e-31	5.26329e-29
HERPUD1	ENSG00000051108	3092.11	0.993138	0.0861813	11.5238	1.0007e-30	1.88385e-28
NRG1	ENSG00000157168	2675.43	0.991138	0.0863086	11.4837	1.59406e-30	2.96675e-28
LOXL2	ENSG00000134013	1118.14	1.14043	0.0996108	11.4489	2.38148e-30	4.38246e-28
BOP1	ENSG00000261236	611.617	-1.35881	0.118982	-11.4204	3.30847e-30	6.02067e-28
SGK1	ENSG00000118515	1250.95	1.29396	0.11352	11.3985	4.25198e-30	7.65263e-28
PLXNA3	ENSG00000130827	927.628	1.25418	0.110178	11.3832	5.07152e-30	9.0284e-28
PTPRU	ENSG00000060656	432.276	-1.39028	0.122682	-11.3324	9.07207e-30	1.59766e-27
EPPK1	ENSG00000261150	772.667	-1.6684	0.147407	-11.3183	1.06554e-29	1.85653e-27
LAMB2	ENSG00000172037	2864.2	0.95394	0.0843395	11.3107	1.16142e-29	2.00229e-27
KCNJ15	ENSG00000157551	905.043	1.18332	0.104658	11.3065	1.21824e-29	2.07837e-27
ADAMTS6	ENSG00000049192	1254.41	1.171	0.103646	11.2981	1.34084e-29	2.26395e-27
FADS3	ENSG00000221968	1008.96	1.28854	0.114689	11.2351	2.74298e-29	4.58414e-27
HEG1	ENSG00000173706	979.711	1.21894	0.109432	11.1388	8.12141e-29	1.34356e-26
NPC1	ENSG00000141458	4419.43	0.978896	0.0882546	11.0917	1.37608e-28	2.25375e-26
MACF1	ENSG00000127603	10577	1.05077	0.0949657	11.0647	1.86097e-28	3.01771e-26
FBN1	ENSG00000166147	432.228	1.51264	0.136993	11.0418	2.40294e-28	3.85836e-26
RAB3B	ENSG00000169213	435.586	1.59118	0.144275	11.0288	2.77647e-28	4.41485e-26
TINAGL1	ENSG00000142910	1892.57	1.02605	0.093095	11.0215	3.01038e-28	4.74076e-26
FBN2	ENSG00000138829	25044	1.00718	0.0918128	10.9699	5.3311e-28	8.31551e-26
P4HA2	ENSG00000072682	3965.12	1.05718	0.0964282	10.9633	5.73418e-28	8.85986e-26
SEZ6L2	ENSG00000174938	154.649	2.09547	0.192058	10.9106	1.02574e-27	1.57006e-25
PNLIPRP3	ENSG00000203837	301.545	-1.64185	0.150877	-10.882	1.40382e-27	2.12887e-25
KLF6	ENSG00000067082	2481.08	1.01978	0.0938502	10.8661	1.67237e-27	2.51286e-25
TXNIP	ENSG00000265972	2576.37	-1.08603	0.0999965	-10.8607	1.77458e-27	2.64219e-25
GJB6	ENSG00000121742	611.082	-1.30297	0.12043	-10.8193	2.78976e-27	4.11628e-25
OSMR	ENSG00000145623	3822.82	1.02695	0.094982	10.812	3.02009e-27	4.41634e-25
TIMP3	ENSG00000100234	461.472	-1.59564	0.148238	-10.764	5.09038e-27	7.37789e-25
ELOVL7	ENSG00000164181	414.59	1.49894	0.139299	10.7606	5.28476e-27	7.58436e-25
EIF3E	ENSG00000104408	3254.41	-0.994497	0.0924266	-10.7599	5.32544e-27	7.58436e-25
KCNS2	ENSG00000156486	103.133	-2.57482	0.239538	-10.7491	5.98329e-27	8.44779e-25
IL1A	ENSG00000115008	4264.16	0.993966	0.0925189	10.7434	6.36651e-27	8.91203e-25
GLDC	ENSG00000178445	66.245	-3.97769	0.370566	-10.7341	7.04096e-27	9.77261e-25
NLRP3	ENSG00000162711	129.921	2.2324	0.208407	10.7117	8.96569e-27	1.23395e-24
DDX60	ENSG00000137628	1770.98	-1.05309	0.098334	-10.7093	9.20793e-27	1.25673e-24
AKR1C1	ENSG00000187134	187.206	-1.80729	0.169544	-10.6597	1.57073e-26	2.12607e-24
CYC1	ENSG00000179091	827.509	-1.37862	0.129391	-10.6547	1.65859e-26	2.22658e-24
C1R	ENSG00000159403	413.82	1.36763	0.128598	10.6349	2.0504e-26	2.73019e-24
SLC16A2	ENSG00000147100	431.41	1.50911	0.141976	10.6293	2.17695e-26	2.87533e-24
OPLAH	ENSG00000178814	544.259	-1.21354	0.115133	-10.5404	5.62831e-26	7.37444e-24
TBX3	ENSG00000135111	605.851	1.17114	0.111519	10.5017	8.48583e-26	1.10302e-23
NEMP2	ENSG00000189362	446.181	-1.27681	0.121883	-10.4756	1.11777e-25	1.44148e-23
APP	ENSG00000142192	24807	0.859461	0.0823105	10.4417	1.59917e-25	2.04619e-23
ABL2	ENSG00000143322	1762.16	0.983632	0.0947052	10.3863	2.86377e-25	3.63588e-23
TUBA1A	ENSG00000167552	601.969	1.59451	0.153746	10.3711	3.35723e-25	4.2296e-23
ASS1	ENSG00000130707	615.408	-1.32966	0.129492	-10.2683	9.79199e-25	1.22422e-22
-	ENSG00000261051	196.462	1.74443	0.170482	10.2323	1.42082e-24	1.76289e-22
TSC22D3	ENSG00000157514	253.399	-1.53085	0.149856	-10.2154	1.69093e-24	2.08226e-22
ADAM19	ENSG00000135074	663.768	1.39967	0.137029	10.2144	1.70925e-24	2.08912e-22
SLITRK5	ENSG00000165300	561.372	-1.20418	0.118177	-10.1897	2.20507e-24	2.67516e-22
MCM4	ENSG00000104738	1722.89	-1.08855	0.10692	-10.1809	2.41262e-24	2.90543e-22
RPL8	ENSG00000161016	2864.78	-1.18799	0.116789	-10.1721	2.64217e-24	3.15864e-22
IL33	ENSG00000137033	82.2284	-2.69215	0.26756	-10.0619	8.14341e-24	9.6647e-22
MTSS1	ENSG00000170873	1892.19	-0.917125	0.0911651	-10.06	8.29627e-24	9.77528e-22
F2R	ENSG00000181104	1630.87	1.01199	0.10063	10.0565	8.6005e-24	1.00614e-21
NAPRT	ENSG00000147813	443.999	-1.41365	0.140725	-10.0454	9.62219e-24	1.11768e-21
GLUL	ENSG00000135821	5284.87	-1.09739	0.10934	-10.0365	1.05321e-23	1.21475e-21
OAS2	ENSG00000111335	964.766	-1.27484	0.127215	-10.0211	1.23071e-23	1.40955e-21
THSD4	ENSG00000187720	2718.52	0.894233	0.0893341	10.01	1.37776e-23	1.56701e-21
ZNF841	ENSG00000197608	335.616	1.48457	0.148903	9.97007	2.06089e-23	2.32782e-21
WNT5B	ENSG00000111186	239.988	1.52034	0.152536	9.96712	2.12303e-23	2.38157e-21
SLC16A3	ENSG00000141526	1337.31	0.927438	0.093158	9.95554	2.38532e-23	2.6576e-21
DDIT4	ENSG00000168209	3919.47	-1.09175	0.110014	-9.92381	3.27984e-23	3.62954e-21
MYH9	ENSG00000100345	10810.8	0.916275	0.0924291	9.91327	3.64513e-23	4.00671e-21
PTPN14	ENSG00000152104	3302.31	0.875882	0.0885704	9.8891	4.64169e-23	5.06811e-21
LAMB3	ENSG00000196878	97020.7	0.863517	0.0874433	9.87516	5.33467e-23	5.78617e-21
FOS	ENSG00000170345	275.408	-1.41731	0.143551	-9.87323	5.43822e-23	5.85968e-21
SRGN	ENSG00000122862	100.642	2.44504	0.248449	9.8412	7.48106e-23	8.00816e-21
SYVN1	ENSG00000162298	715.866	1.07287	0.109153	9.82903	8.44264e-23	8.9788e-21
LIPG	ENSG00000101670	1823.58	0.972461	0.0990329	9.81957	9.27339e-23	9.79869e-21
CALU	ENSG00000128595	7421.19	1.08292	0.11036	9.81261	9.93661e-23	1.04322e-20
HBEGF	ENSG00000113070	442.509	1.42684	0.145925	9.77792	1.40066e-22	1.46114e-20
PIEZO1	ENSG00000103335	4211.3	0.838624	0.0858148	9.77249	1.47775e-22	1.53181e-20
RAB7B	ENSG00000276600	80.3277	-2.75515	0.282433	-9.75507	1.75475e-22	1.8075e-20
ENC1	ENSG00000171617	707.974	1.0803	0.11085	9.74559	1.92655e-22	1.97206e-20
DISP3	ENSG00000204624	62.2398	-3.22185	0.333316	-9.66606	4.20235e-22	4.27491e-20
SMURF2	ENSG00000108854	1240.6	0.926748	0.0962862	9.62493	6.275e-22	6.34395e-20
MMP28	ENSG00000271447	116.812	-2.05107	0.213913	-9.58833	8.95242e-22	8.99526e-20
ANPEP	ENSG00000166825	696.96	-1.01013	0.105364	-9.58706	9.06348e-22	9.05132e-20
SLC1A4	ENSG00000115902	1210.79	1.12031	0.116892	9.58419	9.3182e-22	9.24931e-20
EPHA2	ENSG00000142627	3693.71	0.784625	0.0819294	9.57684	1.00063e-21	9.87247e-20
TGFBI	ENSG00000120708	26939.2	0.846797	0.0885203	9.56614	1.10977e-21	1.08837e-19
IGF1R	ENSG00000140443	4285	0.845795	0.0884221	9.56543	1.11741e-21	1.08934e-19
-	ENSG00000279838	139.238	2.18938	0.229427	9.54283	1.38989e-21	1.34696e-19
LAMA3	ENSG00000053747	128771	0.757099	0.07935	9.54127	1.41099e-21	1.35937e-19
LRP1	ENSG00000123384	2314.21	0.905097	0.0948978	9.53759	1.46189e-21	1.40016e-19
MAN1A1	ENSG00000111885	1480.86	1.05476	0.110636	9.53355	1.51995e-21	1.43894e-19
FADS2	ENSG00000134824	3245.9	0.874689	0.0917481	9.53359	1.51931e-21	1.43894e-19
ATRN	ENSG00000088812	3802.88	0.859188	0.0905928	9.48406	2.44575e-21	2.30209e-19
MBNL3	ENSG00000076770	407.386	-1.45862	0.154304	-9.45291	3.29543e-21	3.08415e-19
TMEM41B	ENSG00000166471	2030.4	0.964213	0.102062	9.44731	3.47652e-21	3.23513e-19
OAS1	ENSG00000089127	308.241	-1.32769	0.140768	-9.43174	4.03343e-21	3.73217e-19
DNAJB9	ENSG00000128590	524.403	1.3075	0.138718	9.42557	4.27761e-21	3.93588e-19
MMP14	ENSG00000157227	10593.6	0.762707	0.0810149	9.4144	4.75775e-21	4.35321e-19
CLDN1	ENSG00000163347	621.159	1.18652	0.126264	9.39717	5.60526e-21	5.10016e-19
CEBPD	ENSG00000221869	135.537	-2.02623	0.216138	-9.37471	6.93642e-21	6.2765e-19
HSPA5	ENSG00000044574	60837.4	0.848729	0.0905642	9.37157	7.14645e-21	6.43102e-19
COL4A2	ENSG00000134871	5811.83	0.840935	0.0899024	9.35387	8.4502e-21	7.5627e-19
SLC6A9	ENSG00000196517	391.03	1.1863	0.127225	9.32442	1.11595e-20	9.93314e-19
CDS2	ENSG00000101290	1390.55	0.991591	0.106647	9.29789	1.43256e-20	1.26824e-18
SLC35E1	ENSG00000127526	724.496	1.14996	0.12405	9.27008	1.86013e-20	1.63791e-18
FIRRE	ENSG00000213468	84.4702	-2.31838	0.250331	-9.26126	2.02029e-20	1.76943e-18
TIGD5	ENSG00000179886	224.185	-1.52214	0.164452	-9.25583	2.1257e-20	1.85185e-18
IQANK1	ENSG00000203499	153.969	-1.76048	0.190385	-9.24697	2.30955e-20	2.00137e-18
CNTNAP2	ENSG00000174469	148.86	-1.97543	0.214564	-9.20672	3.36238e-20	2.89837e-18
H4C9	ENSG00000276180	265.247	-1.66734	0.18127	-9.1981	3.64327e-20	3.12406e-18
CRIM1	ENSG00000150938	5882.09	0.857841	0.0935686	9.16805	4.81665e-20	4.10871e-18
HDAC9	ENSG00000048052	364.162	1.18935	0.129774	9.16483	4.96252e-20	4.2112e-18
SLC35F6	ENSG00000213699	1095.93	1.0791	0.117914	9.1516	5.60974e-20	4.73589e-18
IFI44L	ENSG00000137959	701.799	-1.261	0.137864	-9.14672	5.86899e-20	4.92935e-18
CEMIP2	ENSG00000135048	1513.77	0.93576	0.102338	9.14378	6.03078e-20	5.03939e-18
ALOX15B	ENSG00000179593	253.323	-1.36008	0.149902	-9.07311	1.15671e-19	9.61652e-18
ITM2A	ENSG00000078596	50.1208	-3.47919	0.383549	-9.07103	1.17897e-19	9.75215e-18
CD44	ENSG00000026508	25763.1	0.827729	0.0914862	9.04758	1.46178e-19	1.20306e-17
FILIP1L	ENSG00000168386	255.988	1.40777	0.155705	9.04123	1.54913e-19	1.26858e-17
RPL30	ENSG00000156482	3557.9	-1.00566	0.111276	-9.03752	1.60262e-19	1.30586e-17
SLC35A2	ENSG00000102100	478.761	1.0959	0.121419	9.02584	1.78328e-19	1.44587e-17
CCDC80	ENSG00000091986	385.579	1.1858	0.131669	9.00593	2.13843e-19	1.72528e-17
PKP1	ENSG00000081277	1155.55	-0.920694	0.102475	-8.98454	2.59812e-19	2.08588e-17
MFSD3	ENSG00000167700	203.966	-1.4629	0.162912	-8.97973	2.71432e-19	2.16854e-17
SPINT1	ENSG00000166145	2079.13	0.902893	0.100799	8.95733	3.32633e-19	2.64459e-17
EFNA1	ENSG00000169242	314.78	1.28236	0.143229	8.95323	3.45233e-19	2.73151e-17
TRIO	ENSG00000038382	3887.3	0.7979	0.0892052	8.94454	3.73487e-19	2.93237e-17
ITGA5	ENSG00000161638	6395.15	0.752038	0.0840799	8.94432	3.74234e-19	2.93237e-17
BLMH	ENSG00000108578	270.948	-1.33084	0.1488	-8.94381	3.75991e-19	2.93237e-17
DSCAM	ENSG00000171587	912.357	1.0385	0.116267	8.93205	4.182e-19	3.24611e-17
VPS28	ENSG00000160948	452.335	-1.08242	0.121394	-8.9166	4.80803e-19	3.71443e-17
ZBTB38	ENSG00000177311	2092.25	0.931482	0.104481	8.91536	4.86252e-19	3.73889e-17
RIN1	ENSG00000174791	249.826	-1.34361	0.151107	-8.89176	6.0147e-19	4.60322e-17
PTPRF	ENSG00000142949	9986.19	0.707635	0.079721	8.8764	6.90617e-19	5.26089e-17
GPRC5A	ENSG00000013588	465.857	1.31128	0.147848	8.86912	7.37291e-19	5.59044e-17
SLC10A6	ENSG00000145283	85.0085	2.24866	0.253774	8.86089	7.93772e-19	5.99096e-17
FLNB	ENSG00000136068	38414.5	0.70476	0.0796199	8.85156	8.63051e-19	6.48397e-17
ERO1B	ENSG00000086619	512.021	1.0219	0.115606	8.83951	9.61415e-19	7.18998e-17
GALNT3	ENSG00000115339	2836.56	0.921488	0.104288	8.83596	9.92401e-19	7.38797e-17
STON2	ENSG00000140022	4481.79	0.886958	0.100429	8.83169	1.03106e-18	7.64103e-17
TSPAN14	ENSG00000108219	1357.84	0.904265	0.10247	8.82471	1.09743e-18	8.09624e-17
SETBP1	ENSG00000152217	323.394	1.34907	0.152972	8.81903	1.15458e-18	8.47966e-17
RDH10	ENSG00000121039	377.976	-1.18116	0.134071	-8.80997	1.25185e-18	9.153e-17
RAD21	ENSG00000164754	2805.69	-1.02949	0.116921	-8.80499	1.30866e-18	9.52588e-17
TNFRSF10B	ENSG00000120889	3877.24	0.703439	0.0800842	8.78375	1.58116e-18	1.14585e-16
CTSZ	ENSG00000101160	1001.43	0.87303	0.0994421	8.77928	1.6453e-18	1.18708e-16
AKR1C3	ENSG00000196139	71.7401	-2.38536	0.271774	-8.777	1.67888e-18	1.20599e-16
OSTM1	ENSG00000081087	1227.08	0.924433	0.10546	8.7657	1.85627e-18	1.3276e-16
ANO6	ENSG00000177119	2471.16	0.964652	0.110154	8.75731	1.9997e-18	1.42396e-16
SVIL	ENSG00000197321	1007.28	0.90129	0.103023	8.74847	2.16265e-18	1.53333e-16
SERINC3	ENSG00000132824	2570.59	0.922683	0.105485	8.74707	2.18972e-18	1.54583e-16
SCD5	ENSG00000145284	285.057	1.28314	0.146756	8.74334	2.26323e-18	1.59087e-16
MMP15	ENSG00000102996	252.433	1.26535	0.145033	8.72456	2.67222e-18	1.87032e-16
MAVS	ENSG00000088888	952.92	1.01665	0.11694	8.6938	3.50524e-18	2.44293e-16
CCDC9B	ENSG00000188549	728.202	1.16695	0.134237	8.6932	3.52368e-18	2.44537e-16
SEC61A1	ENSG00000058262	10193.2	0.790779	0.0910322	8.68681	3.72763e-18	2.576e-16
DYNC1H1	ENSG00000197102	16873.8	0.668297	0.0769582	8.6839	3.82412e-18	2.63157e-16
FAM20C	ENSG00000177706	120.168	1.85212	0.213382	8.67987	3.96216e-18	2.71516e-16
INTS8	ENSG00000164941	880.496	-0.862087	0.0995746	-8.6577	4.81391e-18	3.2851e-16
MFSD6	ENSG00000151690	336.943	1.27365	0.147501	8.63486	5.87964e-18	3.99572e-16
ZNF706	ENSG00000120963	581.258	-1.04071	0.120539	-8.63378	5.9355e-18	4.01701e-16
UTP23	ENSG00000147679	306.139	-1.32156	0.153182	-8.62738	6.27719e-18	4.23078e-16
CXCL1	ENSG00000163739	162.197	1.68845	0.196008	8.61418	7.04437e-18	4.72839e-16
GTF3C1	ENSG00000077235	3097.31	0.71336	0.0828915	8.60595	7.56858e-18	5.05952e-16
PARP10	ENSG00000178685	269.667	-1.30927	0.152193	-8.60271	7.78531e-18	5.16226e-16
KLF4	ENSG00000136826	94.6245	-2.01528	0.23425	-8.60312	7.75751e-18	5.16226e-16
AKAP9	ENSG00000127914	1929.67	0.904723	0.105332	8.58926	8.75332e-18	5.75751e-16
PLK2	ENSG00000145632	1506.37	0.895475	0.104253	8.58941	8.74164e-18	5.75751e-16
PVR	ENSG00000073008	1184.66	0.865238	0.100786	8.58486	9.09469e-18	5.95811e-16
IL1RAP	ENSG00000196083	1741.44	0.787558	0.0918043	8.57866	9.59806e-18	6.23798e-16
DECR1	ENSG00000104325	388.329	-1.15387	0.134499	-8.57902	9.56865e-18	6.23798e-16
A2ML1	ENSG00000166535	787.753	-0.921128	0.107522	-8.56686	1.06345e-17	6.88424e-16
AHNAK	ENSG00000124942	63895.8	0.674856	0.0789115	8.55206	1.20916e-17	7.79671e-16
LINC-PINT	ENSG00000231721	4112.89	1.10608	0.129392	8.5483	1.24916e-17	8.02307e-16
MYORG	ENSG00000164976	1013.59	0.954948	0.111732	8.54681	1.26538e-17	8.0955e-16
CLSTN3	ENSG00000139182	363.697	1.19734	0.140114	8.54548	1.28003e-17	8.15736e-16
SLC2A6	ENSG00000160326	904.736	0.857708	0.100453	8.53844	1.3604e-17	8.63591e-16
ARHGEF28	ENSG00000214944	3180.87	0.750433	0.0879232	8.5351	1.40031e-17	8.85492e-16
SEC14L1	ENSG00000129657	498.064	1.07893	0.127007	8.49503	1.9788e-17	1.24172e-15
CHST15	ENSG00000182022	702.986	0.932181	0.109728	8.49538	1.97281e-17	1.24172e-15
DHCR24	ENSG00000116133	8589.55	0.814443	0.0959272	8.49021	2.06255e-17	1.28933e-15
PABPC1	ENSG00000070756	5882.66	-0.877097	0.103317	-8.48938	2.07737e-17	1.29366e-15
AAK1	ENSG00000115977	1181.4	0.940688	0.11085	8.48617	2.13568e-17	1.32493e-15
NBN	ENSG00000104320	1207.85	-1.00455	0.118494	-8.47767	2.29753e-17	1.41996e-15
TPCN1	ENSG00000186815	1124.19	0.917841	0.108312	8.47402	2.37064e-17	1.45964e-15
NDUFB9	ENSG00000147684	1587.25	-0.863603	0.101977	-8.46864	2.48273e-17	1.52293e-15
FBLN1	ENSG00000077942	152.982	-1.57693	0.186688	-8.44688	2.99192e-17	1.82842e-15
ITGB4	ENSG00000132470	37322.2	0.665629	0.0788117	8.44582	3.01926e-17	1.83827e-15
SH3PXD2A	ENSG00000107957	3317.42	0.82145	0.0972798	8.4442	3.06135e-17	1.85699e-15
MGLL	ENSG00000074416	221.037	1.34505	0.159304	8.44326	3.0861e-17	1.8651e-15
RPS20	ENSG00000008988	2370.43	-1.04019	0.123493	-8.42308	3.66709e-17	2.20807e-15
KRT16	ENSG00000186832	583.842	-1.07613	0.128118	-8.3995	4.48374e-17	2.68992e-15
PUF60	ENSG00000179950	988.085	-0.845682	0.100885	-8.38267	5.17414e-17	3.09278e-15
RPL7	ENSG00000147604	2773.55	-1.18081	0.141078	-8.36988	5.76783e-17	3.43511e-15
PEDS1	ENSG00000240849	489.909	0.990632	0.118388	8.36764	5.87822e-17	3.48817e-15
TFRC	ENSG00000072274	4307.72	0.866724	0.103608	8.36538	5.99199e-17	3.54284e-15
FNDC3B	ENSG00000075420	2797.87	0.747604	0.0895363	8.34973	6.84217e-17	4.03097e-15
TPBG	ENSG00000146242	3257.01	0.700192	0.0839498	8.3406	7.39159e-17	4.33905e-15
TMTC1	ENSG00000133687	207.233	-1.35382	0.162543	-8.32897	8.15501e-17	4.7701e-15
GPSM2	ENSG00000121957	1194.49	-0.796	0.0957598	-8.31246	9.37352e-17	5.46333e-15
SERPINB5	ENSG00000206075	4393.89	-1.00068	0.120454	-8.30759	9.76662e-17	5.67226e-15
DCAF13	ENSG00000164934	764.654	-0.939743	0.113222	-8.30001	1.04103e-16	6.02471e-15
MTCL2	ENSG00000149639	1017.74	0.857508	0.103397	8.29333	1.10121e-16	6.35059e-15
APOE	ENSG00000130203	203.864	1.37813	0.166289	8.2876	1.15556e-16	6.64062e-15
PORCN	ENSG00000102312	381.171	1.05343	0.127611	8.255	1.51897e-16	8.69849e-15
SUSD6	ENSG00000100647	1088.47	0.964889	0.117028	8.24497	1.65197e-16	9.42714e-15
VLDLR	ENSG00000147852	258.181	1.23983	0.150592	8.23305	1.82506e-16	1.03788e-14
CSPG4	ENSG00000173546	813.81	-0.90388	0.110084	-8.2108	2.19716e-16	1.24516e-14
DLG1	ENSG00000075711	2349.16	0.802118	0.0977329	8.20724	2.26325e-16	1.27819e-14
P4HA1	ENSG00000122884	2391.45	0.862341	0.105082	8.20636	2.27991e-16	1.28318e-14
LYPLA1	ENSG00000120992	1179.22	-1.02905	0.125474	-8.20131	2.37778e-16	1.33367e-14
FHL2	ENSG00000115641	544.971	0.975606	0.119164	8.1871	2.67599e-16	1.49582e-14
UQCRB	ENSG00000156467	733.968	-1.19453	0.146024	-8.18041	2.82883e-16	1.57587e-14
NSMAF	ENSG00000035681	575.789	-0.938976	0.114873	-8.17404	2.98238e-16	1.65578e-14
LY6E	ENSG00000160932	726.372	-1.02924	0.126007	-8.16813	3.13207e-16	1.73301e-14
SLC7A1	ENSG00000139514	5799.69	0.753989	0.0923744	8.16231	3.28665e-16	1.81241e-14
AEBP1	ENSG00000106624	105.747	1.73185	0.212587	8.14653	3.74515e-16	2.05144e-14
SPECC1	ENSG00000128487	1205.14	0.86935	0.106711	8.1468	3.73675e-16	2.05144e-14
TNF	ENSG00000232810	157.613	1.53658	0.188693	8.14327	3.84751e-16	2.10049e-14
ACVR1	ENSG00000115170	722.78	0.929828	0.11422	8.14066	3.93121e-16	2.13905e-14
MYADM	ENSG00000179820	285.034	1.29252	0.158927	8.13275	4.19662e-16	2.2759e-14
MBOAT7	ENSG00000125505	691.069	0.928399	0.114371	8.11743	4.76158e-16	2.57377e-14
H2AC4	ENSG00000278463	184.532	-1.6489	0.203551	-8.10065	5.46653e-16	2.94509e-14
GOLGA3	ENSG00000090615	1452.84	0.882166	0.109387	8.06463	7.34574e-16	3.94454e-14
CD274	ENSG00000120217	291.6	1.18739	0.147329	8.05943	7.66479e-16	4.10242e-14
BHLHE40	ENSG00000134107	1146.29	0.819353	0.101835	8.04587	8.56367e-16	4.56859e-14
ALDH3A2	ENSG00000072210	660.651	-0.863897	0.107653	-8.02486	1.01643e-15	5.40492e-14
GPC4	ENSG00000076716	223.157	1.32037	0.164731	8.01529	1.09878e-15	5.82391e-14
CDH11	ENSG00000140937	177.697	1.49714	0.186879	8.01126	1.13537e-15	5.99842e-14
BAZ2B	ENSG00000123636	1402.97	0.829336	0.103583	8.0065	1.18019e-15	6.21514e-14
NPDC1	ENSG00000107281	61.1392	2.58047	0.322627	7.99831	1.26134e-15	6.60007e-14
PRSS21	ENSG00000007038	36.0539	-4.31748	0.539789	-7.99847	1.25978e-15	6.60007e-14
UAP1	ENSG00000117143	1530.63	0.844815	0.105646	7.99663	1.27872e-15	6.66972e-14
SLC44A2	ENSG00000129353	1102.06	0.909226	0.113753	7.99299	1.31702e-15	6.84765e-14
LNCSRLR	ENSG00000240032	93.6215	1.82895	0.228937	7.98886	1.36195e-15	7.05886e-14
KRT81	ENSG00000205426	171.434	1.59725	0.200264	7.97576	1.51444e-15	7.82446e-14
BCHE	ENSG00000114200	188.569	-1.5532	0.195352	-7.95074	1.85395e-15	9.54845e-14
NDST1	ENSG00000070614	2292.4	0.726519	0.0913821	7.95035	1.85993e-15	9.54917e-14
MICB	ENSG00000204516	276.804	1.16417	0.146549	7.94386	1.95988e-15	1.00309e-13
NFE2L1	ENSG00000082641	3514.42	0.758437	0.095589	7.93435	2.11599e-15	1.07962e-13
PLEKHG4	ENSG00000196155	225.552	-1.2362	0.15582	-7.9335	2.13054e-15	1.08366e-13
H3C6	ENSG00000274750	220.255	-1.44944	0.183084	-7.91682	2.43664e-15	1.23552e-13
H2BC10	ENSG00000278588	305.009	-1.42181	0.179672	-7.91337	2.50508e-15	1.2663e-13
OAS3	ENSG00000111331	2177.65	-0.757983	0.0958946	-7.90434	2.69361e-15	1.35742e-13
CPNE3	ENSG00000085719	2602.49	-0.996226	0.126255	-7.89058	3.00797e-15	1.51118e-13
PBXIP1	ENSG00000163346	392.027	1.03075	0.130645	7.88972	3.02877e-15	1.51698e-13
IL6ST	ENSG00000134352	3775.37	0.880713	0.111727	7.88272	3.2032e-15	1.59945e-13
MYL9	ENSG00000101335	65.07	2.32709	0.29523	7.88229	3.21423e-15	1.60008e-13
PRRC2C	ENSG00000117523	3103.97	0.798285	0.101325	7.87842	3.31548e-15	1.64548e-13
SLC38A5	ENSG00000017483	1884.66	0.774104	0.0982749	7.87693	3.3552e-15	1.66016e-13
LINC00235	ENSG00000277142	140.488	-1.47762	0.187841	-7.86631	3.65247e-15	1.80181e-13
ECE1	ENSG00000117298	1953.09	0.739885	0.094074	7.86492	3.69319e-15	1.81643e-13
ERO1A	ENSG00000197930	4206.49	0.828323	0.105575	7.84581	4.30177e-15	2.10941e-13
VMP1	ENSG00000062716	9910.39	0.688909	0.0878298	7.84368	4.37521e-15	2.13902e-13
AREG	ENSG00000109321	9739.92	0.702499	0.0895973	7.84063	4.48288e-15	2.18513e-13
RMDN1	ENSG00000176623	512.044	-0.918364	0.117182	-7.83709	4.61103e-15	2.24093e-13
HMCN1	ENSG00000143341	299.332	-1.09668	0.140249	-7.81954	5.3015e-15	2.56888e-13
EDN1	ENSG00000078401	66.4339	2.18755	0.279984	7.81313	5.57844e-15	2.69133e-13
PSEN1	ENSG00000080815	1250.9	0.737851	0.0944396	7.81294	5.58708e-15	2.69133e-13
LRRCC1	ENSG00000133739	155.96	-1.46997	0.188163	-7.8122	5.62005e-15	2.69927e-13
GOLGB1	ENSG00000173230	2287.82	0.792644	0.101594	7.80207	6.09012e-15	2.91649e-13
LRP10	ENSG00000197324	2699.64	0.736659	0.0944728	7.79758	6.31071e-15	3.01332e-13
MYC	ENSG00000136997	2590.86	-0.774547	0.0993554	-7.79572	6.40401e-15	3.04898e-13
RNF24	ENSG00000101236	184.758	1.27434	0.163658	7.78661	6.88319e-15	3.26762e-13
TAPBP	ENSG00000231925	2276.82	0.759792	0.0976681	7.77933	7.29105e-15	3.45124e-13
EEF1D	ENSG00000104529	1951.13	-0.770364	0.0990618	-7.7766	7.44986e-15	3.51625e-13
ITGB6	ENSG00000115221	6035.01	0.731464	0.0940668	7.77601	7.48485e-15	3.52261e-13
CYRIB	ENSG00000153310	682.304	-0.837672	0.107811	-7.7698	7.86073e-15	3.68891e-13
HLA-B	ENSG00000234745	2025.17	0.742104	0.0956108	7.76172	8.37849e-15	3.92065e-13
SLC30A7	ENSG00000162695	2357.17	0.834759	0.107627	7.75602	8.76354e-15	4.08915e-13
GLIPR1	ENSG00000139278	78.1648	2.02417	0.261404	7.74347	9.67402e-15	4.50117e-13
COL5A2	ENSG00000204262	1350.65	0.737399	0.0952345	7.74298	9.71151e-15	4.50581e-13
TTLL7	ENSG00000137941	313.312	1.04552	0.135137	7.73672	1.02014e-14	4.71971e-13
OXR1	ENSG00000164830	554.763	-0.912329	0.117944	-7.73529	1.0317e-14	4.75977e-13
WWC1	ENSG00000113645	328.716	1.06714	0.138181	7.72275	1.13844e-14	5.23745e-13
BVES	ENSG00000112276	378.767	1.04074	0.134929	7.71321	1.22696e-14	5.62887e-13
TMED9	ENSG00000184840	1523.28	0.769761	0.0998072	7.71247	1.23402e-14	5.64548e-13
CFH	ENSG00000000971	102.307	-1.67168	0.216791	-7.71104	1.24793e-14	5.69318e-13
SPTBN1	ENSG00000115306	12030.6	0.621118	0.0808146	7.68571	1.52156e-14	6.914e-13
PIK3R1	ENSG00000145675	1564.66	-0.69603	0.090564	-7.6855	1.52397e-14	6.914e-13
PHLPP2	ENSG00000040199	359.073	1.01574	0.13246	7.66825	1.74357e-14	7.88469e-13
SLC33A1	ENSG00000169359	864.912	0.918708	0.119811	7.66796	1.74755e-14	7.88469e-13
PTGS1	ENSG00000095303	125.862	-1.54669	0.201809	-7.66412	1.80055e-14	8.10151e-13
TAGLN	ENSG00000149591	72.279	2.05555	0.268489	7.656	1.91818e-14	8.60711e-13
SLC39A7	ENSG00000112473	955.029	0.786209	0.102794	7.64842	2.03459e-14	9.10453e-13
GALNT2	ENSG00000143641	2578.25	0.668544	0.087622	7.62986	2.35005e-14	1.04875e-12
THBS2	ENSG00000186340	9737.43	0.615696	0.0807	7.62945	2.35765e-14	1.04928e-12
ZNF736	ENSG00000234444	154.773	1.35639	0.178164	7.61315	2.67503e-14	1.18731e-12
VIRMA	ENSG00000164944	1988.73	-0.772071	0.101545	-7.60327	2.88746e-14	1.27813e-12
PAM	ENSG00000145730	1886.87	0.736255	0.0969353	7.59533	3.07005e-14	1.35529e-12
TM9SF4	ENSG00000101337	2779.47	0.710178	0.0935857	7.58853	3.23545e-14	1.42447e-12
LPAR1	ENSG00000198121	865.975	0.882519	0.116346	7.58529	3.31751e-14	1.45668e-12
KLF7	ENSG00000118263	1961.83	0.748777	0.0987877	7.57966	3.46456e-14	1.51718e-12
ELOVL4	ENSG00000118402	361.436	1.04768	0.138266	7.57728	3.52867e-14	1.53885e-12
ODC1	ENSG00000115758	480.972	-1.19946	0.158301	-7.57713	3.53283e-14	1.53885e-12
DUSP4	ENSG00000120875	651.363	0.865278	0.114337	7.56782	3.79547e-14	1.64887e-12
RRM2B	ENSG00000048392	875.702	-0.909492	0.120306	-7.55982	4.0363e-14	1.74885e-12
C2CD2	ENSG00000157617	1244.38	0.700267	0.0926614	7.55727	4.1163e-14	1.77881e-12
PAQR5	ENSG00000137819	36.6301	-3.27197	0.43334	-7.55058	4.3331e-14	1.86757e-12
MRPL13	ENSG00000172172	458.548	-1.14477	0.151818	-7.54037	4.68633e-14	2.01451e-12
ATAD2	ENSG00000156802	1058.51	-0.773209	0.102559	-7.53916	4.73024e-14	2.02806e-12
AKR1C2	ENSG00000151632	96.8712	-1.70497	0.226541	-7.52612	5.22701e-14	2.23519e-12
SEC24D	ENSG00000150961	1548.87	0.719442	0.0956464	7.52189	5.39892e-14	2.30269e-12
SLC39A14	ENSG00000104635	4667.96	0.785222	0.104459	7.517	5.60471e-14	2.38426e-12
MT-ND5	ENSG00000198786	7938.83	0.628108	0.0837404	7.50066	6.34993e-14	2.69428e-12
TGOLN2	ENSG00000152291	1371.46	0.786793	0.104984	7.49444	6.65815e-14	2.81776e-12
TMEM40	ENSG00000088726	384.604	0.947554	0.126524	7.48915	6.9321e-14	2.91861e-12
TMEM63B	ENSG00000137216	910.595	0.760063	0.101487	7.48927	6.92557e-14	2.91861e-12
RASAL2	ENSG00000075391	2279.03	0.675143	0.0901771	7.48686	7.05427e-14	2.96243e-12
CELSR3	ENSG00000008300	211.337	1.20036	0.160659	7.47144	7.93226e-14	3.32262e-12
F2RL1	ENSG00000164251	1377.63	0.805016	0.107755	7.47081	7.97018e-14	3.32999e-12
LINC01060	ENSG00000249378	146.174	1.58316	0.212021	7.46702	8.20336e-14	3.41869e-12
TENM3	ENSG00000218336	2317.53	0.705444	0.0945585	7.46039	8.62642e-14	3.58588e-12
EBAG9	ENSG00000147654	171.873	-1.29935	0.174294	-7.45496	8.98922e-14	3.72723e-12
MFGE8	ENSG00000140545	1030.78	0.756661	0.101713	7.43915	1.01337e-13	4.19117e-12
SLC31A2	ENSG00000136867	397.913	0.981535	0.132015	7.43502	1.04549e-13	4.3131e-12
SPEN	ENSG00000065526	1578.31	0.804563	0.108229	7.43388	1.05458e-13	4.33969e-12
FARP1	ENSG00000152767	50.5124	2.3736	0.319383	7.43184	1.07099e-13	4.39615e-12
SNX19	ENSG00000120451	2001.16	0.737469	0.0995658	7.40685	1.29336e-13	5.29564e-12
JUNB	ENSG00000171223	666.216	-0.876499	0.118495	-7.39691	1.3939e-13	5.6931e-12
PXDN	ENSG00000130508	1761.13	0.666956	0.0902989	7.3861	1.51204e-13	6.16023e-12
DNAJC6	ENSG00000116675	78.8393	1.83014	0.248105	7.3765	1.62503e-13	6.60417e-12
EFR3A	ENSG00000132294	1572.65	-0.85019	0.115362	-7.36979	1.70903e-13	6.92833e-12
EIF3H	ENSG00000147677	1044.3	-0.908733	0.123394	-7.36451	1.77803e-13	7.19028e-12
TONSL	ENSG00000160949	319.332	-1.04152	0.141477	-7.36176	1.81499e-13	7.32167e-12
SLC38A7	ENSG00000103042	440.394	0.939927	0.127857	7.3514	1.96147e-13	7.89309e-12
CYP2S1	ENSG00000167600	172.802	1.25381	0.170787	7.34137	2.11423e-13	8.48697e-12
STC2	ENSG00000113739	1019.84	0.792072	0.108038	7.33143	2.2771e-13	9.11842e-12
PEG10	ENSG00000242265	615.976	-0.962246	0.131346	-7.32602	2.37088e-13	9.47078e-12
MTERF3	ENSG00000156469	189.484	-1.1833	0.161646	-7.32031	2.4739e-13	9.85826e-12
BZW2	ENSG00000136261	569.782	-0.864749	0.118278	-7.31113	2.64904e-13	1.05306e-11
COPS5	ENSG00000121022	528.065	-0.835498	0.114667	-7.28627	3.18646e-13	1.26363e-11
MAN2A1	ENSG00000112893	5066.72	0.717738	0.0985716	7.28138	3.30416e-13	1.30714e-11
SPIDR	ENSG00000164808	621.827	-0.800931	0.110252	-7.26456	3.74258e-13	1.47701e-11
FAT4	ENSG00000196159	1787.24	0.71504	0.098452	7.26283	3.79071e-13	1.49241e-11
LINC00641	ENSG00000258441	273.563	1.26793	0.174949	7.2474	4.24863e-13	1.66868e-11
ERP44	ENSG00000023318	2191.95	0.682172	0.094265	7.23675	4.59564e-13	1.80066e-11
CHD6	ENSG00000124177	1221.08	0.672786	0.0929728	7.23638	4.60829e-13	1.8013e-11
PYCR3	ENSG00000104524	180.425	-1.2323	0.17053	-7.22631	4.96292e-13	1.9353e-11
FKBP14	ENSG00000106080	808.533	0.771355	0.106761	7.22504	5.00964e-13	1.94888e-11
C1S	ENSG00000182326	231.519	1.08633	0.150596	7.21354	5.45143e-13	2.11572e-11
EIF2AK3	ENSG00000172071	855.348	0.753674	0.104766	7.19386	6.29825e-13	2.4386e-11
SETX	ENSG00000107290	4273.12	0.646678	0.0899608	7.18843	6.55382e-13	2.53157e-11
TCEA1	ENSG00000187735	575.035	-0.940602	0.131155	-7.17169	7.40798e-13	2.85477e-11
EBP	ENSG00000147155	730.728	0.795966	0.111135	7.16214	7.94297e-13	3.05375e-11
TXNRD1	ENSG00000198431	2339.46	0.71619	0.10001	7.16118	7.99862e-13	3.06795e-11
CHPF	ENSG00000123989	1468.62	0.655208	0.0915456	7.15718	8.23513e-13	3.15129e-11
H2AC12	ENSG00000274997	503.143	-1.07996	0.15092	-7.15585	8.31546e-13	3.17461e-11
GBA1	ENSG00000177628	379.86	0.961048	0.134444	7.14831	8.78524e-13	3.34615e-11
ZNFX1	ENSG00000124201	1710.22	0.70059	0.0980917	7.1422	9.18512e-13	3.48227e-11
SCRIB	ENSG00000180900	1311.3	-0.663731	0.0929302	-7.14225	9.18177e-13	3.48227e-11
DOCK4	ENSG00000128512	430.09	-0.912157	0.127887	-7.13254	9.8534e-13	3.727e-11
ENTPD7	ENSG00000198018	810.02	0.760342	0.106612	7.13185	9.9027e-13	3.73702e-11
BMPR2	ENSG00000204217	3510.47	0.748799	0.105126	7.12289	1.05689e-12	3.97925e-11
IGSF3	ENSG00000143061	3425.25	0.668408	0.0938881	7.1192	1.08554e-12	4.07774e-11
CSF2	ENSG00000164400	48.7852	2.31286	0.325128	7.11369	1.12981e-12	4.23432e-11
FAM83H	ENSG00000180921	1950.3	-0.621453	0.0877102	-7.08529	1.38751e-12	5.18826e-11
FSTL1	ENSG00000163430	2830.32	0.704965	0.0995498	7.08153	1.42572e-12	5.30692e-11
TBC1D31	ENSG00000156787	268.162	-1.01538	0.143383	-7.08159	1.42506e-12	5.30692e-11
CLK1	ENSG00000013441	753.876	-0.75287	0.106392	-7.07638	1.47964e-12	5.49513e-11
MANCR	ENSG00000231298	208.269	1.13745	0.16081	7.0733	1.5129e-12	5.60595e-11
ZNF675	ENSG00000197372	335.053	0.94475	0.133657	7.06847	1.56651e-12	5.79149e-11
DNAAF9	ENSG00000088854	1099.04	0.929748	0.131572	7.06646	1.58938e-12	5.86281e-11
XDH	ENSG00000158125	773.816	-0.78666	0.111433	-7.05947	1.67144e-12	6.15167e-11
RUSC2	ENSG00000198853	363.762	0.93822	0.132945	7.05721	1.6988e-12	6.23831e-11
NOL4L	ENSG00000197183	264.429	1.05875	0.150271	7.0456	1.84666e-12	6.76614e-11
FKBP5	ENSG00000096060	1205.8	-0.745426	0.105915	-7.03794	1.95098e-12	7.13241e-11
C8orf33	ENSG00000182307	328.489	-1.0332	0.146879	-7.03441	2.001e-12	7.29897e-11
MAN2B2	ENSG00000013288	391.344	0.878802	0.125068	7.02662	2.11598e-12	7.70124e-11
COL27A1	ENSG00000196739	576.596	1.02131	0.145632	7.01295	2.33351e-12	8.4741e-11
SEL1L	ENSG00000071537	5973.32	0.744215	0.106182	7.00889	2.40223e-12	8.70437e-11
RUNX1	ENSG00000159216	947.701	0.730153	0.104321	6.99907	2.57671e-12	9.31598e-11
LINC02615	ENSG00000251432	236.26	1.21108	0.173297	6.98846	2.7792e-12	1.00259e-10
SV2A	ENSG00000159164	161.484	1.26008	0.180494	6.98129	2.92477e-12	1.05279e-10
KDM6A	ENSG00000147050	1373.92	0.773985	0.110876	6.98062	2.93888e-12	1.05555e-10
TGM2	ENSG00000198959	250.863	1.06844	0.153143	6.9768	3.01982e-12	1.08224e-10
CD99L2	ENSG00000102181	250.006	1.0267	0.147339	6.96829	3.20814e-12	1.14722e-10
GJC1	ENSG00000182963	411.241	0.856391	0.123094	6.95723	3.47031e-12	1.23614e-10
COL12A1	ENSG00000111799	14386.8	0.60253	0.0866057	6.95717	3.47187e-12	1.23614e-10
PCNX1	ENSG00000100731	3545.49	0.609274	0.0875974	6.95539	3.51587e-12	1.24909e-10
KCNK6	ENSG00000099337	360.629	0.930863	0.133851	6.95445	3.53936e-12	1.252e-10
ENY2	ENSG00000120533	278.153	-1.00932	0.145127	-6.9547	3.53312e-12	1.252e-10
MT-CYB	ENSG00000198727	14243.1	0.617827	0.0889654	6.94457	3.79607e-12	1.33991e-10
SLC12A4	ENSG00000124067	1935.11	0.707447	0.101911	6.9418	3.87125e-12	1.36351e-10
BLTP1	ENSG00000138688	5426.48	0.584703	0.084288	6.93697	4.00593e-12	1.40792e-10
TUFT1	ENSG00000143367	191.513	1.11437	0.160662	6.93609	4.03094e-12	1.41368e-10
RBIS	ENSG00000176731	409.311	-0.947549	0.136711	-6.93103	4.17782e-12	1.46206e-10
SLC9A1	ENSG00000090020	705.505	0.819479	0.118522	6.91417	4.70611e-12	1.63993e-10
IL20RA	ENSG00000016402	27.1551	-3.88141	0.56136	-6.9143	4.7019e-12	1.63993e-10
TMEM9B-AS1	ENSG00000254860	154.581	-1.31425	0.190151	-6.91163	4.79114e-12	1.66602e-10
SERINC1	ENSG00000111897	2683.01	0.798089	0.115492	6.91033	4.83524e-12	1.67779e-10
ATP2A2	ENSG00000174437	15177.9	0.600249	0.0869064	6.90684	4.95567e-12	1.71594e-10
H2AC14	ENSG00000276368	244.095	-1.4431	0.209111	-6.90111	5.15981e-12	1.78286e-10
SERINC2	ENSG00000168528	1307.6	0.675606	0.0979522	6.89731	5.29968e-12	1.82733e-10
DLL1	ENSG00000198719	355.703	0.937607	0.135993	6.8945	5.40548e-12	1.85989e-10
IL6R	ENSG00000160712	277.442	-0.985431	0.143022	-6.89005	5.57727e-12	1.91498e-10
PEX2	ENSG00000164751	319.666	-0.912688	0.13268	-6.87885	6.03361e-12	2.06733e-10
SLC46A3	ENSG00000139508	108.321	1.5536	0.225968	6.87531	6.1857e-12	2.11461e-10
SPPL2A	ENSG00000138600	1166.31	0.657982	0.0957059	6.87504	6.19742e-12	2.11461e-10
ATOSB	ENSG00000005238	263.599	0.981313	0.142794	6.87222	6.32111e-12	2.15233e-10
GREB1L	ENSG00000141449	208.003	1.09985	0.160058	6.87157	6.34998e-12	2.15768e-10
BOD1L1	ENSG00000038219	851.001	0.703915	0.102549	6.86416	6.68834e-12	2.26794e-10
VCL	ENSG00000035403	3670.62	0.61373	0.0894317	6.86255	6.76417e-12	2.2842e-10
TRIQK	ENSG00000205133	476.281	-0.848523	0.123642	-6.86276	6.75409e-12	2.2842e-10
PDCD1LG2	ENSG00000197646	219.78	1.0471	0.15276	6.85459	7.15165e-12	2.41008e-10
ABAT	ENSG00000183044	123.75	1.32597	0.193661	6.84687	7.54827e-12	2.53851e-10
WASHC5	ENSG00000164961	694.014	-0.772511	0.113049	-6.8334	8.29242e-12	2.78306e-10
PTK2	ENSG00000169398	1906.12	-0.60316	0.088273	-6.83289	8.32235e-12	2.78739e-10
SYNE2	ENSG00000054654	2807.43	0.597509	0.0875173	6.82732	8.65142e-12	2.89169e-10
ZDHHC2	ENSG00000104219	293.148	1.05024	0.153879	6.82511	8.78551e-12	2.93053e-10
NUCB1	ENSG00000104805	1514.1	0.699433	0.102493	6.82419	8.84207e-12	2.9434e-10
DCBLD2	ENSG00000057019	7800.07	0.7657	0.112319	6.81719	9.28403e-12	3.08426e-10
ATL1	ENSG00000198513	63.3907	1.85077	0.271584	6.81471	9.44531e-12	3.13148e-10
UNC5B	ENSG00000107731	127.111	-1.33655	0.196354	-6.80681	9.97836e-12	3.30153e-10
ADCY6	ENSG00000174233	672.758	0.730388	0.107377	6.80209	1.03115e-11	3.40487e-10
TMEM50B	ENSG00000142188	961.229	0.660836	0.0971568	6.80174	1.0336e-11	3.4061e-10
ARMC1	ENSG00000104442	512.452	-0.881026	0.129626	-6.79668	1.07061e-11	3.52097e-10
LAPTM4A	ENSG00000068697	1237.34	0.715921	0.105372	6.79423	1.08895e-11	3.56695e-10
FAT1	ENSG00000083857	52746.5	0.597555	0.0879473	6.79447	1.08713e-11	3.56695e-10
DSCC1	ENSG00000136982	85.6255	-1.5909	0.234652	-6.77981	1.20337e-11	3.9339e-10
TMEM30A	ENSG00000112697	3262.52	0.628289	0.0927246	6.77586	1.23672e-11	4.03487e-10
FHOD3	ENSG00000134775	618.901	0.804699	0.118893	6.76827	1.30335e-11	4.2438e-10
HMGA1	ENSG00000137309	753.052	-0.925009	0.136749	-6.76429	1.33968e-11	4.35344e-10
PAPPA2	ENSG00000116183	144.618	-1.26002	0.186307	-6.76316	1.35016e-11	4.37878e-10
TMEM68	ENSG00000167904	645.615	-0.791628	0.11716	-6.7568	1.41073e-11	4.56619e-10
HIVEP1	ENSG00000095951	985.457	0.724833	0.107313	6.75436	1.43471e-11	4.63464e-10
ZNF432	ENSG00000256087	205.779	1.34767	0.199652	6.75009	1.47749e-11	4.76346e-10
PCMTD1	ENSG00000168300	824.567	-0.681668	0.10108	-6.74385	1.54242e-11	4.96301e-10
H2AC8	ENSG00000277075	682.692	-1.16595	0.173205	-6.73163	1.67769e-11	5.37715e-10
LINC01151	ENSG00000253819	244.84	-1.22986	0.182697	-6.73171	1.67684e-11	5.37715e-10
SNHG6	ENSG00000245910	404.491	-1.04476	0.155219	-6.73089	1.68623e-11	5.39396e-10
SPP1	ENSG00000118785	26.4732	3.50856	0.52153	6.72745	1.72665e-11	5.5125e-10
KYNU	ENSG00000115919	198.551	1.17864	0.175505	6.71573	1.87132e-11	5.96272e-10
IGF2R	ENSG00000197081	9423	0.561074	0.0836336	6.70872	1.96345e-11	6.24414e-10
RPN2	ENSG00000118705	8003.94	0.578222	0.0863051	6.69974	2.08789e-11	6.62703e-10
ITGA4	ENSG00000115232	1434.45	-0.704563	0.105266	-6.69316	2.18397e-11	6.91859e-10
ARFGAP1	ENSG00000101199	941.568	0.733007	0.109573	6.68967	2.23675e-11	7.07209e-10
CDCP1	ENSG00000163814	5879.63	0.731057	0.109432	6.68045	2.38206e-11	7.51704e-10
HYOU1	ENSG00000149428	17684.2	0.640056	0.0958985	6.67431	2.48402e-11	7.8237e-10
CALD1	ENSG00000122786	2105.59	0.658464	0.0986724	6.67324	2.50219e-11	7.86582e-10
TMEM87B	ENSG00000153214	1642.69	0.626963	0.0942675	6.65089	2.91327e-11	9.14051e-10
MCM2	ENSG00000073111	508.033	-0.848153	0.127557	-6.6492	2.947e-11	9.22868e-10
ZNF91	ENSG00000167232	617.294	0.7392	0.111274	6.64305	3.07253e-11	9.60343e-10
DSG3	ENSG00000134757	9712.72	0.616353	0.0928017	6.64162	3.10255e-11	9.67877e-10
EGFR	ENSG00000146648	22527.3	0.572747	0.0862416	6.64119	3.11152e-11	9.68832e-10
GRHL3	ENSG00000158055	59.1034	-1.99481	0.300384	-6.64088	3.11815e-11	9.69053e-10
ANKLE2	ENSG00000176915	1684.57	0.6598	0.0993876	6.63866	3.16548e-11	9.81899e-10
LMTK2	ENSG00000164715	1044.27	0.664152	0.100056	6.63778	3.18453e-11	9.85939e-10
TMEM184B	ENSG00000198792	801.71	0.786269	0.118504	6.63496	3.24601e-11	1.00308e-09
CBX5	ENSG00000094916	2400.56	-0.770787	0.116226	-6.6318	3.31616e-11	1.02283e-09
DNAJC1	ENSG00000136770	443.852	0.805691	0.121536	6.62923	3.3745e-11	1.03887e-09
ADAMTS15	ENSG00000166106	42.9954	2.24831	0.339465	6.6231	3.51747e-11	1.08085e-09
SIRPA	ENSG00000198053	459.23	0.840958	0.126993	6.62206	3.54232e-11	1.08441e-09
GALE	ENSG00000117308	460.315	-0.817933	0.123511	-6.62232	3.536e-11	1.08441e-09
GPR176	ENSG00000166073	528.747	0.831487	0.125617	6.61924	3.61054e-11	1.10324e-09
PLBD2	ENSG00000151176	518.547	0.763606	0.115422	6.6158	3.69543e-11	1.12707e-09
RAB27B	ENSG00000041353	342.199	-0.882559	0.133649	-6.60357	4.01365e-11	1.22185e-09
SIPA1L1	ENSG00000197555	924.591	0.669135	0.10141	6.59833	4.15827e-11	1.26353e-09
H2AC13	ENSG00000196747	443.49	-1.21969	0.184992	-6.59321	4.30428e-11	1.30547e-09
TP53INP2	ENSG00000078804	48.9246	2.02929	0.308144	6.58551	4.53333e-11	1.3724e-09
TMEM156	ENSG00000121895	111.667	-1.43133	0.217469	-6.58173	4.64993e-11	1.4051e-09
BCL11A	ENSG00000119866	309.824	-0.951127	0.144673	-6.57434	4.88702e-11	1.47403e-09
TRAM2	ENSG00000065308	864.67	0.734543	0.111762	6.57242	4.95051e-11	1.49043e-09
GPR107	ENSG00000148358	1111.3	0.658237	0.100249	6.566	5.16844e-11	1.55319e-09
OTUD6B	ENSG00000155100	428.97	-0.81381	0.123954	-6.56541	5.1891e-11	1.55654e-09
TGS1	ENSG00000137574	600.95	-0.7408	0.113274	-6.53987	6.15728e-11	1.84358e-09
SEC16A	ENSG00000148396	2554.17	0.579815	0.0887008	6.53675	6.28688e-11	1.87895e-09
MXRA5	ENSG00000101825	35.774	2.49062	0.381078	6.53571	6.33073e-11	1.88861e-09
FABP5	ENSG00000164687	79.4247	-1.57804	0.241595	-6.53179	6.4988e-11	1.93523e-09
SPHK1	ENSG00000176170	437.951	0.786073	0.120458	6.5257	6.76836e-11	2.01184e-09
CHPF2	ENSG00000033100	2421.02	0.573679	0.0879266	6.52452	6.82209e-11	2.02413e-09
-	ENSG00000276851	34.3405	2.52967	0.387871	6.52194	6.94023e-11	2.05546e-09
PCDH18	ENSG00000189184	41.8962	-2.26146	0.347088	-6.51552	7.24377e-11	2.14149e-09
TMBIM1	ENSG00000135926	3687.15	0.647231	0.0994275	6.50958	7.53628e-11	2.22395e-09
TIAM1	ENSG00000156299	140.472	1.24814	0.191763	6.50875	7.57788e-11	2.2322e-09
PLA2G15	ENSG00000103066	224.132	1.01994	0.156749	6.50684	7.67493e-11	2.25269e-09
MT-ATP6	ENSG00000198899	10557.7	0.622481	0.0956627	6.50704	7.66465e-11	2.25269e-09
PCMTD1-DT	ENSG00000228801	68.391	-1.74832	0.268925	-6.50113	7.97166e-11	2.3356e-09
PHLDA1	ENSG00000139289	4647.24	0.677791	0.104319	6.49727	8.17889e-11	2.39203e-09
NTN1	ENSG00000065320	108.804	1.35981	0.209381	6.49442	8.33533e-11	2.42911e-09
CD151	ENSG00000177697	2594.81	0.61498	0.0946923	6.49451	8.33032e-11	2.42911e-09
GLB1L3	ENSG00000166105	98.3864	1.50634	0.232272	6.48522	8.86e-11	2.57743e-09
ZSWIM8	ENSG00000214655	704.246	0.736114	0.113591	6.48041	9.14747e-11	2.65634e-09
POFUT2	ENSG00000186866	408.381	0.809952	0.125376	6.46019	1.0457e-10	3.03124e-09
SOX9	ENSG00000125398	298.26	1.10448	0.170996	6.45909	1.05337e-10	3.04808e-09
LACTB2	ENSG00000147592	116.429	-1.3241	0.205047	-6.45754	1.06418e-10	3.07392e-09
TNNI2	ENSG00000130598	23.6452	-4.44653	0.688908	-6.45447	1.08598e-10	3.13137e-09
NUCB2	ENSG00000070081	1490.01	0.81083	0.125649	6.45315	1.09548e-10	3.15322e-09
ANOS1	ENSG00000011201	75.5542	1.58605	0.245825	6.45197	1.10405e-10	3.17168e-09
SDCBP	ENSG00000137575	1062.43	-0.901092	0.139667	-6.45173	1.10577e-10	3.17168e-09
KIF20A	ENSG00000112984	535.516	-0.908007	0.140759	-6.45078	1.11278e-10	3.18621e-09
YWHAZ	ENSG00000164924	5139.55	-0.766151	0.118905	-6.44337	1.1685e-10	3.3399e-09
TMTC3	ENSG00000139324	3636.63	0.701416	0.108886	6.44177	1.1809e-10	3.36946e-09
ZFP28	ENSG00000196867	47.7574	2.11896	0.329101	6.43863	1.20553e-10	3.43377e-09
KDELR1	ENSG00000105438	916.611	0.685319	0.106482	6.436	1.22664e-10	3.48783e-09
SLC4A2	ENSG00000164889	805.914	0.70602	0.109775	6.43149	1.26358e-10	3.58665e-09
TMPRSS15	ENSG00000154646	28.5095	-5.75467	0.894822	-6.43107	1.26705e-10	3.59026e-09
TM4SF1	ENSG00000169908	707.902	0.720761	0.11212	6.4285	1.2887e-10	3.64531e-09
TMEM39A	ENSG00000176142	962.66	0.663194	0.103226	6.42469	1.32142e-10	3.73141e-09
DNAJC3	ENSG00000102580	4227.43	0.732431	0.114046	6.42224	1.34279e-10	3.78524e-09
PLCG1	ENSG00000124181	942.774	0.692668	0.107893	6.41994	1.36331e-10	3.83648e-09
H3C11	ENSG00000275379	183.156	-1.16475	0.181452	-6.41903	1.37147e-10	3.85283e-09
CD46	ENSG00000117335	5343.67	0.505067	0.0787246	6.41561	1.4026e-10	3.93353e-09
H2BC14	ENSG00000273703	204.515	-1.32631	0.206812	-6.41311	1.42578e-10	3.9917e-09
OS9	ENSG00000135506	2192.01	0.60485	0.0943298	6.41207	1.43553e-10	4.01212e-09
CTSA	ENSG00000064601	598.135	0.751471	0.117253	6.40899	1.46487e-10	4.08716e-09
TYSND1	ENSG00000156521	296.04	-0.881569	0.137729	-6.40075	1.54617e-10	4.30666e-09
FKBP1A	ENSG00000088832	1254.02	0.607133	0.094928	6.39571	1.59798e-10	4.44343e-09
SERPINB7	ENSG00000166396	767.418	0.793888	0.124165	6.39384	1.61771e-10	4.49064e-09
MX1	ENSG00000157601	2074.5	-0.644922	0.10093	-6.3898	1.66105e-10	4.60316e-09
F11R	ENSG00000158769	1251.8	0.784444	0.122947	6.38032	1.76717e-10	4.88898e-09
CALHM5	ENSG00000178033	36.209	2.55331	0.400412	6.3767	1.80943e-10	4.99746e-09
SEC24A	ENSG00000113615	1049.34	0.642924	0.100858	6.37455	1.83503e-10	5.05962e-09
ATP2B4	ENSG00000058668	6174.85	0.626111	0.0986167	6.34893	2.16813e-10	5.96801e-09
B4GALT1	ENSG00000086062	2575.9	0.743228	0.117175	6.34289	2.25498e-10	6.1928e-09
UBXN2B	ENSG00000215114	382.693	-0.807404	0.127296	-6.34273	2.25736e-10	6.1928e-09
OCLN	ENSG00000197822	51.4326	2.024	0.319228	6.3403	2.29314e-10	6.28043e-09
LSR	ENSG00000105699	680.384	0.72291	0.11407	6.3374	2.33668e-10	6.38902e-09
ESYT1	ENSG00000139641	7343.22	0.589827	0.0930828	6.33659	2.34906e-10	6.41216e-09
P4HB	ENSG00000185624	17152.4	0.533207	0.0841568	6.33588	2.35995e-10	6.43115e-09
UACA	ENSG00000137831	556.13	0.718357	0.113393	6.33508	2.37217e-10	6.45372e-09
-	ENSG00000276791	76.3792	-1.70176	0.268681	-6.33376	2.39256e-10	6.4984e-09
RIDA	ENSG00000132541	105.055	-1.41141	0.223079	-6.32698	2.49998e-10	6.77892e-09
CASTOR2	ENSG00000274070	126.74	1.20763	0.190941	6.32463	2.53844e-10	6.87183e-09
SYT1	ENSG00000067715	327.253	0.826854	0.130912	6.3161	2.68253e-10	7.24991e-09
RPL13	ENSG00000167526	1718.07	-0.771085	0.122245	-6.30771	2.83185e-10	7.64087e-09
TNFRSF10A	ENSG00000104689	649.926	0.732579	0.116153	6.30703	2.84448e-10	7.66231e-09
TRAP1	ENSG00000126602	653.373	-0.701529	0.111241	-6.30637	2.85653e-10	7.68214e-09
PHB2	ENSG00000215021	1201.76	-0.689098	0.109335	-6.3026	2.92686e-10	7.84619e-09
TERF1	ENSG00000147601	327.863	-0.862199	0.136801	-6.30259	2.92711e-10	7.84619e-09
B4GALT5	ENSG00000158470	980.534	0.781854	0.124104	6.30001	2.97617e-10	7.96466e-09
EXPH5	ENSG00000110723	958.912	0.713588	0.113313	6.29747	3.02541e-10	8.08321e-09
ATP6V0A1	ENSG00000033627	1008.42	0.682947	0.108504	6.29418	3.09026e-10	8.24304e-09
QPCT	ENSG00000115828	243.717	1.01716	0.161868	6.28387	3.30241e-10	8.79462e-09
MICAL2	ENSG00000133816	3246.24	0.627597	0.0998962	6.28249	3.3319e-10	8.85874e-09
ZHX1	ENSG00000165156	661.992	-0.782576	0.124632	-6.2791	3.40536e-10	9.03938e-09
GRN	ENSG00000030582	5227.34	0.560177	0.089275	6.27473	3.50244e-10	9.28203e-09
CLSTN1	ENSG00000171603	7927.66	0.527216	0.0840705	6.27112	3.58469e-10	9.48465e-09
UTRN	ENSG00000152818	3003.67	0.544801	0.0868865	6.27025	3.60463e-10	9.52203e-09
PDP1	ENSG00000164951	1768.13	0.670233	0.106927	6.26812	3.65423e-10	9.63752e-09
MAN2B1	ENSG00000104774	415.279	0.762199	0.121631	6.26648	3.69298e-10	9.72407e-09
SAMD4A	ENSG00000020577	468.172	0.813161	0.12984	6.26279	3.78138e-10	9.94083e-09
AMOTL2	ENSG00000114019	868.353	0.633452	0.1012	6.2594	3.8646e-10	1.01433e-08
KTN1	ENSG00000126777	3381.84	0.526229	0.0841222	6.25553	3.96168e-10	1.03815e-08
ZNF561-AS1	ENSG00000267106	107.122	-1.33943	0.21438	-6.24795	4.15882e-10	1.08807e-08
DUSP7	ENSG00000164086	1237.71	-0.585346	0.09371	-6.24635	4.20148e-10	1.09748e-08
RPL12	ENSG00000197958	2473.43	-0.858007	0.137371	-6.24592	4.21314e-10	1.09877e-08
MPP7	ENSG00000150054	143.519	-1.25944	0.201665	-6.24522	4.23214e-10	1.10197e-08
MRPL46	ENSG00000259494	128.392	-1.25826	0.201554	-6.24278	4.29857e-10	1.11749e-08
TMEM64	ENSG00000180694	578.875	-0.850356	0.13631	-6.23838	4.42136e-10	1.14759e-08
NFAT5	ENSG00000102908	1834.09	0.604588	0.0970029	6.23268	4.58531e-10	1.18826e-08
MICU3	ENSG00000155970	47.2158	1.95625	0.314151	6.2271	4.75139e-10	1.22936e-08
WEE1	ENSG00000166483	598.19	-0.722449	0.116059	-6.22486	4.81985e-10	1.2451e-08
LMF2	ENSG00000100258	743.674	0.683636	0.10984	6.22395	4.84785e-10	1.25036e-08
PDGFB	ENSG00000100311	68.3041	1.62877	0.261841	6.22043	4.95794e-10	1.27675e-08
KDELR3	ENSG00000100196	202.279	1.08735	0.174927	6.21598	5.10043e-10	1.31138e-08
CCNJL	ENSG00000135083	162.403	1.0863	0.174876	6.21184	5.23661e-10	1.34428e-08
CD9	ENSG00000010278	2554.67	0.545363	0.0878326	6.20912	5.32827e-10	1.36567e-08
LCP1	ENSG00000136167	61.9738	1.67337	0.26974	6.20364	5.51715e-10	1.41038e-08
IRS1	ENSG00000169047	799.764	-0.702854	0.113299	-6.20356	5.51993e-10	1.41038e-08
EDEM1	ENSG00000134109	3184.18	0.596112	0.0961188	6.20182	5.58125e-10	1.42383e-08
TFPI2	ENSG00000105825	2682.99	-0.596426	0.0961893	-6.20054	5.62702e-10	1.43327e-08
DAG1	ENSG00000173402	2977.24	0.608407	0.0981937	6.19599	5.79215e-10	1.47304e-08
MTFR1	ENSG00000066855	544.392	-0.818974	0.132197	-6.19511	5.82461e-10	1.479e-08
TAF2	ENSG00000064313	1338.66	-0.588715	0.0950835	-6.19156	5.95704e-10	1.51028e-08
KMT2A	ENSG00000118058	2090.49	0.589517	0.0952455	6.18945	6.03744e-10	1.5283e-08
PCNX3	ENSG00000197136	1395.93	0.589929	0.0953176	6.1891	6.05104e-10	1.52938e-08
ZDHHC9	ENSG00000188706	590.649	0.688288	0.111243	6.18724	6.12255e-10	1.54507e-08
PLOD3	ENSG00000106397	1818.35	0.546591	0.0883454	6.18698	6.13273e-10	1.54526e-08
H2BC17	ENSG00000274641	344.679	-1.07432	0.173686	-6.18542	6.19378e-10	1.55825e-08
TMEM45A	ENSG00000181458	210.648	1.12208	0.181525	6.18144	6.35211e-10	1.59563e-08
DERL2	ENSG00000072849	527.981	0.774849	0.125358	6.18108	6.36629e-10	1.59674e-08
MMP1	ENSG00000196611	32.1866	-2.50743	0.405809	-6.17885	6.45707e-10	1.61703e-08
SULF1	ENSG00000137573	34.5369	-2.4014	0.388951	-6.17404	6.6566e-10	1.66446e-08
SLC23A2	ENSG00000089057	1039.77	0.628223	0.101774	6.1727	6.7134e-10	1.6761e-08
LRPAP1	ENSG00000163956	1132.01	0.590861	0.0957683	6.1697	6.84213e-10	1.70564e-08
NAV1	ENSG00000134369	1970.73	0.685128	0.111109	6.1663	6.99078e-10	1.7374e-08
H3C3	ENSG00000287080	787.251	-0.998284	0.161893	-6.16633	6.98921e-10	1.7374e-08
TMEM104	ENSG00000109066	282.808	0.908121	0.147329	6.1639	7.0976e-10	1.76128e-08
FMN1	ENSG00000248905	180.422	1.00564	0.163326	6.15723	7.40285e-10	1.83425e-08
H2AC6	ENSG00000180573	944.963	-0.937776	0.152397	-6.15349	7.57977e-10	1.87525e-08
RIMS3	ENSG00000117016	53.6919	1.76201	0.286564	6.14875	7.80963e-10	1.9263e-08
ATP6AP1	ENSG00000071553	823.591	0.647744	0.105344	6.14883	7.80579e-10	1.9263e-08
GPAA1	ENSG00000197858	637.329	-0.677807	0.110252	-6.1478	7.85636e-10	1.93491e-08
RNF139	ENSG00000170881	571.198	-0.777867	0.126571	-6.14569	7.96175e-10	1.95792e-08
TTYH3	ENSG00000136295	632.205	0.711752	0.115818	6.14543	7.97465e-10	1.95815e-08
KLF7-IT1	ENSG00000237892	108.338	1.48051	0.241027	6.1425	8.12303e-10	1.9916e-08
IRGQ	ENSG00000167378	613.963	0.753701	0.12278	6.13864	8.32305e-10	2.03759e-08
KRT5	ENSG00000186081	57093.9	-0.642241	0.10463	-6.13823	8.34484e-10	2.03988e-08
EMC2	ENSG00000104412	345.869	-0.803207	0.130911	-6.1355	8.48905e-10	2.07204e-08
APH1B	ENSG00000138613	228.102	0.930546	0.151801	6.13003	8.78603e-10	2.13815e-08
SYNPO	ENSG00000171992	360.244	0.885713	0.144487	6.13004	8.78595e-10	2.13815e-08
EXT2	ENSG00000151348	5629.43	0.568867	0.0928323	6.1279	8.90488e-10	2.16386e-08
ABCA1	ENSG00000165029	4600.9	0.550835	0.0899545	6.12348	9.15518e-10	2.22139e-08
ARL4A	ENSG00000122644	137.261	-1.21431	0.198417	-6.11997	9.35938e-10	2.26757e-08
RB1CC1	ENSG00000023287	1306.29	-0.634371	0.103731	-6.11554	9.623e-10	2.328e-08
SLC11A2	ENSG00000110911	966.6	0.618294	0.101175	6.11113	9.8926e-10	2.38969e-08
SGMS2	ENSG00000164023	1432.23	0.71984	0.117807	6.11032	9.9434e-10	2.39843e-08
MRPL15	ENSG00000137547	295.187	-0.923385	0.151175	-6.10806	1.00847e-09	2.42893e-08
PTGES	ENSG00000148344	30.343	-2.60264	0.426379	-6.10407	1.034e-09	2.48677e-08
CAVIN1	ENSG00000177469	2378.59	0.779504	0.127722	6.10312	1.0402e-09	2.498e-08
AQP3	ENSG00000165272	44.188	-2.39937	0.393171	-6.10261	1.04353e-09	2.50233e-08
MIR22HG	ENSG00000186594	447.449	0.856449	0.14036	6.10179	1.04888e-09	2.51149e-08
PTGFRN	ENSG00000134247	6321.23	0.57915	0.0949184	6.10155	1.05041e-09	2.51149e-08
-	ENSG00000261114	101.194	1.279	0.209769	6.09719	1.0795e-09	2.57726e-08
POP1	ENSG00000104356	614.713	-0.706794	0.115962	-6.09506	1.09395e-09	2.60796e-08
KIF3C	ENSG00000084731	264.63	0.908761	0.149224	6.08992	1.12969e-09	2.68925e-08
GJA1	ENSG00000152661	3044.59	0.64598	0.106123	6.08708	1.14991e-09	2.73341e-08
TRMT12	ENSG00000183665	164.134	-1.14812	0.188723	-6.08362	1.17499e-09	2.78898e-08
BTBD3	ENSG00000132640	733.962	0.630576	0.103813	6.07418	1.24625e-09	2.95386e-08
AGR2	ENSG00000106541	95.0459	-1.42247	0.234379	-6.0691	1.28631e-09	3.0444e-08
H4C8	ENSG00000158406	311.138	-1.02917	0.169612	-6.06777	1.29699e-09	3.06524e-08
CALCRL	ENSG00000064989	318.193	0.88752	0.14651	6.05776	1.38029e-09	3.25741e-08
KIFC3	ENSG00000140859	498.462	0.907906	0.149949	6.05476	1.40625e-09	3.31389e-08
FRAS1	ENSG00000138759	436.596	-0.726694	0.120048	-6.05338	1.41839e-09	3.3377e-08
BEND7	ENSG00000165626	49.2722	1.87025	0.309048	6.05167	1.43355e-09	3.35889e-08
UBE2V2	ENSG00000169139	399.103	-0.77912	0.12874	-6.05187	1.4317e-09	3.35889e-08
MAF1	ENSG00000179632	467.229	-0.916679	0.151468	-6.05195	1.43105e-09	3.35889e-08
FAM238C	ENSG00000290706	46.3194	2.16219	0.357433	6.04922	1.45551e-09	3.40548e-08
ADGRG1	ENSG00000205336	883.701	0.626193	0.103572	6.04599	1.48493e-09	3.46935e-08
CCDC51	ENSG00000164051	169.686	-1.03271	0.170833	-6.04517	1.49257e-09	3.48223e-08
SIPA1L3	ENSG00000105738	666.361	0.737788	0.122076	6.0437	1.50622e-09	3.50908e-08
TRMT5	ENSG00000126814	363.511	-0.79244	0.131298	-6.03545	1.58524e-09	3.68793e-08
QSOX1	ENSG00000116260	3630.47	0.549472	0.0910832	6.03264	1.61303e-09	3.74725e-08
PGM3	ENSG00000013375	1268.23	0.589612	0.0977671	6.03077	1.63176e-09	3.78541e-08
ARRDC3	ENSG00000113369	343.131	-0.841186	0.139548	-6.02794	1.66065e-09	3.84699e-08
SEMA3C	ENSG00000075223	8070.69	0.595918	0.098965	6.0215	1.72805e-09	3.99746e-08
NLGN2	ENSG00000169992	195.213	0.991797	0.164786	6.01869	1.75835e-09	4.05608e-08
MPZL2	ENSG00000149573	658.879	-0.664102	0.110339	-6.01872	1.75802e-09	4.05608e-08
CCNA2	ENSG00000145386	515.249	-0.858713	0.142729	-6.01639	1.78355e-09	4.10843e-08
ZNF431	ENSG00000196705	515.074	0.865452	0.143892	6.01459	1.80344e-09	4.14842e-08
ETS1	ENSG00000134954	1576.24	0.709292	0.117994	6.01127	1.84076e-09	4.22832e-08
LRP6	ENSG00000070018	1221.11	0.618683	0.102968	6.00847	1.8728e-09	4.29589e-08
H2AC15	ENSG00000275221	139.671	-1.24784	0.20788	-6.00267	1.94101e-09	4.43992e-08
TSNARE1	ENSG00000171045	63.5324	-1.61151	0.268462	-6.00275	1.94007e-09	4.43992e-08
H2AC20	ENSG00000184260	378.671	-0.937624	0.156243	-6.00105	1.96044e-09	4.47812e-08
TMEM200A	ENSG00000164484	50.8267	1.91401	0.319041	5.99925	1.98235e-09	4.52185e-08
TTLL12	ENSG00000100304	577.083	-0.759369	0.126598	-5.99825	1.99456e-09	4.54339e-08
MTBP	ENSG00000172167	299.454	-0.879199	0.146599	-5.99731	2.00617e-09	4.56348e-08
ATP13A2	ENSG00000159363	974.783	0.629446	0.105017	5.99375	2.05062e-09	4.65813e-08
ATP9A	ENSG00000054793	968.374	0.695922	0.116241	5.9869	2.13878e-09	4.85164e-08
DLGAP4	ENSG00000080845	459.379	0.786697	0.131457	5.98444	2.17135e-09	4.91873e-08
HTR1D	ENSG00000179546	21.6532	3.40592	0.569581	5.97969	2.23564e-09	5.05737e-08
FANCD2	ENSG00000144554	730.423	-0.626628	0.104844	-5.97675	2.27632e-09	5.14228e-08
BICD2	ENSG00000185963	843.304	0.601521	0.100667	5.97537	2.29563e-09	5.17876e-08
H2BC4	ENSG00000180596	569.194	-1.01515	0.169961	-5.97282	2.33185e-09	5.25323e-08
TMEM70	ENSG00000175606	163.189	-1.06842	0.178975	-5.96968	2.37723e-09	5.34812e-08
PRRC2B	ENSG00000288701	1947.1	0.646898	0.10839	5.96824	2.39827e-09	5.38806e-08
DNAJB11	ENSG00000090520	889.425	0.635368	0.106473	5.96741	2.41048e-09	5.40807e-08
ZNF395	ENSG00000186918	314.723	-0.860594	0.144317	-5.96324	2.47282e-09	5.54034e-08
IL17RA	ENSG00000177663	610.468	0.705217	0.118287	5.96192	2.49289e-09	5.57768e-08
PEX6	ENSG00000124587	224.955	-0.938236	0.157464	-5.95842	2.54691e-09	5.69076e-08
BCAT1	ENSG00000060982	2382.83	-0.813532	0.136594	-5.95582	2.58767e-09	5.77397e-08
H2BC6	ENSG00000274290	165.586	-1.24367	0.209267	-5.94297	2.79907e-09	6.23716e-08
CHCHD7	ENSG00000170791	293.238	-0.817124	0.137785	-5.93042	3.0217e-09	6.7241e-08
HSPA13	ENSG00000155304	1724.02	0.712267	0.120135	5.92888	3.05002e-09	6.77792e-08
SLC20A2	ENSG00000168575	2054.48	0.575479	0.0970695	5.92853	3.05663e-09	6.78339e-08
FICD	ENSG00000198855	110.023	1.2531	0.211424	5.92695	3.08618e-09	6.83971e-08
TRIB1	ENSG00000173334	281.398	-0.895369	0.151079	-5.92649	3.09483e-09	6.8496e-08
CD59	ENSG00000085063	4312.37	0.55362	0.0935245	5.91952	3.22884e-09	7.13656e-08
C8orf88	ENSG00000253250	72.3787	-1.49824	0.253161	-5.91811	3.25661e-09	7.18824e-08
H3C2	ENSG00000286522	653.778	-1.02978	0.174029	-5.91726	3.27351e-09	7.21583e-08
TXNDC11	ENSG00000153066	506.337	0.685048	0.11581	5.91528	3.31304e-09	7.29314e-08
MT-ND6	ENSG00000198695	1764.48	0.713204	0.120604	5.91359	3.34721e-09	7.35562e-08
CPA6	ENSG00000165078	19.6983	-3.93776	0.6659	-5.91344	3.35041e-09	7.35562e-08
EID3	ENSG00000255150	77.9828	1.60066	0.270716	5.91271	3.36526e-09	7.37835e-08
ZHX3	ENSG00000174306	628.069	0.647137	0.109511	5.90935	3.43457e-09	7.52023e-08
OTUD6B-AS1	ENSG00000253738	207.705	-1.07968	0.182717	-5.90904	3.44098e-09	7.52422e-08
SLC17A5	ENSG00000119899	201.906	0.93482	0.15821	5.90874	3.44733e-09	7.52804e-08
H1-0	ENSG00000189060	683.935	0.772088	0.130685	5.90803	3.4623e-09	7.55067e-08
ELL2	ENSG00000118985	1820.7	0.523349	0.0886631	5.90267	3.57675e-09	7.7899e-08
GART	ENSG00000159131	1690.48	-0.554309	0.0939544	-5.89977	3.64019e-09	7.91753e-08
CREB3L2	ENSG00000182158	1714.5	0.624934	0.105971	5.8972	3.69723e-09	8.03092e-08
GFOD1	ENSG00000145990	577.257	0.670537	0.113736	5.89555	3.73435e-09	8.10082e-08
H2AC21	ENSG00000184270	163.261	-1.31249	0.22266	-5.89461	3.75568e-09	8.1363e-08
RAB2A	ENSG00000104388	1165.52	-0.705909	0.11979	-5.89288	3.79522e-09	8.20028e-08
MMP9	ENSG00000100985	133.991	-1.11543	0.189283	-5.89294	3.7939e-09	8.20028e-08
SYT7	ENSG00000011347	26.7252	-2.93143	0.49758	-5.89137	3.83018e-09	8.26491e-08
TATDN1	ENSG00000147687	148.979	-1.08388	0.183992	-5.8909	3.84093e-09	8.2772e-08
LAMP1	ENSG00000185896	3662.94	0.59765	0.101511	5.88753	3.92002e-09	8.43655e-08
CLPTM1L	ENSG00000049656	1264.54	0.611337	0.103937	5.88178	4.0587e-09	8.72353e-08
CPNE1	ENSG00000214078	667.594	0.691356	0.117758	5.87102	4.33133e-09	9.29732e-08
C10orf95-AS1	ENSG00000269609	125.552	-1.17338	0.199956	-5.86819	4.40574e-09	9.44465e-08
ELOVL1	ENSG00000066322	896.801	0.620664	0.105894	5.86121	4.5952e-09	9.83792e-08
CTIF	ENSG00000134030	432.051	0.819122	0.139774	5.86033	4.61951e-09	9.87706e-08
SYT14	ENSG00000143469	162.069	-1.05089	0.179358	-5.8592	4.65111e-09	9.93166e-08
PKIA	ENSG00000171033	69.8601	-1.50692	0.257298	-5.85674	4.72055e-09	1.00668e-07
KIF3B	ENSG00000101350	533.987	0.70939	0.121178	5.85414	4.79494e-09	1.02122e-07
CHRNB1	ENSG00000170175	105.088	1.22817	0.209944	5.84997	4.91668e-09	1.04535e-07
GLUD1	ENSG00000148672	1132.32	-0.606363	0.103655	-5.84982	4.92101e-09	1.04535e-07
LPCAT1	ENSG00000153395	838.065	0.628183	0.107484	5.84443	5.08306e-09	1.07837e-07
EPGN	ENSG00000182585	141.026	-1.08497	0.185763	-5.84058	5.20194e-09	1.10216e-07
USB1	ENSG00000103005	297.989	0.799816	0.137008	5.83775	5.29101e-09	1.11959e-07
DIDO1	ENSG00000101191	1729.37	0.534413	0.0916205	5.8329	5.44723e-09	1.15116e-07
IFI44	ENSG00000137965	340.342	-0.798501	0.136964	-5.83001	5.54255e-09	1.16979e-07
CD1D	ENSG00000158473	81.1582	-1.50182	0.257846	-5.82448	5.7292e-09	1.20763e-07
ITGA10	ENSG00000143127	71.6886	-1.62322	0.27875	-5.82321	5.7729e-09	1.21528e-07
SGCB	ENSG00000163069	595.212	0.652729	0.112096	5.82293	5.78235e-09	1.2157e-07
PRNP	ENSG00000171867	7430.32	0.6087	0.10462	5.81818	5.94904e-09	1.24915e-07
PPFIA4	ENSG00000143847	64.853	1.62329	0.279603	5.8057	6.40972e-09	1.34415e-07
CBFA2T2	ENSG00000078699	354.965	0.807703	0.139192	5.80281	6.52122e-09	1.36579e-07
SLC39A13	ENSG00000165915	591.881	0.744641	0.128456	5.79686	6.75676e-09	1.41331e-07
PTDSS1	ENSG00000156471	1640.12	-0.622446	0.107457	-5.79252	6.93364e-09	1.44846e-07
ASXL1	ENSG00000171456	1441.39	0.55681	0.0961385	5.79175	6.96575e-09	1.45331e-07
CLIP1	ENSG00000130779	840.845	0.596405	0.103012	5.78964	7.05368e-09	1.46979e-07
MIA3	ENSG00000154305	1767.4	0.576644	0.0996916	5.78427	7.28259e-09	1.51556e-07
LDLR	ENSG00000130164	14789.7	0.466241	0.0808868	5.76412	8.20848e-09	1.70607e-07
CD63	ENSG00000135404	2023.65	0.629046	0.109249	5.75789	8.5173e-09	1.76802e-07
ADM	ENSG00000148926	400.719	0.758683	0.131776	5.75738	8.54287e-09	1.76884e-07
APC	ENSG00000134982	1599.9	0.629879	0.109401	5.75752	8.53569e-09	1.76884e-07
PDLIM3	ENSG00000154553	153.612	-1.02795	0.178578	-5.75628	8.59869e-09	1.77815e-07
RND3	ENSG00000115963	796.012	0.608434	0.105709	5.75575	8.62568e-09	1.78148e-07
LPIN3	ENSG00000132793	684.057	0.651625	0.113224	5.75519	8.65446e-09	1.78517e-07
RTN4RL1	ENSG00000185924	21.9567	-3.14197	0.546052	-5.75398	8.71657e-09	1.79572e-07
PLD3	ENSG00000105223	920.93	0.568046	0.0987285	5.75362	8.73529e-09	1.79732e-07
TNS1	ENSG00000079308	88.4853	1.35415	0.235541	5.74912	8.97095e-09	1.84349e-07
RPS3A	ENSG00000145425	1632.42	-0.868697	0.15116	-5.74688	9.09048e-09	1.86571e-07
PRKCSH	ENSG00000130175	1455.54	0.543835	0.0946604	5.74511	9.18605e-09	1.88297e-07
EREG	ENSG00000124882	11020.3	0.524778	0.0914261	5.73992	9.47223e-09	1.9392e-07
DNAJC16	ENSG00000116138	854.239	0.65522	0.114156	5.73967	9.48601e-09	1.9396e-07
KCTD11	ENSG00000213859	275.001	0.829947	0.144888	5.72819	1.01506e-08	2.07289e-07
ROR1	ENSG00000185483	55.5826	1.64316	0.287735	5.71066	1.12538e-08	2.29532e-07
APMAP	ENSG00000101474	1354.23	0.577002	0.101044	5.7104	1.12709e-08	2.29596e-07
MIR137HG	ENSG00000225206	94.2652	1.29621	0.227191	5.7054	1.16072e-08	2.3586e-07
MSC	ENSG00000178860	78.4353	-1.43943	0.252288	-5.70549	1.16009e-08	2.3586e-07
HMMR	ENSG00000072571	406.869	-0.846718	0.148482	-5.70251	1.18058e-08	2.39598e-07
MGAT1	ENSG00000131446	1872.77	0.505135	0.0886126	5.70048	1.19469e-08	2.42161e-07
G0S2	ENSG00000123689	127.395	1.221	0.214286	5.698	1.21223e-08	2.45413e-07
DANCR	ENSG00000226950	625.436	-0.631438	0.110866	-5.69552	1.23e-08	2.48702e-07
RIMKLB	ENSG00000166532	550.755	0.681043	0.119588	5.69492	1.23427e-08	2.49258e-07
MAGED1	ENSG00000179222	1112.72	0.688378	0.120935	5.69211	1.25482e-08	2.53096e-07
TENM4	ENSG00000149256	698.63	-0.600011	0.105454	-5.68977	1.2721e-08	2.56266e-07
TREM2	ENSG00000095970	248.858	0.897525	0.157764	5.68902	1.27767e-08	2.57073e-07
CPNE7	ENSG00000178773	33.5003	-2.44735	0.430311	-5.68741	1.28982e-08	2.59198e-07
-	ENSG00000289405	205.043	-0.901729	0.158687	-5.68245	1.3278e-08	2.66503e-07
TSPAN15	ENSG00000099282	51.334	1.67292	0.294691	5.67688	1.3717e-08	2.74978e-07
MAP2K6	ENSG00000108984	30.9404	-2.36891	0.41732	-5.67649	1.37487e-08	2.75277e-07
TRHDE-AS1	ENSG00000236333	997.912	0.669446	0.118026	5.672	1.41136e-08	2.82238e-07
P3H1	ENSG00000117385	1043.68	0.585604	0.103311	5.66834	1.4419e-08	2.87993e-07
SLC9A7	ENSG00000065923	394.594	0.726745	0.128329	5.66313	1.48636e-08	2.96511e-07
AZIN1	ENSG00000155096	2912.75	-0.719749	0.127099	-5.66291	1.48827e-08	2.96531e-07
ZMPSTE24	ENSG00000084073	1789.2	0.655565	0.115906	5.65602	1.54923e-08	3.08302e-07
ATP5MC2	ENSG00000135390	397.952	-0.742345	0.131274	-5.65491	1.55925e-08	3.0992e-07
COL17A1	ENSG00000065618	34832.3	0.442493	0.0782687	5.65351	1.57208e-08	3.12092e-07
ERGIC3	ENSG00000125991	1531.23	0.554568	0.098112	5.6524	1.58224e-08	3.13727e-07
PLTP	ENSG00000100979	1609.68	0.535971	0.0948424	5.65117	1.59357e-08	3.15592e-07
EHF	ENSG00000135373	791.739	0.698056	0.12353	5.65088	1.59627e-08	3.15745e-07
NECTIN2	ENSG00000130202	444.399	0.748217	0.132435	5.64968	1.60745e-08	3.17573e-07
SEC61A2	ENSG00000065665	143.458	1.13669	0.201259	5.64791	1.62412e-08	3.20479e-07
AFF4	ENSG00000072364	3426.9	0.52909	0.0936914	5.64715	1.63129e-08	3.21507e-07
PNPLA6	ENSG00000032444	1496.13	0.533625	0.0945017	5.64672	1.63536e-08	3.21922e-07
RPS5	ENSG00000083845	3415.83	-0.652618	0.115636	-5.64374	1.66394e-08	3.27155e-07
LPCAT2	ENSG00000087253	1001.04	0.646054	0.114552	5.63983	1.70221e-08	3.34278e-07
SEC31A	ENSG00000138674	2891.41	0.517922	0.0918746	5.63727	1.72767e-08	3.38871e-07
APLN	ENSG00000171388	29.4422	2.30827	0.409654	5.63469	1.75373e-08	3.43161e-07
NPAS2	ENSG00000170485	313.606	0.937278	0.166338	5.63477	1.75287e-08	3.43161e-07
SLC44A5	ENSG00000137968	344.449	-0.743445	0.131951	-5.63423	1.75838e-08	3.4366e-07
GPR161	ENSG00000143147	847.537	0.637105	0.113121	5.63205	1.78082e-08	3.47631e-07
MMAB	ENSG00000139428	321.357	-0.755769	0.134278	-5.62841	1.81882e-08	3.54627e-07
GRHL2	ENSG00000083307	818.339	-0.587045	0.104339	-5.62632	1.84099e-08	3.58523e-07
ENG	ENSG00000106991	246.854	0.857609	0.152434	5.62609	1.84342e-08	3.5857e-07
RAD23A	ENSG00000179262	313.971	-0.843997	0.150025	-5.6257	1.84759e-08	3.58955e-07
BLZF2P	ENSG00000258565	59.8953	1.63304	0.290343	5.62452	1.8602e-08	3.60549e-07
ENTPD6	ENSG00000197586	869.012	0.563595	0.100201	5.62466	1.85872e-08	3.60549e-07
CHST11	ENSG00000171310	594.169	0.77086	0.137061	5.62422	1.86351e-08	3.60763e-07
H4C13	ENSG00000275126	321.016	-1.00864	0.179411	-5.62195	1.8881e-08	3.65093e-07
TNIP1	ENSG00000145901	1077.87	0.647782	0.11531	5.61773	1.93487e-08	3.73694e-07
S100A6	ENSG00000197956	6423.61	-0.657599	0.117154	-5.61311	1.98722e-08	3.83353e-07
-	ENSG00000268362	461.389	0.916312	0.163333	5.61008	2.02235e-08	3.89671e-07
RBMS3	ENSG00000144642	406.826	0.74203	0.13236	5.60615	2.06878e-08	3.98149e-07
ABCC3	ENSG00000108846	243.2	-0.901329	0.160866	-5.603	2.10675e-08	4.04981e-07
IRF7	ENSG00000185507	221.347	-0.984094	0.175698	-5.60104	2.13068e-08	4.09101e-07
SDK2	ENSG00000069188	1318.83	0.547288	0.0977789	5.5972	2.17837e-08	4.17768e-07
LINC00964	ENSG00000249816	107.841	-1.23674	0.221035	-5.59521	2.20352e-08	4.22097e-07
MED30	ENSG00000164758	79.3986	-1.37747	0.246336	-5.59185	2.24666e-08	4.29858e-07
KIRREL1	ENSG00000183853	2613.71	0.514691	0.0920597	5.59085	2.25967e-08	4.31841e-07
TNFSF15	ENSG00000181634	79.2428	1.44159	0.257946	5.58871	2.2876e-08	4.36671e-07
PALM2AKAP2	ENSG00000157654	1695.75	0.676209	0.121088	5.58446	2.34429e-08	4.46971e-07
STAT1	ENSG00000115415	3800.69	-0.500549	0.089663	-5.58256	2.37006e-08	4.51359e-07
AGFG1	ENSG00000173744	1380.37	0.518885	0.0930575	5.57596	2.46171e-08	4.68268e-07
OSBPL2	ENSG00000130703	570.463	0.618284	0.110919	5.57419	2.48681e-08	4.72494e-07
TRPC1	ENSG00000144935	490.638	0.653005	0.11716	5.57362	2.495e-08	4.73501e-07
ZNF827	ENSG00000151612	438.191	0.684164	0.122884	5.56755	2.58343e-08	4.89716e-07
PIR	ENSG00000087842	55.303	-1.59895	0.287218	-5.56704	2.59107e-08	4.90596e-07
ATP7B	ENSG00000123191	837.209	0.575692	0.103427	5.56615	2.60431e-08	4.92534e-07
MAD2L1	ENSG00000164109	417.792	-0.863609	0.155169	-5.56562	2.61228e-08	4.93472e-07
ADGRL1	ENSG00000072071	107.586	-1.1351	0.204095	-5.56161	2.67294e-08	5.04349e-07
POFUT1	ENSG00000101346	1523.51	0.578091	0.103987	5.55928	2.70887e-08	5.1054e-07
APBB1	ENSG00000166313	83.9129	1.38364	0.249069	5.55524	2.77225e-08	5.21885e-07
-	ENSG00000269825	211.93	0.917798	0.165355	5.55048	2.84883e-08	5.35684e-07
RBMX	ENSG00000147274	1655.54	-0.531016	0.0956966	-5.54895	2.87393e-08	5.39784e-07
ISG15	ENSG00000187608	240.554	-0.977717	0.176293	-5.54599	2.92293e-08	5.48358e-07
PDZD8	ENSG00000165650	1784.46	0.660895	0.119197	5.54457	2.94671e-08	5.52188e-07
HACD3	ENSG00000074696	1662.86	0.611986	0.11044	5.54136	3.00136e-08	5.61787e-07
STK4	ENSG00000101109	1119.21	0.54475	0.0983186	5.54066	3.01338e-08	5.63392e-07
CLPTM1	ENSG00000104853	729.417	0.600573	0.108452	5.53769	3.06479e-08	5.7235e-07
LRIG3	ENSG00000139263	1083.77	-0.556448	0.100499	-5.53685	3.07962e-08	5.74465e-07
RECQL4	ENSG00000160957	265.149	-0.79066	0.142828	-5.53574	3.09911e-08	5.77443e-07
NTM	ENSG00000182667	388.014	0.74019	0.133926	5.52686	3.26016e-08	6.06498e-07
ATP5MC1	ENSG00000159199	332.372	-0.824079	0.149108	-5.52673	3.26246e-08	6.06498e-07
BCAP31	ENSG00000185825	1356.75	0.548099	0.0994005	5.51405	3.50678e-08	6.51179e-07
GFPT1	ENSG00000198380	2299.16	0.592106	0.107426	5.51175	3.55286e-08	6.5899e-07
NPM3	ENSG00000107833	283.369	-0.925455	0.167959	-5.51001	3.58815e-08	6.64782e-07
PPP1R3B	ENSG00000173281	161.5	1.00705	0.182807	5.50883	3.61236e-08	6.68511e-07
MCOLN3	ENSG00000055732	553.231	0.714552	0.129747	5.50729	3.64395e-08	6.73595e-07
ZDHHC5	ENSG00000156599	1985.72	0.515418	0.0936431	5.50407	3.71129e-08	6.85271e-07
APRT	ENSG00000198931	313.767	-0.769095	0.139876	-5.4984	3.83244e-08	7.06844e-07
NDUFAF6	ENSG00000156170	297.192	-0.838152	0.152447	-5.498	3.84123e-08	7.07667e-07
SLC39A6	ENSG00000141424	3161.88	0.62593	0.113906	5.49514	3.90407e-08	7.18437e-07
SEC63	ENSG00000025796	1254.27	0.546963	0.0995663	5.49345	3.94154e-08	7.24517e-07
NUDCD1	ENSG00000120526	872.624	-0.661424	0.120433	-5.49203	3.97334e-08	7.29544e-07
CPLANE1	ENSG00000197603	1905.5	0.544587	0.099211	5.48918	4.03802e-08	7.40589e-07
DDRGK1	ENSG00000198171	237.233	0.823258	0.15003	5.48729	4.0814e-08	7.47708e-07
RBM12B	ENSG00000183808	1189.53	-0.511842	0.0933261	-5.48445	4.14768e-08	7.59002e-07
PRSS8	ENSG00000052344	470.492	0.656888	0.119788	5.48377	4.16354e-08	7.61055e-07
NRP2	ENSG00000118257	1141.27	-0.532607	0.0971474	-5.48246	4.19443e-08	7.65847e-07
MSC-AS1	ENSG00000235531	354	-0.742227	0.135561	-5.47523	4.3694e-08	7.96904e-07
SUCO	ENSG00000094975	890.71	0.619235	0.113103	5.47498	4.37555e-08	7.97138e-07
SSR1	ENSG00000124783	4436.4	0.617089	0.112727	5.47418	4.39534e-08	7.99854e-07
COPS8	ENSG00000198612	542.004	-0.720669	0.131702	-5.47196	4.45073e-08	8.09035e-07
AMZ2	ENSG00000196704	444.569	-0.73108	0.1337	-5.46806	4.54999e-08	8.26161e-07
TMEM214	ENSG00000119777	812.331	0.610958	0.111744	5.46746	4.56524e-08	8.28013e-07
EPG5	ENSG00000152223	1815.92	0.487514	0.0892183	5.46428	4.64797e-08	8.42084e-07
NEU1	ENSG00000204386	465.116	0.673784	0.123316	5.46389	4.65812e-08	8.42991e-07
MAP3K9	ENSG00000006432	647.264	0.696991	0.127638	5.46069	4.74284e-08	8.56699e-07
PLAU	ENSG00000122861	5940.94	0.53118	0.0972744	5.46064	4.74433e-08	8.56699e-07
KMT2C	ENSG00000055609	3766.98	0.5018	0.091917	5.45927	4.78092e-08	8.62356e-07
TGFBR2	ENSG00000163513	2771.77	0.563643	0.103252	5.4589	4.79096e-08	8.63216e-07
CYP4F11	ENSG00000171903	222.321	0.874879	0.160276	5.45857	4.79971e-08	8.63843e-07
RARG	ENSG00000172819	235.517	-0.810687	0.148579	-5.45627	4.86245e-08	8.74173e-07
SLC9A9	ENSG00000181804	70.6899	-1.44324	0.264634	-5.45374	4.93213e-08	8.85729e-07
PATZ1	ENSG00000100105	205.048	-0.896359	0.164377	-5.45307	4.95064e-08	8.88079e-07
SLC30A4	ENSG00000104154	280.865	0.790341	0.145102	5.44679	5.1288e-08	9.18218e-07
LIMA1	ENSG00000050405	6716.19	0.605714	0.111206	5.44675	5.12986e-08	9.18218e-07
HGH1	ENSG00000235173	104.132	-1.2215	0.22427	-5.44656	5.13547e-08	9.18218e-07
UBR5	ENSG00000104517	5200.22	-0.440683	0.0809492	-5.44394	5.2114e-08	9.30778e-07
ZSWIM6	ENSG00000130449	392.193	0.703243	0.129332	5.4375	5.40324e-08	9.6399e-07
AOX1	ENSG00000138356	116.255	-1.09404	0.201228	-5.43683	5.42363e-08	9.66575e-07
ZFP36L1	ENSG00000185650	1730.78	0.505353	0.0930114	5.43324	5.53412e-08	9.85194e-07
HSPB1	ENSG00000106211	185.047	-0.935453	0.172188	-5.43274	5.54954e-08	9.86866e-07
SNHG21	ENSG00000250988	176.448	-0.895737	0.164921	-5.4313	5.59447e-08	9.93778e-07
H2BC3	ENSG00000276410	227.849	-0.98602	0.181726	-5.42585	5.76801e-08	1.02349e-06
SNHG8	ENSG00000269893	1121.6	-0.619633	0.114229	-5.42447	5.81269e-08	1.03031e-06
LRRFIP2	ENSG00000093167	679.957	0.59872	0.110444	5.42101	5.92641e-08	1.04933e-06
STT3A	ENSG00000134910	6308.77	0.584409	0.107824	5.42002	5.95909e-08	1.05397e-06
GALNT13	ENSG00000144278	17.2325	-3.53468	0.652387	-5.41807	6.02464e-08	1.06442e-06
-	ENSG00000288752	35.3092	-1.95624	0.361096	-5.41752	6.04326e-08	1.06656e-06
CERS5	ENSG00000139624	378.417	0.799466	0.147579	5.41722	6.05321e-08	1.06716e-06
HACD2	ENSG00000206527	1645.29	0.546703	0.100958	5.41513	6.12429e-08	1.07738e-06
CDK4	ENSG00000135446	408.226	-0.716004	0.132221	-5.41521	6.12167e-08	1.07738e-06
MT-ND1	ENSG00000198888	4589.62	0.516248	0.0953982	5.4115	6.24981e-08	1.09828e-06
H2BC15	ENSG00000233822	134.313	-1.22529	0.226434	-5.41123	6.2595e-08	1.0988e-06
MYO3B	ENSG00000071909	29.341	-2.22245	0.410771	-5.41045	6.28669e-08	1.10239e-06
ULBP2	ENSG00000131015	116.679	1.08344	0.20027	5.40991	6.30565e-08	1.10453e-06
POGLUT3	ENSG00000178202	364.565	0.716493	0.132505	5.40728	6.39897e-08	1.11968e-06
ACTN1	ENSG00000072110	7045.2	0.460223	0.0851591	5.40427	6.50723e-08	1.13741e-06
GSR	ENSG00000104687	301.084	-0.846658	0.156686	-5.40353	6.53404e-08	1.14088e-06
-	ENSG00000287929	93.2329	1.19274	0.220865	5.40033	6.65168e-08	1.16017e-06
SURF4	ENSG00000148248	2777.34	0.558314	0.103389	5.40015	6.6587e-08	1.16017e-06
ZNF133	ENSG00000125846	373.4	0.768735	0.142371	5.3995	6.68261e-08	1.1631e-06
PDCD2	ENSG00000071994	478.768	-0.689907	0.127901	-5.39405	6.88858e-08	1.19768e-06
RALGAPB	ENSG00000170471	2339.31	0.478126	0.0886943	5.39071	7.01789e-08	1.21887e-06
PANK2	ENSG00000125779	446.863	0.697502	0.129405	5.39007	7.0429e-08	1.22191e-06
MOCS2-DT	ENSG00000247796	61.5942	-1.6079	0.298652	-5.38385	7.29079e-08	1.26358e-06
ZNF558	ENSG00000167785	127.863	1.04861	0.194795	5.38313	7.32007e-08	1.26732e-06
GCH1	ENSG00000131979	112.865	1.11059	0.206356	5.38189	7.3707e-08	1.27339e-06
JMJD1C	ENSG00000171988	1952.77	0.476352	0.0885072	5.38207	7.3634e-08	1.27339e-06
MINCR	ENSG00000253716	46.0726	-1.78694	0.332304	-5.37742	7.55587e-08	1.30401e-06
GTF3A	ENSG00000122034	303.784	-0.954469	0.177531	-5.37635	7.60098e-08	1.31041e-06
LINC00938	ENSG00000273015	119.353	-1.0499	0.195293	-5.37604	7.61399e-08	1.31127e-06
LMNB1	ENSG00000113368	473.524	-0.70646	0.131451	-5.37432	7.68726e-08	1.3225e-06
-	ENSG00000269927	16.4295	3.39777	0.632912	5.36847	7.94091e-08	1.36399e-06
CD81	ENSG00000110651	1624.16	0.493831	0.091989	5.36837	7.94509e-08	1.36399e-06
MACO1	ENSG00000204178	414.293	0.733863	0.136882	5.36127	8.26405e-08	1.41726e-06
ZNF165	ENSG00000197279	157.401	0.97309	0.181594	5.35859	8.3872e-08	1.43688e-06
ARSA	ENSG00000100299	634.39	0.569342	0.106257	5.35815	8.40767e-08	1.43869e-06
TMEM181	ENSG00000146433	2012.37	0.486758	0.0908472	5.35799	8.41533e-08	1.43869e-06
PDE4DIPP2	ENSG00000275131	225.268	0.898813	0.167758	5.3578	8.42415e-08	1.43869e-06
CHFR	ENSG00000072609	392.252	0.810369	0.151302	5.35597	8.50967e-08	1.45178e-06
-	ENSG00000261270	100.925	1.11779	0.208753	5.3546	8.57436e-08	1.4613e-06
SLC52A3	ENSG00000101276	103.044	1.11169	0.207648	5.35375	8.61483e-08	1.46667e-06
EPHB3	ENSG00000182580	79.6721	-1.30834	0.24439	-5.35348	8.62789e-08	1.46737e-06
SLC9A8	ENSG00000197818	308.418	0.721213	0.134795	5.35045	8.77375e-08	1.49063e-06
KIF3A	ENSG00000131437	507.346	0.629623	0.117775	5.346	8.99201e-08	1.52613e-06
LOX	ENSG00000113083	69.5292	1.42123	0.265873	5.34552	9.01601e-08	1.52862e-06
SNORA5C	ENSG00000201772	112.383	-1.29878	0.243018	-5.3444	9.07172e-08	1.53647e-06
SELENON	ENSG00000162430	800.691	0.622018	0.116409	5.34341	9.12162e-08	1.54332e-06
PHACTR3	ENSG00000087495	67.3514	-1.37882	0.258134	-5.3415	9.21809e-08	1.55804e-06
STX3	ENSG00000166900	256.509	0.754621	0.141411	5.33636	9.483e-08	1.60116e-06
LINC02984	ENSG00000237807	67.8717	-1.47394	0.276343	-5.33376	9.62017e-08	1.62265e-06
CSF3	ENSG00000108342	1687.93	0.48938	0.0917782	5.3322	9.70318e-08	1.63497e-06
ZBED5-AS1	ENSG00000247271	59.1026	-1.55655	0.292006	-5.33053	9.79249e-08	1.64832e-06
TRIML2	ENSG00000179046	789.011	0.677714	0.127179	5.32883	9.88497e-08	1.66218e-06
GNAL	ENSG00000141404	52.0861	-1.57748	0.29609	-5.32771	9.94588e-08	1.6707e-06
H2BC18	ENSG00000203814	260.624	-1.07008	0.201052	-5.32238	1.02416e-07	1.71862e-06
DHCR7	ENSG00000172893	4106.73	0.48846	0.0918108	5.32028	1.03606e-07	1.7368e-06
RPS2	ENSG00000140988	2863.51	-0.727682	0.136856	-5.31712	1.05422e-07	1.76545e-06
MTHFD2L	ENSG00000163738	268.888	-0.773368	0.145584	-5.31216	1.08334e-07	1.81235e-06
FASTKD5	ENSG00000215251	396.12	0.662698	0.124768	5.31143	1.08769e-07	1.81777e-06
SLC4A3	ENSG00000114923	380.88	0.783888	0.147661	5.30869	1.10417e-07	1.84344e-06
[truncated: 30,343 more rows]

## Sheet: E6_vs_C_signif_genes
gene_name	id	direction
[truncated: 1,871 more rows]

## Sheet: E7_vs_C_signif_genes
gene_name	id	direction
[truncated: 181 more rows]

[truncated: 2 more sheets: E6E7_vs_C_signif_genes, overlap_signif_genes]
