# Supplementary material for: HPV8-E6 drives coordinated transcriptional and epigenetic reprogramming of keratinocytes
Source: Tumour Virus Res. 2026 Jul 13;22:200348. doi: 10.1016/j.tvr.2026.200348 (PMC13383346; doi:10.1016/j.tvr.2026.200348)
Supplement: Supplementary Table 3 — Gene Ontology (GO) enrichment analysis of differentially expressed genes. GO biological process terms enriched among upregulated and downregulated genes in HPV8-E6, -E7, or -E6/E7 expressing cells compared to controls. Separate sheets list significantly enriched pathways (FDR <0.05) for each condition, including the number of genes per category, enrichment scores, and adjusted p-values. [file mmc7.xlsx]

## Sheet: GO_BP_E6_vs_Ctrl
Column1	group	FDR	nGenes	Pathway size	Fold enriched	Pathway	URL	Genes
1	Upregulated	2.8e-13	65	655	3.164	Positive regulation of locomotion	https://amigo.geneontology.org/amigo/term/GO:0040017	ENSG00000075223, ENSG00000100311, ENSG00000107099, ENSG00000115009, ENSG00000138623, ENSG00000142871, ENSG00000150630, ENSG00000161921, ENSG00000170381, ENSG00000171587, ENSG00000184731, ENSG00000117525, ENSG00000065534, ENSG00000078401, ENSG00000092969, ENSG00000107175, ENSG00000107738, ENSG00000108854, ENSG00000111186, ENSG00000113140, ENSG00000122694, ENSG00000125538, ENSG00000126016, ENSG0000…
2	Upregulated	7.8e-13	63	637	3.1286	Positive regulation of cell motility	https://amigo.geneontology.org/amigo/term/GO:2000147	ENSG00000075223, ENSG00000100311, ENSG00000107099, ENSG00000115009, ENSG00000138623, ENSG00000142871, ENSG00000150630, ENSG00000161921, ENSG00000170381, ENSG00000184731, ENSG00000065534, ENSG00000078401, ENSG00000092969, ENSG00000107175, ENSG00000107738, ENSG00000108854, ENSG00000111186, ENSG00000113140, ENSG00000122694, ENSG00000125538, ENSG00000126016, ENSG00000138685, ENSG00000138772, ENSG0000…
3	Upregulated	1.73e-12	61	609	3.12395	Positive regulation of cell migration	https://amigo.geneontology.org/amigo/term/GO:0030335	ENSG00000075223, ENSG00000100311, ENSG00000107099, ENSG00000115009, ENSG00000138623, ENSG00000142871, ENSG00000150630, ENSG00000161921, ENSG00000170381, ENSG00000184731, ENSG00000065534, ENSG00000078401, ENSG00000092969, ENSG00000107175, ENSG00000107738, ENSG00000108854, ENSG00000111186, ENSG00000113140, ENSG00000122694, ENSG00000125538, ENSG00000126016, ENSG00000138685, ENSG00000138772, ENSG0000…
4	Upregulated	1.03e-11	94	1357	2.30206	Locomotion	https://amigo.geneontology.org/amigo/term/GO:0040011	ENSG00000075223, ENSG00000100311, ENSG00000107099, ENSG00000115009, ENSG00000126016, ENSG00000138623, ENSG00000138685, ENSG00000142871, ENSG00000150630, ENSG00000151882, ENSG00000161921, ENSG00000163739, ENSG00000169429, ENSG00000170381, ENSG00000171587, ENSG00000177105, ENSG00000184731, ENSG00000117525, ENSG00000136244, ENSG00000065534, ENSG00000078401, ENSG00000092969, ENSG00000102879, ENSG0000…
5	Upregulated	8.43e-11	134	2755	1.87958	Response to external stimulus	https://amigo.geneontology.org/amigo/term/GO:0009605	ENSG00000054277, ENSG00000075223, ENSG00000090376, ENSG00000091513, ENSG00000101347, ENSG00000104765, ENSG00000106366, ENSG00000115008, ENSG00000115009, ENSG00000115594, ENSG00000116525, ENSG00000120217, ENSG00000125538, ENSG00000127666, ENSG00000129657, ENSG00000136688, ENSG00000138623, ENSG00000145901, ENSG00000150630, ENSG00000151882, ENSG00000161921, ENSG00000163739, ENSG00000165799, ENSG0000…
6	Upregulated	1.05e-10	299	8166	1.39501	Multicellular organismal process	https://amigo.geneontology.org/amigo/term/GO:0032501	ENSG00000041982, ENSG00000125844, ENSG00000138623, ENSG00000167460, ENSG00000127561, ENSG00000176788, ENSG00000101335, ENSG00000159176, ENSG00000184009, ENSG00000011201, ENSG00000021355, ENSG00000026751, ENSG00000049759, ENSG00000065534, ENSG00000073910, ENSG00000075223, ENSG00000077264, ENSG00000078401, ENSG00000087494, ENSG00000088899, ENSG00000090376, ENSG00000101017, ENSG00000101298, ENSG0000…
7	Upregulated	3.97e-10	83	1146	2.28925	Regulation of locomotion	https://amigo.geneontology.org/amigo/term/GO:0040012	ENSG00000075223, ENSG00000100311, ENSG00000107099, ENSG00000115009, ENSG00000126016, ENSG00000138623, ENSG00000138685, ENSG00000142871, ENSG00000150630, ENSG00000161921, ENSG00000170381, ENSG00000171587, ENSG00000184731, ENSG00000117525, ENSG00000065534, ENSG00000078401, ENSG00000092969, ENSG00000103034, ENSG00000106366, ENSG00000107175, ENSG00000107738, ENSG00000108854, ENSG00000111186, ENSG0000…
8	Upregulated	1e-09	97	1796	2.08021	Cell adhesion	https://amigo.geneontology.org/amigo/term/GO:0007155	ENSG00000101335, ENSG00000159176, ENSG00000184009, ENSG00000041982, ENSG00000090339, ENSG00000091986, ENSG00000107099, ENSG00000107738, ENSG00000110203, ENSG00000110944, ENSG00000113205, ENSG00000113209, ENSG00000113211, ENSG00000115008, ENSG00000118523, ENSG00000120217, ENSG00000120896, ENSG00000125538, ENSG00000142871, ENSG00000146555, ENSG00000147027, ENSG00000151882, ENSG00000153707, ENSG0000…
9	Upregulated	1.6e-09	77	1035	2.3083	Regulation of cell migration	https://amigo.geneontology.org/amigo/term/GO:0030334	ENSG00000075223, ENSG00000100311, ENSG00000107099, ENSG00000115009, ENSG00000126016, ENSG00000138623, ENSG00000138685, ENSG00000142871, ENSG00000150630, ENSG00000161921, ENSG00000170381, ENSG00000184731, ENSG00000065534, ENSG00000078401, ENSG00000092969, ENSG00000103034, ENSG00000106366, ENSG00000107175, ENSG00000107738, ENSG00000108854, ENSG00000111186, ENSG00000113140, ENSG00000122694, ENSG0000…
10	Upregulated	2.25e-09	79	1098	2.2581	Regulation of cell motility	https://amigo.geneontology.org/amigo/term/GO:2000145	ENSG00000075223, ENSG00000100311, ENSG00000107099, ENSG00000115009, ENSG00000126016, ENSG00000138623, ENSG00000138685, ENSG00000142871, ENSG00000150630, ENSG00000161921, ENSG00000170381, ENSG00000184731, ENSG00000065534, ENSG00000078401, ENSG00000092969, ENSG00000103034, ENSG00000106366, ENSG00000107175, ENSG00000107738, ENSG00000108854, ENSG00000111186, ENSG00000113140, ENSG00000122694, ENSG0000…
11	Upregulated	8.55e-09	270	7482	1.38743	Signaling	https://amigo.geneontology.org/amigo/term/GO:0023052	ENSG00000259207, ENSG00000088832, ENSG00000088888, ENSG00000100292, ENSG00000127666, ENSG00000129353, ENSG00000025039, ENSG00000033327, ENSG00000040199, ENSG00000050165, ENSG00000051108, ENSG00000054277, ENSG00000075223, ENSG00000077264, ENSG00000081985, ENSG00000083799, ENSG00000087494, ENSG00000090376, ENSG00000092969, ENSG00000095752, ENSG00000100311, ENSG00000101017, ENSG00000101333, ENSG0000…
12	Upregulated	1.41e-08	269	7502	1.38229	Cell communication	https://amigo.geneontology.org/amigo/term/GO:0007154	ENSG00000259207, ENSG00000088832, ENSG00000088888, ENSG00000100292, ENSG00000127666, ENSG00000129353, ENSG00000025039, ENSG00000033327, ENSG00000040199, ENSG00000050165, ENSG00000051108, ENSG00000054277, ENSG00000075223, ENSG00000077264, ENSG00000081985, ENSG00000083799, ENSG00000087494, ENSG00000090376, ENSG00000092969, ENSG00000095752, ENSG00000100311, ENSG00000101017, ENSG00000101333, ENSG0000…
13	Upregulated	2.66e-08	40	522	3.17185	Chemotaxis	https://amigo.geneontology.org/amigo/term/GO:0006935	ENSG00000075223, ENSG00000115009, ENSG00000138623, ENSG00000150630, ENSG00000151882, ENSG00000161921, ENSG00000163739, ENSG00000169429, ENSG00000170381, ENSG00000171587, ENSG00000177105, ENSG00000117525, ENSG00000136244, ENSG00000100311, ENSG00000102879, ENSG00000107175, ENSG00000138685, ENSG00000173432, ENSG00000185008, ENSG00000011201, ENSG00000078401, ENSG00000110944, ENSG00000111859, ENSG0000…
14	Upregulated	2.66e-08	40	524	3.17185	Taxis	https://amigo.geneontology.org/amigo/term/GO:0042330	ENSG00000075223, ENSG00000115009, ENSG00000138623, ENSG00000150630, ENSG00000151882, ENSG00000161921, ENSG00000163739, ENSG00000169429, ENSG00000170381, ENSG00000171587, ENSG00000177105, ENSG00000117525, ENSG00000136244, ENSG00000100311, ENSG00000102879, ENSG00000107175, ENSG00000138685, ENSG00000173432, ENSG00000185008, ENSG00000011201, ENSG00000078401, ENSG00000110944, ENSG00000111859, ENSG0000…
15	Upregulated	3.99e-08	98	1655	1.92337	Cell migration	https://amigo.geneontology.org/amigo/term/GO:0016477	ENSG00000075223, ENSG00000100311, ENSG00000102879, ENSG00000104368, ENSG00000107099, ENSG00000111859, ENSG00000113645, ENSG00000115009, ENSG00000115963, ENSG00000118503, ENSG00000126016, ENSG00000138623, ENSG00000138685, ENSG00000142871, ENSG00000150630, ENSG00000151882, ENSG00000161921, ENSG00000163739, ENSG00000169429, ENSG00000170381, ENSG00000177105, ENSG00000184731, ENSG00000136244, ENSG0000…
16	Upregulated	1.5e-07	104	1921	1.83263	Cell motility	https://amigo.geneontology.org/amigo/term/GO:0048870	ENSG00000075223, ENSG00000100311, ENSG00000102879, ENSG00000104368, ENSG00000107099, ENSG00000111859, ENSG00000113645, ENSG00000115009, ENSG00000115963, ENSG00000118503, ENSG00000126016, ENSG00000138623, ENSG00000138685, ENSG00000142871, ENSG00000150630, ENSG00000151882, ENSG00000161921, ENSG00000163739, ENSG00000169429, ENSG00000170381, ENSG00000177105, ENSG00000184009, ENSG00000184731, ENSG0000…
17	Upregulated	2.3e-07	150	3355	1.59709	Regulation of multicellular organismal process	https://amigo.geneontology.org/amigo/term/GO:0051239	ENSG00000021355, ENSG00000087494, ENSG00000090376, ENSG00000106366, ENSG00000107099, ENSG00000107738, ENSG00000110944, ENSG00000113645, ENSG00000115008, ENSG00000115604, ENSG00000120217, ENSG00000122862, ENSG00000125538, ENSG00000127666, ENSG00000134107, ENSG00000150630, ENSG00000153071, ENSG00000156299, ENSG00000171587, ENSG00000178882, ENSG00000183688, ENSG00000185022, ENSG00000197594, ENSG0000…
18	Upregulated	6.15e-07	59	796	2.2795	Vasculature development	https://amigo.geneontology.org/amigo/term/GO:0001944	ENSG00000106366, ENSG00000122786, ENSG00000126016, ENSG00000150630, ENSG00000165124, ENSG00000136244, ENSG00000092969, ENSG00000100292, ENSG00000100311, ENSG00000113140, ENSG00000117525, ENSG00000125538, ENSG00000138685, ENSG00000138772, ENSG00000154734, ENSG00000169429, ENSG00000176170, ENSG00000198959, ENSG00000232810, ENSG00000291237, ENSG00000049192, ENSG00000057657, ENSG00000073756, ENSG0000…
19	Upregulated	8.44e-07	57	766	2.29699	Blood vessel development	https://amigo.geneontology.org/amigo/term/GO:0001568	ENSG00000106366, ENSG00000122786, ENSG00000126016, ENSG00000150630, ENSG00000136244, ENSG00000092969, ENSG00000100292, ENSG00000100311, ENSG00000113140, ENSG00000117525, ENSG00000125538, ENSG00000138685, ENSG00000138772, ENSG00000154734, ENSG00000169429, ENSG00000176170, ENSG00000198959, ENSG00000232810, ENSG00000049192, ENSG00000057657, ENSG00000073756, ENSG00000075223, ENSG00000078098, ENSG0000…
20	Upregulated	1.19e-06	45	598	2.58002	Synapse organization	https://amigo.geneontology.org/amigo/term/GO:0050808	ENSG00000088899, ENSG00000143847, ENSG00000146555, ENSG00000151834, ENSG00000153707, ENSG00000165379, ENSG00000171992, ENSG00000174938, ENSG00000198910, ENSG00000177105, ENSG00000004139, ENSG00000041982, ENSG00000077264, ENSG00000101400, ENSG00000104219, ENSG00000111859, ENSG00000126016, ENSG00000131236, ENSG00000131711, ENSG00000134243, ENSG00000138311, ENSG00000138623, ENSG00000139211, ENSG0000…
21	Upregulated	2.2e-06	33	459	3.06114	Leukocyte migration	https://amigo.geneontology.org/amigo/term/GO:0050900	ENSG00000107099, ENSG00000150630, ENSG00000161921, ENSG00000163739, ENSG00000169429, ENSG00000136244, ENSG00000100311, ENSG00000107175, ENSG00000115009, ENSG00000151882, ENSG00000173432, ENSG00000232810, ENSG00000064666, ENSG00000078401, ENSG00000086062, ENSG00000090339, ENSG00000102879, ENSG00000110944, ENSG00000111859, ENSG00000115008, ENSG00000115594, ENSG00000124126, ENSG00000125538, ENSG0000…
22	Upregulated	2.69e-06	243	6949	1.34764	Signal transduction	https://amigo.geneontology.org/amigo/term/GO:0007165	ENSG00000259207, ENSG00000088832, ENSG00000088888, ENSG00000100292, ENSG00000127666, ENSG00000129353, ENSG00000025039, ENSG00000033327, ENSG00000040199, ENSG00000050165, ENSG00000051108, ENSG00000054277, ENSG00000075223, ENSG00000077264, ENSG00000081985, ENSG00000083799, ENSG00000087494, ENSG00000090376, ENSG00000092969, ENSG00000095752, ENSG00000100311, ENSG00000101017, ENSG00000101333, ENSG0000…
23	Upregulated	3.37e-06	59	885	2.16467	Cell junction organization	https://amigo.geneontology.org/amigo/term/GO:0034330	ENSG00000088899, ENSG00000143847, ENSG00000146555, ENSG00000151834, ENSG00000153707, ENSG00000165379, ENSG00000171992, ENSG00000174938, ENSG00000197822, ENSG00000198910, ENSG00000092969, ENSG00000125538, ENSG00000177105, ENSG00000232810, ENSG00000265107, ENSG00000004139, ENSG00000041982, ENSG00000077264, ENSG00000101400, ENSG00000104219, ENSG00000111859, ENSG00000126016, ENSG00000130545, ENSG0000…
24	Upregulated	3.38e-06	95	2241	1.77588	Defense response	https://amigo.geneontology.org/amigo/term/GO:0006952	ENSG00000091513, ENSG00000101347, ENSG00000104765, ENSG00000115008, ENSG00000115009, ENSG00000115594, ENSG00000116525, ENSG00000122420, ENSG00000125538, ENSG00000126561, ENSG00000127666, ENSG00000129657, ENSG00000136688, ENSG00000138623, ENSG00000163739, ENSG00000165799, ENSG00000169429, ENSG00000182261, ENSG00000196776, ENSG00000110944, ENSG00000117525, ENSG00000131871, ENSG00000134352, ENSG0000…
25	Upregulated	5.49e-06	94	1931	1.76389	Positive regulation of multicellular organismal process	https://amigo.geneontology.org/amigo/term/GO:0051240	ENSG00000107099, ENSG00000110944, ENSG00000115008, ENSG00000115604, ENSG00000120217, ENSG00000125538, ENSG00000127666, ENSG00000150630, ENSG00000153071, ENSG00000156299, ENSG00000171587, ENSG00000197646, ENSG00000223865, ENSG00000231389, ENSG00000117525, ENSG00000008517, ENSG00000078401, ENSG00000081985, ENSG00000088888, ENSG00000092969, ENSG00000100292, ENSG00000106366, ENSG00000108854, ENSG0000…
26	Upregulated	6.32e-06	137	2868	1.55463	Anatomical structure morphogenesis	https://amigo.geneontology.org/amigo/term/GO:0009653	ENSG00000049759, ENSG00000073910, ENSG00000075223, ENSG00000077264, ENSG00000088899, ENSG00000101335, ENSG00000105290, ENSG00000105419, ENSG00000106366, ENSG00000109099, ENSG00000118515, ENSG00000120129, ENSG00000120875, ENSG00000122786, ENSG00000126016, ENSG00000131236, ENSG00000131711, ENSG00000138623, ENSG00000138685, ENSG00000148468, ENSG00000150630, ENSG00000154133, ENSG00000155980, ENSG0000…
27	Upregulated	6.32e-06	336	10107	1.23345	Response to stimulus	https://amigo.geneontology.org/amigo/term/GO:0050896	ENSG00000259207, ENSG00000088832, ENSG00000088888, ENSG00000100292, ENSG00000101335, ENSG00000127666, ENSG00000129353, ENSG00000159176, ENSG00000184009, ENSG00000025039, ENSG00000033327, ENSG00000035862, ENSG00000040199, ENSG00000050165, ENSG00000051108, ENSG00000054277, ENSG00000075223, ENSG00000077264, ENSG00000081985, ENSG00000083799, ENSG00000087494, ENSG00000090376, ENSG00000091513, ENSG0000…
28	Upregulated	7.64e-06	42	630	2.49532	Positive regulation of cell adhesion	https://amigo.geneontology.org/amigo/term/GO:0045785	ENSG00000091986, ENSG00000107099, ENSG00000110944, ENSG00000115008, ENSG00000120217, ENSG00000125538, ENSG00000151882, ENSG00000196776, ENSG00000197646, ENSG00000223865, ENSG00000231389, ENSG00000092969, ENSG00000100311, ENSG00000116996, ENSG00000135074, ENSG00000136244, ENSG00000157168, ENSG00000173432, ENSG00000232810, ENSG00000272398, ENSG00000083799, ENSG00000102879, ENSG00000112299, ENSG0000…
29	Upregulated	1.09e-05	49	669	2.27266	Blood vessel morphogenesis	https://amigo.geneontology.org/amigo/term/GO:0048514	ENSG00000106366, ENSG00000122786, ENSG00000126016, ENSG00000150630, ENSG00000136244, ENSG00000092969, ENSG00000100292, ENSG00000113140, ENSG00000117525, ENSG00000125538, ENSG00000138685, ENSG00000138772, ENSG00000154734, ENSG00000169429, ENSG00000176170, ENSG00000198959, ENSG00000232810, ENSG00000057657, ENSG00000073756, ENSG00000078098, ENSG00000078401, ENSG00000084674, ENSG00000086062, ENSG0000…
30	Upregulated	1.31e-05	19	179	4.24596	Positive regulation of leukocyte migration	https://amigo.geneontology.org/amigo/term/GO:0002687	ENSG00000107099, ENSG00000150630, ENSG00000107175, ENSG00000115009, ENSG00000078401, ENSG00000102879, ENSG00000110944, ENSG00000111859, ENSG00000115008, ENSG00000115594, ENSG00000164171, ENSG00000259207, ENSG00000090339, ENSG00000106366, ENSG00000143322, ENSG00000196776, ENSG00000232810, ENSG00000136244, ENSG00000169429
31	Upregulated	1.42e-05	251	6411	1.30999	Anatomical structure development	https://amigo.geneontology.org/amigo/term/GO:0048856	ENSG00000127561, ENSG00000176788, ENSG00000011201, ENSG00000049759, ENSG00000073910, ENSG00000075223, ENSG00000077264, ENSG00000087494, ENSG00000088899, ENSG00000101298, ENSG00000101335, ENSG00000105290, ENSG00000105419, ENSG00000106366, ENSG00000109099, ENSG00000110944, ENSG00000111186, ENSG00000112183, ENSG00000112276, ENSG00000115008, ENSG00000118515, ENSG00000120129, ENSG00000120875, ENSG0000…
32	Upregulated	1.43e-05	127	3329	1.5629	Immune system process	https://amigo.geneontology.org/amigo/term/GO:0002376	ENSG00000026751, ENSG00000091513, ENSG00000101017, ENSG00000101347, ENSG00000107099, ENSG00000107738, ENSG00000110944, ENSG00000111981, ENSG00000115008, ENSG00000115009, ENSG00000116525, ENSG00000120217, ENSG00000125538, ENSG00000127666, ENSG00000129657, ENSG00000131015, ENSG00000132185, ENSG00000136688, ENSG00000147896, ENSG00000150630, ENSG00000151690, ENSG00000155918, ENSG00000161921, ENSG0000…
33	Upregulated	1.43e-05	24	266	3.47038	Regulation of leukocyte migration	https://amigo.geneontology.org/amigo/term/GO:0002685	ENSG00000107099, ENSG00000150630, ENSG00000107175, ENSG00000115009, ENSG00000151882, ENSG00000064666, ENSG00000078401, ENSG00000102879, ENSG00000110944, ENSG00000111859, ENSG00000115008, ENSG00000115594, ENSG00000129465, ENSG00000164171, ENSG00000259207, ENSG00000090339, ENSG00000106366, ENSG00000120129, ENSG00000143322, ENSG00000196776, ENSG00000232810, ENSG00000100292, ENSG00000136244, ENSG0000…
34	Upregulated	1.65e-05	60	1187	2.03436	Cell-cell adhesion	https://amigo.geneontology.org/amigo/term/GO:0098609	ENSG00000101335, ENSG00000159176, ENSG00000184009, ENSG00000107099, ENSG00000107738, ENSG00000110944, ENSG00000115008, ENSG00000120217, ENSG00000125538, ENSG00000146555, ENSG00000147027, ENSG00000153707, ENSG00000154133, ENSG00000154639, ENSG00000162614, ENSG00000164171, ENSG00000165379, ENSG00000171587, ENSG00000173391, ENSG00000179820, ENSG00000185008, ENSG00000196776, ENSG00000197646, ENSG0000…
35	Upregulated	1.88e-05	68	1362	1.92134	Cell activation	https://amigo.geneontology.org/amigo/term/GO:0001775	ENSG00000101335, ENSG00000159176, ENSG00000184009, ENSG00000026751, ENSG00000101017, ENSG00000107099, ENSG00000107738, ENSG00000110944, ENSG00000115008, ENSG00000116996, ENSG00000120217, ENSG00000125538, ENSG00000147896, ENSG00000197646, ENSG00000223865, ENSG00000231389, ENSG00000259207, ENSG00000272398, ENSG00000100311, ENSG00000111981, ENSG00000126561, ENSG00000131015, ENSG00000136167, ENSG0000…
36	Upregulated	1.88e-05	14	124	5.50634	Acute inflammatory response	https://amigo.geneontology.org/amigo/term/GO:0002526	ENSG00000117525, ENSG00000134352, ENSG00000136244, ENSG00000073756, ENSG00000086062, ENSG00000112299, ENSG00000115008, ENSG00000125538, ENSG00000132965, ENSG00000162711, ENSG00000173432, ENSG00000232810, ENSG00000131871, ENSG00000128335
37	Upregulated	1.88e-05	88	2090	1.74276	Regulation of immune system process	https://amigo.geneontology.org/amigo/term/GO:0002682	ENSG00000101017, ENSG00000101347, ENSG00000107099, ENSG00000107738, ENSG00000110944, ENSG00000111981, ENSG00000115008, ENSG00000120217, ENSG00000125538, ENSG00000127666, ENSG00000129657, ENSG00000131015, ENSG00000150630, ENSG00000155918, ENSG00000165124, ENSG00000197646, ENSG00000204516, ENSG00000223865, ENSG00000231389, ENSG00000134352, ENSG00000272398, ENSG00000088888, ENSG00000092969, ENSG0000…
38	Upregulated	1.88e-05	91	2468	1.72239	Immune response	https://amigo.geneontology.org/amigo/term/GO:0006955	ENSG00000091513, ENSG00000101017, ENSG00000101347, ENSG00000110944, ENSG00000111981, ENSG00000115009, ENSG00000116525, ENSG00000120217, ENSG00000127666, ENSG00000129657, ENSG00000131015, ENSG00000132185, ENSG00000136688, ENSG00000147896, ENSG00000155918, ENSG00000163131, ENSG00000163739, ENSG00000165124, ENSG00000165799, ENSG00000169429, ENSG00000197646, ENSG00000204516, ENSG00000223865, ENSG0000…
39	Upregulated	1.88e-05	73	1192	1.86682	Circulatory system development	https://amigo.geneontology.org/amigo/term/GO:0072359	ENSG00000106366, ENSG00000112276, ENSG00000122786, ENSG00000126016, ENSG00000150630, ENSG00000165124, ENSG00000173706, ENSG00000197496, ENSG00000265107, ENSG00000136244, ENSG00000078401, ENSG00000092969, ENSG00000100292, ENSG00000100311, ENSG00000113140, ENSG00000117525, ENSG00000125538, ENSG00000135111, ENSG00000138685, ENSG00000138772, ENSG00000154734, ENSG00000157168, ENSG00000169429, ENSG0000…
40	Upregulated	1.92e-05	193	4704	1.38621	Regulation of response to stimulus	https://amigo.geneontology.org/amigo/term/GO:0048583	ENSG00000088832, ENSG00000088888, ENSG00000100292, ENSG00000127666, ENSG00000129353, ENSG00000025039, ENSG00000050165, ENSG00000051108, ENSG00000077264, ENSG00000083799, ENSG00000095752, ENSG00000100311, ENSG00000101017, ENSG00000101347, ENSG00000103034, ENSG00000106366, ENSG00000108375, ENSG00000108854, ENSG00000110906, ENSG00000110944, ENSG00000111981, ENSG00000113645, ENSG00000115594, ENSG0000…
41	Upregulated	2.26e-05	44	629	2.31359	Response to wounding	https://amigo.geneontology.org/amigo/term/GO:0009611	ENSG00000101335, ENSG00000159176, ENSG00000184009, ENSG00000106366, ENSG00000259207, ENSG00000078098, ENSG00000117525, ENSG00000004139, ENSG00000041982, ENSG00000065534, ENSG00000100311, ENSG00000101421, ENSG00000136244, ENSG00000138685, ENSG00000142871, ENSG00000157168, ENSG00000173918, ENSG00000232810, ENSG00000064666, ENSG00000086062, ENSG00000113070, ENSG00000115008, ENSG00000131711, ENSG0000…
42	Upregulated	2.26e-05	37	481	2.53527	Wound healing	https://amigo.geneontology.org/amigo/term/GO:0042060	ENSG00000101335, ENSG00000159176, ENSG00000184009, ENSG00000106366, ENSG00000259207, ENSG00000078098, ENSG00000117525, ENSG00000065534, ENSG00000100311, ENSG00000101421, ENSG00000136244, ENSG00000138685, ENSG00000142871, ENSG00000157168, ENSG00000173918, ENSG00000232810, ENSG00000064666, ENSG00000086062, ENSG00000113070, ENSG00000115008, ENSG00000141756, ENSG00000149131, ENSG00000165124, ENSG0000…
43	Upregulated	2.44e-05	56	972	2.05844	Regulation of cell adhesion	https://amigo.geneontology.org/amigo/term/GO:0030155	ENSG00000041982, ENSG00000091986, ENSG00000107099, ENSG00000107738, ENSG00000110944, ENSG00000115008, ENSG00000120217, ENSG00000125538, ENSG00000151882, ENSG00000179820, ENSG00000196776, ENSG00000197646, ENSG00000223865, ENSG00000231389, ENSG00000272398, ENSG00000074590, ENSG00000092969, ENSG00000100311, ENSG00000106366, ENSG00000116996, ENSG00000126561, ENSG00000135074, ENSG00000136244, ENSG0000…
44	Upregulated	2.5e-05	93	1851	1.69499	Regulation of cell population proliferation	https://amigo.geneontology.org/amigo/term/GO:0042127	ENSG00000049249, ENSG00000092969, ENSG00000095752, ENSG00000100311, ENSG00000105419, ENSG00000110944, ENSG00000113070, ENSG00000115008, ENSG00000120217, ENSG00000125538, ENSG00000126561, ENSG00000129355, ENSG00000136244, ENSG00000138685, ENSG00000150630, ENSG00000163235, ENSG00000197646, ENSG00000033327, ENSG00000078401, ENSG00000100292, ENSG00000103034, ENSG00000113140, ENSG00000116996, ENSG0000…
45	Upregulated	3.64e-05	134	3099	1.50668	Cell surface receptor signaling pathway	https://amigo.geneontology.org/amigo/term/GO:0007166	ENSG00000259207, ENSG00000050165, ENSG00000075223, ENSG00000081985, ENSG00000083799, ENSG00000090376, ENSG00000092969, ENSG00000100311, ENSG00000101017, ENSG00000104368, ENSG00000108375, ENSG00000108854, ENSG00000111186, ENSG00000111859, ENSG00000113070, ENSG00000114353, ENSG00000115008, ENSG00000115009, ENSG00000115594, ENSG00000115604, ENSG00000117525, ENSG00000118503, ENSG00000120217, ENSG0000…
46	Upregulated	5.42e-05	84	2574	1.72073	System process	https://amigo.geneontology.org/amigo/term/GO:0003008	ENSG00000065534, ENSG00000078401, ENSG00000137486, ENSG00000140416, ENSG00000167460, ENSG00000182253, ENSG00000265107, ENSG00000118777, ENSG00000088832, ENSG00000092969, ENSG00000126016, ENSG00000153904, ENSG00000173918, ENSG00000176170, ENSG00000004139, ENSG00000071282, ENSG00000073756, ENSG00000099337, ENSG00000101400, ENSG00000103034, ENSG00000111859, ENSG00000112276, ENSG00000113070, ENSG0000…
47	Upregulated	5.42e-05	25	369	3.09206	Cell chemotaxis	https://amigo.geneontology.org/amigo/term/GO:0060326	ENSG00000115009, ENSG00000150630, ENSG00000151882, ENSG00000161921, ENSG00000163739, ENSG00000169429, ENSG00000177105, ENSG00000136244, ENSG00000100311, ENSG00000107175, ENSG00000138685, ENSG00000173432, ENSG00000078401, ENSG00000102879, ENSG00000110944, ENSG00000111859, ENSG00000113083, ENSG00000124126, ENSG00000125538, ENSG00000156299, ENSG00000106366, ENSG00000113070, ENSG00000120129, ENSG0000…
48	Upregulated	5.59e-05	163	4417	1.42024	Response to chemical	https://amigo.geneontology.org/amigo/term/GO:0042221	ENSG00000035862, ENSG00000051108, ENSG00000075223, ENSG00000081985, ENSG00000090376, ENSG00000104154, ENSG00000115008, ENSG00000115009, ENSG00000115594, ENSG00000115604, ENSG00000116661, ENSG00000117525, ENSG00000120217, ENSG00000125538, ENSG00000126561, ENSG00000128590, ENSG00000129521, ENSG00000131871, ENSG00000134352, ENSG00000136688, ENSG00000138623, ENSG00000145901, ENSG00000147896, ENSG0000…
49	Upregulated	6.01e-05	51	977	2.07648	Inflammatory response	https://amigo.geneontology.org/amigo/term/GO:0006954	ENSG00000115008, ENSG00000115009, ENSG00000115594, ENSG00000122420, ENSG00000125538, ENSG00000136688, ENSG00000138623, ENSG00000163739, ENSG00000169429, ENSG00000182261, ENSG00000196776, ENSG00000110944, ENSG00000117525, ENSG00000131871, ENSG00000134352, ENSG00000083799, ENSG00000088888, ENSG00000134954, ENSG00000136244, ENSG00000139971, ENSG00000165379, ENSG00000232810, ENSG00000003137, ENSG0000…
50	Upregulated	8.3e-05	18	156	3.8476	Regulation of smooth muscle cell proliferation	https://amigo.geneontology.org/amigo/term/GO:0048660	ENSG00000078401, ENSG00000100292, ENSG00000100311, ENSG00000103034, ENSG00000118503, ENSG00000136244, ENSG00000232810, ENSG00000291237, ENSG00000073756, ENSG00000113070, ENSG00000114353, ENSG00000138685, ENSG00000164171, ENSG00000259207, ENSG00000154734, ENSG00000140416, ENSG00000171388, ENSG00000171631
51	Upregulated	8.31e-05	65	1273	1.86064	Regulation of response to external stimulus	https://amigo.geneontology.org/amigo/term/GO:0032101	ENSG00000101347, ENSG00000106366, ENSG00000115594, ENSG00000127666, ENSG00000129657, ENSG00000138623, ENSG00000150630, ENSG00000171587, ENSG00000182261, ENSG00000196776, ENSG00000078098, ENSG00000110944, ENSG00000117525, ENSG00000131871, ENSG00000134352, ENSG00000083799, ENSG00000088888, ENSG00000100311, ENSG00000107175, ENSG00000116525, ENSG00000118503, ENSG00000120217, ENSG00000134954, ENSG0000…
52	Upregulated	8.52e-05	41	805	2.26485	Response to bacterium	https://amigo.geneontology.org/amigo/term/GO:0009617	ENSG00000090376, ENSG00000091513, ENSG00000115008, ENSG00000120217, ENSG00000125538, ENSG00000136688, ENSG00000145901, ENSG00000163739, ENSG00000165799, ENSG00000169429, ENSG00000197646, ENSG00000110944, ENSG00000118503, ENSG00000131979, ENSG00000138772, ENSG00000148346, ENSG00000073756, ENSG00000078401, ENSG00000081985, ENSG00000091986, ENSG00000101017, ENSG00000115009, ENSG00000122420, ENSG0000…
53	Upregulated	8.64e-05	61	1067	1.9011	Response to cytokine	https://amigo.geneontology.org/amigo/term/GO:0034097	ENSG00000035862, ENSG00000081985, ENSG00000090376, ENSG00000115008, ENSG00000115009, ENSG00000115594, ENSG00000115604, ENSG00000117525, ENSG00000125538, ENSG00000126561, ENSG00000134352, ENSG00000136688, ENSG00000147896, ENSG00000163739, ENSG00000168685, ENSG00000169429, ENSG00000232810, ENSG00000078401, ENSG00000083799, ENSG00000088888, ENSG00000095752, ENSG00000100311, ENSG00000101347, ENSG0000…
54	Upregulated	8.64e-05	45	674	2.16369	Regulation of mapk cascade	https://amigo.geneontology.org/amigo/term/GO:0043408	ENSG00000077264, ENSG00000095752, ENSG00000100311, ENSG00000103034, ENSG00000120129, ENSG00000120875, ENSG00000125170, ENSG00000137486, ENSG00000145901, ENSG00000165617, ENSG00000170214, ENSG00000170775, ENSG00000184545, ENSG00000188064, ENSG00000078401, ENSG00000083799, ENSG00000092969, ENSG00000113645, ENSG00000118523, ENSG00000122694, ENSG00000125538, ENSG00000136244, ENSG00000138623, ENSG0000…
55	Upregulated	9.33e-05	17	190	3.97992	Regulation of blood pressure	https://amigo.geneontology.org/amigo/term/GO:0008217	ENSG00000078401, ENSG00000073756, ENSG00000099337, ENSG00000131979, ENSG00000137331, ENSG00000150630, ENSG00000153904, ENSG00000164128, ENSG00000183044, ENSG00000232810, ENSG00000265107, ENSG00000291237, ENSG00000100311, ENSG00000140416, ENSG00000171388, ENSG00000101160, ENSG00000118515
56	Upregulated	9.48e-05	30	414	2.6575	Regulation of body fluid levels	https://amigo.geneontology.org/amigo/term/GO:0050878	ENSG00000101335, ENSG00000159176, ENSG00000184009, ENSG00000118640, ENSG00000259207, ENSG00000078098, ENSG00000106366, ENSG00000117525, ENSG00000100311, ENSG00000136244, ENSG00000173918, ENSG00000078401, ENSG00000114353, ENSG00000126561, ENSG00000149131, ENSG00000160145, ENSG00000165124, ENSG00000170961, ENSG00000173706, ENSG00000184500, ENSG00000196632, ENSG00000198682, ENSG00000265107, ENSG0000…
57	Upregulated	9.58e-05	58	1063	1.92995	Positive regulation of cell population proliferation	https://amigo.geneontology.org/amigo/term/GO:0008284	ENSG00000095752, ENSG00000100311, ENSG00000105419, ENSG00000110944, ENSG00000113070, ENSG00000115008, ENSG00000120217, ENSG00000125538, ENSG00000136244, ENSG00000138685, ENSG00000150630, ENSG00000163235, ENSG00000197646, ENSG00000033327, ENSG00000078401, ENSG00000092969, ENSG00000100292, ENSG00000116996, ENSG00000117525, ENSG00000134352, ENSG00000135111, ENSG00000142871, ENSG00000156299, ENSG0000…
58	Upregulated	9.61e-05	81	1894	1.70913	Response to external biotic stimulus	https://amigo.geneontology.org/amigo/term/GO:0043207	ENSG00000090376, ENSG00000091513, ENSG00000101347, ENSG00000104765, ENSG00000115008, ENSG00000115009, ENSG00000116525, ENSG00000120217, ENSG00000125538, ENSG00000127666, ENSG00000129657, ENSG00000136688, ENSG00000145901, ENSG00000163739, ENSG00000165799, ENSG00000169429, ENSG00000197646, ENSG00000083799, ENSG00000088888, ENSG00000107175, ENSG00000110944, ENSG00000111981, ENSG00000115919, ENSG0000…
59	Upregulated	0.000107	34	485	2.45819	Positive regulation of mapk cascade	https://amigo.geneontology.org/amigo/term/GO:0043410	ENSG00000095752, ENSG00000100311, ENSG00000103034, ENSG00000125170, ENSG00000137486, ENSG00000170214, ENSG00000170775, ENSG00000188064, ENSG00000078401, ENSG00000092969, ENSG00000113645, ENSG00000118523, ENSG00000122694, ENSG00000125538, ENSG00000136244, ENSG00000138623, ENSG00000138685, ENSG00000163235, ENSG00000171631, ENSG00000176170, ENSG00000232810, ENSG00000272398, ENSG00000114353, ENSG0000…
60	Upregulated	0.000113	18	160	3.72609	Smooth muscle cell proliferation	https://amigo.geneontology.org/amigo/term/GO:0048659	ENSG00000078401, ENSG00000100292, ENSG00000100311, ENSG00000103034, ENSG00000118503, ENSG00000136244, ENSG00000232810, ENSG00000291237, ENSG00000073756, ENSG00000113070, ENSG00000114353, ENSG00000138685, ENSG00000164171, ENSG00000259207, ENSG00000154734, ENSG00000140416, ENSG00000171388, ENSG00000171631
61	Upregulated	0.000127	30	454	2.61046	Regulation of inflammatory response	https://amigo.geneontology.org/amigo/term/GO:0050727	ENSG00000115594, ENSG00000138623, ENSG00000182261, ENSG00000196776, ENSG00000110944, ENSG00000131871, ENSG00000134352, ENSG00000083799, ENSG00000134954, ENSG00000136244, ENSG00000139971, ENSG00000165379, ENSG00000041982, ENSG00000073756, ENSG00000115226, ENSG00000115602, ENSG00000118503, ENSG00000125538, ENSG00000130768, ENSG00000132965, ENSG00000137331, ENSG00000138172, ENSG00000162711, ENSG0000…
62	Upregulated	0.000128	61	1082	1.87144	Response to peptide	https://amigo.geneontology.org/amigo/term/GO:1901652	ENSG00000035862, ENSG00000081985, ENSG00000090376, ENSG00000115008, ENSG00000115009, ENSG00000115594, ENSG00000115604, ENSG00000117525, ENSG00000125538, ENSG00000126561, ENSG00000134352, ENSG00000136688, ENSG00000147896, ENSG00000163739, ENSG00000168685, ENSG00000169429, ENSG00000232810, ENSG00000078401, ENSG00000083799, ENSG00000088888, ENSG00000095752, ENSG00000100311, ENSG00000101347, ENSG0000…
63	Upregulated	0.000132	37	625	2.32468	Circulatory system process	https://amigo.geneontology.org/amigo/term/GO:0003013	ENSG00000078401, ENSG00000140416, ENSG00000265107, ENSG00000118777, ENSG00000092969, ENSG00000126016, ENSG00000153904, ENSG00000073756, ENSG00000099337, ENSG00000101400, ENSG00000112276, ENSG00000113070, ENSG00000131016, ENSG00000131979, ENSG00000137331, ENSG00000150630, ENSG00000164128, ENSG00000165124, ENSG00000170214, ENSG00000173706, ENSG00000179546, ENSG00000183044, ENSG00000232810, ENSG0000…
64	Upregulated	0.000134	15	144	4.27511	Type ii interferon production	https://amigo.geneontology.org/amigo/term/GO:0032609	ENSG00000115604, ENSG00000081985, ENSG00000107738, ENSG00000110944, ENSG00000115594, ENSG00000125538, ENSG00000115602, ENSG00000129465, ENSG00000232810, ENSG00000120217, ENSG00000196776, ENSG00000197646, ENSG00000223865, ENSG00000231389, ENSG00000122641
65	Upregulated	0.000134	15	143	4.27511	Regulation of type ii interferon production	https://amigo.geneontology.org/amigo/term/GO:0032649	ENSG00000115604, ENSG00000081985, ENSG00000107738, ENSG00000110944, ENSG00000115594, ENSG00000125538, ENSG00000115602, ENSG00000129465, ENSG00000232810, ENSG00000120217, ENSG00000196776, ENSG00000197646, ENSG00000223865, ENSG00000231389, ENSG00000122641
66	Upregulated	0.000146	262	7062	1.25606	Developmental process	https://amigo.geneontology.org/amigo/term/GO:0032502	ENSG00000041982, ENSG00000125844, ENSG00000138623, ENSG00000167460, ENSG00000127561, ENSG00000176788, ENSG00000011201, ENSG00000049759, ENSG00000057657, ENSG00000073910, ENSG00000075223, ENSG00000077264, ENSG00000087494, ENSG00000087884, ENSG00000088899, ENSG00000101298, ENSG00000101335, ENSG00000105290, ENSG00000105419, ENSG00000106366, ENSG00000109099, ENSG00000110944, ENSG00000111186, ENSG0000…
67	Upregulated	0.000152	41	579	2.19099	Angiogenesis	https://amigo.geneontology.org/amigo/term/GO:0001525	ENSG00000106366, ENSG00000122786, ENSG00000126016, ENSG00000150630, ENSG00000136244, ENSG00000092969, ENSG00000100292, ENSG00000113140, ENSG00000117525, ENSG00000125538, ENSG00000138685, ENSG00000138772, ENSG00000154734, ENSG00000169429, ENSG00000176170, ENSG00000198959, ENSG00000232810, ENSG00000073756, ENSG00000078098, ENSG00000078401, ENSG00000086062, ENSG00000101017, ENSG00000115008, ENSG0000…
68	Upregulated	0.000152	58	1185	1.89154	Leukocyte activation	https://amigo.geneontology.org/amigo/term/GO:0045321	ENSG00000026751, ENSG00000101017, ENSG00000107099, ENSG00000107738, ENSG00000110944, ENSG00000115008, ENSG00000120217, ENSG00000125538, ENSG00000147896, ENSG00000197646, ENSG00000223865, ENSG00000231389, ENSG00000111981, ENSG00000116996, ENSG00000126561, ENSG00000131015, ENSG00000136167, ENSG00000136244, ENSG00000138772, ENSG00000164400, ENSG00000169429, ENSG00000196776, ENSG00000204516, ENSG0000…
69	Upregulated	0.000152	80	1891	1.68984	Response to other organism	https://amigo.geneontology.org/amigo/term/GO:0051707	ENSG00000090376, ENSG00000091513, ENSG00000101347, ENSG00000104765, ENSG00000115008, ENSG00000115009, ENSG00000116525, ENSG00000120217, ENSG00000125538, ENSG00000127666, ENSG00000129657, ENSG00000136688, ENSG00000145901, ENSG00000163739, ENSG00000165799, ENSG00000169429, ENSG00000197646, ENSG00000083799, ENSG00000088888, ENSG00000107175, ENSG00000110944, ENSG00000111981, ENSG00000115919, ENSG0000…
70	Upregulated	0.000153	64	1380	1.82141	Positive regulation of immune system process	https://amigo.geneontology.org/amigo/term/GO:0002684	ENSG00000107099, ENSG00000110944, ENSG00000111981, ENSG00000115008, ENSG00000120217, ENSG00000125538, ENSG00000127666, ENSG00000129657, ENSG00000131015, ENSG00000150630, ENSG00000155918, ENSG00000165124, ENSG00000197646, ENSG00000204516, ENSG00000223865, ENSG00000231389, ENSG00000134352, ENSG00000088888, ENSG00000107175, ENSG00000115009, ENSG00000115594, ENSG00000115604, ENSG00000116525, ENSG0000…
71	Upregulated	0.000153	32	538	2.47754	Blood circulation	https://amigo.geneontology.org/amigo/term/GO:0008015	ENSG00000078401, ENSG00000140416, ENSG00000265107, ENSG00000092969, ENSG00000126016, ENSG00000153904, ENSG00000073756, ENSG00000099337, ENSG00000101400, ENSG00000112276, ENSG00000113070, ENSG00000131016, ENSG00000131979, ENSG00000137331, ENSG00000150630, ENSG00000164128, ENSG00000170214, ENSG00000179546, ENSG00000183044, ENSG00000232810, ENSG00000291237, ENSG00000165124, ENSG00000197822, ENSG0000…
72	Upregulated	0.000174	9	50	7.07958	Negative regulation of blood pressure	https://amigo.geneontology.org/amigo/term/GO:0045776	ENSG00000099337, ENSG00000131979, ENSG00000137331, ENSG00000150630, ENSG00000183044, ENSG00000232810, ENSG00000265107, ENSG00000291237, ENSG00000171388
73	Upregulated	0.000199	57	923	1.88392	Tube morphogenesis	https://amigo.geneontology.org/amigo/term/GO:0035239	ENSG00000106366, ENSG00000122786, ENSG00000126016, ENSG00000150630, ENSG00000136244, ENSG00000092969, ENSG00000100292, ENSG00000113140, ENSG00000117525, ENSG00000125538, ENSG00000138685, ENSG00000138772, ENSG00000154734, ENSG00000169429, ENSG00000176170, ENSG00000198959, ENSG00000232810, ENSG00000041982, ENSG00000057657, ENSG00000073756, ENSG00000078098, ENSG00000078401, ENSG00000084674, ENSG0000…
74	Upregulated	0.000201	26	316	2.74894	Regulation of angiogenesis	https://amigo.geneontology.org/amigo/term/GO:0045765	ENSG00000106366, ENSG00000150630, ENSG00000136244, ENSG00000092969, ENSG00000100292, ENSG00000113140, ENSG00000117525, ENSG00000125538, ENSG00000126016, ENSG00000138685, ENSG00000138772, ENSG00000154734, ENSG00000169429, ENSG00000176170, ENSG00000198959, ENSG00000232810, ENSG00000101017, ENSG00000115008, ENSG00000153904, ENSG00000169242, ENSG00000170381, ENSG00000259207, ENSG00000134954, ENSG0000…
75	Upregulated	0.000213	29	501	2.56892	Regulation of immune effector process	https://amigo.geneontology.org/amigo/term/GO:0002697	ENSG00000110944, ENSG00000111981, ENSG00000131015, ENSG00000155918, ENSG00000165124, ENSG00000204516, ENSG00000125538, ENSG00000092969, ENSG00000115594, ENSG00000115604, ENSG00000120217, ENSG00000126561, ENSG00000136244, ENSG00000149131, ENSG00000232810, ENSG00000090376, ENSG00000101017, ENSG00000127666, ENSG00000128590, ENSG00000129465, ENSG00000138623, ENSG00000162711, ENSG00000168685, ENSG0000…
76	Upregulated	0.00023	177	4287	1.35387	System development	https://amigo.geneontology.org/amigo/term/GO:0048731	ENSG00000127561, ENSG00000176788, ENSG00000011201, ENSG00000049759, ENSG00000073910, ENSG00000075223, ENSG00000077264, ENSG00000087494, ENSG00000088899, ENSG00000101298, ENSG00000105290, ENSG00000105419, ENSG00000106366, ENSG00000109099, ENSG00000111186, ENSG00000112276, ENSG00000118515, ENSG00000122786, ENSG00000125841, ENSG00000126016, ENSG00000126603, ENSG00000131711, ENSG00000134107, ENSG0000…
77	Upregulated	0.000241	61	1460	1.82309	Cell-cell signaling	https://amigo.geneontology.org/amigo/term/GO:0007267	ENSG00000114353, ENSG00000117016, ENSG00000121743, ENSG00000135604, ENSG00000151834, ENSG00000170175, ENSG00000170214, ENSG00000176406, ENSG00000179546, ENSG00000196517, ENSG00000265107, ENSG00000078401, ENSG00000095752, ENSG00000125538, ENSG00000136244, ENSG00000153707, ENSG00000169213, ENSG00000173918, ENSG00000198959, ENSG00000232810, ENSG00000041982, ENSG00000073756, ENSG00000101333, ENSG0000…
78	Upregulated	0.000258	26	322	2.70531	Regulation of vasculature development	https://amigo.geneontology.org/amigo/term/GO:1901342	ENSG00000106366, ENSG00000150630, ENSG00000136244, ENSG00000092969, ENSG00000100292, ENSG00000113140, ENSG00000117525, ENSG00000125538, ENSG00000126016, ENSG00000138685, ENSG00000138772, ENSG00000154734, ENSG00000169429, ENSG00000176170, ENSG00000198959, ENSG00000232810, ENSG00000101017, ENSG00000115008, ENSG00000153904, ENSG00000169242, ENSG00000170381, ENSG00000259207, ENSG00000134954, ENSG0000…
79	Upregulated	0.000264	16	145	3.79094	Regulation of wound healing	https://amigo.geneontology.org/amigo/term/GO:0061041	ENSG00000106366, ENSG00000078098, ENSG00000117525, ENSG00000065534, ENSG00000100311, ENSG00000138685, ENSG00000173918, ENSG00000232810, ENSG00000149131, ENSG00000184500, ENSG00000113070, ENSG00000184009, ENSG00000197822, ENSG00000104368, ENSG00000118503, ENSG00000078401
80	Upregulated	0.000265	20	278	3.19764	Myeloid leukocyte migration	https://amigo.geneontology.org/amigo/term/GO:0097529	ENSG00000150630, ENSG00000163739, ENSG00000169429, ENSG00000136244, ENSG00000100311, ENSG00000107175, ENSG00000173432, ENSG00000064666, ENSG00000078401, ENSG00000086062, ENSG00000110944, ENSG00000115008, ENSG00000115594, ENSG00000124126, ENSG00000125538, ENSG00000106366, ENSG00000120129, ENSG00000154639, ENSG00000092969, ENSG00000196776
81	Upregulated	0.000271	118	2719	1.48466	Positive regulation of response to stimulus	https://amigo.geneontology.org/amigo/term/GO:0048584	ENSG00000088832, ENSG00000088888, ENSG00000100292, ENSG00000127666, ENSG00000129353, ENSG00000025039, ENSG00000083799, ENSG00000095752, ENSG00000100311, ENSG00000103034, ENSG00000110944, ENSG00000111981, ENSG00000116525, ENSG00000118503, ENSG00000123689, ENSG00000125170, ENSG00000129657, ENSG00000131015, ENSG00000136244, ENSG00000137486, ENSG00000150630, ENSG00000155918, ENSG00000163131, ENSG0000…
82	Upregulated	0.000287	54	966	1.89294	Cellular response to cytokine stimulus	https://amigo.geneontology.org/amigo/term/GO:0071345	ENSG00000081985, ENSG00000090376, ENSG00000115008, ENSG00000115009, ENSG00000115594, ENSG00000115604, ENSG00000117525, ENSG00000125538, ENSG00000126561, ENSG00000134352, ENSG00000136688, ENSG00000147896, ENSG00000163739, ENSG00000168685, ENSG00000169429, ENSG00000232810, ENSG00000078401, ENSG00000083799, ENSG00000088888, ENSG00000095752, ENSG00000100311, ENSG00000101347, ENSG00000115602, ENSG0000…
83	Upregulated	0.000308	22	334	2.96329	Regulation of leukocyte mediated immunity	https://amigo.geneontology.org/amigo/term/GO:0002703	ENSG00000111981, ENSG00000131015, ENSG00000155918, ENSG00000165124, ENSG00000204516, ENSG00000125538, ENSG00000115594, ENSG00000115604, ENSG00000120217, ENSG00000101017, ENSG00000110944, ENSG00000127666, ENSG00000129465, ENSG00000162711, ENSG00000168685, ENSG00000232810, ENSG00000118640, ENSG00000170542, ENSG00000033327, ENSG00000088888, ENSG00000136244, ENSG00000090339
84	Upregulated	0.000359	102	2185	1.53238	Cell population proliferation	https://amigo.geneontology.org/amigo/term/GO:0008283	ENSG00000049249, ENSG00000092969, ENSG00000095752, ENSG00000100311, ENSG00000105419, ENSG00000110944, ENSG00000113070, ENSG00000115008, ENSG00000120217, ENSG00000125538, ENSG00000126561, ENSG00000129355, ENSG00000136244, ENSG00000138685, ENSG00000147896, ENSG00000150630, ENSG00000163235, ENSG00000197646, ENSG00000021355, ENSG00000033327, ENSG00000078401, ENSG00000100292, ENSG00000103034, ENSG0000…
85	Upregulated	0.000375	25	322	2.7013	Erk1 and erk2 cascade	https://amigo.geneontology.org/amigo/term/GO:0070371	ENSG00000100311, ENSG00000103034, ENSG00000137486, ENSG00000145901, ENSG00000118523, ENSG00000122694, ENSG00000125538, ENSG00000138623, ENSG00000138685, ENSG00000142871, ENSG00000171631, ENSG00000078401, ENSG00000091513, ENSG00000114353, ENSG00000115008, ENSG00000122641, ENSG00000131016, ENSG00000153071, ENSG00000156299, ENSG00000168743, ENSG00000259207, ENSG00000090339, ENSG00000120875, ENSG0000…
86	Upregulated	0.000418	21	261	2.99258	Blood coagulation	https://amigo.geneontology.org/amigo/term/GO:0007596	ENSG00000101335, ENSG00000159176, ENSG00000184009, ENSG00000259207, ENSG00000078098, ENSG00000106366, ENSG00000117525, ENSG00000100311, ENSG00000136244, ENSG00000173918, ENSG00000149131, ENSG00000165124, ENSG00000184500, ENSG00000198682, ENSG00000101017, ENSG00000104368, ENSG00000173432, ENSG00000078401, ENSG00000134352, ENSG00000164171, ENSG00000171903
87	Upregulated	0.000431	32	687	2.33939	Adaptive immune response	https://amigo.geneontology.org/amigo/term/GO:0002250	ENSG00000110944, ENSG00000111981, ENSG00000131015, ENSG00000147896, ENSG00000155918, ENSG00000165124, ENSG00000204516, ENSG00000125538, ENSG00000134352, ENSG00000115594, ENSG00000115604, ENSG00000120217, ENSG00000126561, ENSG00000026751, ENSG00000057657, ENSG00000090339, ENSG00000101017, ENSG00000115602, ENSG00000118503, ENSG00000129465, ENSG00000149131, ENSG00000159403, ENSG00000162711, ENSG0000…
88	Upregulated	0.000433	202	5030	1.30158	Multicellular organism development	https://amigo.geneontology.org/amigo/term/GO:0007275	ENSG00000127561, ENSG00000176788, ENSG00000011201, ENSG00000049759, ENSG00000073910, ENSG00000075223, ENSG00000077264, ENSG00000087494, ENSG00000088899, ENSG00000101298, ENSG00000105290, ENSG00000105419, ENSG00000106366, ENSG00000109099, ENSG00000110944, ENSG00000111186, ENSG00000112276, ENSG00000118515, ENSG00000120129, ENSG00000120875, ENSG00000122786, ENSG00000122862, ENSG00000125841, ENSG0000…
89	Upregulated	0.000438	23	297	2.80936	Regulation of erk1 and erk2 cascade	https://amigo.geneontology.org/amigo/term/GO:0070372	ENSG00000100311, ENSG00000103034, ENSG00000137486, ENSG00000145901, ENSG00000118523, ENSG00000122694, ENSG00000125538, ENSG00000138623, ENSG00000138685, ENSG00000142871, ENSG00000171631, ENSG00000114353, ENSG00000115008, ENSG00000122641, ENSG00000131016, ENSG00000153071, ENSG00000156299, ENSG00000168743, ENSG00000259207, ENSG00000090339, ENSG00000120875, ENSG00000157168, ENSG00000232810
90	Upregulated	0.00044	28	399	2.50288	Response to molecule of bacterial origin	https://amigo.geneontology.org/amigo/term/GO:0002237	ENSG00000090376, ENSG00000115008, ENSG00000120217, ENSG00000125538, ENSG00000136688, ENSG00000145901, ENSG00000163739, ENSG00000169429, ENSG00000197646, ENSG00000118503, ENSG00000131979, ENSG00000073756, ENSG00000078401, ENSG00000081985, ENSG00000101017, ENSG00000122420, ENSG00000127666, ENSG00000131016, ENSG00000151014, ENSG00000162711, ENSG00000162892, ENSG00000164400, ENSG00000232810, ENSG0000…
91	Upregulated	0.000452	43	784	2.03273	Positive regulation of response to external stimulus	https://amigo.geneontology.org/amigo/term/GO:0032103	ENSG00000127666, ENSG00000129657, ENSG00000150630, ENSG00000171587, ENSG00000182261, ENSG00000196776, ENSG00000110944, ENSG00000117525, ENSG00000134352, ENSG00000088888, ENSG00000100311, ENSG00000106366, ENSG00000107175, ENSG00000116525, ENSG00000118503, ENSG00000120217, ENSG00000134954, ENSG00000136244, ENSG00000138685, ENSG00000004139, ENSG00000073756, ENSG00000078401, ENSG00000090376, ENSG0000…
92	Upregulated	0.00047	28	540	2.49156	Leukocyte mediated immunity	https://amigo.geneontology.org/amigo/term/GO:0002443	ENSG00000111981, ENSG00000131015, ENSG00000155918, ENSG00000165124, ENSG00000204516, ENSG00000125538, ENSG00000115594, ENSG00000115604, ENSG00000120217, ENSG00000138772, ENSG00000090339, ENSG00000101017, ENSG00000110944, ENSG00000127666, ENSG00000129465, ENSG00000149131, ENSG00000159403, ENSG00000162711, ENSG00000168685, ENSG00000182326, ENSG00000232810, ENSG00000170542, ENSG00000102879, ENSG0000…
93	Upregulated	0.000487	21	268	2.94982	Coagulation	https://amigo.geneontology.org/amigo/term/GO:0050817	ENSG00000101335, ENSG00000159176, ENSG00000184009, ENSG00000259207, ENSG00000078098, ENSG00000106366, ENSG00000117525, ENSG00000100311, ENSG00000136244, ENSG00000173918, ENSG00000149131, ENSG00000165124, ENSG00000184500, ENSG00000198682, ENSG00000101017, ENSG00000104368, ENSG00000173432, ENSG00000078401, ENSG00000134352, ENSG00000164171, ENSG00000171903
94	Upregulated	0.000497	28	450	2.48033	Muscle system process	https://amigo.geneontology.org/amigo/term/GO:0003012	ENSG00000065534, ENSG00000078401, ENSG00000140416, ENSG00000167460, ENSG00000182253, ENSG00000088832, ENSG00000176170, ENSG00000071282, ENSG00000073756, ENSG00000122786, ENSG00000135111, ENSG00000156299, ENSG00000164171, ENSG00000168743, ENSG00000170214, ENSG00000179546, ENSG00000183044, ENSG00000232810, ENSG00000101400, ENSG00000170175, ENSG00000265107, ENSG00000049759, ENSG00000166313, ENSG0000…
95	Upregulated	0.000497	17	209	3.41136	Positive regulation of erk1 and erk2 cascade	https://amigo.geneontology.org/amigo/term/GO:0070374	ENSG00000100311, ENSG00000103034, ENSG00000137486, ENSG00000118523, ENSG00000122694, ENSG00000138623, ENSG00000138685, ENSG00000171631, ENSG00000114353, ENSG00000115008, ENSG00000122641, ENSG00000131016, ENSG00000168743, ENSG00000259207, ENSG00000090339, ENSG00000157168, ENSG00000232810
96	Upregulated	0.000498	27	377	2.52842	Response to lipopolysaccharide	https://amigo.geneontology.org/amigo/term/GO:0032496	ENSG00000090376, ENSG00000115008, ENSG00000120217, ENSG00000125538, ENSG00000136688, ENSG00000145901, ENSG00000163739, ENSG00000169429, ENSG00000197646, ENSG00000118503, ENSG00000131979, ENSG00000073756, ENSG00000078401, ENSG00000081985, ENSG00000101017, ENSG00000122420, ENSG00000127666, ENSG00000131016, ENSG00000151014, ENSG00000162711, ENSG00000162892, ENSG00000164400, ENSG00000232810, ENSG0000…
97	Upregulated	0.000527	86	2079	1.58652	Biological process involved in interspecies interaction between organisms	https://amigo.geneontology.org/amigo/term/GO:0044419	ENSG00000090376, ENSG00000091513, ENSG00000101347, ENSG00000104765, ENSG00000115008, ENSG00000115009, ENSG00000116525, ENSG00000120217, ENSG00000125538, ENSG00000127666, ENSG00000129657, ENSG00000136688, ENSG00000145901, ENSG00000163739, ENSG00000165799, ENSG00000169429, ENSG00000197646, ENSG00000083799, ENSG00000088888, ENSG00000090339, ENSG00000101421, ENSG00000107175, ENSG00000110944, ENSG0000…
98	Upregulated	0.00058	21	268	2.90828	Hemostasis	https://amigo.geneontology.org/amigo/term/GO:0007599	ENSG00000101335, ENSG00000159176, ENSG00000184009, ENSG00000259207, ENSG00000078098, ENSG00000106366, ENSG00000117525, ENSG00000100311, ENSG00000136244, ENSG00000173918, ENSG00000149131, ENSG00000165124, ENSG00000184500, ENSG00000198682, ENSG00000101017, ENSG00000104368, ENSG00000173432, ENSG00000078401, ENSG00000134352, ENSG00000164171, ENSG00000171903
99	Upregulated	0.000588	48	788	1.91859	Mapk cascade	https://amigo.geneontology.org/amigo/term/GO:0000165	ENSG00000077264, ENSG00000095752, ENSG00000100311, ENSG00000103034, ENSG00000120129, ENSG00000120875, ENSG00000125170, ENSG00000137486, ENSG00000145901, ENSG00000165617, ENSG00000170214, ENSG00000170775, ENSG00000184545, ENSG00000188064, ENSG00000078401, ENSG00000083799, ENSG00000092969, ENSG00000113645, ENSG00000118523, ENSG00000122694, ENSG00000125538, ENSG00000136244, ENSG00000138623, ENSG0000…
100	Downregulated	9.46e-05	20	134	4.37326	Nucleosome assembly	https://amigo.geneontology.org/amigo/term/GO:0006334	ENSG00000156802, ENSG00000197061, ENSG00000276180, ENSG00000278637, ENSG00000163041, ENSG00000183598, ENSG00000197153, ENSG00000273983, ENSG00000274750, ENSG00000277775, ENSG00000278828, ENSG00000286522, ENSG00000287080, ENSG00000073111, ENSG00000124575, ENSG00000184357, ENSG00000185130, ENSG00000273703, ENSG00000275713, ENSG00000277224
101	Downregulated	0.000649	19	190	3.93361	Monocarboxylic acid transport	https://amigo.geneontology.org/amigo/term/GO:0015718	ENSG00000083807, ENSG00000118596, ENSG00000143320, ENSG00000163053, ENSG00000164687, ENSG00000165449, ENSG00000170190, ENSG00000076555, ENSG00000101187, ENSG00000101188, ENSG00000108984, ENSG00000116711, ENSG00000134802, ENSG00000146477, ENSG00000148344, ENSG00000168907, ENSG00000185950, ENSG00000108846, ENSG00000187134
102	Downregulated	0.000797	20	156	3.63757	Nucleosome organization	https://amigo.geneontology.org/amigo/term/GO:0034728	ENSG00000156802, ENSG00000197061, ENSG00000276180, ENSG00000278637, ENSG00000163041, ENSG00000183598, ENSG00000197153, ENSG00000273983, ENSG00000274750, ENSG00000277775, ENSG00000278828, ENSG00000286522, ENSG00000287080, ENSG00000073111, ENSG00000124575, ENSG00000184357, ENSG00000185130, ENSG00000273703, ENSG00000275713, ENSG00000277224
103	Downregulated	0.00498	103	2165	1.54073	Tissue development	https://amigo.geneontology.org/amigo/term/GO:0009888	ENSG00000069702, ENSG00000075213, ENSG00000078114, ENSG00000110693, ENSG00000128052, ENSG00000136155, ENSG00000141579, ENSG00000149922, ENSG00000158050, ENSG00000163508, ENSG00000171346, ENSG00000172818, ENSG00000178573, ENSG00000182871, ENSG00000186832, ENSG00000188508, ENSG00000198435, ENSG00000015133, ENSG00000092295, ENSG00000102760, ENSG00000104332, ENSG00000109906, ENSG00000162004, ENSG0000…
104	Downregulated	0.0115	29	414	2.35154	Epidermis development	https://amigo.geneontology.org/amigo/term/GO:0008544	ENSG00000136155, ENSG00000141579, ENSG00000172818, ENSG00000188508, ENSG00000092295, ENSG00000169469, ENSG00000169474, ENSG00000265972, ENSG00000108784, ENSG00000116990, ENSG00000118898, ENSG00000134569, ENSG00000136826, ENSG00000142156, ENSG00000144452, ENSG00000148400, ENSG00000158055, ENSG00000169884, ENSG00000179477, ENSG00000180900, ENSG00000184564, ENSG00000186832, ENSG00000196139, ENSG0000…
105	Downregulated	0.0115	25	372	2.495	Organic acid transport	https://amigo.geneontology.org/amigo/term/GO:0015849	ENSG00000083807, ENSG00000118596, ENSG00000143320, ENSG00000163053, ENSG00000164687, ENSG00000164933, ENSG00000165449, ENSG00000170190, ENSG00000173638, ENSG00000197147, ENSG00000092068, ENSG00000149150, ENSG00000076555, ENSG00000101187, ENSG00000101188, ENSG00000108984, ENSG00000116711, ENSG00000116741, ENSG00000134802, ENSG00000146477, ENSG00000148344, ENSG00000168907, ENSG00000108846, ENSG0000…
106	Downregulated	0.0115	6	33	8.982	Retinoic acid metabolic process	https://amigo.geneontology.org/amigo/term/GO:0042573	ENSG00000244122, ENSG00000073737, ENSG00000196139, ENSG00000121039, ENSG00000143320, ENSG00000185238
107	Downregulated	0.0115	25	371	2.495	Carboxylic acid transport	https://amigo.geneontology.org/amigo/term/GO:0046942	ENSG00000083807, ENSG00000118596, ENSG00000143320, ENSG00000163053, ENSG00000164687, ENSG00000164933, ENSG00000165449, ENSG00000170190, ENSG00000173638, ENSG00000197147, ENSG00000092068, ENSG00000149150, ENSG00000076555, ENSG00000101187, ENSG00000101188, ENSG00000108984, ENSG00000116711, ENSG00000116741, ENSG00000134802, ENSG00000146477, ENSG00000148344, ENSG00000168907, ENSG00000108846, ENSG0000…
108	Downregulated	0.0115	25	266	2.50786	Protein-dna complex assembly	https://amigo.geneontology.org/amigo/term/GO:0065004	ENSG00000156802, ENSG00000184445, ENSG00000197061, ENSG00000276180, ENSG00000278637, ENSG00000163041, ENSG00000183598, ENSG00000197153, ENSG00000273983, ENSG00000274750, ENSG00000277775, ENSG00000278828, ENSG00000286522, ENSG00000287080, ENSG00000073111, ENSG00000124575, ENSG00000166337, ENSG00000169884, ENSG00000184357, ENSG00000188312, ENSG00000164758, ENSG00000185130, ENSG00000273703, ENSG0000…
109	Downregulated	0.0115	10	60	4.99	Response to fatty acid	https://amigo.geneontology.org/amigo/term/GO:0070542	ENSG00000151632, ENSG00000187134, ENSG00000196139, ENSG00000062282, ENSG00000072310, ENSG00000117318, ENSG00000150907, ENSG00000182621, ENSG00000169047, ENSG00000178445
110	Downregulated	0.0115	8	37	6.487	Cellular response to fatty acid	https://amigo.geneontology.org/amigo/term/GO:0071398	ENSG00000151632, ENSG00000187134, ENSG00000196139, ENSG00000062282, ENSG00000072310, ENSG00000117318, ENSG00000182621, ENSG00000169047
111	Downregulated	0.0116	10	97	4.86525	Retinoid metabolic process	https://amigo.geneontology.org/amigo/term/GO:0001523	ENSG00000073737, ENSG00000162496, ENSG00000244122, ENSG00000121039, ENSG00000138061, ENSG00000187134, ENSG00000196139, ENSG00000062282, ENSG00000143320, ENSG00000185238
112	Downregulated	0.0132	25	362	2.44485	External encapsulating structure organization	https://amigo.geneontology.org/amigo/term/GO:0045229	ENSG00000129038, ENSG00000137573, ENSG00000143382, ENSG00000144810, ENSG00000156140, ENSG00000160323, ENSG00000169436, ENSG00000182871, ENSG00000196611, ENSG00000271447, ENSG00000102760, ENSG00000077942, ENSG00000100767, ENSG00000116962, ENSG00000138061, ENSG00000142156, ENSG00000143341, ENSG00000148400, ENSG00000167711, ENSG00000178031, ENSG00000179403, ENSG00000185585, ENSG00000069702, ENSG0000…
113	Downregulated	0.0158	7	29	6.81135	Innervation	https://amigo.geneontology.org/amigo/term/GO:0060384	ENSG00000115232, ENSG00000137573, ENSG00000141622, ENSG00000144749, ENSG00000151617, ENSG00000184564, ENSG00000075213
114	Downregulated	0.0162	262	8166	1.20968	Multicellular organismal process	https://amigo.geneontology.org/amigo/term/GO:0032501	ENSG00000038427, ENSG00000142156, ENSG00000169710, ENSG00000004399, ENSG00000018236, ENSG00000069812, ENSG00000071909, ENSG00000074181, ENSG00000075213, ENSG00000076641, ENSG00000078114, ENSG00000085552, ENSG00000100105, ENSG00000102287, ENSG00000102934, ENSG00000106004, ENSG00000106006, ENSG00000106852, ENSG00000107731, ENSG00000108947, ENSG00000110693, ENSG00000118257, ENSG00000119866, ENSG0000…
115	Downregulated	0.0164	67	1314	1.62377	Epithelium development	https://amigo.geneontology.org/amigo/term/GO:0060429	ENSG00000128052, ENSG00000149922, ENSG00000171346, ENSG00000172818, ENSG00000178573, ENSG00000182871, ENSG00000186832, ENSG00000198435, ENSG00000015133, ENSG00000092295, ENSG00000136155, ENSG00000162004, ENSG00000169469, ENSG00000169474, ENSG00000173269, ENSG00000187134, ENSG00000196581, ENSG00000265972, ENSG00000004399, ENSG00000104267, ENSG00000104332, ENSG00000105426, ENSG00000106003, ENSG0000…
116	Downregulated	0.0168	31	605	2.13933	Regulation of hormone levels	https://amigo.geneontology.org/amigo/term/GO:0010817	ENSG00000073737, ENSG00000151632, ENSG00000187134, ENSG00000196139, ENSG00000204228, ENSG00000244122, ENSG00000092068, ENSG00000104332, ENSG00000109193, ENSG00000121039, ENSG00000138061, ENSG00000169047, ENSG00000196549, ENSG00000011347, ENSG00000062282, ENSG00000072310, ENSG00000101187, ENSG00000108784, ENSG00000143320, ENSG00000144452, ENSG00000150907, ENSG00000150995, ENSG00000163032, ENSG0000…
117	Downregulated	0.0178	10	102	4.42296	Diterpenoid metabolic process	https://amigo.geneontology.org/amigo/term/GO:0016101	ENSG00000073737, ENSG00000162496, ENSG00000244122, ENSG00000121039, ENSG00000138061, ENSG00000187134, ENSG00000196139, ENSG00000062282, ENSG00000143320, ENSG00000185238
118	Downregulated	0.0178	8	48	5.56029	Regulation of oligodendrocyte differentiation	https://amigo.geneontology.org/amigo/term/GO:0048713	ENSG00000078900, ENSG00000124920, ENSG00000137033, ENSG00000146072, ENSG00000148400, ENSG00000149256, ENSG00000265763, ENSG00000106278
119	Downregulated	0.0202	24	359	2.35891	Extracellular matrix organization	https://amigo.geneontology.org/amigo/term/GO:0030198	ENSG00000129038, ENSG00000137573, ENSG00000143382, ENSG00000144810, ENSG00000156140, ENSG00000160323, ENSG00000169436, ENSG00000182871, ENSG00000196611, ENSG00000271447, ENSG00000102760, ENSG00000077942, ENSG00000100767, ENSG00000116962, ENSG00000138061, ENSG00000142156, ENSG00000143341, ENSG00000148400, ENSG00000167711, ENSG00000178031, ENSG00000179403, ENSG00000185585, ENSG00000069702, ENSG0000…
120	Downregulated	0.0202	24	360	2.35891	Extracellular structure organization	https://amigo.geneontology.org/amigo/term/GO:0043062	ENSG00000129038, ENSG00000137573, ENSG00000143382, ENSG00000144810, ENSG00000156140, ENSG00000160323, ENSG00000169436, ENSG00000182871, ENSG00000196611, ENSG00000271447, ENSG00000102760, ENSG00000077942, ENSG00000100767, ENSG00000116962, ENSG00000138061, ENSG00000142156, ENSG00000143341, ENSG00000148400, ENSG00000167711, ENSG00000178031, ENSG00000179403, ENSG00000185585, ENSG00000069702, ENSG0000…
121	Downregulated	0.0202	7	41	6.19214	Glycerophospholipid catabolic process	https://amigo.geneontology.org/amigo/term/GO:0046475	ENSG00000116711, ENSG00000168907, ENSG00000188089, ENSG00000204427, ENSG00000243708, ENSG00000184381, ENSG00000182621
122	Downregulated	0.0202	18	242	2.75825	Ear development	https://amigo.geneontology.org/amigo/term/GO:0043583	ENSG00000108784, ENSG00000116990, ENSG00000121039, ENSG00000121742, ENSG00000139263, ENSG00000144749, ENSG00000148400, ENSG00000151617, ENSG00000158055, ENSG00000164920, ENSG00000178573, ENSG00000180900, ENSG00000182040, ENSG00000184564, ENSG00000221869, ENSG00000245848, ENSG00000073111, ENSG00000071909
123	Downregulated	0.0206	4	9	12.974	Retinoic acid biosynthetic process	https://amigo.geneontology.org/amigo/term/GO:0002138	ENSG00000073737, ENSG00000196139, ENSG00000121039, ENSG00000185238
124	Downregulated	0.0206	4	10	12.974	Diterpenoid biosynthetic process	https://amigo.geneontology.org/amigo/term/GO:0016102	ENSG00000073737, ENSG00000196139, ENSG00000121039, ENSG00000185238
125	Downregulated	0.0206	25	288	2.28416	Protein-dna complex organization	https://amigo.geneontology.org/amigo/term/GO:0071824	ENSG00000156802, ENSG00000184445, ENSG00000197061, ENSG00000276180, ENSG00000278637, ENSG00000163041, ENSG00000183598, ENSG00000197153, ENSG00000273983, ENSG00000274750, ENSG00000277775, ENSG00000278828, ENSG00000286522, ENSG00000287080, ENSG00000073111, ENSG00000124575, ENSG00000166337, ENSG00000169884, ENSG00000184357, ENSG00000188312, ENSG00000164758, ENSG00000185130, ENSG00000273703, ENSG0000…
126	Downregulated	0.0216	28	487	2.15379	Organic anion transport	https://amigo.geneontology.org/amigo/term/GO:0015711	ENSG00000083807, ENSG00000101187, ENSG00000118596, ENSG00000143320, ENSG00000163053, ENSG00000164687, ENSG00000164933, ENSG00000165449, ENSG00000170190, ENSG00000173638, ENSG00000197147, ENSG00000092068, ENSG00000109667, ENSG00000149150, ENSG00000076555, ENSG00000101188, ENSG00000108984, ENSG00000116711, ENSG00000116741, ENSG00000134802, ENSG00000146477, ENSG00000147804, ENSG00000148344, ENSG0000…
127	Downregulated	0.0244	3	4	19.461	Response to jasmonic acid	https://amigo.geneontology.org/amigo/term/GO:0009753	ENSG00000151632, ENSG00000187134, ENSG00000196139
128	Downregulated	0.0244	3	25	19.461	One-carbon compound transport	https://amigo.geneontology.org/amigo/term/GO:0019755	ENSG00000104267, ENSG00000140519, ENSG00000165272
129	Downregulated	0.0244	3	4	19.461	Cellular response to jasmonic acid stimulus	https://amigo.geneontology.org/amigo/term/GO:0071395	ENSG00000151632, ENSG00000187134, ENSG00000196139
130	Downregulated	0.0244	3	3	19.461	Regulation of retinoic acid biosynthetic process	https://amigo.geneontology.org/amigo/term/GO:1900052	ENSG00000196139, ENSG00000121039, ENSG00000185238
131	Downregulated	0.0256	24	335	2.2673	Skin development	https://amigo.geneontology.org/amigo/term/GO:0043588	ENSG00000092295, ENSG00000136155, ENSG00000169469, ENSG00000169474, ENSG00000265972, ENSG00000108784, ENSG00000113369, ENSG00000118898, ENSG00000134569, ENSG00000136826, ENSG00000141579, ENSG00000142156, ENSG00000144452, ENSG00000148400, ENSG00000158055, ENSG00000165300, ENSG00000169884, ENSG00000172818, ENSG00000179477, ENSG00000186832, ENSG00000196139, ENSG00000135925, ENSG00000189143, ENSG0000…
132	Downregulated	0.0265	8	52	4.86525	Prostaglandin metabolic process	https://amigo.geneontology.org/amigo/term/GO:0006693	ENSG00000095303, ENSG00000148344, ENSG00000151632, ENSG00000187134, ENSG00000196139, ENSG00000116711, ENSG00000164687, ENSG00000168907
133	Downregulated	0.0265	72	1796	1.52802	Cell adhesion	https://amigo.geneontology.org/amigo/term/GO:0007155	ENSG00000004399, ENSG00000018236, ENSG00000064042, ENSG00000072071, ENSG00000076641, ENSG00000085552, ENSG00000086570, ENSG00000099889, ENSG00000105376, ENSG00000105426, ENSG00000115232, ENSG00000134760, ENSG00000143127, ENSG00000143217, ENSG00000143341, ENSG00000143546, ENSG00000146072, ENSG00000149256, ENSG00000149573, ENSG00000156453, ENSG00000163531, ENSG00000165816, ENSG00000173621, ENSG0000…
134	Downregulated	0.0265	42	800	1.7964	Epithelial cell differentiation	https://amigo.geneontology.org/amigo/term/GO:0030855	ENSG00000128052, ENSG00000171346, ENSG00000172818, ENSG00000178573, ENSG00000182871, ENSG00000186832, ENSG00000015133, ENSG00000092295, ENSG00000136155, ENSG00000162004, ENSG00000169469, ENSG00000169474, ENSG00000187134, ENSG00000196581, ENSG00000265972, ENSG00000105426, ENSG00000106004, ENSG00000106541, ENSG00000116990, ENSG00000117318, ENSG00000118898, ENSG00000136826, ENSG00000142156, ENSG0000…
135	Downregulated	0.0305	6	29	6.487	Positive regulation of oligodendrocyte differentiation	https://amigo.geneontology.org/amigo/term/GO:0048714	ENSG00000078900, ENSG00000124920, ENSG00000137033, ENSG00000149256, ENSG00000265763, ENSG00000106278
136	Downregulated	0.0311	8	53	4.71782	Prostanoid metabolic process	https://amigo.geneontology.org/amigo/term/GO:0006692	ENSG00000095303, ENSG00000148344, ENSG00000151632, ENSG00000187134, ENSG00000196139, ENSG00000116711, ENSG00000164687, ENSG00000168907
137	Downregulated	0.0331	10	115	3.81588	Terpenoid metabolic process	https://amigo.geneontology.org/amigo/term/GO:0006721	ENSG00000073737, ENSG00000162496, ENSG00000244122, ENSG00000121039, ENSG00000138061, ENSG00000187134, ENSG00000196139, ENSG00000062282, ENSG00000143320, ENSG00000185238
138	Downregulated	0.0338	74	2574	1.50012	System process	https://amigo.geneontology.org/amigo/term/GO:0003008	ENSG00000071909, ENSG00000127364, ENSG00000130598, ENSG00000146072, ENSG00000151617, ENSG00000156113, ENSG00000182621, ENSG00000204767, ENSG00000121039, ENSG00000174721, ENSG00000025434, ENSG00000072310, ENSG00000076555, ENSG00000095303, ENSG00000100234, ENSG00000101188, ENSG00000106004, ENSG00000106278, ENSG00000108984, ENSG00000111249, ENSG00000111319, ENSG00000114200, ENSG00000116741, ENSG0000…
139	Downregulated	0.0342	6	32	6.14558	Prostaglandin biosynthetic process	https://amigo.geneontology.org/amigo/term/GO:0001516	ENSG00000095303, ENSG00000148344, ENSG00000116711, ENSG00000164687, ENSG00000168907, ENSG00000196139
140	Downregulated	0.0342	24	332	2.17239	Kidney development	https://amigo.geneontology.org/amigo/term/GO:0001822	ENSG00000137573, ENSG00000134569, ENSG00000004399, ENSG00000074181, ENSG00000078900, ENSG00000104332, ENSG00000109906, ENSG00000111077, ENSG00000116962, ENSG00000117318, ENSG00000121039, ENSG00000125430, ENSG00000148400, ENSG00000151617, ENSG00000153976, ENSG00000162849, ENSG00000164056, ENSG00000164920, ENSG00000169174, ENSG00000172818, ENSG00000185630, ENSG00000188906, ENSG00000196549, ENSG0000…
141	Downregulated	0.0342	11	127	3.45276	Fatty acid transport	https://amigo.geneontology.org/amigo/term/GO:0015908	ENSG00000083807, ENSG00000143320, ENSG00000164687, ENSG00000101187, ENSG00000101188, ENSG00000108984, ENSG00000116711, ENSG00000134802, ENSG00000148344, ENSG00000168907, ENSG00000185950
142	Downregulated	0.0342	52	989	1.64281	Oxoacid metabolic process	https://amigo.geneontology.org/amigo/term/GO:0043436	ENSG00000076555, ENSG00000083807, ENSG00000095303, ENSG00000104325, ENSG00000104524, ENSG00000108578, ENSG00000123453, ENSG00000133943, ENSG00000135423, ENSG00000135821, ENSG00000146233, ENSG00000148344, ENSG00000151632, ENSG00000156521, ENSG00000160867, ENSG00000167165, ENSG00000169710, ENSG00000178445, ENSG00000178700, ENSG00000179477, ENSG00000187134, ENSG00000196139, ENSG00000244122, ENSG0000…
143	Downregulated	0.0342	6	32	6.14558	Prostanoid biosynthetic process	https://amigo.geneontology.org/amigo/term/GO:0046457	ENSG00000095303, ENSG00000148344, ENSG00000116711, ENSG00000164687, ENSG00000168907, ENSG00000196139
144	Downregulated	0.0342	7	35	5.2395	Establishment of skin barrier	https://amigo.geneontology.org/amigo/term/GO:0061436	ENSG00000136826, ENSG00000141579, ENSG00000144452, ENSG00000158055, ENSG00000179477, ENSG00000186832, ENSG00000189143
145	Downregulated	0.0342	13	181	3.08528	Olefinic compound metabolic process	https://amigo.geneontology.org/amigo/term/GO:0120254	ENSG00000073737, ENSG00000095303, ENSG00000151632, ENSG00000179477, ENSG00000187134, ENSG00000196139, ENSG00000116711, ENSG00000120915, ENSG00000121039, ENSG00000138061, ENSG00000062282, ENSG00000243708, ENSG00000162496
146	Downregulated	0.0352	51	967	1.64323	Carboxylic acid metabolic process	https://amigo.geneontology.org/amigo/term/GO:0019752	ENSG00000076555, ENSG00000083807, ENSG00000095303, ENSG00000104325, ENSG00000104524, ENSG00000108578, ENSG00000123453, ENSG00000133943, ENSG00000135423, ENSG00000135821, ENSG00000146233, ENSG00000148344, ENSG00000151632, ENSG00000156521, ENSG00000160867, ENSG00000167165, ENSG00000169710, ENSG00000178445, ENSG00000178700, ENSG00000179477, ENSG00000187134, ENSG00000196139, ENSG00000244122, ENSG0000…
147	Downregulated	0.0354	52	995	1.63221	Organic acid metabolic process	https://amigo.geneontology.org/amigo/term/GO:0006082	ENSG00000076555, ENSG00000083807, ENSG00000095303, ENSG00000104325, ENSG00000104524, ENSG00000108578, ENSG00000123453, ENSG00000133943, ENSG00000135423, ENSG00000135821, ENSG00000146233, ENSG00000148344, ENSG00000151632, ENSG00000156521, ENSG00000160867, ENSG00000167165, ENSG00000169710, ENSG00000178445, ENSG00000178700, ENSG00000179477, ENSG00000187134, ENSG00000196139, ENSG00000244122, ENSG0000…
148	Downregulated	0.0404	232	6411	1.19824	Anatomical structure development	https://amigo.geneontology.org/amigo/term/GO:0048856	ENSG00000004399, ENSG00000018236, ENSG00000038427, ENSG00000069702, ENSG00000069812, ENSG00000074181, ENSG00000075213, ENSG00000078114, ENSG00000085552, ENSG00000087842, ENSG00000102287, ENSG00000102934, ENSG00000106004, ENSG00000106006, ENSG00000106852, ENSG00000107731, ENSG00000108947, ENSG00000110693, ENSG00000118257, ENSG00000119866, ENSG00000121753, ENSG00000124920, ENSG00000125798, ENSG0000…
149	Downregulated	0.0427	52	1086	1.61657	Animal organ morphogenesis	https://amigo.geneontology.org/amigo/term/GO:0009887	ENSG00000149922, ENSG00000185630, ENSG00000069702, ENSG00000196581, ENSG00000004399, ENSG00000104332, ENSG00000106004, ENSG00000108784, ENSG00000116183, ENSG00000117318, ENSG00000118257, ENSG00000121039, ENSG00000121742, ENSG00000125430, ENSG00000128052, ENSG00000133740, ENSG00000134569, ENSG00000135925, ENSG00000137573, ENSG00000139263, ENSG00000142156, ENSG00000143570, ENSG00000144554, ENSG0000…
150	Downregulated	0.0427	46	1769	1.67328	Nervous system process	https://amigo.geneontology.org/amigo/term/GO:0050877	ENSG00000071909, ENSG00000127364, ENSG00000130598, ENSG00000146072, ENSG00000182621, ENSG00000204767, ENSG00000121039, ENSG00000100234, ENSG00000101188, ENSG00000106278, ENSG00000111249, ENSG00000111319, ENSG00000114200, ENSG00000121742, ENSG00000124920, ENSG00000137843, ENSG00000141404, ENSG00000142156, ENSG00000143341, ENSG00000144749, ENSG00000148344, ENSG00000148400, ENSG00000149256, ENSG0000…
151	Downregulated	0.0427	24	342	2.12302	Renal system development	https://amigo.geneontology.org/amigo/term/GO:0072001	ENSG00000137573, ENSG00000134569, ENSG00000004399, ENSG00000074181, ENSG00000078900, ENSG00000104332, ENSG00000109906, ENSG00000111077, ENSG00000116962, ENSG00000117318, ENSG00000121039, ENSG00000125430, ENSG00000148400, ENSG00000151617, ENSG00000153976, ENSG00000162849, ENSG00000164056, ENSG00000164920, ENSG00000169174, ENSG00000172818, ENSG00000185630, ENSG00000188906, ENSG00000196549, ENSG0000…
152	Downregulated	0.0428	7	58	4.86525	Negative regulation of leukocyte migration	https://amigo.geneontology.org/amigo/term/GO:0002686	ENSG00000174500, ENSG00000106804, ENSG00000104998, ENSG00000130513, ENSG00000137033, ENSG00000182621, ENSG00000271447
153	Downregulated	0.0428	11	131	3.2934	Icosanoid metabolic process	https://amigo.geneontology.org/amigo/term/GO:0006690	ENSG00000095303, ENSG00000148344, ENSG00000151632, ENSG00000179477, ENSG00000187134, ENSG00000196139, ENSG00000116711, ENSG00000138061, ENSG00000164687, ENSG00000168907, ENSG00000243708
154	Downregulated	0.0428	16	273	2.5948	Hormone metabolic process	https://amigo.geneontology.org/amigo/term/GO:0042445	ENSG00000073737, ENSG00000151632, ENSG00000187134, ENSG00000196139, ENSG00000204228, ENSG00000244122, ENSG00000109193, ENSG00000121039, ENSG00000138061, ENSG00000196549, ENSG00000062282, ENSG00000108784, ENSG00000143320, ENSG00000185238, ENSG00000114200, ENSG00000162496
155	Downregulated	0.0428	10	100	3.53836	Cholesterol homeostasis	https://amigo.geneontology.org/amigo/term/GO:0042632	ENSG00000120915, ENSG00000146233, ENSG00000160179, ENSG00000025434, ENSG00000007944, ENSG00000062282, ENSG00000169174, ENSG00000160867, ENSG00000204624, ENSG00000187134
156	Downregulated	0.0432	15	214	2.67812	Inner ear development	https://amigo.geneontology.org/amigo/term/GO:0048839	ENSG00000108784, ENSG00000116990, ENSG00000121742, ENSG00000139263, ENSG00000144749, ENSG00000148400, ENSG00000158055, ENSG00000178573, ENSG00000180900, ENSG00000182040, ENSG00000184564, ENSG00000221869, ENSG00000245848, ENSG00000073111, ENSG00000071909
157	Downregulated	0.0447	25	1186	2.04422	Sensory perception	https://amigo.geneontology.org/amigo/term/GO:0007600	ENSG00000071909, ENSG00000127364, ENSG00000121039, ENSG00000100234, ENSG00000101188, ENSG00000111319, ENSG00000121742, ENSG00000141404, ENSG00000142156, ENSG00000143341, ENSG00000144749, ENSG00000148344, ENSG00000164687, ENSG00000169884, ENSG00000182040, ENSG00000184564, ENSG00000187017, ENSG00000188107, ENSG00000196549, ENSG00000214140, ENSG00000131620, ENSG00000143333, ENSG00000147684, ENSG0000…
158	Downregulated	0.0447	8	64	4.20778	Phospholipid catabolic process	https://amigo.geneontology.org/amigo/term/GO:0009395	ENSG00000116711, ENSG00000168907, ENSG00000188089, ENSG00000204427, ENSG00000243708, ENSG00000184381, ENSG00000168970, ENSG00000182621
159	Downregulated	0.0447	3	23	14.5958	Gas transport	https://amigo.geneontology.org/amigo/term/GO:0015669	ENSG00000104267, ENSG00000140519, ENSG00000161544
160	Downregulated	0.0447	24	390	2.09446	Lipid catabolic process	https://amigo.geneontology.org/amigo/term/GO:0016042	ENSG00000104325, ENSG00000116711, ENSG00000156521, ENSG00000168907, ENSG00000188089, ENSG00000204427, ENSG00000243708, ENSG00000109193, ENSG00000184381, ENSG00000196139, ENSG00000076555, ENSG00000108784, ENSG00000137133, ENSG00000138061, ENSG00000140876, ENSG00000146233, ENSG00000168970, ENSG00000182621, ENSG00000203837, ENSG00000169047, ENSG00000185950, ENSG00000167799, ENSG00000179163, ENSG0000…
161	Downregulated	0.0447	3	4	14.5958	Regulation of isoprenoid metabolic process	https://amigo.geneontology.org/amigo/term/GO:0019747	ENSG00000196139, ENSG00000121039, ENSG00000185238
162	Downregulated	0.0447	5	29	6.95036	Positive regulation of macrophage activation	https://amigo.geneontology.org/amigo/term/GO:0043032	ENSG00000137033, ENSG00000116711, ENSG00000188906, ENSG00000245848, ENSG00000174130
163	Downregulated	0.0447	20	259	2.26291	Cellular lipid catabolic process	https://amigo.geneontology.org/amigo/term/GO:0044242	ENSG00000104325, ENSG00000116711, ENSG00000156521, ENSG00000168907, ENSG00000188089, ENSG00000204427, ENSG00000243708, ENSG00000184381, ENSG00000196139, ENSG00000076555, ENSG00000108784, ENSG00000138061, ENSG00000140876, ENSG00000168970, ENSG00000182621, ENSG00000169047, ENSG00000185950, ENSG00000167799, ENSG00000179163, ENSG00000141934
164	Downregulated	0.0447	10	101	3.47518	Sterol homeostasis	https://amigo.geneontology.org/amigo/term/GO:0055092	ENSG00000120915, ENSG00000146233, ENSG00000160179, ENSG00000025434, ENSG00000007944, ENSG00000062282, ENSG00000169174, ENSG00000160867, ENSG00000204624, ENSG00000187134
165	Downregulated	0.0447	7	70	4.69748	Icosanoid transport	https://amigo.geneontology.org/amigo/term/GO:0071715	ENSG00000101187, ENSG00000101188, ENSG00000108984, ENSG00000116711, ENSG00000148344, ENSG00000168907, ENSG00000108846
166	Downregulated	0.0447	17	234	2.46893	Monocarboxylic acid biosynthetic process	https://amigo.geneontology.org/amigo/term/GO:0072330	ENSG00000076555, ENSG00000095303, ENSG00000146233, ENSG00000148344, ENSG00000160867, ENSG00000169710, ENSG00000179477, ENSG00000073737, ENSG00000083807, ENSG00000116711, ENSG00000196139, ENSG00000121039, ENSG00000164687, ENSG00000168907, ENSG00000204228, ENSG00000025434, ENSG00000185238
167	Downregulated	0.046	11	138	3.19509	Ear morphogenesis	https://amigo.geneontology.org/amigo/term/GO:0042471	ENSG00000108784, ENSG00000121742, ENSG00000139263, ENSG00000144749, ENSG00000151617, ENSG00000158055, ENSG00000164920, ENSG00000180900, ENSG00000182040, ENSG00000184564, ENSG00000071909
168	Downregulated	0.0474	173	4782	1.24189	Cell differentiation	https://amigo.geneontology.org/amigo/term/GO:0030154	ENSG00000038427, ENSG00000142156, ENSG00000169710, ENSG00000004399, ENSG00000018236, ENSG00000025434, ENSG00000069702, ENSG00000069812, ENSG00000074181, ENSG00000075213, ENSG00000078114, ENSG00000085552, ENSG00000087842, ENSG00000106852, ENSG00000107731, ENSG00000108947, ENSG00000110693, ENSG00000117318, ENSG00000118257, ENSG00000119866, ENSG00000124920, ENSG00000125798, ENSG00000128052, ENSG0000…
169	Downregulated	0.0476	173	4783	1.24143	Cellular developmental process	https://amigo.geneontology.org/amigo/term/GO:0048869	ENSG00000038427, ENSG00000142156, ENSG00000169710, ENSG00000004399, ENSG00000018236, ENSG00000025434, ENSG00000069702, ENSG00000069812, ENSG00000074181, ENSG00000075213, ENSG00000078114, ENSG00000085552, ENSG00000087842, ENSG00000106852, ENSG00000107731, ENSG00000108947, ENSG00000110693, ENSG00000117318, ENSG00000118257, ENSG00000119866, ENSG00000124920, ENSG00000125798, ENSG00000128052, ENSG0000…
170	Downregulated	0.0495	11	113	3.1481	Collagen metabolic process	https://amigo.geneontology.org/amigo/term/GO:0032963	ENSG00000196611, ENSG00000271447, ENSG00000102760, ENSG00000156140, ENSG00000160712, ENSG00000167711, ENSG00000108784, ENSG00000111077, ENSG00000142156, ENSG00000148400, ENSG00000161544
171	Downregulated	0.0495	11	120	3.1481	Unsaturated fatty acid metabolic process	https://amigo.geneontology.org/amigo/term/GO:0033559	ENSG00000095303, ENSG00000148344, ENSG00000151632, ENSG00000179477, ENSG00000187134, ENSG00000196139, ENSG00000116711, ENSG00000138061, ENSG00000164687, ENSG00000168907, ENSG00000243708
172	Downregulated	0.0506	7	46	4.5409	Positive regulation of glial cell differentiation	https://amigo.geneontology.org/amigo/term/GO:0045687	ENSG00000078900, ENSG00000124920, ENSG00000137033, ENSG00000148400, ENSG00000149256, ENSG00000265763, ENSG00000106278
173	Downregulated	0.0536	4	18	8.64934	Regulation of vitamin metabolic process	https://amigo.geneontology.org/amigo/term/GO:0030656	ENSG00000125246, ENSG00000196139, ENSG00000121039, ENSG00000185238
174	Downregulated	0.062	117	2868	1.31387	Anatomical structure morphogenesis	https://amigo.geneontology.org/amigo/term/GO:0009653	ENSG00000004399, ENSG00000018236, ENSG00000074181, ENSG00000075213, ENSG00000078114, ENSG00000085552, ENSG00000107731, ENSG00000108947, ENSG00000118257, ENSG00000125798, ENSG00000128052, ENSG00000135905, ENSG00000141622, ENSG00000148400, ENSG00000149922, ENSG00000158050, ENSG00000162981, ENSG00000163508, ENSG00000163531, ENSG00000165300, ENSG00000173269, ENSG00000176678, ENSG00000179242, ENSG0000…
175	Downregulated	0.0631	6	58	5.07678	Heterophilic cell-cell adhesion via plasma membrane cell adhesion molecules	https://amigo.geneontology.org/amigo/term/GO:0007157	ENSG00000072071, ENSG00000143217, ENSG00000143341, ENSG00000149256, ENSG00000179242, ENSG00000182985
176	Downregulated	0.0652	13	137	2.72036	Skin epidermis development	https://amigo.geneontology.org/amigo/term/GO:0098773	ENSG00000108784, ENSG00000134569, ENSG00000136826, ENSG00000141579, ENSG00000142156, ENSG00000144452, ENSG00000148400, ENSG00000158055, ENSG00000169884, ENSG00000179477, ENSG00000186832, ENSG00000135925, ENSG00000189143
177	Downregulated	0.0676	127	3229	1.2913	Animal organ development	https://amigo.geneontology.org/amigo/term/GO:0048513	ENSG00000018236, ENSG00000069702, ENSG00000075213, ENSG00000078114, ENSG00000106852, ENSG00000110693, ENSG00000137573, ENSG00000149922, ENSG00000163531, ENSG00000164056, ENSG00000178573, ENSG00000182871, ENSG00000185630, ENSG00000244122, ENSG00000160712, ENSG00000092295, ENSG00000102760, ENSG00000104332, ENSG00000109906, ENSG00000125798, ENSG00000134569, ENSG00000136155, ENSG00000164934, ENSG0000…
178	Downregulated	0.068	5	30	6.08156	Regulation of cell-cell adhesion mediated by cadherin	https://amigo.geneontology.org/amigo/term/GO:2000047	ENSG00000125798, ENSG00000060656, ENSG00000102760, ENSG00000148400, ENSG00000167711
179	Downregulated	0.0688	8	68	3.79727	Somitogenesis	https://amigo.geneontology.org/amigo/term/GO:0001756	ENSG00000104332, ENSG00000106003, ENSG00000148400, ENSG00000149922, ENSG00000166337, ENSG00000179111, ENSG00000198435, ENSG00000253729
180	Downregulated	0.0691	10	99	3.19033	Nerve development	https://amigo.geneontology.org/amigo/term/GO:0021675	ENSG00000108784, ENSG00000115232, ENSG00000118257, ENSG00000137573, ENSG00000141622, ENSG00000144476, ENSG00000144749, ENSG00000151617, ENSG00000184564, ENSG00000075213
181	Downregulated	0.0708	26	421	1.9239	Fatty acid metabolic process	https://amigo.geneontology.org/amigo/term/GO:0006631	ENSG00000076555, ENSG00000083807, ENSG00000095303, ENSG00000104325, ENSG00000148344, ENSG00000151632, ENSG00000156521, ENSG00000169710, ENSG00000179477, ENSG00000187134, ENSG00000196139, ENSG00000116711, ENSG00000138061, ENSG00000244122, ENSG00000072310, ENSG00000130513, ENSG00000140876, ENSG00000161544, ENSG00000164687, ENSG00000168907, ENSG00000204228, ENSG00000025434, ENSG00000169047, ENSG0000…
182	Downregulated	0.0708	17	326	2.31355	Cell-cell adhesion via plasma-membrane adhesion molecules	https://amigo.geneontology.org/amigo/term/GO:0098742	ENSG00000072071, ENSG00000085552, ENSG00000105426, ENSG00000143217, ENSG00000143341, ENSG00000149256, ENSG00000173621, ENSG00000179242, ENSG00000182985, ENSG00000136826, ENSG00000165300, ENSG00000086570, ENSG00000134760, ENSG00000156453, ENSG00000189184, ENSG00000189143, ENSG00000149573
183	Downregulated	0.0709	23	358	2.01623	Negative regulation of locomotion	https://amigo.geneontology.org/amigo/term/GO:0040013	ENSG00000173269, ENSG00000174500, ENSG00000060656, ENSG00000069702, ENSG00000077942, ENSG00000102760, ENSG00000104332, ENSG00000106804, ENSG00000136826, ENSG00000148400, ENSG00000186832, ENSG00000100105, ENSG00000104998, ENSG00000113369, ENSG00000130513, ENSG00000137033, ENSG00000138061, ENSG00000161544, ENSG00000182621, ENSG00000271447, ENSG00000064042, ENSG00000137573, ENSG00000261150
184	Downregulated	0.0723	13	199	2.66308	Import across plasma membrane	https://amigo.geneontology.org/amigo/term/GO:0098739	ENSG00000135740, ENSG00000147804, ENSG00000181804, ENSG00000182324, ENSG00000197147, ENSG00000092068, ENSG00000111319, ENSG00000149150, ENSG00000173638, ENSG00000083807, ENSG00000101188, ENSG00000116741, ENSG00000185950
185	Downregulated	0.0729	4	17	7.7844	Terpenoid biosynthetic process	https://amigo.geneontology.org/amigo/term/GO:0016114	ENSG00000073737, ENSG00000196139, ENSG00000121039, ENSG00000185238
186	Downregulated	0.0729	4	17	7.7844	Heparan sulfate proteoglycan metabolic process	https://amigo.geneontology.org/amigo/term/GO:0030201	ENSG00000137573, ENSG00000108784, ENSG00000125430, ENSG00000153976
187	Downregulated	0.0731	24	388	1.97073	Alcohol metabolic process	https://amigo.geneontology.org/amigo/term/GO:0006066	ENSG00000073737, ENSG00000105655, ENSG00000141401, ENSG00000149476, ENSG00000151632, ENSG00000187134, ENSG00000196139, ENSG00000072310, ENSG00000109193, ENSG00000121039, ENSG00000138061, ENSG00000141934, ENSG00000160179, ENSG00000062282, ENSG00000101188, ENSG00000108479, ENSG00000116711, ENSG00000120915, ENSG00000146233, ENSG00000169174, ENSG00000182621, ENSG00000204624, ENSG00000245848, ENSG0000…
188	Downregulated	0.0737	22	339	2.03877	Negative regulation of cell motility	https://amigo.geneontology.org/amigo/term/GO:2000146	ENSG00000173269, ENSG00000174500, ENSG00000060656, ENSG00000069702, ENSG00000077942, ENSG00000102760, ENSG00000104332, ENSG00000106804, ENSG00000136826, ENSG00000148400, ENSG00000186832, ENSG00000100105, ENSG00000104998, ENSG00000130513, ENSG00000137033, ENSG00000138061, ENSG00000161544, ENSG00000182621, ENSG00000271447, ENSG00000064042, ENSG00000137573, ENSG00000261150
189	Downregulated	0.0741	9	118	3.36825	Primary alcohol metabolic process	https://amigo.geneontology.org/amigo/term/GO:0034308	ENSG00000073737, ENSG00000151632, ENSG00000187134, ENSG00000196139, ENSG00000109193, ENSG00000121039, ENSG00000138061, ENSG00000062282, ENSG00000162496
190	Downregulated	0.0746	7	45	4.12809	Response to progesterone	https://amigo.geneontology.org/amigo/term/GO:0032570	ENSG00000025434, ENSG00000072310, ENSG00000134760, ENSG00000138061, ENSG00000170345, ENSG00000189143, ENSG00000265972
191	Downregulated	0.0753	3	9	11.6766	Negative regulation of collagen biosynthetic process	https://amigo.geneontology.org/amigo/term/GO:0032966	ENSG00000160712, ENSG00000148400, ENSG00000161544
192	Downregulated	0.0753	3	17	11.6766	Blood coagulation fibrin clot formation	https://amigo.geneontology.org/amigo/term/GO:0072378	ENSG00000131187, ENSG00000077942, ENSG00000178726
193	Downregulated	0.0776	5	38	5.72383	Negative regulation of mononuclear cell migration	https://amigo.geneontology.org/amigo/term/GO:0071676	ENSG00000174500, ENSG00000106804, ENSG00000104998, ENSG00000182621, ENSG00000271447
194	Downregulated	0.0802	6	88	4.67064	Keratinization	https://amigo.geneontology.org/amigo/term/GO:0031424	ENSG00000092295, ENSG00000118898, ENSG00000144452, ENSG00000169469, ENSG00000169474, ENSG00000186832
195	Downregulated	0.0802	6	66	4.67064	Retinol metabolic process	https://amigo.geneontology.org/amigo/term/GO:0042572	ENSG00000073737, ENSG00000121039, ENSG00000138061, ENSG00000062282, ENSG00000196139, ENSG00000162496
196	Downregulated	0.0803	16	217	2.3237	Morphogenesis of a branching structure	https://amigo.geneontology.org/amigo/term/GO:0001763	ENSG00000198435, ENSG00000004399, ENSG00000104332, ENSG00000106004, ENSG00000119866, ENSG00000121039, ENSG00000125430, ENSG00000128052, ENSG00000137573, ENSG00000148400, ENSG00000151617, ENSG00000153976, ENSG00000164056, ENSG00000164161, ENSG00000185630, ENSG00000188906
197	Downregulated	0.0836	10	109	3.04078	Segmentation	https://amigo.geneontology.org/amigo/term/GO:0035282	ENSG00000104332, ENSG00000106003, ENSG00000118257, ENSG00000148400, ENSG00000149922, ENSG00000151617, ENSG00000166337, ENSG00000179111, ENSG00000198435, ENSG00000253729
198	Downregulated	0.0879	21	322	2.03324	Negative regulation of cell migration	https://amigo.geneontology.org/amigo/term/GO:0030336	ENSG00000173269, ENSG00000174500, ENSG00000060656, ENSG00000069702, ENSG00000102760, ENSG00000104332, ENSG00000106804, ENSG00000136826, ENSG00000148400, ENSG00000186832, ENSG00000100105, ENSG00000104998, ENSG00000130513, ENSG00000137033, ENSG00000138061, ENSG00000161544, ENSG00000182621, ENSG00000271447, ENSG00000064042, ENSG00000137573, ENSG00000261150
199	Downregulated	0.0905	36	668	1.67607	Monocarboxylic acid metabolic process	https://amigo.geneontology.org/amigo/term/GO:0032787	ENSG00000076555, ENSG00000083807, ENSG00000095303, ENSG00000104325, ENSG00000146233, ENSG00000148344, ENSG00000151632, ENSG00000156521, ENSG00000160867, ENSG00000167165, ENSG00000169710, ENSG00000179477, ENSG00000187134, ENSG00000196139, ENSG00000244122, ENSG00000073737, ENSG00000116711, ENSG00000138061, ENSG00000072310, ENSG00000103253, ENSG00000108479, ENSG00000121039, ENSG00000130513, ENSG0000…

## Sheet: GO_BP_E7_vs_Ctrl
Column1	group	FDR	nGenes	Pathway size	Fold enriched	Pathway	URL	Genes
1	Upregulated	3.48e-05	40	8166	2.02011	Multicellular organismal process	https://amigo.geneontology.org/amigo/term/GO:0032501	ENSG00000055163, ENSG00000074181, ENSG00000106366, ENSG00000106852, ENSG00000120129, ENSG00000128052, ENSG00000133216, ENSG00000138411, ENSG00000147896, ENSG00000162733, ENSG00000169252, ENSG00000109906, ENSG00000111981, ENSG00000169429, ENSG00000100234, ENSG00000111249, ENSG00000117594, ENSG00000118523, ENSG00000120738, ENSG00000124102, ENSG00000131016, ENSG00000134243, ENSG00000136155, ENSG0000…
2	Upregulated	0.00116	29	4782	2.26127	Cell differentiation	https://amigo.geneontology.org/amigo/term/GO:0030154	ENSG00000055163, ENSG00000074181, ENSG00000106852, ENSG00000118523, ENSG00000128052, ENSG00000133216, ENSG00000138411, ENSG00000147896, ENSG00000162733, ENSG00000106366, ENSG00000109906, ENSG00000136155, ENSG00000111249, ENSG00000120738, ENSG00000128591, ENSG00000134243, ENSG00000140465, ENSG00000141579, ENSG00000152767, ENSG00000162891, ENSG00000168743, ENSG00000169252, ENSG00000184156, ENSG0000…
3	Upregulated	0.00116	29	4783	2.26044	Cellular developmental process	https://amigo.geneontology.org/amigo/term/GO:0048869	ENSG00000055163, ENSG00000074181, ENSG00000106852, ENSG00000118523, ENSG00000128052, ENSG00000133216, ENSG00000138411, ENSG00000147896, ENSG00000162733, ENSG00000106366, ENSG00000109906, ENSG00000136155, ENSG00000111249, ENSG00000120738, ENSG00000128591, ENSG00000134243, ENSG00000140465, ENSG00000141579, ENSG00000152767, ENSG00000162891, ENSG00000168743, ENSG00000169252, ENSG00000184156, ENSG0000…
4	Upregulated	0.00127	20	2755	3.02292	Response to external stimulus	https://amigo.geneontology.org/amigo/term/GO:0009605	ENSG00000106366, ENSG00000124102, ENSG00000124107, ENSG00000165799, ENSG00000169429, ENSG00000111981, ENSG00000128052, ENSG00000154639, ENSG00000131016, ENSG00000133216, ENSG00000140465, ENSG00000147896, ENSG00000162733, ENSG00000162892, ENSG00000168743, ENSG00000184156, ENSG00000136155, ENSG00000120129, ENSG00000261150, ENSG00000162891
5	Upregulated	0.00194	34	6411	1.91358	Anatomical structure development	https://amigo.geneontology.org/amigo/term/GO:0048856	ENSG00000055163, ENSG00000074181, ENSG00000106366, ENSG00000106852, ENSG00000120129, ENSG00000128052, ENSG00000133216, ENSG00000136155, ENSG00000138411, ENSG00000141579, ENSG00000147896, ENSG00000162733, ENSG00000109906, ENSG00000169429, ENSG00000111249, ENSG00000117594, ENSG00000118523, ENSG00000120738, ENSG00000128591, ENSG00000134243, ENSG00000140465, ENSG00000152767, ENSG00000162891, ENSG0000…
6	Upregulated	0.00699	12	1028	3.85976	Enzyme-linked receptor protein signaling pathway	https://amigo.geneontology.org/amigo/term/GO:0007167	ENSG00000133216, ENSG00000128052, ENSG00000162733, ENSG00000033327, ENSG00000055163, ENSG00000118523, ENSG00000120738, ENSG00000152767, ENSG00000168743, ENSG00000184489, ENSG00000134243, ENSG00000169252
7	Upregulated	0.00699	9	805	5.42571	Response to bacterium	https://amigo.geneontology.org/amigo/term/GO:0009617	ENSG00000124102, ENSG00000124107, ENSG00000165799, ENSG00000169429, ENSG00000131016, ENSG00000133216, ENSG00000140465, ENSG00000162892, ENSG00000106366
8	Upregulated	0.00699	15	1655	3.14925	Cell migration	https://amigo.geneontology.org/amigo/term/GO:0016477	ENSG00000079308, ENSG00000128052, ENSG00000169429, ENSG00000184489, ENSG00000106366, ENSG00000118523, ENSG00000131016, ENSG00000133216, ENSG00000162733, ENSG00000162892, ENSG00000064042, ENSG00000120129, ENSG00000154639, ENSG00000261150, ENSG00000106852
9	Upregulated	0.00699	4	189	19.6279	Antimicrobial humoral response	https://amigo.geneontology.org/amigo/term/GO:0019730	ENSG00000124102, ENSG00000124107, ENSG00000169429, ENSG00000165799
10	Upregulated	0.00699	7	377	7.20488	Response to lipopolysaccharide	https://amigo.geneontology.org/amigo/term/GO:0032496	ENSG00000169429, ENSG00000124107, ENSG00000131016, ENSG00000133216, ENSG00000140465, ENSG00000162892, ENSG00000106366
11	Upregulated	0.00699	34	7062	1.75747	Developmental process	https://amigo.geneontology.org/amigo/term/GO:0032502	ENSG00000055163, ENSG00000074181, ENSG00000106366, ENSG00000106852, ENSG00000118523, ENSG00000120129, ENSG00000128052, ENSG00000133216, ENSG00000136155, ENSG00000138411, ENSG00000141579, ENSG00000147896, ENSG00000162733, ENSG00000109906, ENSG00000169429, ENSG00000111249, ENSG00000117594, ENSG00000120738, ENSG00000128591, ENSG00000134243, ENSG00000140465, ENSG00000152767, ENSG00000162891, ENSG0000…
12	Upregulated	0.00699	11	885	4.39583	Cell junction organization	https://amigo.geneontology.org/amigo/term/GO:0034330	ENSG00000064042, ENSG00000143847, ENSG00000197822, ENSG00000055163, ENSG00000128052, ENSG00000079308, ENSG00000111249, ENSG00000133216, ENSG00000134243, ENSG00000152767, ENSG00000154639
13	Upregulated	0.00699	16	1921	3.02509	Cell motility	https://amigo.geneontology.org/amigo/term/GO:0048870	ENSG00000079308, ENSG00000128052, ENSG00000169429, ENSG00000184489, ENSG00000187775, ENSG00000106366, ENSG00000118523, ENSG00000131016, ENSG00000133216, ENSG00000162733, ENSG00000162892, ENSG00000064042, ENSG00000120129, ENSG00000154639, ENSG00000261150, ENSG00000106852
14	Upregulated	0.00699	5	145	12.8659	Regulation of wound healing	https://amigo.geneontology.org/amigo/term/GO:0061041	ENSG00000106366, ENSG00000162733, ENSG00000133216, ENSG00000261150, ENSG00000197822
15	Upregulated	0.00714	5	348	11.9886	Humoral immune response	https://amigo.geneontology.org/amigo/term/GO:0006959	ENSG00000124102, ENSG00000124107, ENSG00000147896, ENSG00000169429, ENSG00000165799
16	Upregulated	0.00714	14	1796	3.2677	Cell adhesion	https://amigo.geneontology.org/amigo/term/GO:0007155	ENSG00000064042, ENSG00000118523, ENSG00000143217, ENSG00000154639, ENSG00000156453, ENSG00000055163, ENSG00000106366, ENSG00000128052, ENSG00000169429, ENSG00000109906, ENSG00000168743, ENSG00000120129, ENSG00000133216, ENSG00000162733
17	Upregulated	0.00714	28	5030	1.95241	Multicellular organism development	https://amigo.geneontology.org/amigo/term/GO:0007275	ENSG00000055163, ENSG00000074181, ENSG00000106366, ENSG00000106852, ENSG00000120129, ENSG00000128052, ENSG00000133216, ENSG00000138411, ENSG00000162733, ENSG00000109906, ENSG00000169429, ENSG00000111249, ENSG00000117594, ENSG00000118523, ENSG00000136155, ENSG00000140465, ENSG00000152767, ENSG00000162891, ENSG00000168743, ENSG00000169252, ENSG00000184156, ENSG00000188487, ENSG00000104177, ENSG0000…
18	Upregulated	0.0072	7	399	6.86977	Response to molecule of bacterial origin	https://amigo.geneontology.org/amigo/term/GO:0002237	ENSG00000169429, ENSG00000124107, ENSG00000131016, ENSG00000133216, ENSG00000140465, ENSG00000162892, ENSG00000106366
19	Upregulated	0.0121	8	542	5.30818	Cell junction assembly	https://amigo.geneontology.org/amigo/term/GO:0034329	ENSG00000064042, ENSG00000197822, ENSG00000055163, ENSG00000128052, ENSG00000079308, ENSG00000111249, ENSG00000133216, ENSG00000152767
20	Upregulated	0.0147	3	75	28.7727	Antibacterial humoral response	https://amigo.geneontology.org/amigo/term/GO:0019731	ENSG00000124102, ENSG00000124107, ENSG00000165799
21	Upregulated	0.0155	6	283	7.23429	Regulation of cell junction assembly	https://amigo.geneontology.org/amigo/term/GO:1901888	ENSG00000064042, ENSG00000055163, ENSG00000128052, ENSG00000111249, ENSG00000133216, ENSG00000152767
22	Upregulated	0.0155	5	184	9.59091	Regulation of response to wounding	https://amigo.geneontology.org/amigo/term/GO:1903034	ENSG00000106366, ENSG00000162733, ENSG00000133216, ENSG00000261150, ENSG00000197822
23	Upregulated	0.0157	9	653	4.37558	Cell surface receptor protein tyrosine kinase signaling pathway	https://amigo.geneontology.org/amigo/term/GO:0007169	ENSG00000133216, ENSG00000128052, ENSG00000162733, ENSG00000033327, ENSG00000055163, ENSG00000118523, ENSG00000184489, ENSG00000134243, ENSG00000169252
24	Upregulated	0.016	3	52	26.375	Regulation of vascular permeability	https://amigo.geneontology.org/amigo/term/GO:0043114	ENSG00000131016, ENSG00000184489, ENSG00000197822
25	Upregulated	0.017	2	15	84.4	Positive regulation of protein kinase a signaling	https://amigo.geneontology.org/amigo/term/GO:0010739	ENSG00000131016, ENSG00000169252
26	Upregulated	0.017	2	8	84.4	Response to 2,3,7,8-tetrachlorodibenzodioxine	https://amigo.geneontology.org/amigo/term/GO:1904612	ENSG00000139508, ENSG00000140465
27	Upregulated	0.0172	19	3099	2.30006	Cell surface receptor signaling pathway	https://amigo.geneontology.org/amigo/term/GO:0007166	ENSG00000074181, ENSG00000133216, ENSG00000147896, ENSG00000169429, ENSG00000128052, ENSG00000134243, ENSG00000162733, ENSG00000033327, ENSG00000055163, ENSG00000111249, ENSG00000118523, ENSG00000120738, ENSG00000152767, ENSG00000168743, ENSG00000169252, ENSG00000184489, ENSG00000106366, ENSG00000136155, ENSG00000162891
28	Upregulated	0.0172	14	1703	2.85963	Regulation of cell differentiation	https://amigo.geneontology.org/amigo/term/GO:0045595	ENSG00000118523, ENSG00000106366, ENSG00000074181, ENSG00000109906, ENSG00000111249, ENSG00000128052, ENSG00000133216, ENSG00000134243, ENSG00000162891, ENSG00000168743, ENSG00000141579, ENSG00000162733, ENSG00000170271, ENSG00000198732
29	Upregulated	0.021	18	2666	2.34011	Regulation of developmental process	https://amigo.geneontology.org/amigo/term/GO:0050793	ENSG00000106366, ENSG00000118523, ENSG00000128052, ENSG00000138411, ENSG00000109906, ENSG00000169429, ENSG00000074181, ENSG00000111249, ENSG00000133216, ENSG00000134243, ENSG00000162891, ENSG00000168743, ENSG00000169252, ENSG00000141579, ENSG00000162733, ENSG00000170271, ENSG00000198732, ENSG00000261150
30	Upregulated	0.0217	7	454	5.23759	Ossification	https://amigo.geneontology.org/amigo/term/GO:0001503	ENSG00000109906, ENSG00000118523, ENSG00000134243, ENSG00000162733, ENSG00000168743, ENSG00000169252, ENSG00000198732
31	Upregulated	0.0217	10	954	3.63793	Positive regulation of cell differentiation	https://amigo.geneontology.org/amigo/term/GO:0045597	ENSG00000118523, ENSG00000106366, ENSG00000109906, ENSG00000111249, ENSG00000128052, ENSG00000133216, ENSG00000162891, ENSG00000168743, ENSG00000162733, ENSG00000170271
32	Upregulated	0.0217	9	715	4.00633	Cellular response to growth factor stimulus	https://amigo.geneontology.org/amigo/term/GO:0071363	ENSG00000128052, ENSG00000055163, ENSG00000118523, ENSG00000120738, ENSG00000134243, ENSG00000162733, ENSG00000168743, ENSG00000184489, ENSG00000169429
33	Upregulated	0.0279	2	10	60.2857	Hepatic stellate cell activation	https://amigo.geneontology.org/amigo/term/GO:0035733	ENSG00000131016, ENSG00000162733
34	Upregulated	0.0293	9	747	3.81325	Response to growth factor	https://amigo.geneontology.org/amigo/term/GO:0070848	ENSG00000128052, ENSG00000055163, ENSG00000118523, ENSG00000120738, ENSG00000134243, ENSG00000162733, ENSG00000168743, ENSG00000184489, ENSG00000169429
35	Upregulated	0.0379	5	287	7.03333	Vascular process in circulatory system	https://amigo.geneontology.org/amigo/term/GO:0003018	ENSG00000169252, ENSG00000131016, ENSG00000184489, ENSG00000197822, ENSG00000158296
36	Upregulated	0.0379	23	4287	1.90688	System development	https://amigo.geneontology.org/amigo/term/GO:0048731	ENSG00000055163, ENSG00000074181, ENSG00000106366, ENSG00000106852, ENSG00000128052, ENSG00000133216, ENSG00000138411, ENSG00000162733, ENSG00000109906, ENSG00000169429, ENSG00000111249, ENSG00000117594, ENSG00000118523, ENSG00000140465, ENSG00000152767, ENSG00000168743, ENSG00000184156, ENSG00000188487, ENSG00000104177, ENSG00000198732, ENSG00000120738, ENSG00000154639, ENSG00000156453
37	Upregulated	0.0379	12	1449	2.88055	Positive regulation of developmental process	https://amigo.geneontology.org/amigo/term/GO:0051094	ENSG00000118523, ENSG00000128052, ENSG00000106366, ENSG00000109906, ENSG00000169429, ENSG00000111249, ENSG00000133216, ENSG00000162891, ENSG00000168743, ENSG00000169252, ENSG00000162733, ENSG00000170271
38	Upregulated	0.0392	15	2165	2.43088	Tissue development	https://amigo.geneontology.org/amigo/term/GO:0009888	ENSG00000120129, ENSG00000128052, ENSG00000136155, ENSG00000141579, ENSG00000106366, ENSG00000109906, ENSG00000118523, ENSG00000120738, ENSG00000140465, ENSG00000162733, ENSG00000168743, ENSG00000169252, ENSG00000154639, ENSG00000261150, ENSG00000162891
39	Upregulated	0.0392	2	18	46.8889	Positive regulation of vascular permeability	https://amigo.geneontology.org/amigo/term/GO:0043117	ENSG00000184489, ENSG00000197822
40	Upregulated	0.0392	19	3229	2.09785	Animal organ development	https://amigo.geneontology.org/amigo/term/GO:0048513	ENSG00000106852, ENSG00000106366, ENSG00000109906, ENSG00000136155, ENSG00000074181, ENSG00000117594, ENSG00000118523, ENSG00000120738, ENSG00000128052, ENSG00000133216, ENSG00000140465, ENSG00000141579, ENSG00000162733, ENSG00000168743, ENSG00000169252, ENSG00000169429, ENSG00000198732, ENSG00000154639, ENSG00000162891
41	Upregulated	0.0392	5	369	6.80645	Cell chemotaxis	https://amigo.geneontology.org/amigo/term/GO:0060326	ENSG00000169429, ENSG00000128052, ENSG00000106366, ENSG00000120129, ENSG00000154639
42	Upregulated	0.0392	3	68	16.2308	Positive regulation of wound healing	https://amigo.geneontology.org/amigo/term/GO:0090303	ENSG00000106366, ENSG00000162733, ENSG00000197822
43	Upregulated	0.0416	10	1035	3.20669	Regulation of cell migration	https://amigo.geneontology.org/amigo/term/GO:0030334	ENSG00000128052, ENSG00000106366, ENSG00000131016, ENSG00000162733, ENSG00000162892, ENSG00000133216, ENSG00000064042, ENSG00000120129, ENSG00000261150, ENSG00000169429
44	Upregulated	0.0416	5	297	6.63522	Regulation of erk1 and erk2 cascade	https://amigo.geneontology.org/amigo/term/GO:0070372	ENSG00000118523, ENSG00000131016, ENSG00000133216, ENSG00000168743, ENSG00000128052
45	Upregulated	0.0417	9	836	3.44022	Regulation of protein phosphorylation	https://amigo.geneontology.org/amigo/term/GO:0001932	ENSG00000120129, ENSG00000128052, ENSG00000133216, ENSG00000169252, ENSG00000064042, ENSG00000162733, ENSG00000170271, ENSG00000197822, ENSG00000162891
46	Upregulated	0.0417	5	260	6.59375	Cell-matrix adhesion	https://amigo.geneontology.org/amigo/term/GO:0007160	ENSG00000064042, ENSG00000106366, ENSG00000128052, ENSG00000118523, ENSG00000168743
47	Upregulated	0.0417	3	102	15.0714	Regulation of signaling receptor activity	https://amigo.geneontology.org/amigo/term/GO:0010469	ENSG00000106366, ENSG00000169252, ENSG00000133216
48	Upregulated	0.0417	12	1894	2.73434	Response to external biotic stimulus	https://amigo.geneontology.org/amigo/term/GO:0043207	ENSG00000124102, ENSG00000124107, ENSG00000165799, ENSG00000169429, ENSG00000111981, ENSG00000154639, ENSG00000131016, ENSG00000133216, ENSG00000140465, ENSG00000147896, ENSG00000162892, ENSG00000106366
49	Upregulated	0.0417	13	2079	2.58774	Biological process involved in interspecies interaction between organisms	https://amigo.geneontology.org/amigo/term/GO:0044419	ENSG00000124102, ENSG00000124107, ENSG00000165799, ENSG00000169429, ENSG00000111981, ENSG00000154639, ENSG00000131016, ENSG00000133216, ENSG00000140465, ENSG00000143217, ENSG00000147896, ENSG00000162892, ENSG00000106366
50	Upregulated	0.0417	18	3054	2.11117	Cell development	https://amigo.geneontology.org/amigo/term/GO:0048468	ENSG00000055163, ENSG00000074181, ENSG00000106852, ENSG00000133216, ENSG00000138411, ENSG00000147896, ENSG00000162733, ENSG00000109906, ENSG00000111249, ENSG00000120738, ENSG00000128052, ENSG00000128591, ENSG00000152767, ENSG00000162891, ENSG00000184156, ENSG00000033327, ENSG00000170271, ENSG00000154639
51	Upregulated	0.0417	12	1891	2.7373	Response to other organism	https://amigo.geneontology.org/amigo/term/GO:0051707	ENSG00000124102, ENSG00000124107, ENSG00000165799, ENSG00000169429, ENSG00000111981, ENSG00000154639, ENSG00000131016, ENSG00000133216, ENSG00000140465, ENSG00000147896, ENSG00000162892, ENSG00000106366
52	Upregulated	0.0417	4	209	8.88421	Positive regulation of erk1 and erk2 cascade	https://amigo.geneontology.org/amigo/term/GO:0070374	ENSG00000118523, ENSG00000131016, ENSG00000168743, ENSG00000128052
53	Upregulated	0.0419	11	1357	2.88323	Locomotion	https://amigo.geneontology.org/amigo/term/GO:0040011	ENSG00000128052, ENSG00000169429, ENSG00000106366, ENSG00000131016, ENSG00000162733, ENSG00000162892, ENSG00000133216, ENSG00000064042, ENSG00000120129, ENSG00000154639, ENSG00000261150
54	Upregulated	0.0419	3	65	14.3864	Regulation of dendrite morphogenesis	https://amigo.geneontology.org/amigo/term/GO:0048814	ENSG00000138411, ENSG00000111249, ENSG00000133216
55	Upregulated	0.0419	2	16	38.3636	Fibroblast activation	https://amigo.geneontology.org/amigo/term/GO:0072537	ENSG00000131016, ENSG00000162733
56	Upregulated	0.0419	2	35	38.3636	Regulation of monocyte chemotaxis	https://amigo.geneontology.org/amigo/term/GO:0090025	ENSG00000106366, ENSG00000120129
57	Upregulated	0.0419	2	42	38.3636	Regulation of neurotransmitter receptor activity	https://amigo.geneontology.org/amigo/term/GO:0099601	ENSG00000169252, ENSG00000133216
58	Upregulated	0.042	10	1362	3.04473	Cell activation	https://amigo.geneontology.org/amigo/term/GO:0001775	ENSG00000147896, ENSG00000111981, ENSG00000169429, ENSG00000109906, ENSG00000120738, ENSG00000131016, ENSG00000162733, ENSG00000133216, ENSG00000033327, ENSG00000154639
59	Upregulated	0.042	2	23	35.1667	Regulation of protein kinase a signaling	https://amigo.geneontology.org/amigo/term/GO:0010738	ENSG00000131016, ENSG00000169252
60	Upregulated	0.042	3	54	13.4681	Fibroblast migration	https://amigo.geneontology.org/amigo/term/GO:0010761	ENSG00000079308, ENSG00000131016, ENSG00000162733
61	Upregulated	0.042	2	14	35.1667	Positive regulation of fibroblast migration	https://amigo.geneontology.org/amigo/term/GO:0010763	ENSG00000131016, ENSG00000162733
62	Upregulated	0.042	2	20	35.1667	Progesterone metabolic process	https://amigo.geneontology.org/amigo/term/GO:0042448	ENSG00000120738, ENSG00000140465
63	Upregulated	0.042	4	148	8.44	Dendrite morphogenesis	https://amigo.geneontology.org/amigo/term/GO:0048813	ENSG00000138411, ENSG00000111249, ENSG00000133216, ENSG00000152767
64	Upregulated	0.042	2	16	35.1667	Positive regulation of nitric-oxide synthase biosynthetic process	https://amigo.geneontology.org/amigo/term/GO:0051770	ENSG00000128052, ENSG00000131016
65	Upregulated	0.042	4	168	8.44	Regulation of synapse assembly	https://amigo.geneontology.org/amigo/term/GO:0051963	ENSG00000055163, ENSG00000111249, ENSG00000133216, ENSG00000152767
66	Upregulated	0.042	2	30	35.1667	Vascular wound healing	https://amigo.geneontology.org/amigo/term/GO:0061042	ENSG00000106366, ENSG00000128052
67	Upregulated	0.042	2	29	35.1667	Glomerulus vasculature development	https://amigo.geneontology.org/amigo/term/GO:0072012	ENSG00000074181, ENSG00000120738
68	Upregulated	0.042	10	1098	3.06241	Regulation of cell motility	https://amigo.geneontology.org/amigo/term/GO:2000145	ENSG00000128052, ENSG00000106366, ENSG00000131016, ENSG00000162733, ENSG00000162892, ENSG00000133216, ENSG00000064042, ENSG00000120129, ENSG00000261150, ENSG00000169429
69	Upregulated	0.0443	5	322	5.89385	Erk1 and erk2 cascade	https://amigo.geneontology.org/amigo/term/GO:0070371	ENSG00000118523, ENSG00000131016, ENSG00000133216, ENSG00000168743, ENSG00000128052
70	Upregulated	0.0452	3	81	12.9184	Positive regulation of response to wounding	https://amigo.geneontology.org/amigo/term/GO:1903036	ENSG00000106366, ENSG00000162733, ENSG00000197822
71	Upregulated	0.0466	10	1146	2.95933	Regulation of locomotion	https://amigo.geneontology.org/amigo/term/GO:0040012	ENSG00000128052, ENSG00000106366, ENSG00000131016, ENSG00000162733, ENSG00000162892, ENSG00000133216, ENSG00000169429, ENSG00000064042, ENSG00000120129, ENSG00000261150
72	Upregulated	0.0466	9	892	3.20777	Regulation of phosphorylation	https://amigo.geneontology.org/amigo/term/GO:0042325	ENSG00000120129, ENSG00000128052, ENSG00000133216, ENSG00000169252, ENSG00000064042, ENSG00000162733, ENSG00000170271, ENSG00000197822, ENSG00000162891
73	Upregulated	0.0489	7	629	3.92819	Response to wounding	https://amigo.geneontology.org/amigo/term/GO:0009611	ENSG00000106366, ENSG00000261150, ENSG00000162733, ENSG00000128052, ENSG00000133216, ENSG00000197822, ENSG00000118523
74	Upregulated	0.0489	4	274	7.67273	Leukocyte chemotaxis	https://amigo.geneontology.org/amigo/term/GO:0030595	ENSG00000169429, ENSG00000106366, ENSG00000120129, ENSG00000154639
75	Upregulated	0.0489	4	227	7.6036	Regulation of chemotaxis	https://amigo.geneontology.org/amigo/term/GO:0050920	ENSG00000128052, ENSG00000169429, ENSG00000106366, ENSG00000120129
76	Upregulated	0.0489	2	20	30.1429	Positive regulation of dendritic spine morphogenesis	https://amigo.geneontology.org/amigo/term/GO:0061003	ENSG00000111249, ENSG00000133216
77	Upregulated	0.0489	2	31	30.1429	Renal system vasculature development	https://amigo.geneontology.org/amigo/term/GO:0061437	ENSG00000074181, ENSG00000120738
78	Upregulated	0.0489	2	31	30.1429	Kidney vasculature development	https://amigo.geneontology.org/amigo/term/GO:0061440	ENSG00000074181, ENSG00000120738
79	Upregulated	0.0489	2	26	30.1429	Positive regulation of signaling receptor activity	https://amigo.geneontology.org/amigo/term/GO:2000273	ENSG00000169252, ENSG00000133216
80	Upregulated	0.051	7	830	3.86649	Trans-synaptic signaling	https://amigo.geneontology.org/amigo/term/GO:0099537	ENSG00000166405, ENSG00000111249, ENSG00000131016, ENSG00000133216, ENSG00000152767, ENSG00000169252, ENSG00000184156
81	Upregulated	0.0529	6	481	4.42657	Wound healing	https://amigo.geneontology.org/amigo/term/GO:0042060	ENSG00000106366, ENSG00000261150, ENSG00000162733, ENSG00000128052, ENSG00000133216, ENSG00000197822
82	Upregulated	0.0529	20	4417	1.88057	Response to chemical	https://amigo.geneontology.org/amigo/term/GO:0042221	ENSG00000100234, ENSG00000147896, ENSG00000169429, ENSG00000120738, ENSG00000128052, ENSG00000140465, ENSG00000124107, ENSG00000131016, ENSG00000133216, ENSG00000134243, ENSG00000139508, ENSG00000162733, ENSG00000162892, ENSG00000168743, ENSG00000169252, ENSG00000184156, ENSG00000184489, ENSG00000106366, ENSG00000120129, ENSG00000154639
83	Upregulated	0.0529	2	19	28.1333	Nitric-oxide synthase biosynthetic process	https://amigo.geneontology.org/amigo/term/GO:0051767	ENSG00000128052, ENSG00000131016
84	Upregulated	0.0529	2	19	28.1333	Regulation of nitric-oxide synthase biosynthetic process	https://amigo.geneontology.org/amigo/term/GO:0051769	ENSG00000128052, ENSG00000131016
85	Upregulated	0.0545	4	278	7.15254	Myeloid leukocyte migration	https://amigo.geneontology.org/amigo/term/GO:0097529	ENSG00000169429, ENSG00000106366, ENSG00000120129, ENSG00000154639
86	Upregulated	0.0557	2	27	26.375	Asymmetric cell division	https://amigo.geneontology.org/amigo/term/GO:0008356	ENSG00000188487, ENSG00000109906
87	Upregulated	0.0557	9	1067	3.02389	Response to cytokine	https://amigo.geneontology.org/amigo/term/GO:0034097	ENSG00000100234, ENSG00000147896, ENSG00000169429, ENSG00000120738, ENSG00000131016, ENSG00000162892, ENSG00000168743, ENSG00000184489, ENSG00000120129
88	Upregulated	0.0557	2	28	26.375	Regulation of positive chemotaxis	https://amigo.geneontology.org/amigo/term/GO:0050926	ENSG00000128052, ENSG00000169429
89	Upregulated	0.0557	2	27	26.375	Positive regulation of positive chemotaxis	https://amigo.geneontology.org/amigo/term/GO:0050927	ENSG00000128052, ENSG00000169429
90	Upregulated	0.0557	2	26	26.375	Positive regulation of protein localization to cell surface	https://amigo.geneontology.org/amigo/term/GO:2000010	ENSG00000166405, ENSG00000133216
91	Upregulated	0.0557	2	32	26.375	Negative regulation of endothelial cell apoptotic process	https://amigo.geneontology.org/amigo/term/GO:2000352	ENSG00000128052, ENSG00000106366
92	Upregulated	0.0563	5	322	5.22277	Negative regulation of cell migration	https://amigo.geneontology.org/amigo/term/GO:0030336	ENSG00000106366, ENSG00000162892, ENSG00000064042, ENSG00000120129, ENSG00000261150
93	Upregulated	0.0563	4	384	6.91803	Defense response to bacterium	https://amigo.geneontology.org/amigo/term/GO:0042742	ENSG00000124102, ENSG00000124107, ENSG00000165799, ENSG00000106366
94	Upregulated	0.0564	7	871	3.6925	Synaptic signaling	https://amigo.geneontology.org/amigo/term/GO:0099536	ENSG00000166405, ENSG00000111249, ENSG00000131016, ENSG00000133216, ENSG00000152767, ENSG00000169252, ENSG00000184156
95	Upregulated	0.0585	12	1931	2.44638	Positive regulation of multicellular organismal process	https://amigo.geneontology.org/amigo/term/GO:0051240	ENSG00000128052, ENSG00000106366, ENSG00000109906, ENSG00000169429, ENSG00000111249, ENSG00000120738, ENSG00000131016, ENSG00000133216, ENSG00000162733, ENSG00000162891, ENSG00000168743, ENSG00000169252
96	Upregulated	0.0585	9	1082	2.97649	Response to peptide	https://amigo.geneontology.org/amigo/term/GO:1901652	ENSG00000100234, ENSG00000147896, ENSG00000169429, ENSG00000120738, ENSG00000131016, ENSG00000162892, ENSG00000168743, ENSG00000184489, ENSG00000120129
97	Upregulated	0.0587	3	117	10.55	Positive regulation of cell junction assembly	https://amigo.geneontology.org/amigo/term/GO:1901890	ENSG00000128052, ENSG00000111249, ENSG00000133216
98	Upregulated	0.0597	7	674	3.6201	Regulation of mapk cascade	https://amigo.geneontology.org/amigo/term/GO:0043408	ENSG00000120129, ENSG00000128052, ENSG00000169252, ENSG00000118523, ENSG00000131016, ENSG00000133216, ENSG00000168743
99	Upregulated	0.0597	3	100	10.377	Regulation of dendrite development	https://amigo.geneontology.org/amigo/term/GO:0050773	ENSG00000138411, ENSG00000111249, ENSG00000133216
100	Downregulated	1.87e-10	26	1454	5.6761	Defense response to symbiont	https://amigo.geneontology.org/amigo/term/GO:0140546	ENSG00000089127, ENSG00000117228, ENSG00000119917, ENSG00000119922, ENSG00000134321, ENSG00000135114, ENSG00000140853, ENSG00000169245, ENSG00000169248, ENSG00000182179, ENSG00000183486, ENSG00000185745, ENSG00000239713, ENSG00000068079, ENSG00000100342, ENSG00000137959, ENSG00000185507, ENSG00000187608, ENSG00000204632, ENSG00000234745, ENSG00000278588, ENSG00000126709, ENSG00000137033, ENSG0000…
101	Downregulated	4.71e-10	26	1570	5.29614	Defense response to other organism	https://amigo.geneontology.org/amigo/term/GO:0098542	ENSG00000089127, ENSG00000117228, ENSG00000119917, ENSG00000119922, ENSG00000134321, ENSG00000135114, ENSG00000140853, ENSG00000169245, ENSG00000169248, ENSG00000182179, ENSG00000183486, ENSG00000185745, ENSG00000239713, ENSG00000068079, ENSG00000100342, ENSG00000137959, ENSG00000185507, ENSG00000187608, ENSG00000204632, ENSG00000234745, ENSG00000278588, ENSG00000126709, ENSG00000137033, ENSG0000…
102	Downregulated	7.74e-10	28	1894	4.50862	Response to external biotic stimulus	https://amigo.geneontology.org/amigo/term/GO:0043207	ENSG00000089127, ENSG00000117228, ENSG00000119917, ENSG00000119922, ENSG00000134321, ENSG00000135114, ENSG00000140853, ENSG00000169245, ENSG00000169248, ENSG00000182179, ENSG00000183486, ENSG00000185745, ENSG00000239713, ENSG00000068079, ENSG00000100342, ENSG00000137959, ENSG00000185507, ENSG00000187608, ENSG00000204632, ENSG00000234745, ENSG00000278588, ENSG00000126709, ENSG00000134326, ENSG0000…
103	Downregulated	7.74e-10	30	2079	4.22	Biological process involved in interspecies interaction between organisms	https://amigo.geneontology.org/amigo/term/GO:0044419	ENSG00000089127, ENSG00000117228, ENSG00000119917, ENSG00000119922, ENSG00000134321, ENSG00000135114, ENSG00000140853, ENSG00000169245, ENSG00000169248, ENSG00000182179, ENSG00000183486, ENSG00000185745, ENSG00000239713, ENSG00000068079, ENSG00000100342, ENSG00000137959, ENSG00000185507, ENSG00000187608, ENSG00000204632, ENSG00000234745, ENSG00000278588, ENSG00000002330, ENSG00000126709, ENSG0000…
104	Downregulated	7.74e-10	16	381	10.1519	Defense response to virus	https://amigo.geneontology.org/amigo/term/GO:0051607	ENSG00000089127, ENSG00000119917, ENSG00000119922, ENSG00000134321, ENSG00000135114, ENSG00000183486, ENSG00000185745, ENSG00000239713, ENSG00000137959, ENSG00000185507, ENSG00000187608, ENSG00000117228, ENSG00000126709, ENSG00000137033, ENSG00000169245, ENSG00000140853
105	Downregulated	7.74e-10	28	1891	4.5135	Response to other organism	https://amigo.geneontology.org/amigo/term/GO:0051707	ENSG00000089127, ENSG00000117228, ENSG00000119917, ENSG00000119922, ENSG00000134321, ENSG00000135114, ENSG00000140853, ENSG00000169245, ENSG00000169248, ENSG00000182179, ENSG00000183486, ENSG00000185745, ENSG00000239713, ENSG00000068079, ENSG00000100342, ENSG00000137959, ENSG00000185507, ENSG00000187608, ENSG00000204632, ENSG00000234745, ENSG00000278588, ENSG00000126709, ENSG00000134326, ENSG0000…
106	Downregulated	9.82e-10	23	1251	5.69677	Innate immune response	https://amigo.geneontology.org/amigo/term/GO:0045087	ENSG00000117228, ENSG00000140853, ENSG00000182179, ENSG00000068079, ENSG00000089127, ENSG00000100342, ENSG00000119917, ENSG00000119922, ENSG00000135114, ENSG00000185507, ENSG00000185745, ENSG00000187608, ENSG00000204632, ENSG00000234745, ENSG00000239713, ENSG00000278588, ENSG00000126709, ENSG00000134321, ENSG00000159403, ENSG00000182326, ENSG00000183486, ENSG00000169245, ENSG00000163131
107	Downregulated	1.51e-09	29	2241	4.13789	Defense response	https://amigo.geneontology.org/amigo/term/GO:0006952	ENSG00000089127, ENSG00000117228, ENSG00000119917, ENSG00000119922, ENSG00000134321, ENSG00000135114, ENSG00000137033, ENSG00000140853, ENSG00000169245, ENSG00000169248, ENSG00000182179, ENSG00000183486, ENSG00000185745, ENSG00000239713, ENSG00000068079, ENSG00000100342, ENSG00000137959, ENSG00000185507, ENSG00000187608, ENSG00000204632, ENSG00000234745, ENSG00000278588, ENSG00000106541, ENSG0000…
108	Downregulated	2.06e-09	33	2755	3.52473	Response to external stimulus	https://amigo.geneontology.org/amigo/term/GO:0009605	ENSG00000089127, ENSG00000117228, ENSG00000119917, ENSG00000119922, ENSG00000134321, ENSG00000135114, ENSG00000137033, ENSG00000140853, ENSG00000153993, ENSG00000169245, ENSG00000169248, ENSG00000182179, ENSG00000183486, ENSG00000185745, ENSG00000239713, ENSG00000068079, ENSG00000100342, ENSG00000137959, ENSG00000185507, ENSG00000187608, ENSG00000204632, ENSG00000234745, ENSG00000278588, ENSG0000…
109	Downregulated	5.43e-09	28	2468	4.05339	Immune response	https://amigo.geneontology.org/amigo/term/GO:0006955	ENSG00000117228, ENSG00000134321, ENSG00000137959, ENSG00000140853, ENSG00000163131, ENSG00000169245, ENSG00000169248, ENSG00000182179, ENSG00000204632, ENSG00000234745, ENSG00000068079, ENSG00000089127, ENSG00000100342, ENSG00000115604, ENSG00000119917, ENSG00000119922, ENSG00000135114, ENSG00000141574, ENSG00000185507, ENSG00000185745, ENSG00000187608, ENSG00000239713, ENSG00000278588, ENSG0000…
110	Downregulated	2.3e-08	16	482	7.7458	Response to virus	https://amigo.geneontology.org/amigo/term/GO:0009615	ENSG00000089127, ENSG00000119917, ENSG00000119922, ENSG00000134321, ENSG00000135114, ENSG00000183486, ENSG00000185745, ENSG00000239713, ENSG00000137959, ENSG00000185507, ENSG00000187608, ENSG00000117228, ENSG00000126709, ENSG00000137033, ENSG00000169245, ENSG00000140853
111	Downregulated	4.8e-06	30	3329	2.81865	Immune system process	https://amigo.geneontology.org/amigo/term/GO:0002376	ENSG00000117228, ENSG00000134321, ENSG00000137959, ENSG00000140853, ENSG00000163131, ENSG00000169245, ENSG00000169248, ENSG00000182179, ENSG00000185507, ENSG00000204632, ENSG00000234745, ENSG00000068079, ENSG00000089127, ENSG00000100342, ENSG00000115604, ENSG00000119917, ENSG00000119922, ENSG00000135114, ENSG00000137033, ENSG00000141574, ENSG00000185745, ENSG00000187608, ENSG00000239713, ENSG0000…
112	Downregulated	6.61e-05	6	66	19.8809	Negative regulation of viral genome replication	https://amigo.geneontology.org/amigo/term/GO:0045071	ENSG00000089127, ENSG00000135114, ENSG00000239713, ENSG00000134321, ENSG00000187608, ENSG00000185745
113	Downregulated	6.61e-05	15	999	4.65958	Positive regulation of immune response	https://amigo.geneontology.org/amigo/term/GO:0050778	ENSG00000134321, ENSG00000204632, ENSG00000234745, ENSG00000068079, ENSG00000115604, ENSG00000135114, ENSG00000140853, ENSG00000141574, ENSG00000185507, ENSG00000137033, ENSG00000159403, ENSG00000182326, ENSG00000089127, ENSG00000117228, ENSG00000163131
114	Downregulated	0.000154	16	1411	4.05732	Regulation of immune response	https://amigo.geneontology.org/amigo/term/GO:0050776	ENSG00000134321, ENSG00000140853, ENSG00000204632, ENSG00000234745, ENSG00000068079, ENSG00000115604, ENSG00000135114, ENSG00000141574, ENSG00000185507, ENSG00000137033, ENSG00000159403, ENSG00000182326, ENSG00000089127, ENSG00000117228, ENSG00000187608, ENSG00000163131
115	Downregulated	0.000214	17	1380	3.71674	Positive regulation of immune system process	https://amigo.geneontology.org/amigo/term/GO:0002684	ENSG00000134321, ENSG00000204632, ENSG00000234745, ENSG00000068079, ENSG00000115604, ENSG00000135114, ENSG00000137033, ENSG00000140853, ENSG00000141574, ENSG00000169245, ENSG00000185507, ENSG00000002330, ENSG00000159403, ENSG00000182326, ENSG00000089127, ENSG00000117228, ENSG00000163131
116	Downregulated	0.000397	16	1082	3.73935	Response to peptide	https://amigo.geneontology.org/amigo/term/GO:1901652	ENSG00000016402, ENSG00000115604, ENSG00000117228, ENSG00000140853, ENSG00000169245, ENSG00000169248, ENSG00000089127, ENSG00000132530, ENSG00000183486, ENSG00000185745, ENSG00000187608, ENSG00000002330, ENSG00000132386, ENSG00000135114, ENSG00000137033, ENSG00000185507
117	Downregulated	0.000701	11	605	5.22348	Cytokine-mediated signaling pathway	https://amigo.geneontology.org/amigo/term/GO:0019221	ENSG00000016402, ENSG00000115604, ENSG00000140853, ENSG00000169245, ENSG00000169248, ENSG00000002330, ENSG00000135114, ENSG00000137033, ENSG00000185507, ENSG00000089127, ENSG00000187608
118	Downregulated	0.000708	6	96	12.6006	Regulation of viral genome replication	https://amigo.geneontology.org/amigo/term/GO:0045069	ENSG00000089127, ENSG00000135114, ENSG00000239713, ENSG00000134321, ENSG00000185745, ENSG00000187608
119	Downregulated	0.000775	9	400	6.54615	Adaptive immune response based on somatic recombination of immune receptors built from immunoglobulin superfamily domains	https://amigo.geneontology.org/amigo/term/GO:0002460	ENSG00000204632, ENSG00000234745, ENSG00000115604, ENSG00000141574, ENSG00000134321, ENSG00000137033, ENSG00000159403, ENSG00000182326, ENSG00000185507
120	Downregulated	0.00082	6	136	12.0897	Negative regulation of viral process	https://amigo.geneontology.org/amigo/term/GO:0048525	ENSG00000089127, ENSG00000135114, ENSG00000239713, ENSG00000134321, ENSG00000187608, ENSG00000185745
121	Downregulated	0.000908	10	687	5.56368	Adaptive immune response	https://amigo.geneontology.org/amigo/term/GO:0002250	ENSG00000204632, ENSG00000234745, ENSG00000115604, ENSG00000141574, ENSG00000185507, ENSG00000134321, ENSG00000137033, ENSG00000159403, ENSG00000182326, ENSG00000163131
122	Downregulated	0.00113	15	1067	3.56146	Response to cytokine	https://amigo.geneontology.org/amigo/term/GO:0034097	ENSG00000016402, ENSG00000115604, ENSG00000117228, ENSG00000140853, ENSG00000169245, ENSG00000169248, ENSG00000089127, ENSG00000132530, ENSG00000183486, ENSG00000185745, ENSG00000187608, ENSG00000002330, ENSG00000135114, ENSG00000137033, ENSG00000185507
123	Downregulated	0.00122	5	75	15.5319	Antiviral innate immune response	https://amigo.geneontology.org/amigo/term/GO:0140374	ENSG00000089127, ENSG00000119917, ENSG00000119922, ENSG00000185745, ENSG00000169245
124	Downregulated	0.00153	8	424	6.8163	Lymphocyte mediated immunity	https://amigo.geneontology.org/amigo/term/GO:0002449	ENSG00000204632, ENSG00000234745, ENSG00000115604, ENSG00000141574, ENSG00000134321, ENSG00000159403, ENSG00000182326, ENSG00000185507
125	Downregulated	0.00168	5	107	14.3372	Positive regulation of t cell mediated immunity	https://amigo.geneontology.org/amigo/term/GO:0002711	ENSG00000204632, ENSG00000234745, ENSG00000115604, ENSG00000141574, ENSG00000134321
126	Downregulated	0.00299	13	983	3.65733	Regulation of defense response	https://amigo.geneontology.org/amigo/term/GO:0031347	ENSG00000137033, ENSG00000140853, ENSG00000068079, ENSG00000117228, ENSG00000135114, ENSG00000185507, ENSG00000204632, ENSG00000234745, ENSG00000239713, ENSG00000134321, ENSG00000089127, ENSG00000187608, ENSG00000163131
127	Downregulated	0.00313	11	665	4.24915	Regulation of response to biotic stimulus	https://amigo.geneontology.org/amigo/term/GO:0002831	ENSG00000140853, ENSG00000068079, ENSG00000135114, ENSG00000185507, ENSG00000204632, ENSG00000234745, ENSG00000239713, ENSG00000134321, ENSG00000089127, ENSG00000187608, ENSG00000163131
128	Downregulated	0.00332	7	276	7.14895	Regulation of adaptive immune response	https://amigo.geneontology.org/amigo/term/GO:0002819	ENSG00000204632, ENSG00000234745, ENSG00000115604, ENSG00000141574, ENSG00000185507, ENSG00000134321, ENSG00000137033
129	Downregulated	0.00352	10	564	4.5879	Regulation of innate immune response	https://amigo.geneontology.org/amigo/term/GO:0045088	ENSG00000140853, ENSG00000068079, ENSG00000135114, ENSG00000185507, ENSG00000204632, ENSG00000234745, ENSG00000134321, ENSG00000089127, ENSG00000187608, ENSG00000163131
130	Downregulated	0.00362	5	87	11.8339	Cellular response to type i interferon	https://amigo.geneontology.org/amigo/term/GO:0071357	ENSG00000140853, ENSG00000185745, ENSG00000185507, ENSG00000089127, ENSG00000187608
131	Downregulated	0.00381	18	2090	2.71652	Regulation of immune system process	https://amigo.geneontology.org/amigo/term/GO:0002682	ENSG00000134321, ENSG00000140853, ENSG00000204632, ENSG00000234745, ENSG00000068079, ENSG00000115604, ENSG00000135114, ENSG00000137033, ENSG00000141574, ENSG00000169245, ENSG00000185507, ENSG00000002330, ENSG00000159403, ENSG00000182326, ENSG00000187608, ENSG00000089127, ENSG00000117228, ENSG00000163131
132	Downregulated	0.00381	5	151	11.296	Regulation of t cell mediated immunity	https://amigo.geneontology.org/amigo/term/GO:0002709	ENSG00000204632, ENSG00000234745, ENSG00000115604, ENSG00000141574, ENSG00000134321
133	Downregulated	0.00381	10	637	4.4377	Positive regulation of defense response	https://amigo.geneontology.org/amigo/term/GO:0031349	ENSG00000137033, ENSG00000068079, ENSG00000117228, ENSG00000135114, ENSG00000140853, ENSG00000185507, ENSG00000204632, ENSG00000134321, ENSG00000089127, ENSG00000163131
134	Downregulated	0.00381	5	132	11.296	Negative regulation of innate immune response	https://amigo.geneontology.org/amigo/term/GO:0045824	ENSG00000140853, ENSG00000204632, ENSG00000234745, ENSG00000089127, ENSG00000187608
135	Downregulated	0.00381	13	966	3.47381	Cellular response to cytokine stimulus	https://amigo.geneontology.org/amigo/term/GO:0071345	ENSG00000016402, ENSG00000115604, ENSG00000117228, ENSG00000140853, ENSG00000169245, ENSG00000169248, ENSG00000089127, ENSG00000185745, ENSG00000002330, ENSG00000135114, ENSG00000137033, ENSG00000185507, ENSG00000187608
136	Downregulated	0.00381	6	182	8.44	Regulation of viral life cycle	https://amigo.geneontology.org/amigo/term/GO:1903900	ENSG00000089127, ENSG00000135114, ENSG00000239713, ENSG00000134321, ENSG00000185745, ENSG00000187608
137	Downregulated	0.00399	6	142	8.2837	Viral genome replication	https://amigo.geneontology.org/amigo/term/GO:0019079	ENSG00000089127, ENSG00000135114, ENSG00000239713, ENSG00000134321, ENSG00000185745, ENSG00000187608
138	Downregulated	0.00408	11	784	3.981	Positive regulation of response to external stimulus	https://amigo.geneontology.org/amigo/term/GO:0032103	ENSG00000137033, ENSG00000068079, ENSG00000117228, ENSG00000135114, ENSG00000140853, ENSG00000169245, ENSG00000185507, ENSG00000204632, ENSG00000134321, ENSG00000089127, ENSG00000163131
139	Downregulated	0.00408	5	93	10.9637	Response to type i interferon	https://amigo.geneontology.org/amigo/term/GO:0034340	ENSG00000140853, ENSG00000185745, ENSG00000187608, ENSG00000185507, ENSG00000089127
140	Downregulated	0.00482	10	805	4.26019	Response to bacterium	https://amigo.geneontology.org/amigo/term/GO:0009617	ENSG00000169245, ENSG00000169248, ENSG00000117228, ENSG00000278588, ENSG00000134326, ENSG00000140853, ENSG00000143341, ENSG00000187608, ENSG00000089127, ENSG00000234745
141	Downregulated	0.00504	8	540	5.34912	Leukocyte mediated immunity	https://amigo.geneontology.org/amigo/term/GO:0002443	ENSG00000204632, ENSG00000234745, ENSG00000115604, ENSG00000141574, ENSG00000134321, ENSG00000159403, ENSG00000182326, ENSG00000185507
142	Downregulated	0.00504	33	4545	1.82715	Response to stress	https://amigo.geneontology.org/amigo/term/GO:0006950	ENSG00000002330, ENSG00000089127, ENSG00000117228, ENSG00000119917, ENSG00000119922, ENSG00000134321, ENSG00000135114, ENSG00000137033, ENSG00000140853, ENSG00000169245, ENSG00000169248, ENSG00000182179, ENSG00000183486, ENSG00000185745, ENSG00000239713, ENSG00000068079, ENSG00000100342, ENSG00000106541, ENSG00000137959, ENSG00000183023, ENSG00000185507, ENSG00000187608, ENSG00000204632, ENSG0000…
143	Downregulated	0.00537	4	45	15.293	Regulation of type i interferon-mediated signaling pathway	https://amigo.geneontology.org/amigo/term/GO:0060338	ENSG00000140853, ENSG00000185507, ENSG00000089127, ENSG00000187608
144	Downregulated	0.00542	2	7	99.4044	Positive regulation of mhc class i biosynthetic process	https://amigo.geneontology.org/amigo/term/GO:0045345	ENSG00000140853, ENSG00000137033
145	Downregulated	0.006	14	1273	3.06084	Regulation of response to external stimulus	https://amigo.geneontology.org/amigo/term/GO:0032101	ENSG00000137033, ENSG00000140853, ENSG00000068079, ENSG00000117228, ENSG00000135114, ENSG00000169245, ENSG00000185507, ENSG00000204632, ENSG00000234745, ENSG00000239713, ENSG00000134321, ENSG00000089127, ENSG00000187608, ENSG00000163131
146	Downregulated	0.00665	10	828	4.02991	Immune effector process	https://amigo.geneontology.org/amigo/term/GO:0002252	ENSG00000204632, ENSG00000234745, ENSG00000068079, ENSG00000115604, ENSG00000141574, ENSG00000134321, ENSG00000137033, ENSG00000159403, ENSG00000182326, ENSG00000185507
147	Downregulated	0.00794	6	255	6.98937	Negative regulation of immune response	https://amigo.geneontology.org/amigo/term/GO:0050777	ENSG00000140853, ENSG00000204632, ENSG00000234745, ENSG00000137033, ENSG00000089127, ENSG00000187608
148	Downregulated	0.00794	6	210	6.98937	Regulation of viral process	https://amigo.geneontology.org/amigo/term/GO:0050792	ENSG00000089127, ENSG00000135114, ENSG00000239713, ENSG00000134321, ENSG00000185745, ENSG00000187608
149	Downregulated	0.00894	5	196	8.8754	Positive regulation of lymphocyte mediated immunity	https://amigo.geneontology.org/amigo/term/GO:0002708	ENSG00000204632, ENSG00000234745, ENSG00000115604, ENSG00000141574, ENSG00000134321
150	Downregulated	0.0092	5	186	8.77098	T cell mediated immunity	https://amigo.geneontology.org/amigo/term/GO:0002456	ENSG00000204632, ENSG00000234745, ENSG00000115604, ENSG00000141574, ENSG00000134321
151	Downregulated	0.0092	2	9	74.5533	Mhc class i biosynthetic process	https://amigo.geneontology.org/amigo/term/GO:0045341	ENSG00000140853, ENSG00000137033
152	Downregulated	0.00925	6	255	6.67642	Regulation of adaptive immune response based on somatic recombination of immune receptors built from immunoglobulin superfamily domains	https://amigo.geneontology.org/amigo/term/GO:0002822	ENSG00000204632, ENSG00000234745, ENSG00000115604, ENSG00000141574, ENSG00000134321, ENSG00000137033
153	Downregulated	0.01	5	348	8.47197	Humoral immune response	https://amigo.geneontology.org/amigo/term/GO:0006959	ENSG00000169245, ENSG00000169248, ENSG00000278588, ENSG00000159403, ENSG00000182326
154	Downregulated	0.01	3	23	22.366	Negative regulation of type i interferon-mediated signaling pathway	https://amigo.geneontology.org/amigo/term/GO:0060339	ENSG00000140853, ENSG00000089127, ENSG00000187608
155	Downregulated	0.0103	5	180	8.37678	Negative regulation of response to biotic stimulus	https://amigo.geneontology.org/amigo/term/GO:0002832	ENSG00000140853, ENSG00000204632, ENSG00000234745, ENSG00000089127, ENSG00000187608
156	Downregulated	0.0112	5	184	8.19267	Positive regulation of production of molecular mediator of immune response	https://amigo.geneontology.org/amigo/term/GO:0002702	ENSG00000115604, ENSG00000141574, ENSG00000204632, ENSG00000134321, ENSG00000137033
157	Downregulated	0.0122	5	332	8.01649	Cell killing	https://amigo.geneontology.org/amigo/term/GO:0001906	ENSG00000204632, ENSG00000234745, ENSG00000100342, ENSG00000117228, ENSG00000002330
158	Downregulated	0.0126	3	29	20.3327	Positive regulation of t cell cytokine production	https://amigo.geneontology.org/amigo/term/GO:0002726	ENSG00000115604, ENSG00000141574, ENSG00000134321
159	Downregulated	0.0127	5	171	7.84772	Positive regulation of adaptive immune response based on somatic recombination of immune receptors built from immunoglobulin superfamily domains	https://amigo.geneontology.org/amigo/term/GO:0002824	ENSG00000204632, ENSG00000234745, ENSG00000115604, ENSG00000141574, ENSG00000134321
160	Downregulated	0.0127	2	19	59.6427	Protection from natural killer cell mediated cytotoxicity	https://amigo.geneontology.org/amigo/term/GO:0042270	ENSG00000204632, ENSG00000234745
161	Downregulated	0.0127	2	29	59.6427	Regulation of dendritic cell differentiation	https://amigo.geneontology.org/amigo/term/GO:2001198	ENSG00000204632, ENSG00000234745
162	Downregulated	0.0129	3	121	19.4487	Killing of cells of another organism	https://amigo.geneontology.org/amigo/term/GO:0031640	ENSG00000100342, ENSG00000117228, ENSG00000002330
163	Downregulated	0.0129	8	481	4.38549	Positive regulation of innate immune response	https://amigo.geneontology.org/amigo/term/GO:0045089	ENSG00000068079, ENSG00000135114, ENSG00000140853, ENSG00000185507, ENSG00000204632, ENSG00000134321, ENSG00000089127, ENSG00000163131
164	Downregulated	0.0129	3	121	19.4487	Disruption of cell in another organism	https://amigo.geneontology.org/amigo/term/GO:0141061	ENSG00000100342, ENSG00000117228, ENSG00000002330
165	Downregulated	0.0134	11	983	3.26078	Regulation of cytokine production	https://amigo.geneontology.org/amigo/term/GO:0001817	ENSG00000115604, ENSG00000137033, ENSG00000132530, ENSG00000141574, ENSG00000185507, ENSG00000187608, ENSG00000204632, ENSG00000134321, ENSG00000089127, ENSG00000117228, ENSG00000234745
166	Downregulated	0.0137	11	990	3.24145	Cytokine production	https://amigo.geneontology.org/amigo/term/GO:0001816	ENSG00000115604, ENSG00000137033, ENSG00000132530, ENSG00000141574, ENSG00000185507, ENSG00000187608, ENSG00000204632, ENSG00000134321, ENSG00000089127, ENSG00000117228, ENSG00000234745
167	Downregulated	0.0137	6	344	5.92477	Positive regulation of immune effector process	https://amigo.geneontology.org/amigo/term/GO:0002699	ENSG00000204632, ENSG00000234745, ENSG00000115604, ENSG00000141574, ENSG00000134321, ENSG00000137033
168	Downregulated	0.0142	5	177	7.45533	Positive regulation of adaptive immune response	https://amigo.geneontology.org/amigo/term/GO:0002821	ENSG00000204632, ENSG00000234745, ENSG00000115604, ENSG00000141574, ENSG00000134321
169	Downregulated	0.0156	8	509	4.20019	Positive regulation of response to biotic stimulus	https://amigo.geneontology.org/amigo/term/GO:0002833	ENSG00000068079, ENSG00000135114, ENSG00000140853, ENSG00000185507, ENSG00000204632, ENSG00000134321, ENSG00000089127, ENSG00000163131
170	Downregulated	0.0157	9	690	3.74849	Activation of immune response	https://amigo.geneontology.org/amigo/term/GO:0002253	ENSG00000068079, ENSG00000135114, ENSG00000185507, ENSG00000134321, ENSG00000159403, ENSG00000182326, ENSG00000089127, ENSG00000117228, ENSG00000163131
171	Downregulated	0.0157	3	47	17.2046	T cell cytokine production	https://amigo.geneontology.org/amigo/term/GO:0002369	ENSG00000115604, ENSG00000141574, ENSG00000134321
172	Downregulated	0.0157	2	26	49.7022	T cell tolerance induction	https://amigo.geneontology.org/amigo/term/GO:0002517	ENSG00000204632, ENSG00000234745
173	Downregulated	0.0157	2	24	49.7022	Regulation of t cell tolerance induction	https://amigo.geneontology.org/amigo/term/GO:0002664	ENSG00000204632, ENSG00000234745
174	Downregulated	0.0157	4	127	10.1089	Positive regulation of cytokine production involved in immune response	https://amigo.geneontology.org/amigo/term/GO:0002720	ENSG00000115604, ENSG00000141574, ENSG00000204632, ENSG00000134321
175	Downregulated	0.0157	3	47	17.2046	Regulation of t cell cytokine production	https://amigo.geneontology.org/amigo/term/GO:0002724	ENSG00000115604, ENSG00000141574, ENSG00000134321
176	Downregulated	0.0157	2	6	49.7022	Isg15-protein conjugation	https://amigo.geneontology.org/amigo/term/GO:0032020	ENSG00000182179, ENSG00000187608
177	Downregulated	0.0157	3	131	17.2046	Disruption of anatomical structure in another organism	https://amigo.geneontology.org/amigo/term/GO:0141060	ENSG00000100342, ENSG00000117228, ENSG00000002330
178	Downregulated	0.0163	5	156	7.03333	Nucleosome organization	https://amigo.geneontology.org/amigo/term/GO:0034728	ENSG00000197153, ENSG00000273983, ENSG00000278828, ENSG00000181218, ENSG00000278588
179	Downregulated	0.0169	6	310	5.52247	Negative regulation of defense response	https://amigo.geneontology.org/amigo/term/GO:0031348	ENSG00000140853, ENSG00000137033, ENSG00000204632, ENSG00000234745, ENSG00000089127, ENSG00000187608
180	Downregulated	0.0172	7	311	4.61835	Epigenetic regulation of gene expression	https://amigo.geneontology.org/amigo/term/GO:0040029	ENSG00000181218, ENSG00000184270, ENSG00000276903, ENSG00000278463, ENSG00000197153, ENSG00000273983, ENSG00000278828
181	Downregulated	0.0172	4	86	9.61978	Type i interferon-mediated signaling pathway	https://amigo.geneontology.org/amigo/term/GO:0060337	ENSG00000140853, ENSG00000185507, ENSG00000089127, ENSG00000187608
182	Downregulated	0.0191	5	272	6.71652	Regulation of lymphocyte mediated immunity	https://amigo.geneontology.org/amigo/term/GO:0002706	ENSG00000204632, ENSG00000234745, ENSG00000115604, ENSG00000141574, ENSG00000134321
183	Downregulated	0.0195	2	10	42.6019	Pyrimidine nucleoside catabolic process	https://amigo.geneontology.org/amigo/term/GO:0046135	ENSG00000188641, ENSG00000239713
184	Downregulated	0.0195	2	8	42.6019	Interleukin-27-mediated signaling pathway	https://amigo.geneontology.org/amigo/term/GO:0070106	ENSG00000135114, ENSG00000089127
185	Downregulated	0.0217	8	643	3.8729	Positive regulation of cytokine production	https://amigo.geneontology.org/amigo/term/GO:0001819	ENSG00000115604, ENSG00000137033, ENSG00000141574, ENSG00000185507, ENSG00000187608, ENSG00000204632, ENSG00000134321, ENSG00000089127
186	Downregulated	0.0238	3	140	14.4297	Antimicrobial humoral immune response mediated by antimicrobial peptide	https://amigo.geneontology.org/amigo/term/GO:0061844	ENSG00000169245, ENSG00000169248, ENSG00000278588
187	Downregulated	0.025	2	10	37.2767	Intrinsic apoptotic signaling pathway in response to osmotic stress	https://amigo.geneontology.org/amigo/term/GO:0008627	ENSG00000002330, ENSG00000136531
188	Downregulated	0.0313	2	30	33.1348	Regulation of tolerance induction	https://amigo.geneontology.org/amigo/term/GO:0002643	ENSG00000204632, ENSG00000234745
189	Downregulated	0.0325	3	115	12.7806	Positive regulation of cell killing	https://amigo.geneontology.org/amigo/term/GO:0031343	ENSG00000204632, ENSG00000234745, ENSG00000002330
190	Downregulated	0.0354	8	882	3.55016	Immune response-regulating signaling pathway	https://amigo.geneontology.org/amigo/term/GO:0002764	ENSG00000068079, ENSG00000135114, ENSG00000185507, ENSG00000204632, ENSG00000134321, ENSG00000089127, ENSG00000117228, ENSG00000163131
191	Downregulated	0.0358	4	117	7.6465	Interferon-mediated signaling pathway	https://amigo.geneontology.org/amigo/term/GO:0140888	ENSG00000140853, ENSG00000185507, ENSG00000089127, ENSG00000187608
192	Downregulated	0.0371	3	49	12.0897	Positive regulation of interferon-beta production	https://amigo.geneontology.org/amigo/term/GO:0032728	ENSG00000187608, ENSG00000089127, ENSG00000185507
193	Downregulated	0.0377	4	174	7.45533	Cytokine production involved in immune response	https://amigo.geneontology.org/amigo/term/GO:0002367	ENSG00000115604, ENSG00000141574, ENSG00000204632, ENSG00000134321
194	Downregulated	0.0377	5	225	5.56368	Response to mechanical stimulus	https://amigo.geneontology.org/amigo/term/GO:0009612	ENSG00000137033, ENSG00000169245, ENSG00000169432, ENSG00000002330, ENSG00000183023

## Sheet: GO_BP_E6E7_vs_Ctrl
Column1	group	FDR	nGenes	Pathway size	Fold enriched	Pathway	URL	Genes
1	Upregulated	2.4e-15	83	1796	2.85107	Cell adhesion	https://amigo.geneontology.org/amigo/term/GO:0007155	ENSG00000101335, ENSG00000008300, ENSG00000041982, ENSG00000076716, ENSG00000090339, ENSG00000091986, ENSG00000107099, ENSG00000110203, ENSG00000115414, ENSG00000118523, ENSG00000118785, ENSG00000120217, ENSG00000120327, ENSG00000120328, ENSG00000125538, ENSG00000127603, ENSG00000130827, ENSG00000140937, ENSG00000142871, ENSG00000145934, ENSG00000146555, ENSG00000151882, ENSG00000154639, ENSG0000…
2	Upregulated	6.99e-13	208	8166	1.56155	Multicellular organismal process	https://amigo.geneontology.org/amigo/term/GO:0032501	ENSG00000041982, ENSG00000125844, ENSG00000138623, ENSG00000101335, ENSG00000011201, ENSG00000026751, ENSG00000049759, ENSG00000065534, ENSG00000076706, ENSG00000076716, ENSG00000077264, ENSG00000078401, ENSG00000087494, ENSG00000095587, ENSG00000101842, ENSG00000105290, ENSG00000106366, ENSG00000107099, ENSG00000109099, ENSG00000111186, ENSG00000112276, ENSG00000113645, ENSG00000115414, ENSG0000…
3	Upregulated	1.49e-11	69	1357	2.72494	Locomotion	https://amigo.geneontology.org/amigo/term/GO:0040011	ENSG00000100311, ENSG00000107099, ENSG00000130827, ENSG00000138623, ENSG00000142871, ENSG00000150630, ENSG00000151882, ENSG00000153993, ENSG00000163739, ENSG00000169429, ENSG00000170381, ENSG00000171587, ENSG00000117525, ENSG00000136244, ENSG00000011465, ENSG00000065534, ENSG00000078401, ENSG00000092969, ENSG00000101384, ENSG00000103034, ENSG00000103811, ENSG00000106366, ENSG00000111186, ENSG0000…
4	Upregulated	4.89e-11	60	1035	2.89365	Regulation of cell migration	https://amigo.geneontology.org/amigo/term/GO:0030334	ENSG00000100311, ENSG00000107099, ENSG00000130827, ENSG00000138623, ENSG00000142871, ENSG00000150630, ENSG00000153993, ENSG00000170381, ENSG00000011465, ENSG00000065534, ENSG00000078401, ENSG00000092969, ENSG00000101384, ENSG00000103034, ENSG00000103811, ENSG00000106366, ENSG00000111186, ENSG00000113140, ENSG00000115414, ENSG00000125538, ENSG00000127603, ENSG00000130203, ENSG00000137801, ENSG0000…
5	Upregulated	4.89e-11	63	1146	2.80163	Regulation of locomotion	https://amigo.geneontology.org/amigo/term/GO:0040012	ENSG00000100311, ENSG00000107099, ENSG00000130827, ENSG00000138623, ENSG00000142871, ENSG00000150630, ENSG00000153993, ENSG00000170381, ENSG00000171587, ENSG00000117525, ENSG00000011465, ENSG00000065534, ENSG00000078401, ENSG00000092969, ENSG00000101384, ENSG00000103034, ENSG00000103811, ENSG00000106366, ENSG00000111186, ENSG00000113140, ENSG00000115414, ENSG00000125538, ENSG00000127603, ENSG0000…
6	Upregulated	8.44e-11	77	1655	2.4175	Cell migration	https://amigo.geneontology.org/amigo/term/GO:0016477	ENSG00000076716, ENSG00000079308, ENSG00000100311, ENSG00000104368, ENSG00000107099, ENSG00000113645, ENSG00000130827, ENSG00000138623, ENSG00000140937, ENSG00000142871, ENSG00000150630, ENSG00000151882, ENSG00000153993, ENSG00000163739, ENSG00000169429, ENSG00000170381, ENSG00000170558, ENSG00000136244, ENSG00000011465, ENSG00000065534, ENSG00000078098, ENSG00000078401, ENSG00000092969, ENSG0000…
7	Upregulated	8.44e-11	45	655	3.52325	Positive regulation of locomotion	https://amigo.geneontology.org/amigo/term/GO:0040017	ENSG00000100311, ENSG00000107099, ENSG00000138623, ENSG00000142871, ENSG00000150630, ENSG00000153993, ENSG00000170381, ENSG00000171587, ENSG00000117525, ENSG00000065534, ENSG00000078401, ENSG00000092969, ENSG00000103811, ENSG00000111186, ENSG00000113140, ENSG00000115414, ENSG00000125538, ENSG00000137801, ENSG00000156299, ENSG00000073756, ENSG00000076706, ENSG00000102181, ENSG00000112276, ENSG0000…
8	Upregulated	2.4e-10	60	1098	2.76212	Regulation of cell motility	https://amigo.geneontology.org/amigo/term/GO:2000145	ENSG00000100311, ENSG00000107099, ENSG00000130827, ENSG00000138623, ENSG00000142871, ENSG00000150630, ENSG00000153993, ENSG00000170381, ENSG00000011465, ENSG00000065534, ENSG00000078401, ENSG00000092969, ENSG00000101384, ENSG00000103034, ENSG00000103811, ENSG00000106366, ENSG00000111186, ENSG00000113140, ENSG00000115414, ENSG00000125538, ENSG00000127603, ENSG00000130203, ENSG00000137801, ENSG0000…
9	Upregulated	5.57e-10	43	637	3.43519	Positive regulation of cell motility	https://amigo.geneontology.org/amigo/term/GO:2000147	ENSG00000100311, ENSG00000107099, ENSG00000138623, ENSG00000142871, ENSG00000150630, ENSG00000153993, ENSG00000170381, ENSG00000065534, ENSG00000078401, ENSG00000092969, ENSG00000103811, ENSG00000111186, ENSG00000113140, ENSG00000115414, ENSG00000125538, ENSG00000137801, ENSG00000156299, ENSG00000073756, ENSG00000076706, ENSG00000102181, ENSG00000113070, ENSG00000120217, ENSG00000125398, ENSG0000…
10	Upregulated	8.03e-10	42	609	3.45192	Positive regulation of cell migration	https://amigo.geneontology.org/amigo/term/GO:0030335	ENSG00000100311, ENSG00000107099, ENSG00000138623, ENSG00000142871, ENSG00000150630, ENSG00000153993, ENSG00000170381, ENSG00000065534, ENSG00000078401, ENSG00000092969, ENSG00000103811, ENSG00000111186, ENSG00000113140, ENSG00000115414, ENSG00000125538, ENSG00000137801, ENSG00000156299, ENSG00000073756, ENSG00000076706, ENSG00000102181, ENSG00000113070, ENSG00000120217, ENSG00000125398, ENSG0000…
11	Upregulated	1.11e-09	106	2868	1.93375	Anatomical structure morphogenesis	https://amigo.geneontology.org/amigo/term/GO:0009653	ENSG00000049759, ENSG00000076706, ENSG00000077264, ENSG00000101335, ENSG00000105290, ENSG00000106366, ENSG00000109099, ENSG00000118515, ENSG00000125398, ENSG00000130827, ENSG00000131711, ENSG00000137801, ENSG00000138623, ENSG00000138829, ENSG00000140937, ENSG00000148468, ENSG00000150630, ENSG00000153993, ENSG00000155980, ENSG00000156299, ENSG00000160145, ENSG00000162614, ENSG00000166147, ENSG0000…
12	Upregulated	1.4e-09	79	1921	2.23449	Cell motility	https://amigo.geneontology.org/amigo/term/GO:0048870	ENSG00000076716, ENSG00000079308, ENSG00000100311, ENSG00000104368, ENSG00000107099, ENSG00000113645, ENSG00000129646, ENSG00000130827, ENSG00000138623, ENSG00000140937, ENSG00000142871, ENSG00000150630, ENSG00000151882, ENSG00000153993, ENSG00000163739, ENSG00000169429, ENSG00000170381, ENSG00000170558, ENSG00000136244, ENSG00000011465, ENSG00000065534, ENSG00000078098, ENSG00000078401, ENSG0000…
13	Upregulated	4.01e-09	182	7482	1.5041	Signaling	https://amigo.geneontology.org/amigo/term/GO:0023052	ENSG00000145934, ENSG00000259207, ENSG00000088888, ENSG00000025039, ENSG00000033327, ENSG00000040199, ENSG00000050165, ENSG00000077264, ENSG00000081985, ENSG00000087494, ENSG00000092969, ENSG00000100311, ENSG00000101333, ENSG00000102312, ENSG00000103034, ENSG00000103811, ENSG00000104368, ENSG00000109738, ENSG00000111186, ENSG00000113070, ENSG00000113645, ENSG00000117016, ENSG00000117525, ENSG0000…
14	Upregulated	4.01e-09	137	4287	1.68743	System development	https://amigo.geneontology.org/amigo/term/GO:0048731	ENSG00000011201, ENSG00000049759, ENSG00000076706, ENSG00000076716, ENSG00000077264, ENSG00000087494, ENSG00000105290, ENSG00000106366, ENSG00000109099, ENSG00000111186, ENSG00000112276, ENSG00000115414, ENSG00000118515, ENSG00000125398, ENSG00000130827, ENSG00000131711, ENSG00000137801, ENSG00000138623, ENSG00000139182, ENSG00000139211, ENSG00000141449, ENSG00000145934, ENSG00000146555, ENSG0000…
15	Upregulated	4.81e-09	49	885	2.89174	Cell junction organization	https://amigo.geneontology.org/amigo/term/GO:0034330	ENSG00000076716, ENSG00000115414, ENSG00000127603, ENSG00000139182, ENSG00000140937, ENSG00000143847, ENSG00000146555, ENSG00000163347, ENSG00000170558, ENSG00000174938, ENSG00000197822, ENSG00000198910, ENSG00000092969, ENSG00000125538, ENSG00000130203, ENSG00000232810, ENSG00000265107, ENSG00000041982, ENSG00000065320, ENSG00000077264, ENSG00000079308, ENSG00000104219, ENSG00000109738, ENSG0000…
16	Upregulated	5.49e-09	46	766	2.98392	Blood vessel development	https://amigo.geneontology.org/amigo/term/GO:0001568	ENSG00000076706, ENSG00000106366, ENSG00000137801, ENSG00000150630, ENSG00000196739, ENSG00000136244, ENSG00000011465, ENSG00000092969, ENSG00000100311, ENSG00000113140, ENSG00000117525, ENSG00000125538, ENSG00000154734, ENSG00000169429, ENSG00000198959, ENSG00000232810, ENSG00000049192, ENSG00000073756, ENSG00000078098, ENSG00000078401, ENSG00000101384, ENSG00000103811, ENSG00000113083, ENSG0000…
17	Upregulated	5.49e-09	70	2574	2.30611	System process	https://amigo.geneontology.org/amigo/term/GO:0003008	ENSG00000065534, ENSG00000078401, ENSG00000101842, ENSG00000137474, ENSG00000140416, ENSG00000182253, ENSG00000265107, ENSG00000092969, ENSG00000118785, ENSG00000130203, ENSG00000153904, ENSG00000196689, ENSG00000071282, ENSG00000073756, ENSG00000103034, ENSG00000109738, ENSG00000112276, ENSG00000113070, ENSG00000121743, ENSG00000125398, ENSG00000125538, ENSG00000131016, ENSG00000131979, ENSG0000…
18	Upregulated	5.49e-09	181	7502	1.49623	Cell communication	https://amigo.geneontology.org/amigo/term/GO:0007154	ENSG00000145934, ENSG00000259207, ENSG00000088888, ENSG00000025039, ENSG00000033327, ENSG00000040199, ENSG00000050165, ENSG00000077264, ENSG00000081985, ENSG00000087494, ENSG00000092969, ENSG00000100311, ENSG00000101333, ENSG00000102312, ENSG00000103034, ENSG00000103811, ENSG00000104368, ENSG00000109738, ENSG00000111186, ENSG00000113070, ENSG00000113645, ENSG00000117016, ENSG00000117525, ENSG0000…
19	Upregulated	5.49e-09	28	359	4.50815	Extracellular matrix organization	https://amigo.geneontology.org/amigo/term/GO:0030198	ENSG00000049192, ENSG00000091986, ENSG00000102996, ENSG00000113083, ENSG00000134013, ENSG00000154734, ENSG00000166106, ENSG00000170961, ENSG00000171812, ENSG00000187498, ENSG00000196739, ENSG00000078098, ENSG00000092969, ENSG00000106624, ENSG00000105290, ENSG00000125398, ENSG00000141756, ENSG00000142871, ENSG00000162733, ENSG00000163346, ENSG00000232810, ENSG00000259207, ENSG00000136167, ENSG0000…
20	Upregulated	5.49e-09	28	360	4.50815	Extracellular structure organization	https://amigo.geneontology.org/amigo/term/GO:0043062	ENSG00000049192, ENSG00000091986, ENSG00000102996, ENSG00000113083, ENSG00000134013, ENSG00000154734, ENSG00000166106, ENSG00000170961, ENSG00000171812, ENSG00000187498, ENSG00000196739, ENSG00000078098, ENSG00000092969, ENSG00000106624, ENSG00000105290, ENSG00000125398, ENSG00000141756, ENSG00000142871, ENSG00000162733, ENSG00000163346, ENSG00000232810, ENSG00000259207, ENSG00000136167, ENSG0000…
21	Upregulated	5.49e-09	28	362	4.48515	External encapsulating structure organization	https://amigo.geneontology.org/amigo/term/GO:0045229	ENSG00000049192, ENSG00000091986, ENSG00000102996, ENSG00000113083, ENSG00000134013, ENSG00000154734, ENSG00000166106, ENSG00000170961, ENSG00000171812, ENSG00000187498, ENSG00000196739, ENSG00000078098, ENSG00000092969, ENSG00000106624, ENSG00000105290, ENSG00000125398, ENSG00000141756, ENSG00000142871, ENSG00000162733, ENSG00000163346, ENSG00000232810, ENSG00000259207, ENSG00000136167, ENSG0000…
22	Upregulated	9.57e-09	42	669	3.12473	Blood vessel morphogenesis	https://amigo.geneontology.org/amigo/term/GO:0048514	ENSG00000076706, ENSG00000106366, ENSG00000137801, ENSG00000150630, ENSG00000196739, ENSG00000136244, ENSG00000011465, ENSG00000092969, ENSG00000113140, ENSG00000117525, ENSG00000125538, ENSG00000154734, ENSG00000169429, ENSG00000198959, ENSG00000232810, ENSG00000073756, ENSG00000078098, ENSG00000078401, ENSG00000101384, ENSG00000103811, ENSG00000113083, ENSG00000115414, ENSG00000118523, ENSG0000…
23	Upregulated	1.56e-08	18	145	6.89182	Regulation of wound healing	https://amigo.geneontology.org/amigo/term/GO:0061041	ENSG00000106366, ENSG00000181104, ENSG00000078098, ENSG00000117525, ENSG00000135919, ENSG00000065534, ENSG00000100311, ENSG00000130203, ENSG00000137801, ENSG00000232810, ENSG00000149131, ENSG00000162733, ENSG00000184500, ENSG00000113070, ENSG00000163347, ENSG00000197822, ENSG00000104368, ENSG00000078401
24	Upregulated	1.67e-08	50	1187	2.72063	Cell-cell adhesion	https://amigo.geneontology.org/amigo/term/GO:0098609	ENSG00000101335, ENSG00000008300, ENSG00000076716, ENSG00000107099, ENSG00000120217, ENSG00000125538, ENSG00000140937, ENSG00000145934, ENSG00000146555, ENSG00000154639, ENSG00000162614, ENSG00000164171, ENSG00000170558, ENSG00000171587, ENSG00000179820, ENSG00000196776, ENSG00000197646, ENSG00000198910, ENSG00000204257, ENSG00000231389, ENSG00000259207, ENSG00000101384, ENSG00000112276, ENSG0000…
25	Upregulated	1.78e-08	46	796	2.86551	Vasculature development	https://amigo.geneontology.org/amigo/term/GO:0001944	ENSG00000076706, ENSG00000106366, ENSG00000137801, ENSG00000150630, ENSG00000196739, ENSG00000136244, ENSG00000011465, ENSG00000092969, ENSG00000100311, ENSG00000113140, ENSG00000117525, ENSG00000125538, ENSG00000154734, ENSG00000169429, ENSG00000198959, ENSG00000232810, ENSG00000049192, ENSG00000073756, ENSG00000078098, ENSG00000078401, ENSG00000101384, ENSG00000103811, ENSG00000113083, ENSG0000…
26	Upregulated	7.24e-08	58	1192	2.38659	Circulatory system development	https://amigo.geneontology.org/amigo/term/GO:0072359	ENSG00000076706, ENSG00000106366, ENSG00000112276, ENSG00000115414, ENSG00000125398, ENSG00000137801, ENSG00000150630, ENSG00000173706, ENSG00000196739, ENSG00000197496, ENSG00000265107, ENSG00000136244, ENSG00000011465, ENSG00000078401, ENSG00000092969, ENSG00000100311, ENSG00000113140, ENSG00000117525, ENSG00000125538, ENSG00000135111, ENSG00000154734, ENSG00000169429, ENSG00000198959, ENSG0000…
27	Upregulated	1.15e-07	49	923	2.59866	Tube morphogenesis	https://amigo.geneontology.org/amigo/term/GO:0035239	ENSG00000076706, ENSG00000106366, ENSG00000137801, ENSG00000150630, ENSG00000196739, ENSG00000136244, ENSG00000011465, ENSG00000092969, ENSG00000113140, ENSG00000117525, ENSG00000125538, ENSG00000154734, ENSG00000169429, ENSG00000198959, ENSG00000232810, ENSG00000041982, ENSG00000065320, ENSG00000073756, ENSG00000078098, ENSG00000078401, ENSG00000101384, ENSG00000103811, ENSG00000113083, ENSG0000…
28	Upregulated	1.17e-07	52	1460	2.50398	Cell-cell signaling	https://amigo.geneontology.org/amigo/term/GO:0007267	ENSG00000145934, ENSG00000102312, ENSG00000109738, ENSG00000117016, ENSG00000121743, ENSG00000139182, ENSG00000170175, ENSG00000179546, ENSG00000196517, ENSG00000265107, ENSG00000078401, ENSG00000118785, ENSG00000125538, ENSG00000130203, ENSG00000136244, ENSG00000169213, ENSG00000198959, ENSG00000232810, ENSG00000041982, ENSG00000073756, ENSG00000101333, ENSG00000102362, ENSG00000104219, ENSG0000…
29	Upregulated	1.4e-07	33	625	3.37482	Circulatory system process	https://amigo.geneontology.org/amigo/term/GO:0003013	ENSG00000078401, ENSG00000140416, ENSG00000265107, ENSG00000092969, ENSG00000130203, ENSG00000153904, ENSG00000073756, ENSG00000112276, ENSG00000113070, ENSG00000131016, ENSG00000131979, ENSG00000150630, ENSG00000164128, ENSG00000173706, ENSG00000179546, ENSG00000181104, ENSG00000183044, ENSG00000196689, ENSG00000232810, ENSG00000147100, ENSG00000197822, ENSG00000049759, ENSG00000100311, ENSG0000…
30	Upregulated	1.4e-07	22	326	4.83016	Cell-cell adhesion via plasma-membrane adhesion molecules	https://amigo.geneontology.org/amigo/term/GO:0098742	ENSG00000076716, ENSG00000140937, ENSG00000145934, ENSG00000146555, ENSG00000162614, ENSG00000170558, ENSG00000171587, ENSG00000179820, ENSG00000198910, ENSG00000154639, ENSG00000008300, ENSG00000120327, ENSG00000120328, ENSG00000139182, ENSG00000163347, ENSG00000169851, ENSG00000187372, ENSG00000204956, ENSG00000253731, ENSG00000092969, ENSG00000139211, ENSG00000090339
31	Upregulated	2.17e-07	103	3355	1.76421	Regulation of multicellular organismal process	https://amigo.geneontology.org/amigo/term/GO:0051239	ENSG00000087494, ENSG00000106366, ENSG00000107099, ENSG00000113645, ENSG00000118785, ENSG00000120217, ENSG00000122862, ENSG00000125398, ENSG00000125538, ENSG00000130827, ENSG00000137801, ENSG00000139182, ENSG00000150630, ENSG00000153071, ENSG00000156299, ENSG00000171587, ENSG00000181104, ENSG00000197646, ENSG00000204257, ENSG00000231389, ENSG00000265107, ENSG00000078098, ENSG00000117525, ENSG0000…
32	Upregulated	2.33e-07	173	6411	1.45267	Anatomical structure development	https://amigo.geneontology.org/amigo/term/GO:0048856	ENSG00000011201, ENSG00000049759, ENSG00000076706, ENSG00000076716, ENSG00000077264, ENSG00000087494, ENSG00000095587, ENSG00000101335, ENSG00000105290, ENSG00000106366, ENSG00000109099, ENSG00000111186, ENSG00000112183, ENSG00000112276, ENSG00000115414, ENSG00000118515, ENSG00000122862, ENSG00000125398, ENSG00000125538, ENSG00000130827, ENSG00000131711, ENSG00000131737, ENSG00000137474, ENSG0000…
33	Upregulated	2.85e-07	31	481	3.42704	Wound healing	https://amigo.geneontology.org/amigo/term/GO:0042060	ENSG00000101335, ENSG00000106366, ENSG00000127603, ENSG00000181104, ENSG00000259207, ENSG00000078098, ENSG00000117525, ENSG00000135919, ENSG00000065534, ENSG00000100311, ENSG00000102362, ENSG00000130203, ENSG00000136244, ENSG00000137801, ENSG00000142871, ENSG00000232810, ENSG00000113070, ENSG00000115414, ENSG00000141756, ENSG00000149131, ENSG00000162733, ENSG00000184500, ENSG00000197249, ENSG0000…
34	Upregulated	2.85e-07	19	184	5.3741	Regulation of response to wounding	https://amigo.geneontology.org/amigo/term/GO:1903034	ENSG00000106366, ENSG00000181104, ENSG00000078098, ENSG00000117525, ENSG00000135919, ENSG00000065534, ENSG00000100311, ENSG00000130203, ENSG00000137801, ENSG00000232810, ENSG00000118785, ENSG00000149131, ENSG00000162733, ENSG00000184500, ENSG00000113070, ENSG00000163347, ENSG00000197822, ENSG00000104368, ENSG00000078401
35	Upregulated	3.29e-07	105	3229	1.73413	Animal organ development	https://amigo.geneontology.org/amigo/term/GO:0048513	ENSG00000087494, ENSG00000112276, ENSG00000115414, ENSG00000122862, ENSG00000125398, ENSG00000137474, ENSG00000138623, ENSG00000139211, ENSG00000141449, ENSG00000153071, ENSG00000153993, ENSG00000170381, ENSG00000171016, ENSG00000173706, ENSG00000177706, ENSG00000180535, ENSG00000196739, ENSG00000205426, ENSG00000265107, ENSG00000078401, ENSG00000092969, ENSG00000100311, ENSG00000106366, ENSG0000…
36	Upregulated	4.29e-07	84	2755	1.89187	Response to external stimulus	https://amigo.geneontology.org/amigo/term/GO:0009605	ENSG00000106366, ENSG00000120217, ENSG00000125538, ENSG00000129657, ENSG00000138623, ENSG00000150630, ENSG00000151882, ENSG00000153993, ENSG00000163739, ENSG00000165799, ENSG00000169429, ENSG00000170381, ENSG00000171587, ENSG00000181104, ENSG00000196776, ENSG00000197646, ENSG00000078098, ENSG00000117525, ENSG00000130203, ENSG00000135919, ENSG00000136244, ENSG00000145623, ENSG00000088888, ENSG0000…
37	Upregulated	4.47e-07	12	70	9.18909	Regulation of blood coagulation	https://amigo.geneontology.org/amigo/term/GO:0030193	ENSG00000181104, ENSG00000078098, ENSG00000106366, ENSG00000117525, ENSG00000135919, ENSG00000100311, ENSG00000130203, ENSG00000137801, ENSG00000149131, ENSG00000184500, ENSG00000104368, ENSG00000078401
38	Upregulated	5.92e-07	12	72	8.9703	Regulation of hemostasis	https://amigo.geneontology.org/amigo/term/GO:1900046	ENSG00000181104, ENSG00000078098, ENSG00000106366, ENSG00000117525, ENSG00000135919, ENSG00000100311, ENSG00000130203, ENSG00000137801, ENSG00000149131, ENSG00000184500, ENSG00000104368, ENSG00000078401
39	Upregulated	7.01e-07	79	2165	1.91973	Tissue development	https://amigo.geneontology.org/amigo/term/GO:0009888	ENSG00000087494, ENSG00000112276, ENSG00000122862, ENSG00000125398, ENSG00000131737, ENSG00000138623, ENSG00000153071, ENSG00000153993, ENSG00000170381, ENSG00000177706, ENSG00000196739, ENSG00000205426, ENSG00000078401, ENSG00000092969, ENSG00000100311, ENSG00000106366, ENSG00000115380, ENSG00000115414, ENSG00000122641, ENSG00000125538, ENSG00000131711, ENSG00000134013, ENSG00000134363, ENSG0000…
40	Upregulated	7.21e-07	35	579	3.00236	Angiogenesis	https://amigo.geneontology.org/amigo/term/GO:0001525	ENSG00000076706, ENSG00000106366, ENSG00000137801, ENSG00000150630, ENSG00000196739, ENSG00000136244, ENSG00000011465, ENSG00000092969, ENSG00000113140, ENSG00000117525, ENSG00000125538, ENSG00000154734, ENSG00000169429, ENSG00000198959, ENSG00000232810, ENSG00000073756, ENSG00000078098, ENSG00000078401, ENSG00000103811, ENSG00000115414, ENSG00000118523, ENSG00000142871, ENSG00000153904, ENSG0000…
41	Upregulated	7.21e-07	146	5030	1.51331	Multicellular organism development	https://amigo.geneontology.org/amigo/term/GO:0007275	ENSG00000011201, ENSG00000049759, ENSG00000076706, ENSG00000076716, ENSG00000077264, ENSG00000087494, ENSG00000095587, ENSG00000105290, ENSG00000106366, ENSG00000109099, ENSG00000111186, ENSG00000112276, ENSG00000115414, ENSG00000118515, ENSG00000122862, ENSG00000125398, ENSG00000130827, ENSG00000131711, ENSG00000137801, ENSG00000138623, ENSG00000139182, ENSG00000139211, ENSG00000141449, ENSG0000…
42	Upregulated	7.9e-07	97	3099	1.75528	Cell surface receptor signaling pathway	https://amigo.geneontology.org/amigo/term/GO:0007166	ENSG00000259207, ENSG00000050165, ENSG00000081985, ENSG00000092969, ENSG00000100311, ENSG00000104368, ENSG00000111186, ENSG00000113070, ENSG00000117525, ENSG00000120217, ENSG00000123689, ENSG00000124225, ENSG00000125538, ENSG00000132185, ENSG00000134363, ENSG00000136244, ENSG00000138623, ENSG00000145623, ENSG00000147896, ENSG00000150630, ENSG00000153071, ENSG00000153993, ENSG00000163739, ENSG0000…
43	Upregulated	1.02e-06	35	629	2.95393	Response to wounding	https://amigo.geneontology.org/amigo/term/GO:0009611	ENSG00000101335, ENSG00000106366, ENSG00000127603, ENSG00000181104, ENSG00000259207, ENSG00000078098, ENSG00000117525, ENSG00000135919, ENSG00000041982, ENSG00000065534, ENSG00000100311, ENSG00000102362, ENSG00000130203, ENSG00000136244, ENSG00000137801, ENSG00000142871, ENSG00000232810, ENSG00000113070, ENSG00000115414, ENSG00000118785, ENSG00000131711, ENSG00000141756, ENSG00000149131, ENSG0000…
44	Upregulated	1.18e-06	33	598	3.05625	Synapse organization	https://amigo.geneontology.org/amigo/term/GO:0050808	ENSG00000076716, ENSG00000139182, ENSG00000143847, ENSG00000146555, ENSG00000170558, ENSG00000174938, ENSG00000198910, ENSG00000130203, ENSG00000041982, ENSG00000065320, ENSG00000077264, ENSG00000104219, ENSG00000109738, ENSG00000131711, ENSG00000134243, ENSG00000138623, ENSG00000139211, ENSG00000147852, ENSG00000152767, ENSG00000156299, ENSG00000160145, ENSG00000167552, ENSG00000169242, ENSG0000…
45	Upregulated	1.19e-06	12	77	8.37228	Regulation of coagulation	https://amigo.geneontology.org/amigo/term/GO:0050818	ENSG00000181104, ENSG00000078098, ENSG00000106366, ENSG00000117525, ENSG00000135919, ENSG00000100311, ENSG00000130203, ENSG00000137801, ENSG00000149131, ENSG00000184500, ENSG00000104368, ENSG00000078401
46	Upregulated	1.25e-06	10	51	10.8262	Negative regulation of blood coagulation	https://amigo.geneontology.org/amigo/term/GO:0030195	ENSG00000078098, ENSG00000106366, ENSG00000135919, ENSG00000100311, ENSG00000130203, ENSG00000137801, ENSG00000149131, ENSG00000184500, ENSG00000104368, ENSG00000078401
47	Upregulated	1.25e-06	10	52	10.8262	Negative regulation of hemostasis	https://amigo.geneontology.org/amigo/term/GO:1900047	ENSG00000078098, ENSG00000106366, ENSG00000135919, ENSG00000100311, ENSG00000130203, ENSG00000137801, ENSG00000149131, ENSG00000184500, ENSG00000104368, ENSG00000078401
48	Upregulated	1.53e-06	99	3185	1.71535	Regulation of biological quality	https://amigo.geneontology.org/amigo/term/GO:0065008	ENSG00000259207, ENSG00000101335, ENSG00000076716, ENSG00000078401, ENSG00000105929, ENSG00000112183, ENSG00000112276, ENSG00000117016, ENSG00000122420, ENSG00000130827, ENSG00000132854, ENSG00000135407, ENSG00000139182, ENSG00000147100, ENSG00000148468, ENSG00000170175, ENSG00000171587, ENSG00000181104, ENSG00000184838, ENSG00000185561, ENSG00000078098, ENSG00000106366, ENSG00000117525, ENSG0000…
49	Upregulated	1.54e-06	27	522	3.48845	Chemotaxis	https://amigo.geneontology.org/amigo/term/GO:0006935	ENSG00000138623, ENSG00000150630, ENSG00000151882, ENSG00000153993, ENSG00000163739, ENSG00000169429, ENSG00000170381, ENSG00000171587, ENSG00000117525, ENSG00000136244, ENSG00000100311, ENSG00000137801, ENSG00000011201, ENSG00000065320, ENSG00000078401, ENSG00000113083, ENSG00000125538, ENSG00000130827, ENSG00000142871, ENSG00000156299, ENSG00000164171, ENSG00000106366, ENSG00000113070, ENSG0000…
50	Upregulated	1.54e-06	27	524	3.48845	Taxis	https://amigo.geneontology.org/amigo/term/GO:0042330	ENSG00000138623, ENSG00000150630, ENSG00000151882, ENSG00000153993, ENSG00000163739, ENSG00000169429, ENSG00000170381, ENSG00000171587, ENSG00000117525, ENSG00000136244, ENSG00000100311, ENSG00000137801, ENSG00000011201, ENSG00000065320, ENSG00000078401, ENSG00000113083, ENSG00000125538, ENSG00000130827, ENSG00000142871, ENSG00000156299, ENSG00000164171, ENSG00000106366, ENSG00000113070, ENSG0000…
51	Upregulated	1.57e-06	43	972	2.53765	Regulation of cell adhesion	https://amigo.geneontology.org/amigo/term/GO:0030155	ENSG00000041982, ENSG00000091986, ENSG00000107099, ENSG00000120217, ENSG00000125538, ENSG00000127603, ENSG00000130827, ENSG00000151882, ENSG00000163520, ENSG00000179820, ENSG00000196776, ENSG00000197646, ENSG00000204257, ENSG00000231389, ENSG00000074590, ENSG00000092969, ENSG00000100311, ENSG00000101384, ENSG00000106366, ENSG00000115414, ENSG00000135074, ENSG00000136244, ENSG00000137801, ENSG0000…
52	Upregulated	2.29e-06	27	538	3.41812	Blood circulation	https://amigo.geneontology.org/amigo/term/GO:0008015	ENSG00000078401, ENSG00000140416, ENSG00000265107, ENSG00000092969, ENSG00000130203, ENSG00000153904, ENSG00000073756, ENSG00000112276, ENSG00000113070, ENSG00000131016, ENSG00000131979, ENSG00000150630, ENSG00000164128, ENSG00000179546, ENSG00000181104, ENSG00000183044, ENSG00000196689, ENSG00000232810, ENSG00000197822, ENSG00000049759, ENSG00000100311, ENSG00000154639, ENSG00000171388, ENSG0000…
53	Upregulated	2.31e-06	180	7062	1.38716	Developmental process	https://amigo.geneontology.org/amigo/term/GO:0032502	ENSG00000041982, ENSG00000125844, ENSG00000138623, ENSG00000011201, ENSG00000049759, ENSG00000076706, ENSG00000076716, ENSG00000077264, ENSG00000087494, ENSG00000095587, ENSG00000101335, ENSG00000105290, ENSG00000106366, ENSG00000109099, ENSG00000111186, ENSG00000112183, ENSG00000112276, ENSG00000113645, ENSG00000115414, ENSG00000118515, ENSG00000118523, ENSG00000118785, ENSG00000122862, ENSG0000…
54	Upregulated	2.94e-06	66	1931	1.99436	Positive regulation of multicellular organismal process	https://amigo.geneontology.org/amigo/term/GO:0051240	ENSG00000107099, ENSG00000118785, ENSG00000120217, ENSG00000125398, ENSG00000125538, ENSG00000130827, ENSG00000139182, ENSG00000150630, ENSG00000153071, ENSG00000156299, ENSG00000171587, ENSG00000181104, ENSG00000197646, ENSG00000204257, ENSG00000231389, ENSG00000117525, ENSG00000078401, ENSG00000081985, ENSG00000088888, ENSG00000092969, ENSG00000106366, ENSG00000127603, ENSG00000130203, ENSG0000…
55	Upregulated	3.5e-06	12	124	7.53506	Acute inflammatory response	https://amigo.geneontology.org/amigo/term/GO:0002526	ENSG00000117525, ENSG00000145623, ENSG00000136244, ENSG00000073756, ENSG00000112299, ENSG00000115414, ENSG00000125538, ENSG00000132965, ENSG00000162711, ENSG00000196689, ENSG00000197249, ENSG00000232810
56	Upregulated	3.82e-06	52	1155	2.21519	Tube development	https://amigo.geneontology.org/amigo/term/GO:0035295	ENSG00000076706, ENSG00000106366, ENSG00000137801, ENSG00000150630, ENSG00000196739, ENSG00000136244, ENSG00000011465, ENSG00000092969, ENSG00000113140, ENSG00000117525, ENSG00000125538, ENSG00000154734, ENSG00000169429, ENSG00000198959, ENSG00000232810, ENSG00000041982, ENSG00000065320, ENSG00000073756, ENSG00000078098, ENSG00000078401, ENSG00000101384, ENSG00000103811, ENSG00000113083, ENSG0000…
57	Upregulated	4.08e-06	15	190	5.67399	Regulation of blood pressure	https://amigo.geneontology.org/amigo/term/GO:0008217	ENSG00000078401, ENSG00000073756, ENSG00000131979, ENSG00000150630, ENSG00000153904, ENSG00000164128, ENSG00000181104, ENSG00000183044, ENSG00000196689, ENSG00000232810, ENSG00000265107, ENSG00000100311, ENSG00000140416, ENSG00000171388, ENSG00000118515
58	Upregulated	4.24e-06	160	6949	1.42628	Signal transduction	https://amigo.geneontology.org/amigo/term/GO:0007165	ENSG00000259207, ENSG00000088888, ENSG00000025039, ENSG00000033327, ENSG00000040199, ENSG00000050165, ENSG00000077264, ENSG00000081985, ENSG00000087494, ENSG00000092969, ENSG00000100311, ENSG00000101333, ENSG00000103034, ENSG00000103811, ENSG00000104368, ENSG00000111186, ENSG00000113070, ENSG00000113645, ENSG00000117525, ENSG00000118515, ENSG00000118523, ENSG00000119737, ENSG00000120217, ENSG0000…
59	Upregulated	4.55e-06	53	1286	2.178	Anatomical structure formation involved in morphogenesis	https://amigo.geneontology.org/amigo/term/GO:0048646	ENSG00000076706, ENSG00000101335, ENSG00000106366, ENSG00000109099, ENSG00000137801, ENSG00000150630, ENSG00000177706, ENSG00000196739, ENSG00000136244, ENSG00000011465, ENSG00000092969, ENSG00000113140, ENSG00000115414, ENSG00000117525, ENSG00000122641, ENSG00000125538, ENSG00000154734, ENSG00000169429, ENSG00000198959, ENSG00000232810, ENSG00000073756, ENSG00000078098, ENSG00000078401, ENSG0000…
60	Upregulated	4.55e-06	11	82	8.22278	Negative regulation of wound healing	https://amigo.geneontology.org/amigo/term/GO:0061045	ENSG00000106366, ENSG00000078098, ENSG00000135919, ENSG00000100311, ENSG00000130203, ENSG00000137801, ENSG00000232810, ENSG00000149131, ENSG00000184500, ENSG00000104368, ENSG00000078401
61	Upregulated	4.68e-06	219	10107	1.29316	Response to stimulus	https://amigo.geneontology.org/amigo/term/GO:0050896	ENSG00000259207, ENSG00000088888, ENSG00000101335, ENSG00000025039, ENSG00000033327, ENSG00000040199, ENSG00000050165, ENSG00000077264, ENSG00000081985, ENSG00000087494, ENSG00000092969, ENSG00000100311, ENSG00000101333, ENSG00000101460, ENSG00000101825, ENSG00000103034, ENSG00000103811, ENSG00000104368, ENSG00000106366, ENSG00000111186, ENSG00000111981, ENSG00000113070, ENSG00000113645, ENSG0000…
62	Upregulated	5.39e-06	96	3054	1.68381	Cell development	https://amigo.geneontology.org/amigo/term/GO:0048468	ENSG00000049759, ENSG00000077264, ENSG00000087494, ENSG00000101335, ENSG00000105290, ENSG00000118515, ENSG00000125538, ENSG00000130827, ENSG00000131711, ENSG00000138623, ENSG00000145934, ENSG00000147896, ENSG00000153993, ENSG00000155980, ENSG00000156299, ENSG00000160145, ENSG00000162614, ENSG00000162733, ENSG00000164400, ENSG00000168685, ENSG00000169242, ENSG00000170381, ENSG00000171016, ENSG0000…
63	Upregulated	6.27e-06	46	1086	2.31445	Animal organ morphogenesis	https://amigo.geneontology.org/amigo/term/GO:0009887	ENSG00000177706, ENSG00000137474, ENSG00000092969, ENSG00000106366, ENSG00000135111, ENSG00000232810, ENSG00000003137, ENSG00000041982, ENSG00000065320, ENSG00000078401, ENSG00000101384, ENSG00000103811, ENSG00000118523, ENSG00000125398, ENSG00000134363, ENSG00000138829, ENSG00000141449, ENSG00000142871, ENSG00000150630, ENSG00000154734, ENSG00000164171, ENSG00000167552, ENSG00000169242, ENSG0000…
64	Upregulated	1.17e-05	27	575	3.12802	Regulation of system process	https://amigo.geneontology.org/amigo/term/GO:0044057	ENSG00000265107, ENSG00000078401, ENSG00000092969, ENSG00000118785, ENSG00000130203, ENSG00000071282, ENSG00000073756, ENSG00000112276, ENSG00000113070, ENSG00000131979, ENSG00000153071, ENSG00000164171, ENSG00000181104, ENSG00000183044, ENSG00000196632, ENSG00000196689, ENSG00000232810, ENSG00000122641, ENSG00000074416, ENSG00000100311, ENSG00000140416, ENSG00000154639, ENSG00000171388, ENSG0000…
65	Upregulated	1.24e-05	33	830	2.7265	Trans-synaptic signaling	https://amigo.geneontology.org/amigo/term/GO:0099537	ENSG00000145934, ENSG00000109738, ENSG00000117016, ENSG00000139182, ENSG00000179546, ENSG00000196517, ENSG00000130203, ENSG00000169213, ENSG00000073756, ENSG00000078401, ENSG00000101333, ENSG00000104219, ENSG00000104368, ENSG00000125538, ENSG00000131016, ENSG00000131711, ENSG00000135919, ENSG00000140937, ENSG00000152767, ENSG00000155970, ENSG00000159164, ENSG00000170175, ENSG00000181104, ENSG0000…
66	Upregulated	1.26e-05	15	156	5.17518	Regulation of smooth muscle cell proliferation	https://amigo.geneontology.org/amigo/term/GO:0048660	ENSG00000078401, ENSG00000100311, ENSG00000103034, ENSG00000136244, ENSG00000137801, ENSG00000232810, ENSG00000073756, ENSG00000113070, ENSG00000130203, ENSG00000162733, ENSG00000164171, ENSG00000259207, ENSG00000154734, ENSG00000140416, ENSG00000171388
67	Upregulated	1.68e-05	12	105	6.49574	Negative regulation of response to wounding	https://amigo.geneontology.org/amigo/term/GO:1903035	ENSG00000106366, ENSG00000078098, ENSG00000135919, ENSG00000100311, ENSG00000130203, ENSG00000137801, ENSG00000232810, ENSG00000118785, ENSG00000149131, ENSG00000184500, ENSG00000104368, ENSG00000078401
68	Upregulated	1.83e-05	65	1851	1.90013	Regulation of cell population proliferation	https://amigo.geneontology.org/amigo/term/GO:0042127	ENSG00000092969, ENSG00000100311, ENSG00000113070, ENSG00000120217, ENSG00000125538, ENSG00000136244, ENSG00000145623, ENSG00000150630, ENSG00000197646, ENSG00000033327, ENSG00000078401, ENSG00000103034, ENSG00000113140, ENSG00000115414, ENSG00000117525, ENSG00000122641, ENSG00000125398, ENSG00000130203, ENSG00000135111, ENSG00000137801, ENSG00000142871, ENSG00000152894, ENSG00000153904, ENSG0000…
69	Upregulated	1.88e-05	15	160	5.01001	Smooth muscle cell proliferation	https://amigo.geneontology.org/amigo/term/GO:0048659	ENSG00000078401, ENSG00000100311, ENSG00000103034, ENSG00000136244, ENSG00000137801, ENSG00000232810, ENSG00000073756, ENSG00000113070, ENSG00000130203, ENSG00000162733, ENSG00000164171, ENSG00000259207, ENSG00000154734, ENSG00000140416, ENSG00000171388
70	Upregulated	1.98e-05	10	68	8.05027	Positive regulation of wound healing	https://amigo.geneontology.org/amigo/term/GO:0090303	ENSG00000181104, ENSG00000117525, ENSG00000065534, ENSG00000106366, ENSG00000137801, ENSG00000162733, ENSG00000113070, ENSG00000163347, ENSG00000197822, ENSG00000104368
71	Upregulated	2.11e-05	15	205	4.95727	Homophilic cell adhesion via plasma membrane adhesion molecules	https://amigo.geneontology.org/amigo/term/GO:0007156	ENSG00000146555, ENSG00000162614, ENSG00000171587, ENSG00000198910, ENSG00000008300, ENSG00000120327, ENSG00000120328, ENSG00000139182, ENSG00000140937, ENSG00000169851, ENSG00000170558, ENSG00000187372, ENSG00000204956, ENSG00000253731, ENSG00000139211
72	Upregulated	3.1e-05	33	871	2.60975	Synaptic signaling	https://amigo.geneontology.org/amigo/term/GO:0099536	ENSG00000145934, ENSG00000109738, ENSG00000117016, ENSG00000139182, ENSG00000170175, ENSG00000179546, ENSG00000196517, ENSG00000130203, ENSG00000169213, ENSG00000073756, ENSG00000078401, ENSG00000101333, ENSG00000104219, ENSG00000104368, ENSG00000125538, ENSG00000131016, ENSG00000131711, ENSG00000135919, ENSG00000140937, ENSG00000152767, ENSG00000155970, ENSG00000159164, ENSG00000181104, ENSG0000…
73	Upregulated	3.49e-05	23	414	3.2973	Regulation of body fluid levels	https://amigo.geneontology.org/amigo/term/GO:0050878	ENSG00000101335, ENSG00000181104, ENSG00000259207, ENSG00000078098, ENSG00000106366, ENSG00000117525, ENSG00000135919, ENSG00000100311, ENSG00000130203, ENSG00000136244, ENSG00000137801, ENSG00000078401, ENSG00000149131, ENSG00000160145, ENSG00000170961, ENSG00000173706, ENSG00000184500, ENSG00000196632, ENSG00000197249, ENSG00000265107, ENSG00000104368, ENSG00000164171, ENSG00000171388
74	Upregulated	4.87e-05	42	1063	2.24258	Positive regulation of cell population proliferation	https://amigo.geneontology.org/amigo/term/GO:0008284	ENSG00000100311, ENSG00000113070, ENSG00000120217, ENSG00000125538, ENSG00000136244, ENSG00000145623, ENSG00000150630, ENSG00000197646, ENSG00000033327, ENSG00000078401, ENSG00000092969, ENSG00000115414, ENSG00000117525, ENSG00000125398, ENSG00000135111, ENSG00000137801, ENSG00000142871, ENSG00000156299, ENSG00000164400, ENSG00000168685, ENSG00000171388, ENSG00000196776, ENSG00000232810, ENSG0000…
75	Upregulated	5.35e-05	126	4782	1.46896	Cell differentiation	https://amigo.geneontology.org/amigo/term/GO:0030154	ENSG00000041982, ENSG00000125844, ENSG00000138623, ENSG00000011201, ENSG00000049759, ENSG00000077264, ENSG00000087494, ENSG00000101335, ENSG00000105290, ENSG00000111186, ENSG00000112183, ENSG00000112276, ENSG00000118515, ENSG00000118523, ENSG00000118785, ENSG00000125398, ENSG00000125538, ENSG00000130827, ENSG00000131711, ENSG00000131737, ENSG00000134363, ENSG00000135111, ENSG00000142871, ENSG0000…
76	Upregulated	5.39e-05	126	4783	1.46841	Cellular developmental process	https://amigo.geneontology.org/amigo/term/GO:0048869	ENSG00000041982, ENSG00000125844, ENSG00000138623, ENSG00000011201, ENSG00000049759, ENSG00000077264, ENSG00000087494, ENSG00000101335, ENSG00000105290, ENSG00000111186, ENSG00000112183, ENSG00000112276, ENSG00000118515, ENSG00000118523, ENSG00000118785, ENSG00000125398, ENSG00000125538, ENSG00000130827, ENSG00000131711, ENSG00000131737, ENSG00000134363, ENSG00000135111, ENSG00000142871, ENSG0000…
77	Upregulated	7.48e-05	31	824	2.58851	Chemical synaptic transmission	https://amigo.geneontology.org/amigo/term/GO:0007268	ENSG00000109738, ENSG00000117016, ENSG00000139182, ENSG00000179546, ENSG00000196517, ENSG00000130203, ENSG00000169213, ENSG00000073756, ENSG00000078401, ENSG00000101333, ENSG00000104219, ENSG00000104368, ENSG00000125538, ENSG00000131016, ENSG00000131711, ENSG00000135919, ENSG00000140937, ENSG00000155970, ENSG00000159164, ENSG00000170175, ENSG00000181104, ENSG00000183044, ENSG00000184985, ENSG0000…
78	Upregulated	7.48e-05	45	1064	2.13095	Neuron projection development	https://amigo.geneontology.org/amigo/term/GO:0031175	ENSG00000049759, ENSG00000077264, ENSG00000105290, ENSG00000118515, ENSG00000130827, ENSG00000131711, ENSG00000138623, ENSG00000153993, ENSG00000155980, ENSG00000156299, ENSG00000160145, ENSG00000162614, ENSG00000162733, ENSG00000169242, ENSG00000170381, ENSG00000171587, ENSG00000180535, ENSG00000185483, ENSG00000127603, ENSG00000130203, ENSG00000166313, ENSG00000198910, ENSG00000041982, ENSG0000…
79	Upregulated	7.48e-05	24	383	3.05063	Cell-substrate adhesion	https://amigo.geneontology.org/amigo/term/GO:0031589	ENSG00000091986, ENSG00000115414, ENSG00000127603, ENSG00000151882, ENSG00000163520, ENSG00000164171, ENSG00000100311, ENSG00000101384, ENSG00000106366, ENSG00000137801, ENSG00000169242, ENSG00000198910, ENSG00000259207, ENSG00000112276, ENSG00000118523, ENSG00000142871, ENSG00000153071, ENSG00000170381, ENSG00000170961, ENSG00000248905, ENSG00000140937, ENSG00000152894, ENSG00000156299, ENSG0000…
80	Upregulated	7.48e-05	20	322	3.48845	Erk1 and erk2 cascade	https://amigo.geneontology.org/amigo/term/GO:0070371	ENSG00000100311, ENSG00000103034, ENSG00000103811, ENSG00000115414, ENSG00000118523, ENSG00000125538, ENSG00000138623, ENSG00000142871, ENSG00000078401, ENSG00000122641, ENSG00000125398, ENSG00000131016, ENSG00000153071, ENSG00000156299, ENSG00000181104, ENSG00000259207, ENSG00000090339, ENSG00000130203, ENSG00000163491, ENSG00000232810
81	Upregulated	7.48e-05	31	824	2.58851	Anterograde trans-synaptic signaling	https://amigo.geneontology.org/amigo/term/GO:0098916	ENSG00000109738, ENSG00000117016, ENSG00000139182, ENSG00000179546, ENSG00000196517, ENSG00000130203, ENSG00000169213, ENSG00000073756, ENSG00000078401, ENSG00000101333, ENSG00000104219, ENSG00000104368, ENSG00000125538, ENSG00000131016, ENSG00000131711, ENSG00000135919, ENSG00000140937, ENSG00000155970, ENSG00000159164, ENSG00000170175, ENSG00000181104, ENSG00000183044, ENSG00000184985, ENSG0000…
82	Upregulated	8.84e-05	56	1531	1.91941	Regulation of multicellular organismal development	https://amigo.geneontology.org/amigo/term/GO:2000026	ENSG00000087494, ENSG00000106366, ENSG00000122862, ENSG00000125398, ENSG00000130827, ENSG00000137801, ENSG00000139182, ENSG00000150630, ENSG00000156299, ENSG00000171587, ENSG00000136244, ENSG00000011465, ENSG00000078401, ENSG00000092969, ENSG00000113140, ENSG00000115380, ENSG00000117525, ENSG00000122641, ENSG00000125538, ENSG00000127603, ENSG00000134363, ENSG00000135919, ENSG00000138623, ENSG0000…
83	Upregulated	8.89e-05	6	39	14.4905	Positive regulation of acute inflammatory response	https://amigo.geneontology.org/amigo/term/GO:0002675	ENSG00000145623, ENSG00000136244, ENSG00000073756, ENSG00000125538, ENSG00000132965, ENSG00000232810
84	Upregulated	8.89e-05	17	261	3.92451	Blood coagulation	https://amigo.geneontology.org/amigo/term/GO:0007596	ENSG00000101335, ENSG00000181104, ENSG00000259207, ENSG00000078098, ENSG00000106366, ENSG00000117525, ENSG00000135919, ENSG00000100311, ENSG00000130203, ENSG00000136244, ENSG00000137801, ENSG00000149131, ENSG00000184500, ENSG00000197249, ENSG00000104368, ENSG00000078401, ENSG00000164171
85	Upregulated	9.73e-05	72	2185	1.73486	Cell population proliferation	https://amigo.geneontology.org/amigo/term/GO:0008283	ENSG00000092969, ENSG00000100311, ENSG00000113070, ENSG00000120217, ENSG00000125538, ENSG00000136244, ENSG00000145623, ENSG00000147896, ENSG00000150630, ENSG00000197646, ENSG00000033327, ENSG00000078401, ENSG00000103034, ENSG00000113140, ENSG00000115414, ENSG00000117525, ENSG00000122641, ENSG00000125398, ENSG00000130203, ENSG00000135111, ENSG00000137801, ENSG00000142871, ENSG00000152894, ENSG0000…
86	Upregulated	0.000106	17	268	3.86763	Coagulation	https://amigo.geneontology.org/amigo/term/GO:0050817	ENSG00000101335, ENSG00000181104, ENSG00000259207, ENSG00000078098, ENSG00000106366, ENSG00000117525, ENSG00000135919, ENSG00000100311, ENSG00000130203, ENSG00000136244, ENSG00000137801, ENSG00000149131, ENSG00000184500, ENSG00000197249, ENSG00000104368, ENSG00000078401, ENSG00000164171
87	Upregulated	0.000106	8	51	8.9703	Positive regulation of nitric oxide metabolic process	https://amigo.geneontology.org/amigo/term/GO:1904407	ENSG00000153904, ENSG00000125538, ENSG00000130203, ENSG00000232810, ENSG00000073756, ENSG00000184988, ENSG00000196689, ENSG00000078401
88	Upregulated	0.000125	17	268	3.81238	Hemostasis	https://amigo.geneontology.org/amigo/term/GO:0007599	ENSG00000101335, ENSG00000181104, ENSG00000259207, ENSG00000078098, ENSG00000106366, ENSG00000117525, ENSG00000135919, ENSG00000100311, ENSG00000130203, ENSG00000136244, ENSG00000137801, ENSG00000149131, ENSG00000184500, ENSG00000197249, ENSG00000104368, ENSG00000078401, ENSG00000164171
89	Upregulated	0.000125	28	630	2.67201	Positive regulation of cell adhesion	https://amigo.geneontology.org/amigo/term/GO:0045785	ENSG00000091986, ENSG00000107099, ENSG00000120217, ENSG00000125538, ENSG00000151882, ENSG00000163520, ENSG00000196776, ENSG00000197646, ENSG00000204257, ENSG00000231389, ENSG00000092969, ENSG00000100311, ENSG00000115414, ENSG00000135074, ENSG00000136244, ENSG00000232810, ENSG00000112299, ENSG00000142871, ENSG00000153071, ENSG00000162711, ENSG00000164171, ENSG00000168685, ENSG00000170961, ENSG0000…
90	Upregulated	0.000125	48	1233	2.02012	Neuron development	https://amigo.geneontology.org/amigo/term/GO:0048666	ENSG00000049759, ENSG00000077264, ENSG00000105290, ENSG00000118515, ENSG00000130827, ENSG00000131711, ENSG00000138623, ENSG00000145934, ENSG00000153993, ENSG00000155980, ENSG00000156299, ENSG00000160145, ENSG00000162614, ENSG00000162733, ENSG00000169242, ENSG00000170381, ENSG00000171587, ENSG00000180535, ENSG00000185483, ENSG00000137474, ENSG00000127603, ENSG00000130203, ENSG00000166313, ENSG0000…
91	Upregulated	0.00014	6	28	13.4555	Fibrinolysis	https://amigo.geneontology.org/amigo/term/GO:0042730	ENSG00000078098, ENSG00000106366, ENSG00000137801, ENSG00000149131, ENSG00000184500, ENSG00000104368
92	Upregulated	0.00014	7	57	10.4654	Acute-phase response	https://amigo.geneontology.org/amigo/term/GO:0006953	ENSG00000073756, ENSG00000115414, ENSG00000125538, ENSG00000136244, ENSG00000196689, ENSG00000197249, ENSG00000232810
93	Upregulated	0.00014	11	101	5.75595	Positive regulation of smooth muscle cell proliferation	https://amigo.geneontology.org/amigo/term/GO:0048661	ENSG00000078401, ENSG00000100311, ENSG00000136244, ENSG00000137801, ENSG00000232810, ENSG00000073756, ENSG00000113070, ENSG00000162733, ENSG00000164171, ENSG00000259207, ENSG00000154734
94	Upregulated	0.000142	10	84	6.40736	Smooth muscle cell migration	https://amigo.geneontology.org/amigo/term/GO:0014909	ENSG00000104368, ENSG00000100311, ENSG00000103034, ENSG00000106366, ENSG00000162733, ENSG00000164171, ENSG00000170961, ENSG00000259207, ENSG00000154734, ENSG00000140416
95	Upregulated	0.000142	10	81	6.40736	Positive regulation of response to wounding	https://amigo.geneontology.org/amigo/term/GO:1903036	ENSG00000181104, ENSG00000117525, ENSG00000065534, ENSG00000106366, ENSG00000137801, ENSG00000162733, ENSG00000113070, ENSG00000163347, ENSG00000197822, ENSG00000104368
96	Upregulated	0.000158	19	424	3.40872	Lymphocyte mediated immunity	https://amigo.geneontology.org/amigo/term/GO:0002449	ENSG00000111981, ENSG00000131015, ENSG00000204516, ENSG00000125538, ENSG00000120217, ENSG00000172940, ENSG00000090339, ENSG00000103811, ENSG00000129465, ENSG00000149131, ENSG00000159403, ENSG00000162711, ENSG00000168685, ENSG00000182326, ENSG00000232810, ENSG00000101384, ENSG00000206073, ENSG00000136244, ENSG00000026751
97	Upregulated	0.000158	13	186	4.74592	T cell mediated immunity	https://amigo.geneontology.org/amigo/term/GO:0002456	ENSG00000111981, ENSG00000131015, ENSG00000204516, ENSG00000125538, ENSG00000120217, ENSG00000172940, ENSG00000090339, ENSG00000103811, ENSG00000129465, ENSG00000162711, ENSG00000168685, ENSG00000101384, ENSG00000136244
98	Upregulated	0.000158	13	179	4.74592	Positive regulation of leukocyte migration	https://amigo.geneontology.org/amigo/term/GO:0002687	ENSG00000107099, ENSG00000150630, ENSG00000078401, ENSG00000102181, ENSG00000164171, ENSG00000259207, ENSG00000090339, ENSG00000106366, ENSG00000137801, ENSG00000196776, ENSG00000232810, ENSG00000136244, ENSG00000169429
99	Upregulated	0.000158	186	8428	1.29339	Cellular response to stimulus	https://amigo.geneontology.org/amigo/term/GO:0051716	ENSG00000259207, ENSG00000088888, ENSG00000025039, ENSG00000033327, ENSG00000040199, ENSG00000050165, ENSG00000077264, ENSG00000081985, ENSG00000087494, ENSG00000092969, ENSG00000100311, ENSG00000101333, ENSG00000101460, ENSG00000103034, ENSG00000103811, ENSG00000104368, ENSG00000111186, ENSG00000113070, ENSG00000113645, ENSG00000117525, ENSG00000118515, ENSG00000118523, ENSG00000119737, ENSG0000…
100	Downregulated	4.56e-17	27	134	10.4012	Nucleosome assembly	https://amigo.geneontology.org/amigo/term/GO:0006334	ENSG00000158406, ENSG00000197061, ENSG00000275126, ENSG00000276180, ENSG00000277157, ENSG00000278637, ENSG00000104472, ENSG00000183598, ENSG00000197153, ENSG00000273983, ENSG00000274750, ENSG00000275379, ENSG00000277775, ENSG00000278828, ENSG00000286522, ENSG00000287080, ENSG00000184357, ENSG00000124635, ENSG00000180596, ENSG00000185130, ENSG00000233822, ENSG00000273703, ENSG00000274290, ENSG0000…
101	Downregulated	4.64e-15	27	156	8.65142	Nucleosome organization	https://amigo.geneontology.org/amigo/term/GO:0034728	ENSG00000158406, ENSG00000197061, ENSG00000275126, ENSG00000276180, ENSG00000277157, ENSG00000278637, ENSG00000104472, ENSG00000183598, ENSG00000197153, ENSG00000273983, ENSG00000274750, ENSG00000275379, ENSG00000277775, ENSG00000278828, ENSG00000286522, ENSG00000287080, ENSG00000184357, ENSG00000124635, ENSG00000180596, ENSG00000185130, ENSG00000233822, ENSG00000273703, ENSG00000274290, ENSG0000…
102	Downregulated	3.69e-10	29	266	5.15167	Protein-dna complex assembly	https://amigo.geneontology.org/amigo/term/GO:0065004	ENSG00000158406, ENSG00000197061, ENSG00000275126, ENSG00000276180, ENSG00000277157, ENSG00000278637, ENSG00000104472, ENSG00000183598, ENSG00000197153, ENSG00000273983, ENSG00000274750, ENSG00000275379, ENSG00000277775, ENSG00000278828, ENSG00000286522, ENSG00000287080, ENSG00000153044, ENSG00000184357, ENSG00000124635, ENSG00000164758, ENSG00000180596, ENSG00000185130, ENSG00000233822, ENSG0000…
103	Downregulated	3.14e-09	29	288	4.68997	Protein-dna complex organization	https://amigo.geneontology.org/amigo/term/GO:0071824	ENSG00000158406, ENSG00000197061, ENSG00000275126, ENSG00000276180, ENSG00000277157, ENSG00000278637, ENSG00000104472, ENSG00000183598, ENSG00000197153, ENSG00000273983, ENSG00000274750, ENSG00000275379, ENSG00000277775, ENSG00000278828, ENSG00000286522, ENSG00000287080, ENSG00000153044, ENSG00000184357, ENSG00000124635, ENSG00000164758, ENSG00000180596, ENSG00000185130, ENSG00000233822, ENSG0000…
104	Downregulated	1.91e-08	9	18	22.0405	Protein localization to cenp-a containing chromatin	https://amigo.geneontology.org/amigo/term/GO:0061644	ENSG00000124635, ENSG00000158406, ENSG00000197061, ENSG00000275126, ENSG00000276180, ENSG00000277075, ENSG00000277157, ENSG00000278463, ENSG00000278637
105	Downregulated	1.86e-05	12	65	7.7627	Protein localization to chromatin	https://amigo.geneontology.org/amigo/term/GO:0071168	ENSG00000160949, ENSG00000164754, ENSG00000184357, ENSG00000124635, ENSG00000158406, ENSG00000197061, ENSG00000275126, ENSG00000276180, ENSG00000277075, ENSG00000277157, ENSG00000278463, ENSG00000278637
106	Downregulated	0.00042	6	19	15.824	Negative regulation of megakaryocyte differentiation	https://amigo.geneontology.org/amigo/term/GO:0045653	ENSG00000158406, ENSG00000197061, ENSG00000275126, ENSG00000276180, ENSG00000277157, ENSG00000278637
107	Downregulated	0.00042	9	42	8.33966	Protein localization to chromosome centromeric region	https://amigo.geneontology.org/amigo/term/GO:0071459	ENSG00000124635, ENSG00000158406, ENSG00000197061, ENSG00000275126, ENSG00000276180, ENSG00000277075, ENSG00000277157, ENSG00000278463, ENSG00000278637
108	Downregulated	0.00167	7	37	9.99987	Cellular response to fatty acid	https://amigo.geneontology.org/amigo/term/GO:0071398	ENSG00000151632, ENSG00000187134, ENSG00000196139, ENSG00000062282, ENSG00000117318, ENSG00000130707, ENSG00000182621
109	Downregulated	0.00272	7	37	9.23065	Regulation of megakaryocyte differentiation	https://amigo.geneontology.org/amigo/term/GO:0045652	ENSG00000158406, ENSG00000197061, ENSG00000275126, ENSG00000276180, ENSG00000277157, ENSG00000278637, ENSG00000276600
110	Downregulated	0.00295	5	35	15.5842	Innate immune response in mucosa	https://amigo.geneontology.org/amigo/term/GO:0002227	ENSG00000124635, ENSG00000180596, ENSG00000274290, ENSG00000277224, ENSG00000278588
111	Downregulated	0.00316	42	941	2.01961	Chromatin organization	https://amigo.geneontology.org/amigo/term/GO:0006325	ENSG00000104472, ENSG00000158406, ENSG00000184270, ENSG00000196747, ENSG00000196787, ENSG00000197061, ENSG00000274997, ENSG00000275126, ENSG00000275221, ENSG00000276180, ENSG00000276368, ENSG00000277075, ENSG00000277157, ENSG00000278463, ENSG00000278637, ENSG00000104320, ENSG00000178685, ENSG00000183598, ENSG00000197153, ENSG00000273983, ENSG00000274750, ENSG00000275379, ENSG00000277775, ENSG0000…
112	Downregulated	0.0038	36	768	2.13542	Chromatin remodeling	https://amigo.geneontology.org/amigo/term/GO:0006338	ENSG00000104472, ENSG00000158406, ENSG00000184270, ENSG00000196747, ENSG00000196787, ENSG00000197061, ENSG00000274997, ENSG00000275126, ENSG00000275221, ENSG00000276180, ENSG00000276368, ENSG00000277075, ENSG00000277157, ENSG00000278463, ENSG00000278637, ENSG00000104320, ENSG00000183598, ENSG00000197153, ENSG00000273983, ENSG00000274750, ENSG00000275379, ENSG00000277775, ENSG00000278828, ENSG0000…
113	Downregulated	0.0038	8	60	7.03288	Response to fatty acid	https://amigo.geneontology.org/amigo/term/GO:0070542	ENSG00000151632, ENSG00000187134, ENSG00000196139, ENSG00000062282, ENSG00000117318, ENSG00000130707, ENSG00000182621, ENSG00000178445
114	Downregulated	0.00487	8	97	6.68981	Retinoid metabolic process	https://amigo.geneontology.org/amigo/term/GO:0001523	ENSG00000073737, ENSG00000162496, ENSG00000244122, ENSG00000121039, ENSG00000187134, ENSG00000196139, ENSG00000062282, ENSG00000143320
115	Downregulated	0.00487	20	414	2.86906	Epidermis development	https://amigo.geneontology.org/amigo/term/GO:0008544	ENSG00000136155, ENSG00000172818, ENSG00000188508, ENSG00000092295, ENSG00000169469, ENSG00000169474, ENSG00000265972, ENSG00000118898, ENSG00000136826, ENSG00000144452, ENSG00000158055, ENSG00000179593, ENSG00000186832, ENSG00000196139, ENSG00000135925, ENSG00000189143, ENSG00000143320, ENSG00000164687, ENSG00000165272, ENSG00000171346
116	Downregulated	0.00487	3	4	34.2853	Response to jasmonic acid	https://amigo.geneontology.org/amigo/term/GO:0009753	ENSG00000151632, ENSG00000187134, ENSG00000196139
117	Downregulated	0.00487	6	75	9.79579	Antibacterial humoral response	https://amigo.geneontology.org/amigo/term/GO:0019731	ENSG00000124107, ENSG00000124635, ENSG00000180596, ENSG00000274290, ENSG00000277224, ENSG00000278588
118	Downregulated	0.00487	3	25	34.2853	One-carbon compound transport	https://amigo.geneontology.org/amigo/term/GO:0019755	ENSG00000104267, ENSG00000140519, ENSG00000165272
119	Downregulated	0.00487	3	4	34.2853	Cellular response to jasmonic acid stimulus	https://amigo.geneontology.org/amigo/term/GO:0071395	ENSG00000151632, ENSG00000187134, ENSG00000196139
120	Downregulated	0.00544	7	52	7.4999	Prostaglandin metabolic process	https://amigo.geneontology.org/amigo/term/GO:0006693	ENSG00000095303, ENSG00000148344, ENSG00000151632, ENSG00000187134, ENSG00000196139, ENSG00000164687, ENSG00000168907
121	Downregulated	0.00544	11	348	4.48974	Humoral immune response	https://amigo.geneontology.org/amigo/term/GO:0006959	ENSG00000000971, ENSG00000124107, ENSG00000166278, ENSG00000124635, ENSG00000156482, ENSG00000180596, ENSG00000274290, ENSG00000277224, ENSG00000278588, ENSG00000112561, ENSG00000102760
122	Downregulated	0.00544	13	143	3.84232	Protein localization to chromosome	https://amigo.geneontology.org/amigo/term/GO:0034502	ENSG00000104320, ENSG00000160949, ENSG00000164754, ENSG00000184357, ENSG00000124635, ENSG00000158406, ENSG00000197061, ENSG00000275126, ENSG00000276180, ENSG00000277075, ENSG00000277157, ENSG00000278463, ENSG00000278637
123	Downregulated	0.00544	5	33	12.2447	Retinoic acid metabolic process	https://amigo.geneontology.org/amigo/term/GO:0042573	ENSG00000244122, ENSG00000073737, ENSG00000196139, ENSG00000121039, ENSG00000143320
124	Downregulated	0.00592	7	53	7.27263	Prostanoid metabolic process	https://amigo.geneontology.org/amigo/term/GO:0006692	ENSG00000095303, ENSG00000148344, ENSG00000151632, ENSG00000187134, ENSG00000196139, ENSG00000164687, ENSG00000168907
125	Downregulated	0.00615	8	102	6.09516	Diterpenoid metabolic process	https://amigo.geneontology.org/amigo/term/GO:0016101	ENSG00000073737, ENSG00000162496, ENSG00000244122, ENSG00000121039, ENSG00000187134, ENSG00000196139, ENSG00000062282, ENSG00000143320
126	Downregulated	0.00708	5	48	11.4284	Mucosal immune response	https://amigo.geneontology.org/amigo/term/GO:0002385	ENSG00000124635, ENSG00000180596, ENSG00000274290, ENSG00000277224, ENSG00000278588
127	Downregulated	0.00717	6	88	8.57132	Keratinization	https://amigo.geneontology.org/amigo/term/GO:0031424	ENSG00000092295, ENSG00000118898, ENSG00000144452, ENSG00000169469, ENSG00000169474, ENSG00000186832
128	Downregulated	0.00933	16	223	3.06461	Telomere organization	https://amigo.geneontology.org/amigo/term/GO:0032200	ENSG00000104320, ENSG00000136826, ENSG00000158406, ENSG00000197061, ENSG00000197153, ENSG00000273983, ENSG00000274750, ENSG00000275126, ENSG00000275379, ENSG00000276180, ENSG00000277157, ENSG00000277775, ENSG00000278637, ENSG00000278828, ENSG00000286522, ENSG00000287080
129	Downregulated	0.0115	11	190	4.01211	Monocarboxylic acid transport	https://amigo.geneontology.org/amigo/term/GO:0015718	ENSG00000118596, ENSG00000143320, ENSG00000164687, ENSG00000165449, ENSG00000120992, ENSG00000101187, ENSG00000101188, ENSG00000108984, ENSG00000148344, ENSG00000168907, ENSG00000187134
130	Downregulated	0.0121	5	52	10.0839	Organ or tissue specific immune response	https://amigo.geneontology.org/amigo/term/GO:0002251	ENSG00000124635, ENSG00000180596, ENSG00000274290, ENSG00000277224, ENSG00000278588
131	Downregulated	0.0123	27	740	2.20405	Negative regulation of cell differentiation	https://amigo.geneontology.org/amigo/term/GO:0045596	ENSG00000025434, ENSG00000106004, ENSG00000158406, ENSG00000171476, ENSG00000197061, ENSG00000204624, ENSG00000233608, ENSG00000275126, ENSG00000276180, ENSG00000277157, ENSG00000278637, ENSG00000075213, ENSG00000076770, ENSG00000078900, ENSG00000100985, ENSG00000109906, ENSG00000116741, ENSG00000117318, ENSG00000149922, ENSG00000164056, ENSG00000175602, ENSG00000185630, ENSG00000245848, ENSG0000…
132	Downregulated	0.0132	17	335	2.82937	Skin development	https://amigo.geneontology.org/amigo/term/GO:0043588	ENSG00000092295, ENSG00000136155, ENSG00000169469, ENSG00000169474, ENSG00000265972, ENSG00000118898, ENSG00000136826, ENSG00000144452, ENSG00000158055, ENSG00000165300, ENSG00000172818, ENSG00000179593, ENSG00000186832, ENSG00000196139, ENSG00000135925, ENSG00000189143, ENSG00000165272
133	Downregulated	0.0134	8	115	5.27466	Terpenoid metabolic process	https://amigo.geneontology.org/amigo/term/GO:0006721	ENSG00000073737, ENSG00000162496, ENSG00000244122, ENSG00000121039, ENSG00000187134, ENSG00000196139, ENSG00000062282, ENSG00000143320
134	Downregulated	0.0134	8	118	5.27466	Primary alcohol metabolic process	https://amigo.geneontology.org/amigo/term/GO:0034308	ENSG00000073737, ENSG00000151632, ENSG00000187134, ENSG00000196139, ENSG00000121039, ENSG00000062282, ENSG00000196511, ENSG00000162496
135	Downregulated	0.0168	5	32	9.02244	Prostaglandin biosynthetic process	https://amigo.geneontology.org/amigo/term/GO:0001516	ENSG00000095303, ENSG00000148344, ENSG00000164687, ENSG00000168907, ENSG00000196139
136	Downregulated	0.0168	7	189	5.85358	Antimicrobial humoral response	https://amigo.geneontology.org/amigo/term/GO:0019730	ENSG00000124107, ENSG00000124635, ENSG00000156482, ENSG00000180596, ENSG00000274290, ENSG00000277224, ENSG00000278588
137	Downregulated	0.0168	5	32	9.02244	Prostanoid biosynthetic process	https://amigo.geneontology.org/amigo/term/GO:0046457	ENSG00000095303, ENSG00000148344, ENSG00000164687, ENSG00000168907, ENSG00000196139
138	Downregulated	0.0168	33	1002	1.96086	Negative regulation of developmental process	https://amigo.geneontology.org/amigo/term/GO:0051093	ENSG00000025434, ENSG00000102760, ENSG00000106004, ENSG00000136826, ENSG00000137573, ENSG00000158406, ENSG00000171476, ENSG00000197061, ENSG00000204624, ENSG00000233608, ENSG00000275126, ENSG00000276180, ENSG00000277157, ENSG00000278637, ENSG00000075213, ENSG00000076770, ENSG00000078900, ENSG00000100985, ENSG00000109906, ENSG00000116741, ENSG00000117318, ENSG00000120963, ENSG00000149922, ENSG0000…
139	Downregulated	0.0168	6	140	7.09351	Antimicrobial humoral immune response mediated by antimicrobial peptide	https://amigo.geneontology.org/amigo/term/GO:0061844	ENSG00000124635, ENSG00000156482, ENSG00000180596, ENSG00000274290, ENSG00000277224, ENSG00000278588
140	Downregulated	0.0193	11	184	3.66153	Keratinocyte differentiation	https://amigo.geneontology.org/amigo/term/GO:0030216	ENSG00000092295, ENSG00000136155, ENSG00000169469, ENSG00000169474, ENSG00000265972, ENSG00000118898, ENSG00000144452, ENSG00000179593, ENSG00000186832, ENSG00000196139, ENSG00000165272
141	Downregulated	0.0227	20	605	2.41446	Regulation of hormone levels	https://amigo.geneontology.org/amigo/term/GO:0010817	ENSG00000073737, ENSG00000151632, ENSG00000187134, ENSG00000196139, ENSG00000204228, ENSG00000244122, ENSG00000121039, ENSG00000164404, ENSG00000011347, ENSG00000062282, ENSG00000101187, ENSG00000120533, ENSG00000136689, ENSG00000143320, ENSG00000144452, ENSG00000163032, ENSG00000182621, ENSG00000125798, ENSG00000114200, ENSG00000162496
142	Downregulated	0.0227	12	384	3.3449	Defense response to bacterium	https://amigo.geneontology.org/amigo/term/GO:0042742	ENSG00000124107, ENSG00000183347, ENSG00000112561, ENSG00000124635, ENSG00000156482, ENSG00000180596, ENSG00000274290, ENSG00000277224, ENSG00000278588, ENSG00000181804, ENSG00000089127, ENSG00000111335
143	Downregulated	0.0229	7	69	5.45448	Urogenital system development	https://amigo.geneontology.org/amigo/term/GO:0001655	ENSG00000164920, ENSG00000137573, ENSG00000182580, ENSG00000185630, ENSG00000206075, ENSG00000253293, ENSG00000179593
144	Downregulated	0.0243	13	266	3.11684	Epidermal cell differentiation	https://amigo.geneontology.org/amigo/term/GO:0009913	ENSG00000172818, ENSG00000092295, ENSG00000136155, ENSG00000169469, ENSG00000169474, ENSG00000265972, ENSG00000118898, ENSG00000136826, ENSG00000144452, ENSG00000179593, ENSG00000186832, ENSG00000196139, ENSG00000165272
145	Downregulated	0.0243	59	2165	1.56566	Tissue development	https://amigo.geneontology.org/amigo/term/GO:0009888	ENSG00000075213, ENSG00000078114, ENSG00000110693, ENSG00000136155, ENSG00000149922, ENSG00000171346, ENSG00000172818, ENSG00000178860, ENSG00000186832, ENSG00000188508, ENSG00000092295, ENSG00000102760, ENSG00000109906, ENSG00000169469, ENSG00000169474, ENSG00000187134, ENSG00000265972, ENSG00000004399, ENSG00000062282, ENSG00000100985, ENSG00000104267, ENSG00000106004, ENSG00000106541, ENSG0000…
146	Downregulated	0.0246	4	20	11.4284	Progesterone metabolic process	https://amigo.geneontology.org/amigo/term/GO:0042448	ENSG00000151632, ENSG00000187134, ENSG00000196139, ENSG00000073737
147	Downregulated	0.027	6	52	6.23369	Unsaturated fatty acid biosynthetic process	https://amigo.geneontology.org/amigo/term/GO:0006636	ENSG00000095303, ENSG00000148344, ENSG00000179593, ENSG00000164687, ENSG00000168907, ENSG00000196139
148	Downregulated	0.027	33	967	1.88569	Carboxylic acid metabolic process	https://amigo.geneontology.org/amigo/term/GO:0019752	ENSG00000095303, ENSG00000104325, ENSG00000104524, ENSG00000108578, ENSG00000115758, ENSG00000123453, ENSG00000130005, ENSG00000130707, ENSG00000135821, ENSG00000148344, ENSG00000151632, ENSG00000160867, ENSG00000178445, ENSG00000179593, ENSG00000187134, ENSG00000196139, ENSG00000244122, ENSG00000073737, ENSG00000144908, ENSG00000108479, ENSG00000120992, ENSG00000121039, ENSG00000140876, ENSG0000…
149	Downregulated	0.0307	7	72	5.10632	Megakaryocyte differentiation	https://amigo.geneontology.org/amigo/term/GO:0030219	ENSG00000158406, ENSG00000197061, ENSG00000275126, ENSG00000276180, ENSG00000277157, ENSG00000278637, ENSG00000276600
150	Downregulated	0.032	8	127	4.42391	Fatty acid transport	https://amigo.geneontology.org/amigo/term/GO:0015908	ENSG00000143320, ENSG00000164687, ENSG00000120992, ENSG00000101187, ENSG00000101188, ENSG00000108984, ENSG00000148344, ENSG00000168907
151	Downregulated	0.0344	3	9	17.1426	Retinoic acid biosynthetic process	https://amigo.geneontology.org/amigo/term/GO:0002138	ENSG00000073737, ENSG00000196139, ENSG00000121039
152	Downregulated	0.0344	3	10	17.1426	Diterpenoid biosynthetic process	https://amigo.geneontology.org/amigo/term/GO:0016102	ENSG00000073737, ENSG00000196139, ENSG00000121039
153	Downregulated	0.0344	33	989	1.84872	Oxoacid metabolic process	https://amigo.geneontology.org/amigo/term/GO:0043436	ENSG00000095303, ENSG00000104325, ENSG00000104524, ENSG00000108578, ENSG00000115758, ENSG00000123453, ENSG00000130005, ENSG00000130707, ENSG00000135821, ENSG00000148344, ENSG00000151632, ENSG00000160867, ENSG00000178445, ENSG00000179593, ENSG00000187134, ENSG00000196139, ENSG00000244122, ENSG00000073737, ENSG00000144908, ENSG00000108479, ENSG00000120992, ENSG00000121039, ENSG00000140876, ENSG0000…
154	Downregulated	0.0356	8	131	4.28566	Icosanoid metabolic process	https://amigo.geneontology.org/amigo/term/GO:0006690	ENSG00000095303, ENSG00000148344, ENSG00000151632, ENSG00000179593, ENSG00000187134, ENSG00000196139, ENSG00000164687, ENSG00000168907
155	Downregulated	0.0356	8	102	4.28566	Negative regulation of myeloid cell differentiation	https://amigo.geneontology.org/amigo/term/GO:0045638	ENSG00000106004, ENSG00000158406, ENSG00000197061, ENSG00000275126, ENSG00000276180, ENSG00000277157, ENSG00000278637, ENSG00000109906
156	Downregulated	0.0356	12	234	3.09341	Monocarboxylic acid biosynthetic process	https://amigo.geneontology.org/amigo/term/GO:0072330	ENSG00000095303, ENSG00000130005, ENSG00000148344, ENSG00000160867, ENSG00000179593, ENSG00000073737, ENSG00000196139, ENSG00000121039, ENSG00000164687, ENSG00000168907, ENSG00000204228, ENSG00000025434
157	Downregulated	0.036	33	995	1.83671	Organic acid metabolic process	https://amigo.geneontology.org/amigo/term/GO:0006082	ENSG00000095303, ENSG00000104325, ENSG00000104524, ENSG00000108578, ENSG00000115758, ENSG00000123453, ENSG00000130005, ENSG00000130707, ENSG00000135821, ENSG00000148344, ENSG00000151632, ENSG00000160867, ENSG00000178445, ENSG00000179593, ENSG00000187134, ENSG00000196139, ENSG00000244122, ENSG00000073737, ENSG00000144908, ENSG00000108479, ENSG00000120992, ENSG00000121039, ENSG00000140876, ENSG0000…
158	Downregulated	0.0414	9	181	3.76302	Olefinic compound metabolic process	https://amigo.geneontology.org/amigo/term/GO:0120254	ENSG00000073737, ENSG00000095303, ENSG00000151632, ENSG00000179593, ENSG00000187134, ENSG00000196139, ENSG00000121039, ENSG00000062282, ENSG00000162496
159	Downregulated	0.0431	15	371	2.61055	Carboxylic acid transport	https://amigo.geneontology.org/amigo/term/GO:0046942	ENSG00000118596, ENSG00000143320, ENSG00000164687, ENSG00000164933, ENSG00000165449, ENSG00000197147, ENSG00000120992, ENSG00000149150, ENSG00000101187, ENSG00000101188, ENSG00000108984, ENSG00000116741, ENSG00000148344, ENSG00000168907, ENSG00000187134
160	Downregulated	0.0433	15	372	2.59737	Organic acid transport	https://amigo.geneontology.org/amigo/term/GO:0015849	ENSG00000118596, ENSG00000143320, ENSG00000164687, ENSG00000164933, ENSG00000165449, ENSG00000197147, ENSG00000120992, ENSG00000149150, ENSG00000101187, ENSG00000101188, ENSG00000108984, ENSG00000116741, ENSG00000148344, ENSG00000168907, ENSG00000187134
161	Downregulated	0.0433	26	800	1.98093	Epithelial cell differentiation	https://amigo.geneontology.org/amigo/term/GO:0030855	ENSG00000171346, ENSG00000172818, ENSG00000186832, ENSG00000092295, ENSG00000136155, ENSG00000169469, ENSG00000169474, ENSG00000187134, ENSG00000265972, ENSG00000100985, ENSG00000106004, ENSG00000106541, ENSG00000117318, ENSG00000118898, ENSG00000136826, ENSG00000144452, ENSG00000164056, ENSG00000179593, ENSG00000182621, ENSG00000245848, ENSG00000151632, ENSG00000196139, ENSG00000078900, ENSG0000…
162	Downregulated	0.0433	8	120	4.09376	Unsaturated fatty acid metabolic process	https://amigo.geneontology.org/amigo/term/GO:0033559	ENSG00000095303, ENSG00000148344, ENSG00000151632, ENSG00000179593, ENSG00000187134, ENSG00000196139, ENSG00000164687, ENSG00000168907
163	Downregulated	0.0433	5	66	6.85706	Retinol metabolic process	https://amigo.geneontology.org/amigo/term/GO:0042572	ENSG00000073737, ENSG00000121039, ENSG00000062282, ENSG00000196139, ENSG00000162496
164	Downregulated	0.0436	2	15	34.2853	Carbon dioxide transport	https://amigo.geneontology.org/amigo/term/GO:0015670	ENSG00000104267, ENSG00000140519
165	Downregulated	0.0436	3	10	14.6937	Polyketide metabolic process	https://amigo.geneontology.org/amigo/term/GO:0030638	ENSG00000151632, ENSG00000187134, ENSG00000196139
166	Downregulated	0.0436	3	10	14.6937	Aminoglycoside antibiotic metabolic process	https://amigo.geneontology.org/amigo/term/GO:0030647	ENSG00000151632, ENSG00000187134, ENSG00000196139
167	Downregulated	0.0436	5	42	6.59332	Forelimb morphogenesis	https://amigo.geneontology.org/amigo/term/GO:0035136	ENSG00000109906, ENSG00000121039, ENSG00000141622, ENSG00000143320, ENSG00000164920
168	Downregulated	0.0436	11	273	3.11684	Hormone metabolic process	https://amigo.geneontology.org/amigo/term/GO:0042445	ENSG00000073737, ENSG00000151632, ENSG00000187134, ENSG00000196139, ENSG00000204228, ENSG00000244122, ENSG00000121039, ENSG00000062282, ENSG00000143320, ENSG00000114200, ENSG00000162496
169	Downregulated	0.0436	3	9	14.6937	Daunorubicin metabolic process	https://amigo.geneontology.org/amigo/term/GO:0044597	ENSG00000151632, ENSG00000187134, ENSG00000196139
170	Downregulated	0.0436	3	10	14.6937	Doxorubicin metabolic process	https://amigo.geneontology.org/amigo/term/GO:0044598	ENSG00000151632, ENSG00000187134, ENSG00000196139
171	Downregulated	0.0436	2	4	34.2853	Lung goblet cell differentiation	https://amigo.geneontology.org/amigo/term/GO:0060480	ENSG00000106004, ENSG00000106541
172	Downregulated	0.0436	2	5	34.2853	Lobar bronchus epithelium development	https://amigo.geneontology.org/amigo/term/GO:0060481	ENSG00000106004, ENSG00000106541
173	Downregulated	0.0436	5	35	6.59332	Establishment of skin barrier	https://amigo.geneontology.org/amigo/term/GO:0061436	ENSG00000136826, ENSG00000144452, ENSG00000158055, ENSG00000186832, ENSG00000189143
174	Downregulated	0.0436	3	8	14.6937	Interleukin-27-mediated signaling pathway	https://amigo.geneontology.org/amigo/term/GO:0070106	ENSG00000111335, ENSG00000135114, ENSG00000089127
175	Downregulated	0.0436	2	2	34.2853	Propionyl-coa catabolic process	https://amigo.geneontology.org/amigo/term/GO:1902859	ENSG00000140876, ENSG00000167799
176	Downregulated	0.0436	4	30	9.14274	Regulation of cell-cell adhesion mediated by cadherin	https://amigo.geneontology.org/amigo/term/GO:2000047	ENSG00000125798, ENSG00000060656, ENSG00000102760, ENSG00000167711
177	Downregulated	0.0466	7	100	4.44439	Cholesterol homeostasis	https://amigo.geneontology.org/amigo/term/GO:0042632	ENSG00000160179, ENSG00000025434, ENSG00000007944, ENSG00000062282, ENSG00000160867, ENSG00000204624, ENSG00000187134
178	Downregulated	0.0479	16	311	2.42728	Epigenetic regulation of gene expression	https://amigo.geneontology.org/amigo/term/GO:0040029	ENSG00000184270, ENSG00000196747, ENSG00000196787, ENSG00000274997, ENSG00000275221, ENSG00000276368, ENSG00000277075, ENSG00000278463, ENSG00000197153, ENSG00000273983, ENSG00000274750, ENSG00000275379, ENSG00000277775, ENSG00000278828, ENSG00000286522, ENSG00000287080
179	Downregulated	0.0479	39	1314	1.6777	Epithelium development	https://amigo.geneontology.org/amigo/term/GO:0060429	ENSG00000149922, ENSG00000171346, ENSG00000172818, ENSG00000186832, ENSG00000092295, ENSG00000136155, ENSG00000169469, ENSG00000169474, ENSG00000187134, ENSG00000265972, ENSG00000004399, ENSG00000100985, ENSG00000104267, ENSG00000106004, ENSG00000106541, ENSG00000117318, ENSG00000118898, ENSG00000121039, ENSG00000136826, ENSG00000137573, ENSG00000144452, ENSG00000158055, ENSG00000164056, ENSG0000…
180	Downregulated	0.0499	8	137	3.86313	Isoprenoid metabolic process	https://amigo.geneontology.org/amigo/term/GO:0006720	ENSG00000073737, ENSG00000162496, ENSG00000244122, ENSG00000121039, ENSG00000187134, ENSG00000196139, ENSG00000062282, ENSG00000143320
181	Downregulated	0.0499	7	101	4.36358	Sterol homeostasis	https://amigo.geneontology.org/amigo/term/GO:0055092	ENSG00000160179, ENSG00000025434, ENSG00000007944, ENSG00000062282, ENSG00000160867, ENSG00000204624, ENSG00000187134
182	Downregulated	0.0519	12	233	2.8374	Response to ketone	https://amigo.geneontology.org/amigo/term/GO:1901654	ENSG00000025434, ENSG00000119138, ENSG00000151632, ENSG00000196139, ENSG00000130707, ENSG00000134760, ENSG00000136826, ENSG00000168209, ENSG00000170345, ENSG00000189143, ENSG00000253293, ENSG00000265972
183	Downregulated	0.0592	15	346	2.44895	Carboxylic acid biosynthetic process	https://amigo.geneontology.org/amigo/term/GO:0046394	ENSG00000095303, ENSG00000104524, ENSG00000130005, ENSG00000130707, ENSG00000135821, ENSG00000148344, ENSG00000160867, ENSG00000179593, ENSG00000073737, ENSG00000196139, ENSG00000121039, ENSG00000164687, ENSG00000168907, ENSG00000204228, ENSG00000025434
184	Downregulated	0.0608	17	487	2.27676	Organic anion transport	https://amigo.geneontology.org/amigo/term/GO:0015711	ENSG00000101187, ENSG00000118596, ENSG00000143320, ENSG00000164687, ENSG00000164933, ENSG00000165449, ENSG00000197147, ENSG00000120992, ENSG00000149150, ENSG00000101188, ENSG00000108984, ENSG00000116741, ENSG00000147804, ENSG00000148344, ENSG00000168907, ENSG00000187134, ENSG00000215883
185	Downregulated	0.0608	15	349	2.43734	Organic acid biosynthetic process	https://amigo.geneontology.org/amigo/term/GO:0016053	ENSG00000095303, ENSG00000104524, ENSG00000130005, ENSG00000130707, ENSG00000135821, ENSG00000148344, ENSG00000160867, ENSG00000179593, ENSG00000073737, ENSG00000196139, ENSG00000121039, ENSG00000164687, ENSG00000168907, ENSG00000204228, ENSG00000025434
186	Downregulated	0.0608	5	59	5.91125	Cell-cell adhesion mediated by cadherin	https://amigo.geneontology.org/amigo/term/GO:0044331	ENSG00000179242, ENSG00000125798, ENSG00000060656, ENSG00000102760, ENSG00000167711
187	Downregulated	0.0608	5	62	5.91125	Icosanoid biosynthetic process	https://amigo.geneontology.org/amigo/term/GO:0046456	ENSG00000095303, ENSG00000148344, ENSG00000164687, ENSG00000168907, ENSG00000196139
188	Downregulated	0.0608	5	70	5.91125	Icosanoid transport	https://amigo.geneontology.org/amigo/term/GO:0071715	ENSG00000101187, ENSG00000101188, ENSG00000108984, ENSG00000148344, ENSG00000168907
189	Downregulated	0.0797	3	17	11.4284	Positive regulation of cell-cell adhesion mediated by cadherin	https://amigo.geneontology.org/amigo/term/GO:2000049	ENSG00000125798, ENSG00000060656, ENSG00000167711
190	Downregulated	0.0896	6	157	4.47199	Defense response to gram-positive bacterium	https://amigo.geneontology.org/amigo/term/GO:0050830	ENSG00000183347, ENSG00000124635, ENSG00000180596, ENSG00000274290, ENSG00000277224, ENSG00000278588
191	Downregulated	0.0959	4	42	6.85706	C21-steroid hormone metabolic process	https://amigo.geneontology.org/amigo/term/GO:0008207	ENSG00000151632, ENSG00000187134, ENSG00000196139, ENSG00000073737
192	Downregulated	0.0959	101	4782	1.28586	Cell differentiation	https://amigo.geneontology.org/amigo/term/GO:0030154	ENSG00000004399, ENSG00000018236, ENSG00000025434, ENSG00000075213, ENSG00000078114, ENSG00000087842, ENSG00000106852, ENSG00000107731, ENSG00000110693, ENSG00000117318, ENSG00000125798, ENSG00000135925, ENSG00000141622, ENSG00000149922, ENSG00000153292, ENSG00000165300, ENSG00000171346, ENSG00000172818, ENSG00000179111, ENSG00000182580, ENSG00000185630, ENSG00000186832, ENSG00000196155, ENSG0000…
193	Downregulated	0.0959	23	668	1.89558	Monocarboxylic acid metabolic process	https://amigo.geneontology.org/amigo/term/GO:0032787	ENSG00000095303, ENSG00000104325, ENSG00000130005, ENSG00000148344, ENSG00000151632, ENSG00000160867, ENSG00000179593, ENSG00000187134, ENSG00000196139, ENSG00000244122, ENSG00000073737, ENSG00000108479, ENSG00000120992, ENSG00000121039, ENSG00000140876, ENSG00000143320, ENSG00000164687, ENSG00000168209, ENSG00000168907, ENSG00000204228, ENSG00000025434, ENSG00000196511, ENSG00000167799
194	Downregulated	0.0959	2	3	22.8569	Butyryl-coa catabolic process	https://amigo.geneontology.org/amigo/term/GO:0044580	ENSG00000140876, ENSG00000167799
195	Downregulated	0.0959	2	3	22.8569	Acetyl-coa catabolic process	https://amigo.geneontology.org/amigo/term/GO:0046356	ENSG00000140876, ENSG00000167799
196	Downregulated	0.0959	101	4783	1.28538	Cellular developmental process	https://amigo.geneontology.org/amigo/term/GO:0048869	ENSG00000004399, ENSG00000018236, ENSG00000025434, ENSG00000075213, ENSG00000078114, ENSG00000087842, ENSG00000106852, ENSG00000107731, ENSG00000110693, ENSG00000117318, ENSG00000125798, ENSG00000135925, ENSG00000141622, ENSG00000149922, ENSG00000153292, ENSG00000165300, ENSG00000171346, ENSG00000172818, ENSG00000179111, ENSG00000182580, ENSG00000185630, ENSG00000186832, ENSG00000196155, ENSG0000…
197	Downregulated	0.0959	2	6	22.8569	Lobar bronchus development	https://amigo.geneontology.org/amigo/term/GO:0060482	ENSG00000106004, ENSG00000106541
198	Downregulated	0.0959	2	3	22.8569	Cellular response to oleic acid	https://amigo.geneontology.org/amigo/term/GO:0071400	ENSG00000062282, ENSG00000130707
199	Downregulated	0.0959	2	5	22.8569	Retrograde trans-synaptic signaling by lipid	https://amigo.geneontology.org/amigo/term/GO:0098920	ENSG00000164687, ENSG00000182621
