# Supplementary material for: HPV8-E6 drives coordinated transcriptional and epigenetic reprogramming of keratinocytes
Source: Tumour Virus Res. 2026 Jul 13;22:200348. doi: 10.1016/j.tvr.2026.200348 (PMC13383346; doi:10.1016/j.tvr.2026.200348)
Supplement: Supplementary Table 4 — miRNA identifiers and changes identified by small RNA sequencing. [file mmc8.xlsx]

## Sheet: Sheet1
MirGeneDB ID	miRBase ID	IPA symbol	baseMean	log2FoldChange	lfcSE	stat	pvalue	padj
Hsa-Mir-328_3p	hsa-mir-328-3p	miR-328-3p (and other miRNAs w/seed UGGCCCU)	4.36182	-5.69617	1.76158	-3.23356	0.00122258	0.00387649
Hsa-Let-7-P2b3_5p	hsa-mir-98-5p	let-7a-5p (and other miRNAs w/seed GAGGUAG)	15.9659	-2.64868	0.575636	-4.6013	4.19855e-06	2.09927e-05
Hsa-Mir-423_5p	hsa-mir-423-5p	miR-423-5p (and other miRNAs w/seed GAGGGGC)	633.107	-2.22457	0.387545	-5.74017	9.45818e-09	6.83091e-08
Hsa-Let-7-P2b2_5p	hsa-let-7b-5p	let-7a-5p (and other miRNAs w/seed GAGGUAG)	1152.11	-2.09572	0.160838	-13.03	8.26104e-39	1.07394e-36
Hsa-Mir-744_5p	hsa-mir-744-5p	miR-744-5p (and other miRNAs w/seed GCGGGGC)	87.1062	-2.04709	0.245508	-8.33816	7.54523e-17	1.40126e-15
Hsa-Let-7-P2c3_5p	hsa-let-7g-5p	let-7a-5p (and other miRNAs w/seed GAGGUAG)	106.172	-2.00428	0.226699	-8.84113	9.47514e-19	2.05295e-17
Hsa-Let-7-P1c_5p	hsa-let-7c-5p	let-7a-5p (and other miRNAs w/seed GAGGUAG)	20.092	-1.9732	0.440479	-4.47966	7.47611e-06	3.59961e-05
Hsa-Let-7-P1b_5p	hsa-let-7b-5p	let-7a-5p (and other miRNAs w/seed GAGGUAG)	291.081	-1.88587	0.185436	-10.1699	2.70081e-24	8.77763e-23
Hsa-Let-7-P2c1_3p*	hsa-let-7d-3p	let-7d-3p (miRNAs w/seed UAUACGA)	64.4057	-1.87837	0.256828	-7.31371	2.59864e-13	3.07111e-12
Hsa-Let-7-P2c1_5p	hsa-let-7d-5p	let-7a-5p (and other miRNAs w/seed GAGGUAG)	58.5427	-1.78199	0.258468	-6.89441	5.4089e-12	5.4089e-11
Hsa-Let-7-P1a_5p/P2a1_5p/P2a2_5p	hsa-let-7a-5p	let-7a-5p (and other miRNAs w/seed GAGGUAG)	1250.75	-1.72534	0.151858	-11.3615	6.49979e-30	2.81658e-28
Hsa-Mir-1910_5p*	hsa-mir-1910-5p	miR-1910-5p (miRNAs w/seed CAGUCCU)	53.0109	-1.7045	0.265014	-6.43175	1.26145e-10	1.09326e-09
Hsa-Mir-193-P1a_5p	hsa-mir-193b-5p	miR-193b-5p (miRNAs w/seed GGGGUUU)	21.271	-1.5604	0.419078	-3.72342	0.00019654	0.000690545
Hsa-Mir-1180_3p	hsa-mir-1180-3p	miR-1180-3p (miRNAs w/seed UUCCGGC)	47.6699	-1.54243	0.276735	-5.57368	2.49408e-08	1.70648e-07
Hsa-Mir-378_3p	hsa-mir-378a-3p	miR-378a-3p (and other miRNAs w/seed CUGGACU)	202.874	-1.35411	0.182169	-7.43324	1.05971e-13	1.37762e-12
Hsa-Mir-196-P1_5p/P2_5p	hsa-mir-196b-5p	miR-196a-5p (and other miRNAs w/seed AGGUAGU)	13.94	-1.34465	0.516609	-2.60283	0.00924584	0.0261296
Hsa-Let-7-P2c2_5p	hsa-let-7i-5p	let-7a-5p (and other miRNAs w/seed GAGGUAG)	198.71	-1.33744	0.17436	-7.67061	1.71186e-14	2.47269e-13
Hsa-Let-7-P2a3_5p	hsa-let-7f-5p	let-7a-5p (and other miRNAs w/seed GAGGUAG)	65.3709	-1.26791	0.262267	-4.8344	1.33545e-06	7.54821e-06
Hsa-Mir-423_3p	hsa-mir-423-3p	miR-423-3p (miRNAs w/seed GCUCGGU)	735.592	-1.10188	0.177015	-6.2248	4.82159e-10	3.91754e-09
Hsa-Mir-584_5p	hsa-mir-584-5p	miR-584-5p (and other miRNAs w/seed UAUGGUU)	27.5388	-1.08429	0.372688	-2.90938	0.00362151	0.0109488
Hsa-Mir-92-P1a_3p/P1b_3p	hsa-mir-92a-3p	miR-92a-3p (and other miRNAs w/seed AUUGCAC)	5586.26	-1.04907	0.130757	-8.02308	1.03122e-15	1.67573e-14
Hsa-Mir-1307_3p	hsa-mir-1307-3p	miR-1307-3p (miRNAs w/seed CUCGGCG)	63.7404	-1.00604	0.235338	-4.27486	1.91257e-05	8.02044e-05
Hsa-Mir-221-P1_3p	hsa-mir-222-3p	miR-221-3p (and other miRNAs w/seed GCUACAU)	103.344	-0.945634	0.20135	-4.69646	2.64706e-06	1.43383e-05
Hsa-Mir-486_5p	hsa-mir-486-5p	miR-486-5p (and other miRNAs w/seed CCUGUAC)	129.262	-0.796466	0.184277	-4.32212	1.54537e-05	6.92754e-05
Hsa-Mir-221-P2_3p	hsa-mir-221-3p	miR-221-3p (and other miRNAs w/seed GCUACAU)	918.216	-0.760482	0.176613	-4.30593	1.66283e-05	7.2056e-05
Hsa-Mir-30-P1c_5p	hsa-mir-30c-5p	miR-30c-5p (and other miRNAs w/seed GUAAACA)	242.686	-0.697387	0.172564	-4.04131	5.31527e-05	0.000209389
Hsa-Mir-181-P2a_5p/P2b_5p	hsa-mir-181b-5p	miR-181a-5p (and other miRNAs w/seed ACAUUCA)	572.074	-0.644098	0.160918	-4.00264	6.264e-05	0.000239506
Hsa-Mir-22-P1a_3p	hsa-mir-22-3p	miR-22-3p (miRNAs w/seed AGCUGCC)	185.643	0.729739	0.204426	3.5697	0.000357396	0.00119132
Hsa-Mir-92-P2c_3p	hsa-mir-363-3p	miR-92a-3p (and other miRNAs w/seed AUUGCAC)	60.8192	0.808561	0.239697	3.37326	0.000742837	0.00241422
Hsa-Mir-28-P2_3p	hsa-mir-28-3p	miR-28-3p (and other miRNAs w/seed ACUAGAU)	184.219	0.851079	0.181971	4.67701	2.91086e-06	1.51364e-05
Hsa-Mir-205-P1_5p	hsa-mir-205-5p	miR-205-5p (and other miRNAs w/seed CCUUCAU)	2244.83	0.874693	0.131191	6.66735	2.60459e-11	2.41855e-10
Hsa-Mir-17-P1c_5p	hsa-mir-106a-5p	miR-17-5p (and other miRNAs w/seed AAAGUGC)	71.8322	0.888384	0.2269	3.91531	9.02871e-05	0.000335352
Hsa-Mir-21_3p*	hsa-mir-21-3p	miR-122b-3p (and other miRNAs w/seed AACACCA)	87.9964	1.16336	0.215077	5.40906	6.33558e-08	3.92202e-07
Hsa-Mir-10-P2b_3p*	hsa-mir-99b-3p	miR-99a-3p (and other miRNAs w/seed AAGCUCG)	15.3328	1.28138	0.532141	2.40797	0.0160415	0.0443701
Hsa-Mir-149_5p	hsa-mir-149-5p	miR-149-5p (miRNAs w/seed CUGGCUC)	18.1747	1.48874	0.481415	3.09242	0.00198532	0.00614505
Hsa-Mir-210_5p*	hsa-mir-210-5p	miR-3070-5p (and other miRNAs w/seed GCCCCUG)	20.3189	1.70406	0.462866	3.68153	0.00023184	0.000793138
Hsa-Mir-29-P1a_3p	hsa-mir-29a-3p	miR-29b-3p (and other miRNAs w/seed AGCACCA)	23.6493	1.74421	0.40345	4.32323	1.53763e-05	6.92754e-05
Hsa-Mir-10-P1a_5p	hsa-mir-10b-5p	miR-10a-5p (and other miRNAs w/seed ACCCUGU)	23.1702	1.85355	0.450444	4.11494	3.87275e-05	0.00015733
Hsa-Mir-10-P2b_5p	hsa-mir-99b-5p	miR-100-5p (and other miRNAs w/seed ACCCGUA)	185.62	1.97628	0.218431	9.0476	1.46139e-19	3.79961e-18
Hsa-Mir-10-P2a_5p	hsa-mir-10a-5p	miR-10a-5p (and other miRNAs w/seed ACCCUGU)	61.538	1.9922	0.278926	7.1424	9.17167e-13	9.93597e-12
Hsa-Mir-30-P1b_5p	hsa-mir-30a-5p	miR-30c-5p (and other miRNAs w/seed GUAAACA)	19.1941	2.46401	0.495942	4.96835	6.75246e-07	3.99009e-06
Hsa-Mir-96-P2_5p	hsa-mir-182-5p	miR-182-5p (and other miRNAs w/seed UUGGCAA)	202.931	2.75876	0.213509	12.921	3.42517e-38	2.22636e-36
Hsa-Mir-146-P2_5p	hsa-mir-146a-5p	miR-146a-5p (and other miRNAs w/seed GAGAACU)	9.15287	3.99506	1.06003	3.76881	0.000164031	0.000592334
Hsa-Mir-9-P1_5p/P2_5p/P3_5p	hsa-mir-9-5p	miR-9-5p (and other miRNAs w/seed CUUUGGU)	3.52675	5.15649	1.94159	2.65581	0.00791174	0.0228562
Hsa-Mir-181-P1c_5p	hsa-mir-181c-5p	miR-181a-5p (and other miRNAs w/seed ACAUUCA)	3.72153	5.23236	1.89411	2.76243	0.00573722	0.0169509
Hsa-Mir-143_3p	hsa-mir-143-3p	miR-143-3p (and other miRNAs w/seed GAGAUGA)	24.6749	5.51544	0.890363	6.19459	5.84359e-10	4.46863e-09
Hsa-Mir-127_3p	hsa-mir-127-3p	miR-127-3p (miRNAs w/seed CGGAUCC)	12.2228	6.94381	1.27547	5.4441	5.20694e-08	3.38451e-07
