# Supplementary material for: HPV8-E6 drives coordinated transcriptional and epigenetic reprogramming of keratinocytes
Source: Tumour Virus Res. 2026 Jul 13;22:200348. doi: 10.1016/j.tvr.2026.200348 (PMC13383346; doi:10.1016/j.tvr.2026.200348)
Supplement: Supplementary Table 5 — DMRs identified in HPV8 oncogene-expressing keratinocytes. WGBS of N/TERT keratinocytes expressing HPV8-E6, -E7 or -E6/E7 identified genomic regions with significant methylation changes relative to controls (absolute methylation ≥0.15). Listed are chromosomal coordinates, mean methylation differences, statistical significance and direction of methylation (hyper- or hypomethylated DMRs). Separate sheets report comparison of DMRs between different HPV8 oncogene conditions and controls. [file mmc9.xlsx]

## Sheet: E6_vs_C_DMRs_bsseq_filtered
chr	start	end	idxStart	idxEnd	cluster	n	width	invdensity	areaStat	maxStat	meanDiff	group1 (E6),mean	group2 (Control),mean	tstat,sd	direction
18	46084969	46087874	16614159	16614210	1064938	52	2906	55.8846	408.344	13.6042	-0.369469	0.507714	0.877184	0.0470385	hypo
5	134923358	134928826	6064478	6064600	2048838	123	5469	44.4634	-367.946	-2.20678	0.225924	0.585666	0.359742	0.076001	hyper
1	242189952	242191002	1519858	1519883	217667	26	1051	40.4231	233.366	9.81191	-0.413859	0.265373	0.679232	0.0461927	hypo
4	4862690	4863527	4332540	4332586	1713810	47	838	17.8298	-179.899	-2.5619	0.19361	0.655965	0.462355	0.0506905	hyper
22	33014464	33015709	18502230	18502279	1490671	50	1246	24.92	-179.652	-2.30775	0.183084	0.744186	0.561103	0.051144	hyper
4	80197139	80198430	4741935	4742003	1791111	69	1292	18.7246	176.944	2.90484	-0.222528	0.294097	0.516624	0.0864536	hypo
18	76786719	76788095	16806013	16806059	1096574	47	1377	29.2979	-176.197	-3.11651	0.189165	0.528765	0.3396	0.0504948	hyper
8	106771666	106773251	9261705	9261741	2527727	37	1586	42.8649	-171.572	-2.6696	0.224587	0.467102	0.242514	0.0483395	hyper
1	628958	631435	637	695	121	59	2478	42	-168.764	-2.27745	0.188961	0.464216	0.275255	0.0660421	hyper
12	1629643	1630750	12220093	12220143	486945	51	1108	21.7255	-168.163	-2.2421	0.218228	0.368692	0.150463	0.0661706	hyper
19	54461320	54462737	17462470	17462517	1139720	48	1418	29.5417	-158.481	-2.2061	0.172349	0.596909	0.424559	0.0521982	hyper
1	632168	633317	717	760	121	44	1150	26.1364	-149.855	-2.18706	0.20168	0.580166	0.378486	0.059738	hyper
16	85147912	85149643	15516388	15516432	950300	45	1732	38.4889	-149.238	-2.17575	0.154793	0.64301	0.488217	0.0466676	hyper
8	142127582	142128963	9509104	9509142	2562812	39	1382	35.4359	-147.181	-2.17831	0.160661	0.4317	0.271039	0.0425741	hyper
5	180358800	180360922	6397827	6397869	2093828	43	2123	49.3721	-147.125	-3.00288	0.160477	0.598755	0.438278	0.0469677	hyper
6	73450137	73450983	6897062	6897096	2166603	35	847	24.2	-144.511	-2.52342	0.201084	0.77235	0.571266	0.0487027	hyper
20	26349462	26353116	17700504	17700543	1413115	40	3655	91.375	-141.404	-3.13624	0.152689	0.584546	0.431857	0.043198	hyper
5	78359885	78360431	5770804	5770846	1986684	43	547	12.7209	141.168	4.30233	-0.252109	0.00647558	0.258584	0.0767998	hypo
12	56641706	56643872	12580439	12580461	540645	23	2167	94.2174	141.071	6.83609	-0.292248	0.556123	0.848371	0.0477419	hypo
22	44916128	44917833	18632182	18632226	1500255	45	1706	37.9111	133.918	3.9736	-0.156155	0.347244	0.503399	0.0524849	hypo
17	43388168	43389584	15976657	15976715	987240	59	1417	24.0169	133.772	2.60246	-0.174651	0.0112907	0.185941	0.0769767	hypo
14	59464974	59465214	13926784	13926815	760845	32	241	7.53125	-129.615	-3.78805	0.279623	0.529901	0.250278	0.0690346	hyper
16	87700139	87701216	15551238	15551269	952042	32	1078	33.6875	128.016	6.15873	-0.215832	0.617619	0.833451	0.0537208	hypo
18	80147167	80147948	16845561	16845597	1099225	37	782	21.1351	-127.77	-3.22735	0.286275	0.507191	0.220915	0.0828888	hyper
7	1360458	1362516	7495819	7495859	2269552	41	2059	50.2195	-127.372	-2.24138	0.15005	0.62159	0.471541	0.0484274	hyper
5	180313567	180314204	6397107	6397152	2093804	46	638	13.8696	-127.182	-2.18396	0.258494	0.568635	0.310141	0.0934983	hyper
17	41582889	41584461	15955638	15955677	985885	40	1573	39.325	-126.894	-2.23121	0.151377	0.524943	0.373566	0.0477937	hyper
17	32444158	32444755	15881506	15881558	977782	53	598	11.283	124.53	3.022	-0.286415	0.00973932	0.296155	0.121728	hypo
14	24375397	24377654	13735297	13735332	722932	36	2258	62.7222	-124.354	-2.74695	0.160198	0.665921	0.505724	0.0463849	hyper
10	129529776	129531624	11261452	11261486	350000	35	1849	52.8286	-123.349	-2.26566	0.171987	0.55756	0.385573	0.0488576	hyper
16	87862434	87863772	15554062	15554096	952131	35	1339	38.2571	-123.333	-2.67415	0.186785	0.46388	0.277095	0.0529498	hyper
5	80650417	80651817	5787653	5787690	1988924	38	1401	36.8684	-122.339	-2.15951	0.229449	0.61025	0.380801	0.0712682	hyper
11	74767459	74769405	11832498	11832530	423220	33	1947	59	121.995	4.50421	-0.189449	0.535167	0.724615	0.0513989	hypo
16	4327978	4328604	14951690	14951722	887685	33	627	19	-121.472	-2.65881	0.193984	0.443298	0.249314	0.0526989	hyper
19	1762295	1762944	16879418	16879454	1100241	37	650	17.5676	121.154	3.52068	-0.33261	0.0145744	0.347184	0.101606	hypo
7	75915396	75915916	7998006	7998039	2339191	34	521	15.3235	121.142	4.06504	-0.292553	0.00542453	0.297978	0.0821281	hypo
2	26401191	26402323	1771856	1771905	1168529	50	1133	22.66	120.961	2.66076	-0.19548	0.268656	0.464136	0.0806856	hypo
5	178455688	178457337	6373476	6373506	2092394	31	1650	53.2258	-120.502	-2.17944	0.18144	0.470118	0.288678	0.0468241	hyper
10	68528698	68529887	10822788	10822816	289660	29	1190	41.0345	-119.52	-2.46777	0.233534	0.696909	0.463375	0.0566643	hyper
19	10431007	10432143	17008573	17008618	1106104	46	1137	24.7174	119.252	2.99524	-0.197304	0.186579	0.383883	0.076145	hypo
12	107320086	107320398	12852503	12852527	595380	25	313	12.52	119.251	5.55797	-0.458237	0.00451737	0.462755	0.0958548	hypo
6	162035294	162036858	7391883	7391920	2261224	38	1565	41.1842	119.014	3.24911	-0.177642	0.345825	0.523467	0.0567404	hypo
19	7522661	7523477	16972439	16972489	1103918	51	817	16.0196	118.831	2.57585	-0.204663	0.0219745	0.226637	0.0878246	hypo
20	62939727	62940647	18047809	18047840	1440493	32	921	28.7812	-118.254	-2.63613	0.193824	0.618476	0.424652	0.0524357	hyper
1	24970517	24973025	276508	276547	18519	40	2509	62.725	-118.232	-2.15791	0.154135	0.578793	0.424658	0.0521017	hyper
20	32108935	32110772	17727910	17727960	1415908	51	1838	36.0392	118.001	2.98935	-0.194325	0.0722173	0.266542	0.0840586	hypo
7	19110089	19112421	7629570	7629612	2286959	43	2333	54.2558	-116.209	-2.31725	0.181209	0.472306	0.291097	0.0663706	hyper
5	100051053	100052616	5881570	5881605	2010611	36	1564	43.4444	-115.896	-2.26421	0.259005	0.554265	0.29526	0.0804952	hyper
8	115753298	115754645	9307101	9307135	2537752	35	1348	38.5143	-115.237	-2.19544	0.158878	0.665656	0.506777	0.0481746	hyper
13	111547493	111548261	13655004	13655039	715650	36	769	21.3611	-113.963	-2.20414	0.172717	0.735659	0.562942	0.0545275	hyper
6	16200049	16201800	6538608	6538637	2109698	30	1752	58.4	-113.557	-2.69754	0.16971	0.454183	0.284473	0.0448352	hyper
2	87348648	87348880	2155836	2155859	1231966	24	233	9.70833	113.539	4.94853	-0.351363	0.339247	0.690611	0.0742731	hypo
20	62330752	62331283	18035145	18035176	1440204	32	532	16.625	-112.621	-2.28416	0.162993	0.532492	0.369498	0.0463089	hyper
8	139884483	139886022	9475649	9475679	2561553	31	1540	49.6774	-112.552	-2.49724	0.191084	0.625165	0.43408	0.0526662	hyper
2	123682813	123684651	2378169	2378208	1263453	40	1839	45.975	-112.461	-2.17407	0.156944	0.685576	0.528632	0.0557092	hyper
9	63815230	63815841	9813436	9813464	2609769	29	612	21.1034	110.468	4.2859	-0.195406	0.291313	0.486718	0.0513074	hypo
16	34140212	34141124	15197429	15197466	911869	38	913	24.0263	-109.995	-2.14989	0.160782	0.435935	0.275153	0.0555241	hyper
2	119677538	119679064	2349000	2349030	1259498	31	1527	49.2581	109.177	4.72789	-0.159639	0.343277	0.502916	0.0453244	hypo
21	31412931	31414501	18186667	18186701	1462853	35	1571	44.8857	-108.881	-2.19825	0.151362	0.623679	0.472318	0.0486374	hyper
1	150591960	150593406	928235	928262	123520	28	1447	51.6786	-108.502	-2.17731	0.175464	0.844045	0.66858	0.0452857	hyper
1	11650500	11651321	142143	142179	8012	37	822	22.2162	-107.849	-2.59978	0.264189	0.68435	0.420161	0.0906407	hyper
17	42679515	42680041	15969168	15969218	986705	51	527	10.3333	107.446	2.45165	-0.237921	0.0174777	0.255399	0.1132	hypo
3	133856241	133858206	3884429	3884454	1642543	26	1966	75.6154	-107.31	-2.5481	0.192685	0.602625	0.40994	0.0467193	hyper
13	21174302	21175569	13132620	13132647	620233	28	1268	45.2857	-107.044	-3.12511	0.183854	0.846273	0.662419	0.0480915	hyper
5	94569472	94570888	5853992	5854025	2004488	34	1417	41.6765	-106.772	-2.81368	0.18506	0.497225	0.312165	0.0589659	hyper
16	87751790	87752755	15552284	15552310	952064	27	966	35.7778	-106.55	-2.21012	0.24343	0.766648	0.523218	0.0616857	hyper
2	99874048	99877040	2221288	2221318	1240289	31	2993	96.5484	-106.549	-2.16406	0.172844	0.488373	0.315528	0.0503449	hyper
9	95005363	95005671	9998048	9998078	2639006	31	309	9.96774	106.53	3.81273	-0.344701	0.00267633	0.347377	0.100325	hypo
18	7271667	7273218	16409769	16409812	1029447	44	1552	35.2727	106.47	2.86921	-0.16928	0.336217	0.505498	0.0699351	hypo
3	52221581	52222430	3437541	3437576	1558182	36	850	23.6111	-106.315	-2.4466	0.160145	0.731379	0.571234	0.0542435	hyper
2	42525261	42527412	1880918	1880949	1185099	32	2152	67.25	-105.599	-2.30744	0.169468	0.611212	0.441744	0.0513501	hyper
17	73328049	73329101	16217870	16217907	1015435	38	1053	27.7105	-105.253	-2.17131	0.176593	0.845368	0.668775	0.063872	hyper
20	2470254	2471147	17532519	17532558	1389585	40	894	22.35	105.236	2.93803	-0.215192	0.0171352	0.232327	0.0819101	hypo
8	687131	687657	8549355	8549380	2424402	26	527	20.2692	-104.909	-2.54523	0.240909	0.445114	0.204205	0.0597053	hyper
10	68494146	68495729	10822309	10822338	289634	30	1584	52.8	-104.835	-2.9582	0.189198	0.819014	0.629817	0.0541446	hyper
19	7806989	7808301	16976672	16976700	1104092	29	1313	45.2759	-104.312	-2.17653	0.187537	0.596665	0.409128	0.0520663	hyper
17	74800898	74802717	16233710	16233743	1016561	34	1820	53.5294	-103.996	-2.34336	0.16211	0.700036	0.537925	0.0530031	hyper
10	11662591	11665353	10469740	10469781	234463	42	2763	65.7857	-103.336	-2.15434	0.15306	0.680007	0.526946	0.0622666	hyper
12	48520630	48521487	12504318	12504349	533224	32	858	26.8125	-102.909	-2.21566	0.157268	0.541424	0.384156	0.0489121	hyper
8	143424963	143425591	9531810	9531835	2563472	26	629	24.1923	-102.7	-2.86707	0.175696	0.609742	0.434047	0.0444443	hyper
19	58581244	58581678	17511199	17511222	1143008	24	435	18.125	-102.628	-2.19876	0.218521	0.838224	0.619703	0.0507978	hyper
8	123645163	123646990	9359629	9359667	2545770	39	1828	46.8718	-102.564	-2.41093	0.15054	0.774756	0.624216	0.0572434	hyper
7	27213314	27214249	7682414	7682447	2295308	34	936	27.5294	-102.206	-2.16638	0.184738	0.625017	0.440278	0.0616125	hyper
17	5123494	5124852	15661685	15661714	957011	30	1359	45.3	-102.188	-2.16207	0.18159	0.53031	0.34872	0.0532832	hyper
7	150407948	150408118	8448905	8448933	2416601	29	171	5.89655	-101.551	-2.2424	0.410477	0.938924	0.528447	0.117404	hyper
6	39314331	39315566	6723698	6723724	2131798	27	1236	45.7778	-101.472	-2.18663	0.184842	0.330331	0.145489	0.0492017	hyper
8	140195920	140197635	9479957	9479985	2561722	29	1716	59.1724	-101.157	-2.16544	0.16006	0.729413	0.569353	0.0458922	hyper
8	114007871	114008855	9297499	9297525	2535858	27	985	36.4815	-100.784	-3.52456	0.17067	0.660122	0.489452	0.045722	hyper
7	33658113	33659997	7725012	7725040	2301878	29	1885	65	-100.765	-2.26433	0.158808	0.647811	0.489003	0.04571	hyper
16	108517	109741	14880332	14880358	884923	27	1225	45.3704	-100.492	-2.32772	0.175234	0.835149	0.659915	0.0470483	hyper
11	95150684	95151198	11942060	11942096	445130	37	515	13.9189	100.291	3.71541	-0.221862	0.374862	0.596725	0.0816799	hypo
7	31191665	31193284	7710567	7710614	2299275	48	1620	33.75	99.9291	2.74755	-0.17614	0.166007	0.342147	0.0845481	hypo
2	96875594	96877159	2200155	2200180	1237688	26	1566	60.2308	-99.8779	-2.34694	0.188093	0.713792	0.525699	0.0489682	hyper
20	53853778	53854235	17946202	17946235	1433647	34	458	13.4706	-99.8134	-2.15746	0.191163	0.814181	0.623018	0.0651099	hyper
13	113844736	113845463	13685829	13685849	717077	21	728	34.6667	-99.7067	-2.24494	0.22616	0.705296	0.479136	0.047587	hyper
22	23882391	23882858	18418743	18418770	1482535	28	468	16.7143	-99.6884	-2.79883	0.186881	0.701971	0.51509	0.0528299	hyper
15	64188213	64189271	14586178	14586202	849398	25	1059	42.36	99.4098	4.80928	-0.202804	0.346074	0.548879	0.0510021	hypo
10	72625433	72626493	10861035	10861076	293239	42	1061	25.2619	99.1276	3.21698	-0.156812	0.0257358	0.182547	0.0664403	hypo
10	54215753	54216655	10752049	10752079	274003	31	903	29.129	-99.1142	-2.73084	0.156165	0.707656	0.551491	0.0488851	hyper
2	64486133	64488295	2015084	2015115	1208198	32	2163	67.5938	99.0488	3.94164	-0.163427	0.293516	0.456942	0.0528272	hypo
9	129052879	129054216	10238584	10238608	2672993	25	1338	53.52	-98.8798	-2.22009	0.192528	0.756476	0.563949	0.0486736	hyper
14	73644371	73645657	14023177	14023226	775239	50	1287	25.74	98.8154	3.50761	-0.152276	0.0138577	0.166134	0.0770492	hypo
1	144547050	144548066	896731	896752	119020	22	1017	46.2273	98.7622	5.37686	-0.338847	0.183901	0.522748	0.075819	hypo
2	140215657	140218748	2481098	2481131	1280567	34	3092	90.9412	-98.7398	-2.21462	0.15164	0.625099	0.473459	0.0522459	hyper
16	4313492	4314021	14951459	14951482	887675	24	530	22.0833	-98.7258	-2.68131	0.19574	0.454427	0.258687	0.0475704	hyper
3	40907942	40908570	3343472	3343501	1547313	30	629	20.9667	98.7055	3.33986	-0.218987	0.311099	0.530086	0.0665519	hypo
16	1708238	1709011	14911526	14911553	885916	28	774	27.6429	-98.4585	-2.41293	0.228485	0.693866	0.465382	0.0649773	hyper
20	25395871	25397919	17693647	17693677	1412334	31	2049	66.0968	-98.0192	-2.38521	0.153176	0.623652	0.470476	0.0484552	hyper
1	79006298	79007231	657209	657246	72832	38	934	24.5789	97.9598	2.77024	-0.152455	0.487336	0.639791	0.0591688	hypo
18	26655557	26655986	16518124	16518150	1043501	27	430	15.9259	97.8853	4.30371	-0.283897	0.149553	0.43345	0.0783203	hypo
20	419410	420112	17514655	17514685	1387798	31	703	22.6774	-97.7431	-2.25593	0.213758	0.541666	0.327908	0.0677991	hyper
8	21908635	21909905	8710788	8710819	2443125	32	1271	39.7188	97.5805	3.77159	-0.185549	0.368279	0.553828	0.0609854	hypo
5	135031356	135031846	6065379	6065410	2048941	32	491	15.3438	-97.4268	-2.30843	0.228734	0.41889	0.190155	0.0751283	hyper
15	32716036	32717207	14374851	14374876	817166	26	1172	45.0769	-97.3499	-2.62502	0.232522	0.704274	0.471751	0.0621144	hyper
5	140718347	140719429	6109930	6109959	2054526	30	1083	36.1	97.2984	4.0607	-0.227905	0.346492	0.574397	0.0705401	hypo
2	235517492	235519361	3021787	3021813	1382398	27	1870	69.2593	-97.1849	-2.40522	0.165084	0.631656	0.466573	0.0458814	hyper
6	77462514	77462892	6916839	6916871	2171005	33	379	11.4848	96.9028	2.98975	-0.293386	0.103221	0.396606	0.0999303	hypo
14	70641213	70641848	14000560	14000589	772354	30	636	21.2	96.7536	4.57305	-0.245634	0.00652021	0.252154	0.0761693	hypo
8	10678820	10679841	8632037	8632064	2432422	28	1022	36.5	-96.7241	-2.21041	0.172194	0.648297	0.476103	0.0498509	hyper
11	88815679	88817270	11912484	11912511	438250	28	1592	56.8571	-96.5475	-3.20236	0.15761	0.652144	0.494534	0.0457089	hyper
17	78901449	78902764	16289958	16289986	1019378	29	1316	45.3793	-96.5431	-2.18272	0.162045	0.639704	0.477659	0.0486533	hyper
12	57783615	57784230	12591910	12591935	541696	26	616	23.6923	-96.334	-2.59915	0.181444	0.769986	0.588542	0.0489656	hyper
20	58842160	58842666	17993338	17993362	1437739	25	507	20.28	96.3121	4.3174	-0.233922	0.270807	0.504729	0.0605476	hypo
9	138150200	138150746	10369125	10369170	2679249	46	547	11.8913	96.1917	2.34669	-0.164542	0.280933	0.445474	0.0785241	hypo
16	68737895	68738565	15373040	15373076	935755	37	671	18.1351	96.0634	3.00218	-0.180429	0.00888124	0.18931	0.0694558	hypo
19	47018461	47019507	17367080	17367109	1134261	30	1047	34.9	95.9585	3.84882	-0.178788	0.409306	0.588095	0.0559006	hypo
17	72466745	72469067	16208595	16208631	1014804	37	2323	62.7838	95.9459	2.88414	-0.151945	0.247628	0.399574	0.0585746	hypo
7	100768376	100769783	8142139	8142164	2365655	26	1408	54.1538	-95.7473	-2.1547	0.168497	0.772549	0.604052	0.0458315	hyper
11	1101001	1101698	11331110	11331141	353694	32	698	21.8125	-95.6307	-2.42854	0.163514	0.615965	0.452451	0.0548167	hyper
7	6073475	6075303	7558703	7558729	2272889	27	1829	67.7407	-95.6119	-2.15981	0.174778	0.670874	0.496097	0.0493801	hyper
13	99107591	99108591	13565792	13565818	703392	27	1001	37.0741	-95.5918	-2.31062	0.198313	0.751015	0.552702	0.0559463	hyper
20	52028611	52030121	17929926	17929951	1432080	26	1511	58.1154	-95.524	-2.34487	0.189536	0.812012	0.622477	0.051605	hyper
4	7718297	7719191	4363246	4363269	1716092	24	895	37.2917	-95.0297	-2.16805	0.224475	0.589203	0.364728	0.0566415	hyper
20	64048011	64048316	18071198	18071236	1441063	39	306	7.84615	-94.8036	-2.18099	0.17453	0.365173	0.190643	0.071813	hyper
19	2094386	2095124	16885950	16885976	1100434	27	739	27.3704	-94.6067	-2.19037	0.185888	0.326892	0.141004	0.0530588	hyper
9	127492399	127493620	10217397	10217427	2671925	31	1222	39.4194	-94.3319	-2.26506	0.152719	0.884545	0.731826	0.0502249	hyper
11	64607842	64608263	11717673	11717712	415120	40	422	10.55	-94.0942	-2.17472	0.160571	0.476921	0.31635	0.068273	hyper
17	18184383	18185149	15786535	15786583	968384	49	767	15.6531	94.073	2.5184	-0.155279	0.0112802	0.166559	0.080779	hypo
11	70399158	70399705	11792858	11792886	419403	29	548	18.8966	93.5108	3.59791	-0.255153	0.0152305	0.270383	0.079136	hypo
22	50621959	50623480	18708395	18708430	1504274	36	1522	42.2778	93.4413	3.30161	-0.176504	0.212509	0.389013	0.0680901	hypo
12	49234510	49235626	12512260	12512308	533833	49	1117	22.7959	93.3766	2.20264	-0.151213	0.0673125	0.218526	0.0793163	hypo
21	42892456	42893125	18289619	18289648	1472818	30	670	22.3333	92.6734	5.01423	-0.213162	0.0228257	0.235988	0.0690042	hypo
5	32323723	32324986	5536326	5536355	1942407	30	1264	42.1333	-92.6388	-2.31173	0.15308	0.858831	0.705751	0.0495879	hyper
10	28722304	28722902	10598293	10598324	250998	32	599	18.7188	92.5519	3.21365	-0.194973	0.2645	0.459473	0.0674378	hypo
16	68710582	68711657	15372685	15372717	935735	33	1076	32.6061	-92.4356	-2.23088	0.154548	0.629271	0.474723	0.0551748	hyper
8	141022430	141023572	9490437	9490461	2562287	25	1143	45.72	-92.0556	-2.63831	0.172979	0.679938	0.506959	0.0469372	hyper
4	44677730	44678756	4576927	4576966	1754928	40	1027	25.675	91.9991	3.32812	-0.223288	0.0449842	0.268272	0.0971441	hypo
2	202034810	202035126	2798954	2798986	1348172	33	317	9.60606	91.8845	3.88397	-0.182936	0.0242616	0.207198	0.0660441	hypo
8	143929954	143930450	9542880	9542908	2563724	29	497	17.1379	-91.8648	-2.20279	0.156492	0.808279	0.651787	0.0494094	hyper
12	48780145	48781449	12506506	12506529	533465	24	1305	54.375	-91.7402	-3.27313	0.171275	0.658272	0.486997	0.044807	hyper
1	161166445	161166913	1014968	1014998	133671	31	469	15.129	91.665	3.43764	-0.20661	0.00516422	0.211774	0.070023	hypo
16	86895662	86896591	15539925	15539952	951506	28	930	33.2143	-91.5954	-2.17952	0.174176	0.546385	0.37221	0.0532408	hyper
8	141086697	141087824	9491463	9491489	2562312	27	1128	41.7778	-91.5352	-2.54571	0.169885	0.657932	0.488047	0.0501205	hyper
7	66649608	66651603	7919603	7919629	2331449	27	1996	73.9259	-91.4298	-2.40847	0.166314	0.669054	0.502739	0.0490853	hyper
19	53554482	53555017	17449558	17449600	1139111	43	536	12.4651	90.9185	2.40717	-0.150382	0.40068	0.551062	0.0710425	hypo
8	138067935	138069841	9460078	9460101	2559985	24	1907	79.4583	-90.7853	-2.96324	0.170436	0.491072	0.320636	0.044996	hyper
2	86790219	86791205	2152925	2152969	1231494	45	987	21.9333	90.7592	2.23916	-0.202753	0.0703588	0.273112	0.100526	hypo
5	176843615	176844582	6355335	6355368	2091191	34	968	28.4706	-90.7397	-2.15022	0.150055	0.517027	0.366972	0.0562203	hyper
19	20923419	20924373	17142400	17142440	1113976	41	955	23.2927	90.6671	3.06199	-0.152491	0.23037	0.382862	0.0688706	hypo
16	86854148	86856038	15539430	15539457	951483	28	1891	67.5357	-90.4399	-2.25601	0.169757	0.483326	0.31357	0.0525564	hyper
14	92688514	92689341	14150464	14150490	794606	27	828	30.6667	-90.1338	-2.18556	0.189991	0.856396	0.666405	0.056915	hyper
7	129799244	129800746	8307797	8307821	2396293	25	1503	60.12	-90.1318	-2.22465	0.172787	0.46991	0.297123	0.0480917	hyper
1	26804840	26805442	295207	295231	20040	25	603	24.12	-90.1103	-2.22787	0.196263	0.80346	0.607197	0.0544945	hyper
18	30352699	30353799	16534833	16534854	1047664	22	1101	50.0455	-89.9728	-3.31907	0.195466	0.682878	0.487412	0.0477951	hyper
19	57946893	57948126	17502331	17502378	1142542	48	1234	25.7083	89.8943	2.19464	-0.18812	0.0739452	0.262065	0.100445	hypo
16	8748934	8750326	14991455	14991480	891499	26	1393	53.5769	-89.7551	-2.77324	0.170324	0.805325	0.635001	0.0493469	hyper
8	6072791	6075063	8598173	8598206	2428913	34	2273	66.8529	89.632	2.80856	-0.153859	0.335527	0.489386	0.0583631	hypo
9	113851161	113851630	10119364	10119388	2658357	25	470	18.8	-89.5199	-3.32717	0.169421	0.787561	0.61814	0.0473137	hyper
7	129613402	129614137	8305995	8306014	2396128	20	736	36.8	-89.5185	-2.54209	0.222435	0.703953	0.481518	0.0497309	hyper
1	110165139	110167168	816366	816398	106487	33	2030	61.5152	-89.3449	-2.1581	0.155707	0.479883	0.324176	0.0575244	hyper
14	91392351	91393576	14139541	14139571	793412	31	1226	39.5484	89.2612	3.43484	-0.18048	0.329439	0.509918	0.0626798	hypo
5	42952161	42952708	5596744	5596771	1953792	28	548	19.5714	-89.0263	-2.16238	0.184421	0.776574	0.592153	0.0580654	hyper
X	156029069	156029203	19183019	19183045	2822532	27	135	5	88.925	3.3874	-0.177152	0.775919	0.953071	0.0538121	hypo
11	2861453	2862446	11353796	11353825	354916	30	994	33.1333	88.9249	4.62387	-0.165524	0.269975	0.435498	0.0558416	hypo
19	7384710	7386522	16970151	16970179	1103844	29	1813	62.5172	-88.6424	-2.23756	0.157247	0.510766	0.353519	0.0514551	hyper
5	3602275	3602631	5368632	5368670	1912545	39	357	9.15385	88.5472	2.46045	-0.170298	0.600434	0.770731	0.0753873	hypo
7	39732759	39733611	7761250	7761290	2308229	41	853	20.8049	88.39	3.48547	-0.167875	0.0515769	0.219452	0.0777329	hypo
6	166611413	166613352	7426764	7426792	2265629	29	1940	66.8966	-88.2977	-2.14695	0.158577	0.833271	0.674695	0.0519237	hyper
14	22930931	22931699	13721780	13721805	721566	26	769	29.5769	-88.2296	-2.37353	0.160027	0.707838	0.547811	0.0471577	hyper
3	184260306	184260966	4157739	4157779	1697140	41	661	16.122	88.1835	2.87651	-0.20138	0.0153179	0.216698	0.092943	hypo
13	112061045	112061437	13659358	13659388	715916	31	393	12.6774	-88.0951	-2.20143	0.156852	0.285184	0.128332	0.0555801	hyper
1	39913770	39915052	415628	415661	31955	34	1283	37.7353	-88.0792	-2.15917	0.167797	0.802344	0.634547	0.0648169	hyper
1	31728023	31729090	343143	343168	24387	26	1068	41.0769	-88.0465	-2.43746	0.155291	0.651816	0.496525	0.0458598	hyper
10	30206738	30207933	10610355	10610379	252341	25	1196	47.84	-87.8097	-3.16043	0.170707	0.593254	0.422548	0.0486009	hyper
7	34993856	34995036	7732208	7732234	2303339	27	1181	43.7407	-87.7811	-3.04396	0.162238	0.886443	0.724205	0.0499015	hyper
7	150951256	150951809	8452639	8452665	2417131	27	554	20.5185	-87.7073	-2.38083	0.202552	0.847759	0.645207	0.0623024	hyper
13	60396689	60397243	13376893	13376925	660916	33	555	16.8182	87.6824	3.35804	-0.193376	0.00243415	0.19581	0.0732814	hypo
12	4886743	4887292	12251525	12251548	489691	24	550	22.9167	-87.612	-3.22275	0.16616	0.534562	0.368402	0.0455171	hyper
1	86155957	86156754	690747	690779	80720	33	798	24.1818	87.4564	3.57876	-0.150554	0.101698	0.252252	0.0570631	hypo
6	148342060	148342656	7284361	7284389	2248344	29	597	20.5862	87.4499	3.47146	-0.180757	0.00536698	0.186124	0.0599423	hypo
11	43351634	43352164	11583745	11583778	397787	34	531	15.6176	86.9737	2.69169	-0.193266	0.410954	0.60422	0.0755031	hypo
10	130110795	130111320	11268215	11268250	350448	36	526	14.6111	86.9634	2.84065	-0.169649	0.0100644	0.179713	0.0704565	hypo
15	75346771	75347176	14676760	14676780	859834	21	406	19.3333	86.7903	5.21658	-0.18703	0.364814	0.551844	0.0452542	hypo
7	101734472	101735920	8155352	8155380	2366300	29	1449	49.9655	-86.6182	-2.2236	0.169906	0.78964	0.619734	0.0568017	hyper
20	24813131	24814082	17687520	17687554	1411842	35	952	27.2	-86.5241	-2.15202	0.163331	0.733928	0.570596	0.0660702	hyper
11	47546521	47548462	11619675	11619702	401679	28	1942	69.3571	-86.397	-2.17129	0.162733	0.832766	0.670034	0.0533234	hyper
16	29254235	29254981	15160737	15160767	908758	31	747	24.0968	-86.2032	-2.20448	0.190161	0.666943	0.476781	0.0684244	hyper
17	81869078	81869572	16337176	16337203	1021249	28	495	17.6786	-86.1184	-2.15496	0.160123	0.247632	0.087509	0.0518906	hyper
6	148560054	148560386	7286418	7286439	2248536	22	333	15.1364	86.0166	4.40225	-0.20435	0.320789	0.525139	0.0522972	hypo
6	118650411	118650744	7125538	7125563	2216072	26	334	12.8462	85.9628	4.52839	-0.200213	0.00183638	0.202049	0.0605556	hypo
8	143335897	143337476	9530019	9530043	2563437	25	1580	63.2	-85.7393	-2.16851	0.151351	0.743051	0.5917	0.0441313	hyper
16	86732839	86733959	15537928	15537957	951399	30	1121	37.3667	85.5052	2.98067	-0.200987	0.241167	0.442154	0.0705202	hypo
11	17077056	17077509	11446094	11446120	369349	27	454	16.8148	85.3662	3.72388	-0.25343	0.0248239	0.278253	0.0799735	hypo
5	14913677	14915434	5444485	5444510	1923789	26	1758	67.6154	-85.2945	-2.15407	0.153139	0.747726	0.594587	0.0467645	hyper
5	37836692	37836893	5569822	5569837	1948161	16	202	12.625	85.2898	5.89613	-0.26453	0.205384	0.469914	0.0497429	hypo
1	15766175	15767274	180601	180619	11212	19	1100	57.8947	-85.2593	-2.2737	0.224079	0.586623	0.362544	0.0499089	hyper
9	871530	872870	9571305	9571336	2565117	32	1341	41.9062	-85.249	-2.1896	0.152335	0.634776	0.482441	0.0569165	hyper
6	116615788	116617814	7115252	7115291	2213840	40	2027	50.675	85.2305	2.44078	-0.194776	0.100577	0.295353	0.0914115	hypo
10	101066172	101066715	11048066	11048095	322455	30	544	18.1333	85.0618	3.23649	-0.213635	0.0376516	0.251287	0.0754011	hypo
12	52291224	52291821	12541318	12541348	536625	31	598	19.2903	-85.0021	-2.31523	0.246827	0.909066	0.66224	0.0900227	hyper
1	91021999	91023308	717000	717043	85969	44	1310	29.7727	84.9231	2.49989	-0.185345	0.152838	0.338183	0.0960264	hypo
16	59363036	59363644	15312652	15312674	926093	23	609	26.4783	-84.7275	-3.27236	0.17756	0.558979	0.38142	0.0482001	hyper
17	74203330	74204019	16226767	16226809	1016128	43	690	16.0465	84.6963	2.54245	-0.190138	0.00532617	0.195464	0.0969908	hypo
11	72780841	72781362	11816772	11816800	421255	29	522	18	84.6794	4.23131	-0.182658	0.0780685	0.260726	0.0626733	hypo
6	166778142	166779084	7428928	7428951	2265743	24	943	39.2917	-84.6747	-3.06798	0.158346	0.685386	0.52704	0.0448825	hyper
13	110874282	110874818	13647982	13648007	715108	26	537	20.6538	-84.5974	-2.32858	0.17118	0.38106	0.20988	0.0526178	hyper
3	128481768	128482687	3848144	3848167	1637030	24	920	38.3333	-84.493	-2.76304	0.167456	0.577072	0.409616	0.0475862	hyper
15	62060721	62061213	14569151	14569177	847383	27	493	18.2593	84.4844	3.37393	-0.26037	0.0646879	0.325058	0.0832422	hypo
13	24221830	24222991	13156300	13156329	623176	30	1162	38.7333	-84.19	-2.18093	0.15973	0.542198	0.382468	0.0568402	hyper
6	168193042	168193509	7444876	7444900	2266755	25	468	18.72	-84.0524	-2.22383	0.162528	0.578527	0.415999	0.0483435	hyper
3	141936721	141937324	3934472	3934492	1651011	21	604	28.7619	-83.7668	-2.92413	0.178382	0.483723	0.305341	0.0447366	hyper
11	2700324	2700626	11351705	11351732	354806	28	303	10.8214	83.7367	3.84945	-0.346536	0.158334	0.50487	0.116074	hypo
11	39347342	39348378	11565311	11565334	393298	24	1037	43.2083	-83.6504	-2.97186	0.188416	0.722676	0.53426	0.0540306	hyper
8	114108201	114109554	9297965	9297985	2535980	21	1354	64.4762	-83.6414	-3.55689	0.170156	0.548624	0.378468	0.0427213	hyper
17	12850666	12851987	15739435	15739464	963515	30	1322	44.0667	-83.3799	-2.36876	0.158339	0.494255	0.335916	0.0569875	hyper
20	35975023	35975818	17771127	17771154	1418920	28	796	28.4286	-83.2391	-2.22749	0.158887	0.646812	0.487924	0.0533763	hyper
20	63029292	63029527	18049792	18049811	1440541	20	236	11.8	-83.2334	-2.23305	0.20584	0.467961	0.262121	0.0497117	hyper
20	31605797	31606115	17722501	17722531	1415501	31	319	10.2903	83.1235	3.43708	-0.163175	0.0213345	0.184509	0.0610571	hypo
10	123991616	123991808	11210467	11210500	345283	34	193	5.67647	-83.1096	-2.27233	0.164113	0.565546	0.401433	0.0671557	hyper
9	129100148	129101365	10239313	10239341	2673025	29	1218	42	83.1057	3.22093	-0.177847	0.445861	0.623708	0.0620933	hypo
12	50345983	50347143	12523607	12523634	534826	28	1161	41.4643	-83.0171	-2.34071	0.163953	0.784751	0.620798	0.055287	hyper
1	200286060	200286662	1221408	1221427	176315	20	603	30.15	-83.0006	-3.9933	0.259687	0.729138	0.46945	0.0625757	hyper
5	147451933	147453028	6156555	6156576	2061483	22	1096	49.8182	-82.8583	-2.28859	0.176209	0.392831	0.216622	0.0467938	hyper
15	84714826	84716098	14745632	14745665	868562	34	1273	37.4412	82.8021	3.45893	-0.24036	0.00986589	0.250226	0.0987415	hypo
6	17479068	17480154	6549075	6549100	2110905	26	1087	41.8077	-82.5827	-2.858	0.185489	0.808303	0.622814	0.0584068	hyper
11	118033652	118035565	12072073	12072097	469425	25	1914	76.56	-82.5698	-2.19101	0.15111	0.625494	0.474384	0.0457486	hyper
1	110069905	110070112	815500	815514	106394	15	208	13.8667	-82.5085	-3.75819	0.284399	0.569435	0.285036	0.0517036	hyper
6	30557162	30557895	6642498	6642530	2124002	33	734	22.2424	82.4372	3.05477	-0.204178	0.00571729	0.209895	0.0817332	hypo
22	47692266	47693208	18668234	18668254	1502203	21	943	44.9048	-82.315	-3.39372	0.204331	0.459735	0.255404	0.0521335	hyper
3	134060735	134062358	3885962	3885985	1642742	24	1624	67.6667	-82.3088	-2.85124	0.163885	0.549058	0.385173	0.0477839	hyper
12	46825577	46826308	12492916	12492945	531459	30	732	24.4	82.3072	2.84886	-0.165111	0.168861	0.333971	0.0601845	hypo
13	23888838	23889266	13153462	13153491	622867	30	429	14.3	82.2463	3.81718	-0.190699	0.0167797	0.207478	0.069582	hypo
1	149812797	149813389	920509	920537	122827	29	593	20.4483	82.2448	4.07494	-0.166047	0.00276183	0.168809	0.0586863	hypo
12	17471791	17473961	12341218	12341242	502133	25	2171	86.84	-82.1917	-2.18287	0.161141	0.625307	0.464166	0.049187	hyper
2	122620435	122621632	2373615	2373638	1262261	24	1198	49.9167	-82.1523	-2.99913	0.158884	0.567862	0.408977	0.0464165	hyper
20	46200518	46200964	17862453	17862483	1427938	31	447	14.4194	-82.0724	-2.18883	0.207314	0.551003	0.343689	0.0783304	hyper
6	132279720	132281373	7192570	7192595	2231118	26	1654	63.6154	-81.89	-3.00851	0.157711	0.515173	0.357462	0.0500732	hyper
11	123193176	123194537	12116543	12116556	474088	14	1362	97.2857	-81.7644	-2.76313	0.284356	0.746035	0.461679	0.0486574	hyper
1	26863263	26863607	295770	295790	20089	21	345	16.4286	81.5796	4.76321	-0.338579	0.012103	0.350682	0.0871668	hypo
9	130128256	130129595	10253488	10253513	2673728	26	1340	51.5385	81.5228	3.57144	-0.159254	0.390525	0.54978	0.0508403	hypo
3	48061712	48061977	3396115	3396137	1554445	23	266	11.5652	81.3442	4.48264	-0.166365	0.7045	0.870865	0.0470397	hypo
8	98947726	98948365	9208025	9208052	2519772	28	640	22.8571	-81.3177	-2.19174	0.170417	0.326825	0.156408	0.0586795	hyper
11	288233	288724	11316066	11316100	353182	35	492	14.0571	81.2258	2.84603	-0.267751	0.150329	0.418079	0.116599	hypo
1	1422331	1423422	12809	12843	606	35	1092	31.2	81.2156	2.56628	-0.156154	0.379133	0.535287	0.067008	hypo
1	2513875	2514280	32449	32471	1275	23	406	17.6522	-81.1076	-2.25966	0.236268	0.923116	0.686848	0.0669995	hyper
4	155759234	155759803	5117103	5117135	1874100	33	570	17.2727	80.8233	2.75466	-0.190478	0.126277	0.316756	0.0776227	hypo
16	476885	478109	14887084	14887111	885142	28	1225	43.75	80.66	3.47615	-0.162811	0.421934	0.584745	0.0565188	hypo
19	41363351	41364226	17303716	17303753	1129748	38	876	23.0526	80.6572	2.41879	-0.284854	0.092902	0.377756	0.134398	hypo
6	21586962	21587382	6576604	6576634	2115075	31	421	13.5806	80.541	2.8338	-0.332647	0.0619143	0.394561	0.128035	hypo
17	81510709	81511380	16331484	16331519	1021073	36	672	18.6667	80.539	3.33062	-0.279979	0.0356471	0.315626	0.125148	hypo
5	181248479	181249504	6408386	6408402	2094532	17	1026	60.3529	-80.4933	-2.23892	0.246393	0.720658	0.474265	0.0520352	hyper
2	45651724	45652095	1905022	1905051	1188176	30	372	12.4	80.4702	3.71473	-0.237694	0.0146832	0.252377	0.0886291	hypo
9	34641733	34642432	9755837	9755858	2601605	22	700	31.8182	-80.2972	-2.27463	0.188191	0.715179	0.526989	0.0515878	hyper
12	40690847	40691499	12461673	12461693	524731	21	653	31.0952	-80.2885	-3.45657	0.184027	0.409936	0.22591	0.0481334	hyper
22	30425787	30426409	18477103	18477138	1488424	36	623	17.3056	80.2848	3.15589	-0.187676	0.00932754	0.197004	0.0840391	hypo
11	62591074	62591942	11694696	11694734	413433	39	869	22.2821	80.2449	2.57018	-0.169259	0.0335923	0.202851	0.0822537	hypo
16	327218	327996	14884253	14884266	885059	14	779	55.6429	-80.2238	-3.19329	0.278491	0.733656	0.455164	0.0487804	hyper
1	109090286	109090724	806679	806712	105497	34	439	12.9118	80.1953	3.60642	-0.161841	0.105366	0.267207	0.068781	hypo
11	65607044	65607361	11731752	11731783	415821	32	318	9.9375	-80.0046	-2.20943	0.234806	0.659464	0.424658	0.093923	hyper
18	2913026	2913877	16379935	16379964	1025045	30	852	28.4	-80.003	-2.47326	0.163991	0.831134	0.667143	0.0614871	hyper
16	67163896	67164364	15354978	15354997	934459	20	469	23.45	79.9909	4.40918	-0.212504	0.404089	0.616593	0.0531666	hypo
6	27146768	27147400	6612937	6612979	2120701	43	633	14.7209	79.9296	2.03318	-0.203234	0.00260979	0.205844	0.109118	hypo
5	173237949	173238574	6323565	6323595	2087976	31	626	20.1935	79.9157	3.44405	-0.226516	0.0440543	0.27057	0.087945	hypo
5	146201446	146202232	6149170	6149193	2060139	24	787	32.7917	-79.8027	-2.69238	0.167954	0.517903	0.349949	0.0505108	hyper
7	1503360	1503952	7498485	7498511	2269642	27	593	21.963	79.7762	3.93568	-0.218246	0.0548771	0.273123	0.0737643	hypo
13	42574598	42575976	13277713	13277738	641920	26	1379	53.0385	79.7564	3.6264	-0.195883	0.320468	0.516351	0.0639063	hypo
17	48719193	48719679	16029182	16029208	991596	27	487	18.037	79.6626	3.65745	-0.264825	0.167421	0.432246	0.0897582	hypo
10	61467673	61468844	10784889	10784915	282010	27	1172	43.4074	-79.5874	-2.35664	0.151285	0.592062	0.440778	0.0513174	hyper
14	32484139	32485638	13775746	13775774	731879	29	1500	51.7241	-79.5424	-2.26581	0.177709	0.495318	0.317609	0.0648591	hyper
1	39296961	39297460	409751	409768	31361	18	500	27.7778	-79.5414	-4.39524	0.203166	0.775399	0.572233	0.0459758	hyper
1	145475532	145476204	899506	899542	119430	37	673	18.1892	79.522	2.61298	-0.246754	0.11506	0.361814	0.114966	hypo
4	26169120	26170472	4476819	4476843	1734929	25	1353	54.12	-79.5136	-2.74293	0.167184	0.672697	0.505513	0.0525646	hyper
18	57759346	57760196	16686376	16686398	1077049	23	851	37	-79.483	-2.72172	0.169341	0.731107	0.561766	0.0490022	hyper
12	64390327	64390585	12623660	12623682	548941	23	259	11.2609	-79.4222	-2.155	0.22235	0.467072	0.244722	0.0645414	hyper
10	69332295	69334097	10830954	10830977	290359	24	1803	75.125	-79.4202	-2.79568	0.157117	0.500212	0.343095	0.0474792	hyper
8	139255503	139256970	9469270	9469288	2561053	19	1468	77.2632	-79.3757	-3.05842	0.184832	0.431141	0.246309	0.0442196	hyper
10	132194890	132196229	11291413	11291440	352048	28	1340	47.8571	-79.3067	-2.24316	0.177785	0.6577	0.479915	0.0627245	hyper
16	62956066	62956658	15329462	15329482	930056	21	593	28.2381	-79.1975	-3.36389	0.180224	0.457815	0.277591	0.0477748	hyper
13	73059114	73059613	13431881	13431914	675128	34	500	14.7059	79.1397	2.50464	-0.310867	0.00285403	0.313721	0.133555	hypo
9	37030193	37030827	9775782	9775810	2603909	29	635	21.8966	78.9856	3.21946	-0.263227	0.0540591	0.317286	0.0968708	hypo
6	137493939	137494752	7224023	7224060	2236718	38	814	21.4211	78.9661	2.36443	-0.176895	0.153076	0.329971	0.0851183	hypo
11	20650814	20651820	11471529	11471555	372928	27	1007	37.2963	-78.9583	-2.19914	0.161476	0.65098	0.489504	0.055217	hyper
11	62653952	62654187	11695753	11695771	413476	19	236	12.4211	-78.953	-3.0924	0.26897	0.772464	0.503493	0.064916	hyper
6	35080207	35081320	6687158	6687183	2127792	26	1114	42.8462	-78.8822	-2.18549	0.150411	0.64253	0.492119	0.049581	hyper
1	228464434	228464826	1417128	1417161	204507	34	393	11.5588	78.6862	3.02427	-0.174398	0.0776708	0.252069	0.0753134	hypo
14	69138726	69140354	13989766	13989787	770874	22	1629	74.0455	-78.6398	-3.11418	0.236455	0.718472	0.482017	0.066148	hyper
16	70681784	70683149	15393617	15393636	937367	20	1366	68.3	-78.5519	-2.61167	0.195383	0.560386	0.365003	0.0497461	hyper
17	30116468	30116827	15860615	15860640	975657	26	360	13.8462	78.4873	5.12013	-0.273098	0.0144878	0.287586	0.0908598	hypo
9	36433509	36434677	9770082	9770102	2603387	21	1169	55.6667	-78.4307	-3.21547	0.181286	0.783673	0.602387	0.0485397	hyper
8	54468990	54469697	8932117	8932141	2473311	25	708	28.32	-78.2998	-2.50402	0.154995	0.552022	0.397027	0.0494775	hyper
7	37447119	37447813	7748322	7748353	2305812	32	695	21.7188	78.2528	2.55422	-0.19206	0.289026	0.481086	0.0785395	hypo
14	44912188	44913197	13841088	13841114	745279	27	1010	37.4074	78.2198	2.96621	-0.157538	0.496662	0.6542	0.054383	hypo
13	42440809	42441171	13276924	13276944	641775	21	363	17.2857	-78.2071	-3.7015	0.186104	0.74534	0.559236	0.0499722	hyper
19	50357845	50358597	17415644	17415686	1136461	43	753	17.5116	78.1661	2.08171	-0.179107	0.418757	0.597864	0.0987211	hypo
17	18256957	18258091	15787484	15787508	968438	25	1135	45.4	78.0576	4.05509	-0.238224	0.0612671	0.299491	0.0762973	hypo
22	33922265	33923240	18510073	18510113	1491486	41	976	23.8049	78.0101	2.22593	-0.160882	0.0266302	0.187513	0.0845373	hypo
18	76566370	76567343	16803237	16803259	1096419	23	974	42.3478	-77.8007	-2.21979	0.160151	0.732267	0.572117	0.0473261	hyper
13	45064705	45066437	13293363	13293385	644497	23	1733	75.3478	-77.7664	-2.35408	0.15157	0.737331	0.585761	0.044828	hyper
4	184447346	184448296	5275137	5275155	1904696	19	951	50.0526	-77.6633	-2.69179	0.189863	0.71506	0.525197	0.046373	hyper
19	571106	571584	16853482	16853516	1099565	35	479	13.6857	77.57	2.57012	-0.254695	0.0947988	0.349494	0.114827	hypo
16	85504152	85505158	15521697	15521718	950525	22	1007	45.7727	-77.5545	-2.32093	0.16319	0.5429	0.37971	0.0462924	hyper
17	72122813	72123073	16205774	16205798	1014501	25	261	10.44	-77.5214	-2.1902	0.169926	0.360214	0.190287	0.0547157	hyper
13	97434442	97434782	13552144	13552181	701819	38	341	8.97368	77.5044	2.13984	-0.316037	0.00391186	0.319949	0.154964	hypo
11	9003935	9004386	11395076	11395111	361023	36	452	12.5556	77.4994	2.24102	-0.309486	0.0165905	0.326076	0.143735	hypo
2	109407862	109409355	2287875	2287899	1249730	25	1494	59.76	-77.4498	-2.16196	0.180444	0.582085	0.401641	0.0581719	hyper
1	53654212	53655843	519992	520013	45450	22	1632	74.1818	-77.3613	-2.70318	0.163482	0.508202	0.344721	0.046494	hyper
17	3924885	3925734	15645570	15645595	956149	26	850	32.6923	-77.3104	-2.20386	0.168221	0.59088	0.422659	0.0565319	hyper
1	1907636	1908000	21239	21254	911	16	365	22.8125	-77.1576	-4.28088	0.238701	0.539636	0.300934	0.049499	hyper
6	27864447	27865363	6620968	6621005	2121331	38	917	24.1316	77.1054	2.69622	-0.152663	0.112816	0.265479	0.0751895	hypo
2	176097451	176097929	2668802	2668836	1319607	35	479	13.6857	77.0296	2.59068	-0.224634	0.00973595	0.23437	0.102069	hypo
12	37575893	37577323	12447289	12447312	521271	24	1431	59.625	-76.9964	-3.13909	0.172065	0.573527	0.401462	0.0536387	hyper
3	177394033	177395027	4113860	4113893	1689999	34	995	29.2647	76.9143	2.48786	-0.181192	0.231731	0.412923	0.0802042	hypo
3	6490646	6491135	3133788	3133809	1511379	22	490	22.2727	-76.8799	-3.45884	0.162255	0.536264	0.374009	0.046431	hyper
2	172101501	172101978	2642559	2642583	1315474	25	478	19.12	76.8062	3.91809	-0.221872	0.241278	0.463149	0.0719825	hypo
19	4714050	4714449	16932861	16932889	1102008	29	400	13.7931	76.801	3.11949	-0.155869	0.38258	0.538449	0.0588358	hypo
5	65917291	65918518	5700320	5700338	1975159	19	1228	64.6316	-76.7821	-3.43751	0.197977	0.700478	0.502501	0.0489901	hyper
1	897776	898597	2031	2058	274	28	822	29.3571	76.7532	3.35662	-0.162453	0.308774	0.471227	0.0591759	hypo
4	183099607	183099895	5262075	5262117	1903540	43	289	6.72093	76.7024	1.89404	-0.269367	0.00549021	0.274857	0.151009	hypo
16	87406991	87408000	15546316	15546339	951873	24	1010	42.0833	-76.6871	-2.18097	0.156329	0.776613	0.620283	0.0489248	hyper
4	146637703	146638215	5066743	5066766	1864249	24	513	21.375	76.5635	3.78717	-0.18885	0.0324982	0.221348	0.0591982	hypo
15	57306107	57306881	14534769	14534803	842702	35	775	22.1429	76.3695	2.46235	-0.158468	0.200051	0.35852	0.0726228	hypo
3	48300453	48300919	3398771	3398790	1554647	20	467	23.35	-76.3312	-2.5348	0.184453	0.401994	0.217541	0.0483636	hyper
16	84390344	84391061	15505643	15505668	949823	26	718	27.6154	-76.2713	-2.24836	0.166458	0.708723	0.542265	0.0567687	hyper
22	47199083	47199585	18663315	18663338	1501825	24	503	20.9583	-76.2541	-3.01521	0.173965	0.636645	0.46268	0.0547493	hyper
8	143828689	143829018	9540419	9540444	2563675	26	330	12.6923	76.1339	3.22204	-0.306857	0.0109807	0.317838	0.104793	hypo
20	59933585	59933832	18004618	18004655	1438571	38	248	6.52632	76.1091	2.2823	-0.199128	0.208956	0.408084	0.0995165	hypo
19	7472203	7472624	16971600	16971621	1103890	22	422	19.1818	-76.0242	-2.56735	0.173112	0.7494	0.576288	0.0500955	hyper
17	67364801	67365178	16173246	16173266	1009684	21	378	18	-75.9616	-3.01599	0.168517	0.646602	0.478085	0.0465875	hyper
14	41765106	41765492	13828367	13828387	741790	21	387	18.4286	-75.9233	-3.45323	0.172797	0.59652	0.423723	0.0477994	hyper
19	3733563	3734400	16916016	16916041	1101417	26	838	32.2308	-75.84	-2.17794	0.150931	0.734198	0.583268	0.0518315	hyper
22	50270559	50270996	18702489	18702517	1504050	29	438	15.1034	75.7304	2.63721	-0.343735	0.00779321	0.351528	0.131628	hypo
8	50857812	50858618	8904884	8904900	2469789	17	807	47.4706	-75.7293	-4.36261	0.192856	0.643716	0.450859	0.0432931	hyper
2	61465694	61466355	1995372	1995392	1205057	21	662	31.5238	-75.6679	-2.7767	0.176188	0.540601	0.364413	0.0489183	hyper
20	10658210	10659191	17592261	17592277	1397659	17	982	57.7647	-75.6617	-3.66706	0.192956	0.559989	0.367033	0.0433508	hyper
6	3022816	3023691	6435633	6435659	2097171	27	876	32.4444	75.6601	3.37643	-0.162897	0.372198	0.535095	0.0581256	hypo
16	86841797	86843315	15539275	15539301	951474	27	1519	56.2593	-75.4926	-2.32663	0.156145	0.632407	0.476263	0.0556158	hyper
6	30555564	30556235	6642412	6642437	2124002	26	672	25.8462	75.4746	3.89554	-0.309768	0.0039684	0.313736	0.106703	hypo
9	137241211	137241506	10354973	10355005	2678645	33	296	8.9697	75.4675	2.32892	-0.320233	0.00548585	0.325719	0.140019	hypo
4	18293568	18294593	4433747	4433770	1726435	24	1026	42.75	-75.3325	-2.20808	0.156746	0.525734	0.368988	0.0499373	hyper
1	145712085	145712929	900803	900823	119667	21	845	40.2381	-75.3129	-2.54353	0.164597	0.824225	0.659629	0.0459515	hyper
16	69443010	69444916	15380527	15380551	936357	25	1907	76.28	75.2871	3.12461	-0.189206	0.422246	0.611452	0.0628282	hypo
3	133969985	133972073	3885322	3885341	1642655	20	2089	104.45	-75.078	-2.85928	0.173619	0.702927	0.529308	0.0462502	hyper
12	34309091	34309646	12439341	12439359	520176	19	556	29.2632	-75.026	-3.65153	0.181267	0.339447	0.15818	0.0459054	hyper
4	40068855	40069727	4548591	4548608	1750061	18	873	48.5	-74.9574	-3.91172	0.187076	0.861435	0.674359	0.0449238	hyper
2	176130461	176130875	2669591	2669626	1319632	36	415	11.5278	74.8444	2.17943	-0.281917	0.00707528	0.288993	0.135602	hypo
19	531187	531521	16852498	16852538	1099542	41	335	8.17073	74.8405	2.07565	-0.274877	0.00235773	0.277234	0.150589	hypo
2	151410506	151411260	2533862	2533885	1292959	24	755	31.4583	74.8362	4.20998	-0.177029	0.00759775	0.184627	0.0567734	hypo
10	122101931	122102968	11195427	11195449	343519	23	1038	45.1304	-74.7339	-2.1559	0.153218	0.647612	0.494394	0.047111	hyper
10	57064819	57065217	10763387	10763400	277134	14	399	28.5	-74.7216	-5.27176	0.24477	0.470674	0.225904	0.0458608	hyper
19	479756	480402	16851291	16851326	1099513	36	647	17.9722	74.6381	2.2277	-0.173319	0.252015	0.425334	0.0837528	hypo
2	9423040	9423430	1652031	1652064	1151696	34	391	11.5	74.623	2.44819	-0.25828	0.00192415	0.260204	0.117666	hypo
2	63051751	63051980	2006973	2006993	1206640	21	230	10.9524	-74.5863	-2.15478	0.199951	0.554377	0.354426	0.0562969	hyper
13	114199642	114199813	13691579	13691605	717312	27	172	6.37037	74.5791	3.13667	-0.171212	0.546112	0.717324	0.0619899	hypo
9	35035857	35036515	9758702	9758736	2601997	35	659	18.8286	74.5736	2.5099	-0.151572	0.422328	0.5739	0.0714229	hypo
5	115841908	115842105	5956128	5956153	2028291	26	198	7.61538	74.45	3.09914	-0.208795	0.0174172	0.226213	0.0728439	hypo
12	52964127	52965241	12547158	12547180	537224	23	1115	48.4783	-74.3792	-2.55019	0.168956	0.764768	0.595812	0.0522626	hyper
7	1456987	1458016	7497470	7497490	2269616	21	1030	49.0476	-74.3777	-2.23596	0.182793	0.602828	0.420036	0.0516971	hyper
12	110253785	110255108	12877941	12877965	598006	25	1324	52.96	-74.3705	-2.26414	0.161027	0.800451	0.639424	0.0541943	hyper
7	147750819	147752166	8424562	8424583	2414263	22	1348	61.2727	-74.3349	-2.86342	0.155926	0.440992	0.285065	0.0461477	hyper
9	104633858	104634303	10058702	10058728	2648968	27	446	16.5185	-74.3215	-2.25031	0.187324	0.739494	0.55217	0.0680324	hyper
19	3313039	3313447	16908178	16908197	1101177	20	409	20.45	-74.2959	-3.38594	0.225588	0.74009	0.514502	0.0607269	hyper
20	34310095	34310850	17752466	17752484	1417574	19	756	39.7895	-74.2265	-2.71091	0.234814	0.692546	0.457732	0.0600989	hyper
8	140096608	140097491	9478658	9478684	2561663	27	884	32.7407	-74.2021	-2.17318	0.1538	0.720883	0.567083	0.0558857	hyper
13	47335117	47335665	13308110	13308131	646901	22	549	24.9545	-74.18	-3.12477	0.156426	0.535419	0.378993	0.0463921	hyper
8	125444802	125446080	9375030	9375049	2547355	20	1279	63.95	-73.9749	-2.167	0.164016	0.718542	0.554526	0.0443428	hyper
11	78605247	78607102	11862698	11862720	426956	23	1856	80.6957	-73.9571	-2.4309	0.158811	0.668988	0.510176	0.0493679	hyper
2	98830560	98832146	2213433	2213453	1239255	21	1587	75.5714	-73.9239	-3.02836	0.164515	0.568959	0.404444	0.0467271	hyper
4	19656552	19657036	4439443	4439463	1727990	21	485	23.0952	-73.8984	-3.38848	0.182874	0.592972	0.410098	0.0519684	hyper
8	143372100	143372932	9530722	9530742	2563451	21	833	39.6667	-73.8626	-3.08553	0.185783	0.531328	0.345545	0.0528207	hyper
16	4392490	4393277	14952770	14952795	887718	26	788	30.3077	-73.7724	-2.54016	0.171265	0.259876	0.0886108	0.0603598	hyper
1	154867383	154868232	964688	964714	127584	27	850	31.4815	73.7384	2.97752	-0.190176	0.18331	0.373487	0.0696146	hypo
16	57053269	57054761	15291992	15292013	924005	22	1493	67.8636	-73.6972	-2.27456	0.161112	0.602436	0.441324	0.048089	hyper
2	242183054	242183394	3097238	3097257	1387455	20	341	17.05	-73.6179	-3.27414	0.157369	0.460676	0.303306	0.042805	hyper
6	42780720	42781201	6749522	6749532	2135175	11	482	43.8182	-73.5642	-3.49961	0.316575	0.514058	0.197483	0.0473372	hyper
1	118983825	118984314	871400	871427	115637	28	490	17.5	73.5612	2.86994	-0.151517	0.400533	0.55205	0.0579006	hypo
17	81563915	81565170	16332571	16332591	1021103	21	1256	59.8095	-73.4484	-2.88934	0.176872	0.788847	0.611974	0.0505712	hyper
6	29650889	29651783	6634787	6634810	2123109	24	895	37.2917	-73.4472	-2.28211	0.184319	0.555526	0.371207	0.0608017	hyper
10	133568899	133569121	11313627	11313648	352983	22	223	10.1364	-73.4278	-3.22178	0.269462	0.64844	0.378978	0.0807113	hyper
22	37608244	37608711	18544014	18544043	1494682	30	468	15.6	73.3199	2.52159	-0.32363	0.00948968	0.33312	0.132419	hypo
2	1686844	1687611	1589430	1589457	1144477	28	768	27.4286	-73.3117	-2.19224	0.158884	0.573713	0.414829	0.0607283	hyper
19	14167818	14168872	17059188	17059216	1108834	29	1055	36.3793	73.287	3.14842	-0.155307	0.507793	0.663099	0.0614774	hypo
2	240213492	240214542	3073262	3073285	1385995	24	1051	43.7917	-73.2846	-2.16103	0.154101	0.625035	0.470934	0.0506424	hyper
4	20983801	20985084	4445837	4445865	1729497	29	1284	44.2759	73.2679	2.75505	-0.156586	0.219352	0.375938	0.0620941	hypo
14	20631570	20632355	13703771	13703795	719306	25	786	31.44	73.2608	3.59424	-0.281251	0.0151191	0.29637	0.0959719	hypo
1	44839721	44841093	458224	458245	36484	22	1373	62.4091	-73.0579	-2.20298	0.153382	0.807231	0.653849	0.0461882	hyper
9	114505906	114506400	10125461	10125475	2658879	15	495	33	73.001	7.30561	-0.235943	0.234579	0.470521	0.048459	hypo
13	98482445	98483299	13560284	13560308	702826	25	855	34.2	-72.9506	-2.20426	0.153016	0.485297	0.33228	0.0527165	hyper
1	54200148	54200797	524669	524710	45944	42	650	15.4762	72.6784	2.18051	-0.155099	0.015774	0.170873	0.0897285	hypo
11	110294118	110294610	12017678	12017694	461791	17	493	29	-72.6581	-3.46281	0.22335	0.683507	0.460157	0.0522575	hyper
12	34681959	34683571	12442851	12442867	520538	17	1613	94.8824	-72.6534	-4.10005	0.194453	0.639296	0.444843	0.0455072	hyper
2	27890823	27891481	1787109	1787132	1169824	24	659	27.4583	72.5987	3.87705	-0.191263	0.0255422	0.216805	0.0632286	hypo
1	115025785	115027646	848966	848986	111494	21	1862	88.6667	-72.5981	-3.27968	0.163991	0.652957	0.488966	0.0474372	hyper
1	201096080	201097859	1228117	1228142	177064	26	1780	68.4615	-72.5578	-2.26335	0.15337	0.508611	0.355241	0.0549574	hyper
4	3653875	3655027	4319214	4319233	1712863	20	1153	57.65	-72.5484	-3.32969	0.175779	0.526583	0.350804	0.0484677	hyper
5	36876277	36876539	5563367	5563398	1947183	32	263	8.21875	72.4677	2.5677	-0.17795	0.00391165	0.181861	0.0785783	hypo
16	85798599	85798957	15526332	15526355	950712	24	359	14.9583	72.3678	3.28842	-0.214305	0.0268518	0.241157	0.071072	hypo
4	125676584	125677738	4965145	4965165	1841118	21	1155	55	72.3293	3.83466	-0.169633	0.41049	0.580123	0.0492356	hypo
9	33524175	33524402	9745990	9746012	2600548	23	228	9.91304	72.2957	3.50218	-0.31383	0.0061479	0.319977	0.0997962	hypo
3	71333345	71334735	3558964	3558982	1577988	19	1391	73.2105	72.2855	4.26529	-0.171752	0.602147	0.7739	0.0451517	hypo
5	178526172	178527756	6374286	6374308	2092437	23	1585	68.913	-72.0979	-2.15398	0.150358	0.42144	0.271082	0.0479777	hyper
7	779308	780109	7484884	7484905	2269186	22	802	36.4545	-72.0047	-2.51607	0.18195	0.812248	0.630299	0.0555921	hyper
11	3384246	3385225	11359568	11359590	355256	23	980	42.6087	-71.9702	-2.35287	0.154185	0.578765	0.42458	0.0492976	hyper
5	146446766	146447416	6151189	6151228	2060391	40	651	16.275	71.9605	1.90041	-0.161472	0.0130438	0.174516	0.0897559	hypo
3	46987741	46989161	3385485	3385510	1553502	26	1421	54.6538	71.9219	3.05871	-0.175934	0.288081	0.464015	0.0635103	hypo
19	12440292	12440817	17035446	17035477	1107570	32	526	16.4375	71.8721	2.76551	-0.282185	0.0221828	0.304367	0.12574	hypo
19	14057011	14057402	17057287	17057307	1108772	21	392	18.6667	71.8423	3.7199	-0.246076	0.102781	0.348857	0.0719296	hypo
2	95992284	95993007	2190962	2191000	1236939	39	724	18.5641	71.8078	2.02943	-0.172825	0.079274	0.252099	0.0938945	hypo
3	130075973	130077697	3864792	3864818	1638332	27	1725	63.8889	71.7561	2.73005	-0.163855	0.437208	0.601063	0.0616659	hypo
9	127794993	127795846	10221355	10221381	2672140	27	854	31.6296	-71.7511	-2.1595	0.163159	0.605143	0.441984	0.0613969	hyper
19	18148676	18149519	17110313	17110335	1111742	23	844	36.6957	-71.7253	-2.14821	0.162048	0.595287	0.433238	0.0523009	hyper
4	182249852	182251088	5254654	5254677	1902785	24	1237	51.5417	-71.7127	-2.50389	0.156306	0.379148	0.222842	0.0523107	hyper
8	57217867	57218693	8952210	8952230	2476019	21	827	39.381	-71.6964	-2.18183	0.151101	0.494706	0.343605	0.0442459	hyper
10	102818275	102819884	11065910	11065934	324009	25	1610	64.4	71.6719	3.38992	-0.153228	0.586177	0.739406	0.0535219	hypo
19	2476104	2476462	16894024	16894051	1100649	28	359	12.8214	71.6459	2.66739	-0.321912	0.00433645	0.326249	0.125805	hypo
16	20961167	20962633	15092459	15092480	901575	22	1467	66.6818	-71.4561	-2.38467	0.166524	0.719463	0.55294	0.0512866	hyper
2	125297304	125299003	2386043	2386064	1265239	22	1700	77.2727	71.323	3.31985	-0.164231	0.249171	0.413402	0.0506521	hypo
17	81081817	81082736	16323463	16323488	1020804	26	920	35.3846	-71.2821	-2.20559	0.170746	0.534058	0.363312	0.062275	hyper
6	150143464	150143818	7299582	7299612	2250055	31	355	11.4516	71.2501	2.432	-0.310304	0.00428017	0.314584	0.134923	hypo
17	44092448	44093912	15984536	15984561	987798	26	1465	56.3462	-71.242	-2.31158	0.161828	0.764948	0.603121	0.0590455	hyper
4	88369661	88371136	4787953	4787975	1799955	23	1476	64.1739	-71.2115	-2.54799	0.154767	0.731446	0.576679	0.0499647	hyper
2	61695838	61696488	1997597	1997620	1205266	24	651	27.125	-71.1991	-2.23677	0.196021	0.733348	0.537327	0.0660157	hyper
15	80049615	80050698	14714292	14714315	864328	24	1084	45.1667	-71.1931	-2.52496	0.174156	0.848054	0.673898	0.0587743	hyper
11	27506396	27507508	11501508	11501543	380632	36	1113	30.9167	71.1824	2.13825	-0.176748	0.107061	0.283809	0.0895207	hypo
13	94711829	94712104	13535163	13535192	698985	30	276	9.2	71.1462	2.7192	-0.160969	0.0174982	0.178467	0.0678754	hypo
1	21539399	21540655	239673	239698	15827	26	1257	48.3462	71.1212	3.14431	-0.184221	0.450302	0.634522	0.0672814	hypo
1	156706672	156707292	985983	986009	129071	27	621	23	71.1027	3.46655	-0.158888	0.152308	0.311196	0.0603513	hypo
KI270712,1	31535	31867	19261219	19261243	2682037	25	333	13.32	71.0566	3.82693	-0.20235	0.171595	0.373945	0.0711933	hypo
5	135535286	135535620	6069531	6069565	2049417	35	335	9.57143	71.0484	2.13945	-0.28395	0.0698841	0.353835	0.13988	hypo
1	175022724	175023538	1092280	1092312	148640	33	815	24.697	70.9772	2.57947	-0.159185	0.0579005	0.217086	0.0739833	hypo
15	78914096	78915079	14706307	14706325	863176	19	984	51.7895	-70.8031	-2.85672	0.170786	0.628495	0.457709	0.0458304	hyper
16	73155650	73156209	15413242	15413261	939647	20	560	28	-70.7967	-3.36745	0.168049	0.731645	0.563596	0.0474731	hyper
20	41137822	41138295	17817924	17817962	1423490	39	474	12.1538	70.6984	1.96452	-0.16342	0.0173482	0.180768	0.0901498	hypo
11	39087100	39087990	11563992	11564008	393001	17	891	52.4118	-70.675	-3.87946	0.190028	0.675087	0.485059	0.0457089	hyper
10	71970417	71971796	10854848	10854868	292655	21	1380	65.7143	-70.6617	-2.63744	0.157513	0.743095	0.585582	0.0468207	hyper
1	6052591	6054211	74350	74381	3918	32	1621	50.6562	70.5372	2.57089	-0.160105	0.137893	0.297998	0.0727561	hypo
10	484254	484943	10374540	10374561	224429	22	690	31.3636	-70.4733	-2.4307	0.165043	0.342794	0.177751	0.0515191	hyper
20	62474457	62474902	18038216	18038242	1440273	27	446	16.5185	70.4653	3.01792	-0.237505	0.104177	0.341682	0.0909801	hypo
22	50281761	50282242	18702754	18702779	1504058	26	482	18.5385	70.434	3.04986	-0.182164	0.460169	0.642333	0.0672452	hypo
17	61389453	61390178	16122853	16122879	1004169	27	726	26.8889	70.4099	2.67801	-0.18301	0.229801	0.412811	0.0701935	hypo
19	5977111	5977654	16952744	16952769	1102817	26	544	20.9231	70.379	3.53594	-0.259304	0.00779157	0.267095	0.0958013	hypo
9	35815083	35815918	9765016	9765045	2602772	30	836	27.8667	70.3182	2.81647	-0.213053	0.00972957	0.222782	0.0909796	hypo
8	54354426	54355747	8930711	8930728	2473216	18	1322	73.4444	-70.3175	-3.64003	0.166201	0.561421	0.395221	0.0425443	hyper
17	32302378	32303408	15880178	15880199	977662	22	1031	46.8636	-70.2759	-2.72296	0.155429	0.513942	0.358513	0.0486809	hyper
17	77449677	77450546	16270836	16270858	1018349	23	870	37.8261	-70.1821	-2.19221	0.168508	0.327891	0.159383	0.0551209	hyper
2	46252	46435	1573292	1573322	1143057	31	184	5.93548	70.1583	2.54384	-0.267069	0.00189815	0.268967	0.118007	hypo
12	51204687	51205441	12531151	12531173	535645	23	755	32.8261	-70.1498	-2.43915	0.153894	0.719375	0.565481	0.0504421	hyper
15	74128929	74129242	14664216	14664231	858843	16	314	19.625	70.0837	5.06299	-0.367304	0.0484344	0.415738	0.0838548	hypo
16	88662039	88662769	15567760	15567790	952598	31	731	23.5806	70.0663	2.67407	-0.181972	0.0251151	0.207087	0.0805113	hypo
5	16466678	16467238	5453158	5453176	1925433	19	561	29.5263	-70.0456	-2.18537	0.247057	0.622378	0.37532	0.0670143	hyper
2	234292157	234292709	3010580	3010588	1381355	9	553	61.4444	-70.0043	-7.68616	0.352672	0.663931	0.311259	0.0453407	hyper
12	129089686	129091220	13057203	13057226	614305	24	1535	63.9583	-69.9905	-2.43331	0.155063	0.423407	0.268344	0.0532079	hyper
4	138852843	138853893	5023371	5023392	1855789	22	1051	47.7727	-69.9678	-2.3308	0.17072	0.645458	0.474738	0.0536795	hyper
1	27958134	27958828	308014	308040	20981	27	695	25.7407	-69.9658	-2.1913	0.155233	0.822845	0.667612	0.0601114	hyper
19	3764749	3765626	16916613	16916636	1101439	24	878	36.5833	-69.9346	-2.2883	0.190727	0.901129	0.710402	0.0657591	hyper
6	163754127	163755139	7404984	7405004	2262851	21	1013	48.2381	-69.8395	-2.29565	0.156199	0.695453	0.539253	0.0469192	hyper
15	66387137	66387423	14606422	14606448	851385	27	287	10.6296	69.7887	2.61455	-0.308124	0.000833279	0.308958	0.119207	hypo
1	31953944	31954894	345737	345750	24562	14	951	67.9286	-69.7747	-4.45295	0.22726	0.608642	0.381382	0.0456158	hyper
18	63063399	63064226	16722876	16722895	1082347	20	828	41.4	69.757	4.28318	-0.161545	0.377678	0.539223	0.0462014	hypo
16	3443182	3443640	14939725	14939753	887064	29	459	15.8276	-69.7269	-2.19103	0.155594	0.369425	0.213831	0.0647014	hyper
19	11371847	11372892	17023326	17023347	1106678	22	1046	47.5455	-69.7248	-2.61409	0.170366	0.741744	0.571379	0.0538292	hyper
7	27691397	27692733	7685956	7685981	2295795	26	1337	51.4231	-69.6693	-2.3353	0.152393	0.696489	0.544096	0.0569468	hyper
8	29087253	29088243	8768652	8768671	2449892	20	991	49.55	-69.6492	-2.86651	0.17082	0.800281	0.629462	0.0490514	hyper
8	141276368	141277185	9495507	9495531	2562382	25	818	32.72	69.5301	3.75411	-0.16971	0.213006	0.382716	0.0609318	hypo
17	42180319	42180915	15963152	15963183	986315	32	597	18.6562	69.5114	2.77685	-0.187027	0.0478074	0.234834	0.0861847	hypo
2	28977329	28978367	1795523	1795540	1170871	18	1039	57.7222	-69.4954	-3.19074	0.177199	0.679586	0.502387	0.0458486	hyper
19	56662752	56663410	17489910	17489930	1141384	21	659	31.381	-69.4824	-2.64577	0.183804	0.627317	0.443513	0.0555521	hyper
8	38718648	38719763	8828968	8828986	2459860	19	1116	58.7368	-69.4752	-2.42854	0.169359	0.687099	0.51774	0.0463338	hyper
4	70837727	70838090	4693395	4693419	1780902	25	364	14.56	-69.4186	-2.16441	0.156314	0.628387	0.472072	0.0562941	hyper
2	163735556	163736303	2596036	2596068	1306422	33	748	22.6667	69.3095	2.4369	-0.18541	0.00204167	0.187451	0.0883149	hypo
17	4304083	4305232	15650050	15650065	956440	16	1150	71.875	69.2861	7.58378	-0.211862	0.602785	0.814648	0.0489216	hypo
22	45947936	45948516	18644535	18644556	1501019	22	581	26.4091	-69.198	-2.22936	0.161352	0.817291	0.655938	0.0513624	hyper
10	132381701	132382877	11294439	11294458	352162	20	1177	58.85	-69.1777	-2.93711	0.164324	0.738238	0.573914	0.0475098	hyper
22	27750044	27751015	18453103	18453120	1485944	18	972	54	-69.1391	-2.94221	0.189333	0.719302	0.52997	0.0492979	hyper
15	81000074	81000837	14721602	14721634	865230	33	764	23.1515	69.131	2.24194	-0.290422	0.00269388	0.293116	0.138629	hypo
6	27831319	27831788	6620645	6620672	2121296	28	470	16.7857	69.1025	2.82164	-0.155661	0.0276632	0.183324	0.0631051	hypo
19	2603168	2603950	16896188	16896215	1100725	28	783	27.9643	69.0754	2.85537	-0.174649	0.330556	0.505205	0.0707925	hypo
8	33484653	33484941	8796245	8796271	2454421	27	289	10.7037	69.0088	2.73253	-0.273217	0.00871826	0.281936	0.106899	hypo
3	120595993	120596491	3791057	3791095	1629237	39	499	12.7949	68.8763	1.91444	-0.154534	0.0239106	0.178445	0.0874855	hypo
1	220886071	220887249	1360699	1360721	197163	23	1179	51.2609	-68.874	-2.16516	0.165185	0.375849	0.210664	0.0552146	hyper
10	80454917	80455899	10916806	10916835	300972	30	983	32.7667	68.8402	3.16303	-0.179733	0.0710317	0.250765	0.0782069	hypo
7	149262954	149263221	8438413	8438428	2415575	16	268	16.75	-68.8156	-2.57069	0.223383	0.575246	0.351864	0.0519377	hyper
5	178428168	178429210	6373134	6373154	2092380	21	1043	49.6667	-68.7622	-2.21661	0.162887	0.3165	0.153613	0.0497458	hyper
2	241540715	241541228	3089688	3089730	1386994	43	514	11.9535	68.7541	1.68258	-0.188489	0.0142899	0.202779	0.117875	hypo
10	116809514	116810565	11153203	11153230	338466	28	1052	37.5714	68.7344	2.53798	-0.165452	0.215174	0.380627	0.0674005	hypo
1	245874337	245875672	1550128	1550146	221111	19	1336	70.3158	68.6772	4.06669	-0.213341	0.340574	0.553914	0.0590394	hypo
22	44364831	44365652	18625363	18625384	1499840	22	822	37.3636	-68.6567	-2.36468	0.156844	0.560655	0.403812	0.0502729	hyper
4	2009630	2010149	4298516	4298538	1711598	23	520	22.6087	68.6541	3.85378	-0.201132	0.15018	0.351312	0.0673315	hypo
8	87931944	87934139	9136855	9136874	2508423	20	2196	109.8	-68.6484	-3.36922	0.160121	0.624152	0.464031	0.046647	hyper
4	4542163	4542445	4329673	4329694	1713530	22	283	12.8636	68.6138	3.98882	-0.31013	0.0037172	0.313848	0.0997029	hypo
16	67649050	67649624	15360806	15360830	934852	25	575	23	68.6004	3.19768	-0.265772	0.177979	0.44375	0.0964749	hypo
8	2043902	2045119	8568065	8568096	2425313	32	1218	38.0625	68.5152	2.50541	-0.237144	0.106362	0.343506	0.110781	hypo
20	63956098	63956392	18069449	18069488	1441009	40	295	7.375	68.4303	1.89142	-0.156374	0.00148028	0.157854	0.0914523	hypo
22	42862279	42863605	18607673	18607694	1498715	22	1327	60.3182	-68.3805	-2.65225	0.154237	0.504106	0.34987	0.0496225	hyper
19	14073241	14073507	17057569	17057604	1108780	36	267	7.41667	68.3244	1.95866	-0.2594	0.0139613	0.273361	0.13658	hypo
17	2511767	2512529	15628824	15628859	955061	36	763	21.1944	68.2468	2.32064	-0.184719	0.0304803	0.215199	0.0974799	hypo
10	23297368	23298232	10561499	10561519	245458	21	865	41.1905	-68.2154	-3.19595	0.173543	0.603177	0.429634	0.0534271	hyper
13	104133379	104134821	13600363	13600379	708471	17	1443	84.8824	-68.1912	-3.76403	0.206809	0.633268	0.426459	0.0515578	hyper
7	75638039	75638807	7994660	7994681	2339002	22	769	34.9545	68.1727	3.41357	-0.224211	0.388208	0.612419	0.0722972	hypo
19	11738660	11739425	17028576	17028597	1106936	22	766	34.8182	68.1618	3.25825	-0.239733	0.168241	0.407974	0.0773787	hypo
6	19655264	19655609	6563089	6563107	2113160	19	346	18.2105	68.0851	3.66127	-0.162598	0.314386	0.476984	0.045376	hypo
1	164785611	164787740	1036063	1036086	137516	24	2130	88.75	68.0594	3.60196	-0.166485	0.365118	0.531603	0.059027	hypo
3	49903641	49903991	3417046	3417080	1555991	35	351	10.0286	68.049	2.39078	-0.1894	0.0387494	0.228149	0.0974717	hypo
12	116389070	116390468	12931287	12931306	603631	20	1399	69.95	-67.993	-2.28769	0.168044	0.496803	0.328759	0.0494296	hyper
10	3470503	3471652	10406590	10406610	226785	21	1150	54.7619	-67.9884	-2.45417	0.167381	0.709949	0.542569	0.0519143	hyper
15	26894068	26894504	14333237	14333261	812309	25	437	17.48	-67.9743	-2.52303	0.242535	0.640488	0.397953	0.0892211	hyper
6	69921594	69922080	6878433	6878456	2162706	24	487	20.2917	67.892	2.96729	-0.166375	0.56487	0.731245	0.0588092	hypo
7	75534679	75536264	7993500	7993521	2338935	22	1586	72.0909	-67.8317	-2.19039	0.154486	0.647403	0.492918	0.0500928	hyper
7	151082001	151082691	8454569	8454592	2417224	24	691	28.7917	67.8094	3.58039	-0.177441	0.38045	0.557891	0.0628376	hypo
17	78632074	78633394	16286279	16286301	1019202	23	1321	57.4348	67.7429	4.05977	-0.158246	0.238902	0.397148	0.0537274	hypo
19	802197	802785	16858509	16858531	1099700	23	589	25.6087	-67.7328	-2.21597	0.152195	0.716194	0.563999	0.0516808	hyper
20	34361759	34362683	17753091	17753107	1417616	17	925	54.4118	-67.6588	-2.91202	0.194467	0.451805	0.257337	0.048862	hyper
20	46240296	46241445	17862951	17862979	1427964	29	1150	39.6552	67.6501	2.5061	-0.158802	0.38376	0.542563	0.0680924	hypo
3	130747645	130748223	3868734	3868757	1639074	24	579	24.125	67.6487	3.11955	-0.16884	0.153898	0.322738	0.0598706	hypo
15	59994465	59995095	14555323	14555347	845319	25	631	25.24	67.6078	3.07185	-0.251346	0.184985	0.436331	0.0929461	hypo
9	127568261	127568674	10218440	10218468	2671973	29	414	14.2759	67.5799	2.54994	-0.301336	0.00304923	0.304385	0.129404	hypo
15	68314135	68314872	14621809	14621827	853214	19	738	38.8421	-67.5686	-2.89801	0.17175	0.657898	0.486148	0.0482562	hyper
14	95361823	95362744	14173660	14173682	796982	23	922	40.087	67.555	3.22244	-0.157698	0.365132	0.52283	0.0537374	hypo
19	51002433	51002788	17424101	17424117	1136939	17	356	20.9412	-67.55	-3.02335	0.215531	0.397749	0.182218	0.0543176	hyper
6	145464968	145465831	7269426	7269443	2245207	18	864	48	-67.5026	-3.71596	0.167926	0.756957	0.589031	0.0447785	hyper
4	133148697	133149285	4999315	4999345	1849372	31	589	19	67.4999	2.44692	-0.29394	0.0134875	0.307428	0.135372	hypo
19	18009536	18010217	17108372	17108393	1111649	22	682	31	-67.4723	-2.24197	0.281371	0.906955	0.625584	0.0917251	hyper
13	101142360	101143714	13583667	13583691	705240	25	1355	54.2	-67.4614	-2.20849	0.161684	0.604305	0.442621	0.0599689	hyper
4	127966311	127967077	4975357	4975367	1843672	11	767	69.7273	-67.4193	-3.07208	0.350013	0.785693	0.43568	0.0571052	hyper
5	35691815	35692921	5556536	5556554	1945904	19	1107	58.2632	-67.4086	-3.29848	0.16268	0.547524	0.384844	0.0458737	hyper
9	77761077	77761705	9879587	9879608	2621752	22	629	28.5909	-67.3795	-2.15295	0.171108	0.892729	0.721621	0.0559618	hyper
7	7640729	7641146	7573912	7573943	2274245	32	418	13.0625	67.3775	2.31638	-0.266185	0.0022716	0.268457	0.126477	hypo
20	29764587	29765225	17708777	17708808	1414194	32	639	19.9688	67.358	2.3744	-0.188798	0.199875	0.388673	0.0896927	hypo
19	3838808	3839524	16917875	16917895	1101485	21	717	34.1429	-67.3395	-2.36942	0.160562	0.643094	0.482532	0.0500531	hyper
13	57634294	57634794	13364080	13364110	657845	31	501	16.1613	67.3377	2.34458	-0.175322	0.418129	0.593451	0.0803818	hypo
9	66263123	66263921	9820210	9820232	2610925	23	799	34.7391	-67.3342	-2.18337	0.165042	0.719305	0.554263	0.0564832	hyper
3	184466723	184467710	4160228	4160245	1697306	18	988	54.8889	-67.3054	-2.26686	0.186644	0.582328	0.395684	0.0499001	hyper
20	14002248	14003590	17611344	17611359	1401198	16	1343	83.9375	-67.2761	-3.91957	0.180331	0.596896	0.416565	0.0428873	hyper
2	91571321	91571459	2174793	2174820	1234546	28	139	4.96429	-67.2689	-2.18515	0.1807	0.311265	0.130565	0.0751887	hyper
4	78057894	78058303	4731944	4731970	1788765	27	410	15.1852	67.2239	2.89587	-0.275226	0.00309786	0.278324	0.110647	hypo
12	111431408	111433088	12890370	12890390	598973	21	1681	80.0476	-67.1731	-2.23389	0.17116	0.508462	0.337302	0.053474	hyper
8	88289987	88291097	9138741	9138757	2508798	17	1111	65.3529	-67.1314	-3.8938	0.168804	0.609549	0.440745	0.0427477	hyper
17	82774831	82775461	16354124	16354141	1021760	18	631	35.0556	-67.1074	-2.36978	0.218357	0.699165	0.480808	0.0585258	hyper
12	122079089	122079486	12988007	12988029	608429	23	398	17.3043	67.0001	3.56677	-0.164524	0.00522592	0.16975	0.0564782	hypo
16	49742175	49743416	15240258	15240275	916810	18	1242	69	-66.9769	-2.63568	0.174733	0.465023	0.29029	0.0469589	hyper
16	62409512	62410524	15327053	15327075	929442	23	1013	44.0435	-66.9263	-2.30591	0.172119	0.589218	0.417099	0.0590684	hyper
16	69329663	69330009	15379147	15379178	936265	32	347	10.8438	66.9234	2.29278	-0.222022	0.0133779	0.2354	0.106159	hypo
16	2995779	2996769	14932997	14933017	886733	21	991	47.1905	-66.922	-2.31004	0.155906	0.663297	0.507391	0.048914	hyper
13	39038301	39039429	13255387	13255414	638232	28	1129	40.3214	66.9169	2.55312	-0.266224	0.0586749	0.324898	0.111396	hypo
16	60093218	60094181	15316011	15316028	926894	18	964	53.5556	-66.8571	-3.48011	0.17228	0.617835	0.445555	0.0463832	hyper
4	54099256	54099739	4615368	4615384	1762657	17	484	28.4706	-66.8209	-2.68967	0.300607	0.605222	0.304614	0.07647	hyper
15	64381130	64382217	14587707	14587744	849592	38	1088	28.6316	66.8157	2.09343	-0.192236	0.0828346	0.27507	0.109294	hypo
3	48973009	48973553	3406291	3406311	1555207	21	545	25.9524	-66.8107	-2.47827	0.164531	0.545944	0.381413	0.0517154	hyper
4	6814788	6816350	4351503	4351523	1715459	21	1563	74.4286	-66.8104	-2.14888	0.152044	0.825643	0.6736	0.0477899	hyper
2	44194276	44195171	1894909	1894929	1186659	21	896	42.6667	-66.8067	-2.22121	0.165434	0.862988	0.697554	0.0519982	hyper
19	42243348	42244378	17313459	17313497	1130471	39	1031	26.4359	66.7951	1.83613	-0.186005	0.0503047	0.23631	0.108604	hypo
8	98051255	98051695	9201052	9201070	2518923	19	441	23.2105	66.7948	4.19086	-0.158298	0.535305	0.693603	0.0450302	hypo
6	10926044	10927486	6498632	6498651	2104599	20	1443	72.15	-66.7939	-2.41288	0.151163	0.728491	0.577328	0.0451954	hyper
2	38750939	38751174	1858586	1858609	1181083	24	236	9.83333	66.7754	3.11195	-0.298809	0.000985177	0.299794	0.107453	hypo
6	107001169	107002630	7057913	7057930	2203601	18	1462	81.2222	66.7319	4.02372	-0.179807	0.549675	0.729482	0.048467	hypo
22	31676764	31677348	18490091	18490120	1489492	30	585	19.5	66.7219	2.71338	-0.164203	0.188469	0.352672	0.0736857	hypo
3	90416547	90418272	3655795	3655815	1598610	21	1726	82.1905	-66.6874	-2.98442	0.151385	0.63843	0.487045	0.0476675	hyper
1	3031164	3031986	38801	38825	1608	25	823	32.92	-66.6824	-2.19651	0.170209	0.478035	0.307826	0.0635525	hyper
4	7042112	7042503	4354439	4354461	1715626	23	392	17.0435	66.5749	3.55033	-0.174858	0.19632	0.371178	0.0603074	hypo
6	33585682	33586778	6671698	6671722	2126518	25	1097	43.88	-66.5617	-2.23001	0.155325	0.482782	0.327457	0.0584151	hyper
15	31355756	31356939	14366989	14367014	816022	26	1184	45.5385	66.5337	2.73843	-0.184658	0.362581	0.547239	0.0722527	hypo
8	37694972	37695232	8818597	8818613	2458968	17	261	15.3529	66.4858	3.99776	-0.404734	0.00326553	0.407999	0.103477	hypo
20	25281509	25281858	17692259	17692279	1412243	21	350	16.6667	-66.3826	-2.46894	0.158701	0.84754	0.688839	0.0502506	hyper
5	93571697	93572320	5848660	5848686	2003346	27	624	23.1111	66.3519	2.91651	-0.213829	0.0795298	0.293359	0.0871166	hypo
14	31247940	31248599	13768226	13768247	730576	22	660	30	-66.3144	-2.16541	0.161743	0.860555	0.698812	0.0535276	hyper
7	22854209	22854875	7651504	7651533	2290951	30	667	22.2333	66.312	2.70775	-0.259134	0.00227609	0.26141	0.117261	hypo
16	87140872	87142333	15542891	15542909	951693	19	1462	76.9474	-66.2316	-2.16758	0.161395	0.473943	0.312548	0.0462984	hyper
13	110016650	110018508	13637727	13637750	714477	24	1859	77.4583	66.2237	3.37529	-0.158682	0.401592	0.560274	0.0574492	hypo
1	15558405	15559232	178031	178047	11050	17	828	48.7059	-66.2135	-3.11787	0.194279	0.79684	0.60256	0.0498695	hyper
3	90646403	90647759	3657911	3657929	1598751	19	1357	71.4211	-66.1893	-2.28933	0.166717	0.743926	0.577209	0.0478568	hyper
11	61295189	61295370	11679730	11679751	412408	22	182	8.27273	-66.1666	-2.47091	0.155194	0.411091	0.255898	0.0516586	hyper
14	93790476	93791469	14160461	14160479	795581	19	994	52.3158	-66.165	-2.65135	0.157734	0.554159	0.396425	0.045295	hyper
19	912906	913187	16860811	16860844	1099758	34	282	8.29412	66.1555	2.04061	-0.293821	0.0273845	0.321205	0.151	hypo
5	61330453	61330912	5677100	5677133	1970071	34	460	13.5294	66.1195	2.17821	-0.251206	0.00957616	0.260782	0.129168	hypo
8	76608100	76608946	9075280	9075296	2496243	17	847	49.8235	-66.0699	-3.78617	0.184211	0.520855	0.336644	0.0473962	hyper
18	68714402	68715056	16751817	16751847	1088515	31	655	21.129	66.0349	2.27627	-0.314538	0.0027778	0.317316	0.147732	hypo
16	86947694	86948222	15540616	15540627	951538	12	529	44.0833	-65.93	-4.31537	0.276954	0.47852	0.201565	0.0504101	hyper
11	61874293	61875298	11687082	11687098	412837	17	1006	59.1765	-65.9088	-3.34606	0.186443	0.704299	0.517856	0.0480897	hyper
6	97282212	97282918	7009960	7009983	2192915	24	707	29.4583	65.8882	3.47096	-0.185662	0.0127106	0.198373	0.0676334	hypo
2	241667894	241668657	3091734	3091752	1387072	19	764	40.2105	-65.8278	-2.20872	0.165956	0.918009	0.752053	0.0480378	hyper
1	25561270	25563004	281814	281832	19001	19	1735	91.3158	-65.8157	-2.39478	0.17306	0.530088	0.357028	0.0499487	hyper
21	44005569	44006970	18300836	18300855	1473329	20	1402	70.1	65.7678	4.38962	-0.16533	0.402846	0.568176	0.0503094	hypo
2	95075848	95076672	2184926	2184950	1236170	25	825	33	65.6683	3.29954	-0.179332	0.406136	0.585468	0.0680986	hypo
6	56954336	56954832	6830291	6830328	2150389	38	497	13.0789	65.6531	1.9238	-0.189839	0.00235735	0.192196	0.109876	hypo
2	221570430	221570879	2921170	2921194	1368665	25	450	18	65.6021	2.83107	-0.211321	0.19363	0.404952	0.0805226	hypo
1	73303113	73303391	630588	630610	66457	23	279	12.1304	65.6013	2.86548	-0.150285	0.376184	0.52647	0.0526899	hypo
6	31972106	31972471	6658226	6658259	2125148	34	366	10.7647	65.5858	2.21303	-0.211621	0.00327611	0.214897	0.109673	hypo
20	3804097	3805030	17546987	17547009	1390719	23	934	40.6087	-65.4828	-2.16364	0.180698	0.62348	0.442782	0.0635969	hyper
10	29695470	29696149	10606109	10606135	251897	27	680	25.1852	-65.465	-2.20097	0.167261	0.65877	0.491509	0.0690621	hyper
19	7903091	7903363	16978116	16978132	1104157	17	273	16.0588	65.395	5.49678	-0.280663	0.00589864	0.286562	0.0729608	hypo
17	82173227	82173903	16343207	16343223	1021414	17	677	39.8235	-65.3916	-2.84118	0.198725	0.649165	0.45044	0.0516631	hyper
17	43594913	43596519	15978948	15978969	987407	22	1607	73.0455	-65.3868	-2.38867	0.157021	0.753678	0.596656	0.0527111	hyper
11	63985181	63985696	11708617	11708638	414693	22	516	23.4545	-65.367	-2.27045	0.1566	0.739448	0.582847	0.0528223	hyper
6	4914309	4915206	6453168	6453185	2098835	18	898	49.8889	-65.3134	-3.2637	0.186054	0.508396	0.322342	0.0512746	hyper
18	55234381	55235752	16671138	16671164	1074352	27	1372	50.8148	65.2824	2.89813	-0.161297	0.428558	0.589856	0.0667107	hypo
7	155467320	155467586	8495871	8495886	2421048	16	267	16.6875	65.281	4.40613	-0.209814	0.105126	0.31494	0.0514242	hypo
16	75623832	75623995	15435948	15435960	941846	13	164	12.6154	-65.252	-3.26589	0.294202	0.438379	0.144177	0.0586132	hyper
X	152893430	152895134	19169448	19169471	2820027	24	1705	71.0417	65.2422	2.94904	-0.151952	0.405024	0.556976	0.055886	hypo
14	20329951	20331045	13701029	13701048	719024	20	1095	54.75	-65.2283	-3.04588	0.159361	0.375531	0.21617	0.0488555	hyper
2	242039147	242040452	3096546	3096567	1387342	22	1306	59.3636	-65.2106	-2.5696	0.15887	0.476223	0.317353	0.0535135	hyper
1	109283441	109283920	808918	808944	105667	27	480	17.7778	65.1941	3.18911	-0.17233	0.1164	0.28873	0.0714765	hypo
8	77082140	77083083	9078103	9078120	2496754	18	944	52.4444	-65.1926	-3.59758	0.158516	0.576955	0.418439	0.0437657	hyper
22	49947111	49948113	18696897	18696918	1503842	22	1003	45.5909	-65.1894	-2.68376	0.164776	0.601225	0.436448	0.0556161	hyper
11	77994889	77995182	11857702	11857716	426353	15	294	19.6	65.1483	5.38362	-0.270513	0.0572208	0.327734	0.062284	hypo
4	185737746	185738540	5287087	5287106	1905863	20	795	39.75	-65.1344	-3.00132	0.156902	0.736911	0.580009	0.0481889	hyper
2	95345906	95346215	2187576	2187604	1236405	29	310	10.6897	65.1309	2.42453	-0.313245	0.00026731	0.313512	0.139682	hypo
3	129248096	129249061	3856947	3856974	1637638	28	966	34.5	65.1237	2.79825	-0.187597	0.101836	0.289433	0.0806763	hypo
4	3042389	3043514	4311135	4311154	1712406	20	1126	56.3	-65.1132	-2.19895	0.159509	0.759494	0.599986	0.0488253	hyper
12	46383805	46384178	12490957	12490984	530953	28	374	13.3571	65.1018	2.72083	-0.250665	0.00200901	0.252674	0.107739	hypo
19	12996492	12996820	17044187	17044204	1107955	18	329	18.2778	-65.0491	-2.84001	0.192635	0.549991	0.357356	0.0532971	hyper
7	105013335	105013645	8179358	8179380	2369435	23	311	13.5217	65.0274	3.40006	-0.224128	0.00177298	0.225901	0.0792734	hypo
1	150876680	150877328	930748	930778	123794	31	649	20.9355	64.9699	2.18833	-0.214784	0.0445141	0.259298	0.102511	hypo
3	72244131	72246236	3565936	3565959	1578822	24	2106	87.75	-64.9154	-2.43775	0.15292	0.486881	0.333962	0.0565014	hyper
14	68687238	68687829	13985715	13985735	770473	21	592	28.1905	-64.8863	-2.62179	0.172285	0.5878	0.415515	0.0557378	hyper
7	149238215	149239044	8438026	8438040	2415561	15	830	55.3333	-64.8441	-2.48798	0.245004	0.792601	0.547597	0.0566304	hyper
12	103929564	103930332	12829158	12829188	591915	31	769	24.8065	64.788	2.17307	-0.32604	0.00447935	0.330519	0.156081	hypo
11	111735137	111736378	12026045	12026066	463339	22	1242	56.4545	64.7699	3.61726	-0.160589	0.290907	0.451496	0.0545469	hypo
KI270713,1	4098	4436	19261491	19261513	2682108	23	339	14.7391	64.7359	3.37974	-0.180307	0.285842	0.466149	0.0644981	hypo
10	132571122	132572697	11297556	11297582	352281	27	1576	58.3704	64.6553	3.23265	-0.206717	0.0653695	0.272087	0.086325	hypo
7	155305969	155306990	8493468	8493491	2420935	24	1022	42.5833	64.6218	2.88953	-0.198958	0.361116	0.560074	0.0738917	hypo
4	112417686	112418623	4903030	4903045	1826419	16	938	58.625	-64.586	-3.04519	0.190232	0.848172	0.65794	0.0471264	hyper
3	195848216	195849321	4244337	4244359	1708271	23	1106	48.087	-64.5747	-2.28587	0.153601	0.772535	0.618934	0.0547039	hyper
7	102186703	102187638	8161236	8161254	2366595	19	936	49.2632	-64.574	-2.7667	0.160585	0.861701	0.701116	0.0472498	hyper
8	12377978	12379288	8647587	8647615	2433674	29	1311	45.2069	64.5638	2.42683	-0.150999	0.506817	0.657816	0.0677958	hypo
3	192918234	192918907	4216712	4216725	1705784	14	674	48.1429	64.5608	5.28927	-0.342548	0.0527553	0.395303	0.0742815	hypo
20	61252579	61252798	18016447	18016475	1439668	29	220	7.58621	64.5158	2.46024	-0.281233	0.00456082	0.285794	0.126027	hypo
17	2054246	2054673	15623460	15623485	954701	26	428	16.4615	64.43	2.72821	-0.271956	0.0108173	0.282774	0.109709	hypo
22	31496640	31497109	18488034	18488071	1489339	38	470	12.3684	64.3966	1.83299	-0.197533	0.0069536	0.204487	0.116542	hypo
5	115625745	115625950	5955014	5955043	2028054	30	206	6.86667	64.3836	2.48011	-0.222108	0.00313937	0.225247	0.103487	hypo
6	2765845	2766215	6432947	6432969	2096955	23	371	16.1304	64.3792	3.23244	-0.282776	0.00270139	0.285478	0.101132	hypo
9	128772238	128772682	10234513	10234539	2672816	27	445	16.4815	64.3625	2.58589	-0.261639	0.0340924	0.295732	0.109686	hypo
15	84748938	84749401	14745991	14746020	868596	30	464	15.4667	64.3511	2.23027	-0.242284	0.00648239	0.248766	0.11293	hypo
1	57423337	57423677	545392	545414	49239	23	341	14.8261	64.3371	3.12019	-0.278198	0.0233116	0.301509	0.0997759	hypo
19	7896820	7897886	16978039	16978060	1104150	22	1067	48.5	-64.3234	-2.15546	0.175125	0.745483	0.570358	0.0598958	hyper
3	39406575	39407206	3335528	3335562	1545703	35	632	18.0571	64.3165	2.14252	-0.156551	0.00242994	0.158981	0.0851901	hypo
19	53538485	53538820	17449366	17449383	1139103	18	336	18.6667	-64.2762	-3.03536	0.288231	0.572651	0.28442	0.08107	hyper
10	52689096	52689912	10744945	10744960	272344	16	817	51.0625	-64.2624	-3.64486	0.204917	0.688537	0.48362	0.0510261	hyper
6	45643341	45644708	6774041	6774059	2137894	19	1368	72	-64.2463	-2.84879	0.153893	0.86916	0.715267	0.0455113	hyper
15	89894658	89895003	14782159	14782175	873700	17	346	20.3529	-64.2419	-2.1801	0.19208	0.442629	0.250549	0.0508264	hyper
8	75511358	75511868	9070208	9070227	2494995	20	511	25.55	-64.2235	-3.1202	0.193624	0.722508	0.528884	0.060302	hyper
14	72842788	72843859	14015136	14015155	774525	20	1072	53.6	-64.2008	-2.4416	0.160588	0.563965	0.403377	0.0500271	hyper
16	15890926	15891724	15056888	15056908	897414	21	799	38.0476	-64.1754	-2.23149	0.155109	0.739355	0.584246	0.0506602	hyper
9	111661789	111662098	10103201	10103228	2656235	28	310	11.0714	64.1696	2.44807	-0.299472	0.0030689	0.302541	0.130652	hypo
14	44474625	44476123	13839028	13839046	744792	19	1499	78.8947	-64.1466	-3.08952	0.155726	0.45898	0.303255	0.0461256	hyper
1	183055017	183055805	1141703	1141720	157170	18	789	43.8333	-64.1154	-3.17317	0.172658	0.80122	0.628562	0.0484727	hyper
22	20957737	20958107	18392924	18392943	1480263	20	371	18.55	-64.0756	-2.15694	0.176175	0.375372	0.199197	0.0548954	hyper
15	50396694	50397780	14492161	14492178	835338	18	1087	60.3889	-64.0553	-3.08087	0.170685	0.743456	0.57277	0.048051	hyper
18	25349843	25350098	16510090	16510124	1042133	35	256	7.31429	63.9877	1.86087	-0.241261	0.0961747	0.337436	0.131966	hypo
9	137054378	137054655	10351315	10351333	2678521	19	278	14.6316	63.9755	3.55032	-0.25152	0.287535	0.539055	0.0747108	hypo
16	58733958	58734299	15308964	15308991	925432	28	342	12.2143	63.9749	2.59447	-0.275414	0.00468076	0.280095	0.120537	hypo
1	157993623	157993988	994952	994981	130352	30	366	12.2	63.9487	2.39093	-0.184997	0.00461649	0.189613	0.0868145	hypo
3	121631900	121632637	3796063	3796075	1630400	13	738	56.7692	-63.9061	-4.73617	0.244598	0.748835	0.504237	0.0497532	hyper
12	113479643	113479993	12909612	12909640	600803	29	351	12.1034	63.8824	2.53666	-0.157142	0.0175988	0.174741	0.0713768	hypo
11	62708968	62709609	11696668	11696686	413515	19	642	33.7895	63.8635	3.71181	-0.244374	0.208479	0.452853	0.07271	hypo
6	162897423	162899041	7397751	7397767	2262071	17	1619	95.2353	-63.8259	-2.19916	0.18475	0.536096	0.351346	0.0491256	hyper
1	153923465	153924113	954841	954858	126781	18	649	36.0556	63.7753	6.87082	-0.213404	0.015985	0.229389	0.0602311	hypo
5	179796707	179797001	6390338	6390353	2093412	16	295	18.4375	63.6903	4.9454	-0.220006	0.399065	0.619071	0.055269	hypo
1	31944757	31945092	345613	345634	24556	22	336	15.2727	-63.6419	-2.15264	0.172648	0.366387	0.193739	0.0596832	hyper
7	27191871	27192226	7681959	7681979	2295293	21	356	16.9524	-63.6364	-2.16055	0.162933	0.578012	0.415079	0.0538944	hyper
10	126131504	126132269	11232285	11232302	347004	18	766	42.5556	-63.6207	-3.15037	0.16206	0.751929	0.589869	0.0458512	hyper
2	64609675	64609883	2015948	2015957	1208320	10	209	20.9	-63.5884	-2.17105	0.327887	0.686693	0.358805	0.0514761	hyper
11	64159232	64160017	11711325	11711343	414816	19	786	41.3684	-63.4515	-2.96485	0.161776	0.779873	0.618097	0.0484526	hyper
3	121633021	121634553	3796076	3796094	1630401	19	1533	80.6842	-63.3934	-2.17096	0.169387	0.750475	0.581089	0.0508189	hyper
3	37814955	37815883	3324421	3324436	1544116	16	929	58.0625	-63.3679	-3.43693	0.177502	0.744557	0.567055	0.0448182	hyper
6	145814969	145815424	7270975	7271002	2245616	28	456	16.2857	63.3376	2.63088	-0.261766	0.00633644	0.268103	0.11572	hypo
15	29061650	29062845	14349886	14349909	814144	24	1196	49.8333	-63.3151	-2.16808	0.152279	0.458075	0.305796	0.0577122	hyper
5	61333654	61334116	5677279	5677309	1970074	31	463	14.9355	63.3135	2.27922	-0.229457	0.0071342	0.236591	0.112348	hypo
6	75202296	75202619	6906235	6906254	2168497	20	324	16.2	63.3128	3.4654	-0.230305	0.384163	0.614469	0.0727516	hypo
16	56989096	56990025	15291379	15291414	923947	36	930	25.8333	63.2948	1.90558	-0.152611	0.068419	0.22103	0.0868226	hypo
1	152107391	152107751	942692	942712	124936	21	361	17.1905	63.2169	4.28469	-0.17683	0.0489747	0.225805	0.0587409	hypo
17	7931369	7932037	15693545	15693577	959264	33	669	20.2727	63.2112	2.18285	-0.189536	0.00406929	0.193606	0.0989591	hypo
12	48986439	48986989	12509145	12509166	533623	22	551	25.0455	-63.2099	-2.38862	0.157988	0.379748	0.22176	0.0549767	hyper
5	181243168	181243736	6408237	6408269	2094529	33	569	17.2424	63.106	2.14288	-0.20656	0.00485167	0.211412	0.108058	hypo
3	50272696	50273327	3421246	3421266	1556302	21	632	30.0952	63.1045	3.30763	-0.189906	0.156169	0.346075	0.0631479	hypo
14	45080584	45081000	13842170	13842195	745450	26	417	16.0385	-63.0455	-2.24883	0.170514	0.887711	0.717197	0.0703091	hyper
6	1534705	1535436	6422718	6422733	2095786	16	732	45.75	-63.0213	-3.75461	0.188917	0.713655	0.524738	0.0479624	hyper
16	84504887	84505346	15507057	15507074	949904	18	460	25.5556	62.9947	5.01945	-0.197624	0.166431	0.364055	0.0565282	hypo
11	62842520	62842773	11698890	11698908	413612	19	254	13.3684	62.9936	3.72998	-0.243101	0.302417	0.545518	0.0733236	hypo
13	103893942	103895684	13599063	13599078	708208	16	1743	108.938	-62.9919	-3.78344	0.188893	0.727389	0.538496	0.047967	hyper
7	35035721	35036761	7732471	7732498	2303383	28	1041	37.1786	62.9829	2.73511	-0.163581	0.0319239	0.195505	0.0727225	hypo
7	53740627	53742542	7851398	7851416	2322591	19	1916	100.842	-62.9367	-2.38762	0.15734	0.577577	0.420237	0.0474994	hyper
7	67365891	67366840	7926516	7926534	2332071	19	950	50	-62.9011	-2.86533	0.175335	0.491656	0.316321	0.0531047	hyper
8	100144395	100144787	9215375	9215394	2521060	20	393	19.65	-62.8985	-2.17562	0.161089	0.650459	0.48937	0.0512218	hyper
2	44945214	44946359	1899892	1899909	1187453	18	1146	63.6667	-62.8762	-2.20252	0.167098	0.587788	0.420689	0.0478364	hyper
2	67654715	67655855	2035218	2035235	1211495	18	1141	63.3889	-62.8624	-3.3169	0.163773	0.625451	0.461678	0.0468978	hyper
5	58702930	58704518	5664299	5664317	1967152	19	1589	83.6316	-62.847	-2.81031	0.166912	0.54799	0.381079	0.0504609	hyper
1	150630531	150630749	928718	928727	123551	10	219	21.9	-62.8114	-2.52485	0.308416	0.48129	0.172873	0.049056	hyper
1	23665429	23666312	262556	262573	17473	18	884	49.1111	-62.7094	-2.89972	0.164285	0.619418	0.455133	0.0471575	hyper
19	49717298	49718178	17406971	17406996	1136022	26	881	33.8846	62.6781	2.93371	-0.16118	0.256254	0.417434	0.0668571	hypo
5	72223	73004	5322741	5322762	1909961	22	782	35.5455	-62.6745	-2.24583	0.15045	0.334925	0.184475	0.0532152	hyper
20	62387373	62387717	18036450	18036473	1440227	24	345	14.375	62.6098	2.83745	-0.278506	0.0077593	0.286265	0.106759	hypo
12	49961956	49962272	12519637	12519661	534471	25	317	12.68	62.448	2.80334	-0.178727	0.385444	0.56417	0.0718271	hypo
7	157598492	157598915	8521236	8521256	2422711	21	424	20.1905	-62.4171	-2.18992	0.160052	0.55825	0.398197	0.053849	hyper
7	697601	698908	7483524	7483541	2269121	18	1308	72.6667	-62.3669	-2.29245	0.166242	0.661016	0.494774	0.0479788	hyper
7	101164604	101165179	8147764	8147790	2365898	27	576	21.3333	62.3523	2.69422	-0.20735	0.0476925	0.255043	0.089788	hypo
1	19645399	19645700	222061	222074	14165	14	302	21.5714	62.3109	6.88755	-0.279826	0.0247972	0.304623	0.0628712	hypo
9	137078685	137078976	10351794	10351810	2678540	17	292	17.1765	-62.2955	-3.57574	0.278241	0.635742	0.357501	0.0759328	hyper
5	139341931	139342557	6096718	6096743	2053276	26	627	24.1154	62.2922	2.99139	-0.256235	0.00465043	0.260885	0.107013	hypo
17	9239484	9239920	15709206	15709232	960260	27	437	16.1852	62.2868	2.59391	-0.183787	0.2009	0.384687	0.079709	hypo
1	112503916	112504998	831282	831297	108918	16	1083	67.6875	-62.2857	-2.71104	0.206841	0.716411	0.50957	0.0531336	hyper
1	9699015	9700028	118711	118733	6571	23	1014	44.087	62.2771	3.16431	-0.162661	0.280495	0.443156	0.059964	hypo
6	4281137	4282026	6448385	6448416	2098252	32	890	27.8125	62.2255	2.46123	-0.156551	0.0270427	0.183594	0.0805261	hypo
10	117554038	117554816	11159536	11159554	339189	19	779	41	-62.22	-2.18352	0.177309	0.50823	0.330921	0.0541392	hyper
14	44751913	44752432	13840240	13840257	745093	18	520	28.8889	-62.1584	-3.35756	0.157591	0.437533	0.279941	0.0456409	hyper
9	72146994	72147806	9847494	9847508	2615768	15	813	54.2	-62.1565	-3.10992	0.210022	0.56436	0.354338	0.0506868	hyper
14	93584909	93586640	14158641	14158658	795403	18	1732	96.2222	-62.1489	-2.41887	0.155552	0.603827	0.448275	0.0450278	hyper
5	59893318	59893823	5669986	5670013	1968481	28	506	18.0714	62.1459	2.26217	-0.313481	0.0289179	0.342399	0.141238	hypo
2	175168039	175168601	2663579	2663608	1318617	30	563	18.7667	62.1173	2.32765	-0.180311	0.00603804	0.186349	0.0869977	hypo
17	8379214	8380605	15700071	15700091	959576	21	1392	66.2857	-62.0956	-2.33649	0.151618	0.638563	0.486945	0.0513073	hyper
3	184514583	184515741	4160770	4160788	1697348	19	1159	61	-62.0502	-2.53409	0.15309	0.586105	0.433016	0.0468766	hyper
3	195905237	195905649	4245355	4245368	1708300	14	413	29.5	-62.0469	-4.25878	0.204534	0.636983	0.432449	0.0461494	hyper
5	134226206	134226650	6057300	6057329	2048222	30	445	14.8333	62.0307	2.34998	-0.265444	0.0023554	0.267799	0.128351	hypo
6	167413603	167414562	7435554	7435570	2266233	17	960	56.4706	-62.0078	-2.82309	0.169378	0.534955	0.365577	0.0464668	hyper
2	235510874	235511998	3021698	3021717	1382393	20	1125	56.25	-62.0013	-2.37062	0.165265	0.549168	0.383903	0.0534202	hyper
15	38252209	38252550	14408023	14408045	822976	23	342	14.8696	61.987	2.93929	-0.296456	0.00587856	0.302335	0.11009	hypo
19	50003702	50004958	17411538	17411555	1136210	18	1257	69.8333	-61.9856	-2.18428	0.176186	0.706471	0.530285	0.0511251	hyper
15	90221010	90222087	14786112	14786132	873946	21	1078	51.3333	-61.9389	-2.30011	0.164809	0.82599	0.661182	0.0558773	hyper
1	8746662	8747291	106201	106216	5926	16	630	39.375	-61.924	-3.61675	0.228944	0.757363	0.528418	0.0591492	hyper
19	8821326	8822653	16990342	16990362	1104786	21	1328	63.2381	-61.9068	-2.17255	0.159646	0.695503	0.535856	0.0541898	hyper
5	36242207	36242411	5559442	5559461	1946501	20	205	10.25	61.8952	3.11218	-0.322654	0.0218033	0.344457	0.104258	hypo
6	53651542	53651805	6814607	6814627	2146690	21	264	12.5714	61.859	3.01871	-0.323731	0.00218663	0.325918	0.109901	hypo
2	105745534	105745967	2262740	2262769	1246119	30	434	14.4667	61.8536	2.10578	-0.200408	0.00425593	0.204664	0.0972128	hypo
18	21611548	21612106	16482172	16482189	1038483	18	559	31.0556	61.8343	5.38377	-0.171005	0.428804	0.599809	0.0498334	hypo
13	34942693	34943100	13234160	13234191	633797	32	408	12.75	61.8266	2.31106	-0.18676	0.0442004	0.230961	0.0966855	hypo
X	78103989	78104832	18969778	18969817	2752482	40	844	21.1	61.8174	1.56695	-0.187053	0.11641	0.303463	0.121037	hypo
17	69822487	69823768	16192996	16193013	1012049	18	1282	71.2222	-61.7996	-2.98323	0.162722	0.771204	0.608482	0.0473952	hyper
6	4835572	4836333	6452470	6452491	2098763	22	762	34.6364	-61.7882	-2.38483	0.174375	0.90409	0.729715	0.0620871	hyper
5	180347607	180348568	6397658	6397676	2093822	19	962	50.6316	-61.7718	-2.3231	0.150041	0.598197	0.448156	0.0463888	hyper
9	37027928	37028892	9775719	9775745	2603909	27	965	35.7407	61.748	2.96535	-0.153076	0.11168	0.264756	0.0669492	hypo
10	133125445	133126227	11307183	11307205	352641	23	783	34.0435	-61.7479	-2.19483	0.151933	0.549297	0.397364	0.056684	hyper
14	74258563	74259720	14029184	14029205	775805	22	1158	52.6364	61.7139	3.39226	-0.150515	0.678047	0.828561	0.0535777	hypo
13	98577999	98579036	13561401	13561417	702899	17	1038	61.0588	-61.7108	-2.14726	0.203746	0.704632	0.500886	0.0560774	hyper
21	41715299	41716402	18273379	18273396	1472022	18	1104	61.3333	-61.6824	-2.29717	0.154684	0.382067	0.227383	0.0451395	hyper
17	48997861	48998395	16032615	16032645	991812	31	535	17.2581	61.6616	2.43065	-0.175249	0.0971186	0.272368	0.0881386	hypo
18	37567591	37568226	16575681	16575708	1055515	28	636	22.7143	61.602	2.51227	-0.16266	0.160777	0.323437	0.0739404	hypo
3	47282710	47282933	3388151	3388181	1553784	31	224	7.22581	61.5689	2.25897	-0.175246	0.00675309	0.181999	0.0885383	hypo
2	96869821	96870047	2200026	2200061	1237684	36	227	6.30556	61.5461	1.77138	-0.150875	0.00381849	0.154693	0.0882726	hypo
12	122020808	122021254	12986995	12987013	608395	19	447	23.5263	61.543	3.6503	-0.187073	0.520104	0.707176	0.0577543	hypo
3	133948439	133949389	3885122	3885135	1642637	14	951	67.9286	-61.5147	-4.20225	0.209278	0.701004	0.491726	0.0476247	hyper
11	63974498	63974828	11708411	11708436	414690	26	331	12.7308	61.5085	2.93831	-0.223941	0.0155498	0.239491	0.0946724	hypo
2	241855768	241856463	3094814	3094837	1387188	24	696	29	-61.4576	-2.32556	0.160084	0.448218	0.288134	0.062541	hyper
17	9046529	9047946	15707079	15707101	960117	23	1418	61.6522	-61.4173	-2.17276	0.154021	0.637699	0.483678	0.0576797	hyper
10	112824952	112826218	11125434	11125449	334551	16	1267	79.1875	-61.3567	-2.87142	0.17583	0.697365	0.521535	0.0458512	hyper
5	179075604	179077417	6380533	6380551	2092911	19	1814	95.4737	-61.3444	-2.74539	0.158475	0.626488	0.468013	0.049084	hyper
6	27809952	27810471	6620390	6620424	2121278	35	520	14.8571	61.3236	1.94964	-0.201298	0.0109966	0.212294	0.115469	hypo
6	151452617	151452828	7311348	7311377	2251127	30	212	7.06667	61.3187	2.26323	-0.277882	0.0028727	0.280754	0.136059	hypo
11	117429615	117431167	12066275	12066293	468936	19	1553	81.7368	-61.2435	-2.54965	0.174504	0.459824	0.28532	0.0541133	hyper
18	33014882	33015518	16550766	16550782	1050518	17	637	37.4706	-61.2405	-3.43778	0.163451	0.517136	0.353685	0.0453717	hyper
6	168346241	168346986	7446973	7446992	2266847	20	746	37.3	61.186	3.43647	-0.162451	0.423274	0.585725	0.0530537	hypo
1	49841612	49843242	491452	491474	41662	23	1631	70.913	61.168	2.97507	-0.16996	0.167769	0.337729	0.0638153	hypo
3	31533659	31534598	3287775	3287791	1537409	17	940	55.2941	61.0966	4.71918	-0.277599	0.00780616	0.285405	0.0772534	hypo
3	185939772	185940975	4173341	4173358	1698606	18	1204	66.8889	-61.08	-2.37339	0.171283	0.678845	0.507562	0.050475	hyper
16	30697636	30698165	15177230	15177259	909699	30	530	17.6667	61.0326	2.3989	-0.19867	0.0170642	0.215735	0.0976545	hypo
12	95073248	95073835	12776280	12776310	582635	31	588	18.9677	61.0207	2.27653	-0.250388	0.00556647	0.255955	0.127297	hypo
12	50282643	50283393	12522968	12522989	534774	22	751	34.1364	60.9596	4.00491	-0.195434	0.13353	0.328964	0.0706072	hypo
21	44613936	44614890	18307806	18307830	1473649	25	955	38.2	60.9466	3.01136	-0.177169	0.373708	0.550878	0.0724678	hypo
8	75497199	75497736	9070131	9070143	2494977	13	538	41.3846	-60.943	-4.5623	0.2144	0.668483	0.454083	0.0457347	hyper
7	125953100	125954299	8281602	8281623	2392400	22	1200	54.5455	-60.8858	-2.55796	0.152585	0.648042	0.495457	0.0552068	hyper
15	87820571	87821564	14764286	14764301	871811	16	994	62.125	-60.8751	-3.23911	0.175018	0.548594	0.373576	0.0460131	hyper
5	1633046	1633579	5346610	5346636	1910968	27	534	19.7778	60.8616	2.64733	-0.183435	0.147821	0.331256	0.0814276	hypo
4	173522690	173523168	5206485	5206508	1893431	24	479	19.9583	60.8554	3.25838	-0.166838	0.282576	0.449414	0.0658005	hypo
17	49566230	49567339	16038379	16038401	992297	23	1110	48.2609	60.8243	3.24546	-0.169326	0.225415	0.394741	0.0640676	hypo
17	50100821	50101984	16043814	16043834	992764	21	1164	55.4286	-60.7926	-2.3358	0.156119	0.434806	0.278687	0.0539265	hyper
4	86935370	86935773	4778700	4778719	1798447	20	404	20.2	60.7916	3.32276	-0.301644	0.00207969	0.303724	0.0992715	hypo
3	39408835	39409491	3335581	3335600	1545705	20	657	32.85	-60.787	-2.96694	0.215416	0.503472	0.288056	0.070907	hyper
2	233028121	233029659	2999520	2999551	1380236	32	1539	48.0938	60.764	2.03995	-0.164044	0.321107	0.485151	0.0864379	hypo
4	48268406	48269362	4592969	4592987	1758930	19	957	50.3684	60.738	3.48958	-0.220969	0.405954	0.626922	0.0690394	hypo
13	69602261	69603102	13415614	13415627	671247	14	842	60.1429	-60.732	-4.05454	0.214717	0.59691	0.382193	0.0494967	hyper
7	5428395	5428798	7550580	7550604	2272459	25	404	16.16	60.7224	2.92192	-0.186444	0.00313659	0.18958	0.0769439	hypo
2	189441522	189442278	2731378	2731409	1334425	32	757	23.6562	60.706	2.34703	-0.160251	0.0161904	0.176442	0.0848598	hypo
6	162715666	162716784	7396587	7396603	2261880	17	1119	65.8235	-60.6962	-2.15869	0.187812	0.671654	0.483842	0.0525816	hyper
7	909798	910113	7487501	7487520	2269263	20	316	15.8	-60.6665	-2.91646	0.170155	0.673492	0.503337	0.0560887	hyper
2	24970705	24971524	1757593	1757621	1167242	29	820	28.2759	60.6181	2.55502	-0.161835	0.044003	0.205838	0.0774225	hypo
X	92273989	92275251	19000560	19000579	2764818	20	1263	63.15	60.6	3.12758	-0.162322	0.265576	0.427897	0.0535704	hypo
9	126228169	126229448	10205055	10205081	2670863	27	1280	47.4074	60.5994	2.5903	-0.152823	0.343876	0.496699	0.0680969	hypo
2	85706384	85708014	2144225	2144250	1230448	26	1631	62.7308	60.5835	2.58579	-0.183855	0.313988	0.497843	0.0789294	hypo
1	8877468	8877837	107575	107596	6042	22	370	16.8182	60.553	3.36307	-0.171886	0.00274448	0.17463	0.0624885	hypo
11	66385222	66385790	11742539	11742557	416391	19	569	29.9474	-60.517	-2.73851	0.16325	0.552619	0.38937	0.0512695	hyper
4	150256995	150258981	5084894	5084915	1868236	22	1987	90.3182	60.4533	3.2483	-0.156744	0.306722	0.463466	0.0571118	hypo
9	136228614	136229226	10335901	10335918	2677991	18	613	34.0556	60.422	4.36883	-0.163292	0.459467	0.622759	0.0486454	hypo
11	122450924	122452011	12109820	12109839	473449	20	1088	54.4	-60.4171	-2.70887	0.17852	0.731307	0.552787	0.0590791	hyper
2	20136072	20136949	1724389	1724407	1162386	19	878	46.2105	-60.3941	-2.7792	0.165536	0.52719	0.361654	0.0520838	hyper
10	100827376	100827764	11045314	11045337	322241	24	389	16.2083	60.3861	2.88786	-0.158919	0.0266871	0.185606	0.0631639	hypo
11	64186675	64187104	11711760	11711782	414835	23	430	18.6957	60.3842	3.03954	-0.266589	0.0298485	0.296438	0.101543	hypo
18	64087670	64088133	16729986	16730003	1083348	18	464	25.7778	-60.3492	-3.27261	0.157561	0.511792	0.354231	0.0470037	hyper
10	122461537	122461669	11198830	11198851	343840	22	133	6.04545	60.3159	2.87026	-0.294117	0.0014001	0.295517	0.1073	hypo
9	38392838	38393395	9787111	9787133	2605188	23	558	24.2609	60.2787	3.74791	-0.16868	0.049201	0.217881	0.0643932	hypo
12	123719471	123720433	13008495	13008513	609623	19	963	50.6842	60.2523	3.62013	-0.169553	0.539212	0.708765	0.0536278	hypo
7	140669262	140670672	8385725	8385742	2407088	18	1411	78.3889	-60.22	-2.26494	0.176565	0.588173	0.411609	0.0527709	hyper
9	33290412	33290886	9743569	9743602	2600341	34	475	13.9706	60.2157	2.01223	-0.184971	0.00124522	0.186216	0.104469	hypo
4	75672973	75673239	4716670	4716701	1786226	32	267	8.34375	60.2052	2.08813	-0.208218	0.00388345	0.212102	0.110794	hypo
15	67541924	67542530	14616199	14616224	852432	26	607	23.3462	60.1736	2.82264	-0.226458	0.00157303	0.228031	0.0979085	hypo
16	3045274	3045720	14933824	14933849	886768	26	447	17.1923	60.1726	3.09255	-0.178282	0.144662	0.322944	0.0770336	hypo
3	103446366	103447803	3706454	3706469	1610306	16	1438	89.875	-60.1636	-2.76888	0.168787	0.644581	0.475794	0.0448498	hyper
22	28679924	28680492	18459486	18459509	1486891	24	569	23.7083	60.1575	4.22811	-0.163902	0.403032	0.566934	0.0653316	hypo
2	61470938	61471134	1995489	1995512	1205059	24	197	8.20833	-60.0997	-2.22793	0.184565	0.40388	0.219315	0.073726	hyper
4	188608672	188609560	5311327	5311344	1908455	18	889	49.3889	-60.0904	-3.10588	0.151925	0.673393	0.521468	0.0455234	hyper
19	55117982	55118645	17470436	17470451	1140216	16	664	41.5	60.0703	4.52111	-0.260948	0.0905636	0.351512	0.0693787	hypo
X	75178134	75178427	18961839	18961859	2749818	21	294	14	-60.042	-2.80133	0.152857	0.755354	0.602496	0.0534658	hyper
5	1800184	1800459	5349070	5349086	1911078	17	276	16.2353	60.0246	3.81043	-0.310447	0.008424	0.318871	0.087924	hypo
10	93065639	93065995	10987629	10987649	314557	21	357	17	60.0225	3.30887	-0.268276	0.0777574	0.346034	0.0938614	hypo
12	50773385	50773929	12527524	12527539	535224	16	545	34.0625	60.0037	3.87471	-0.199075	0.392426	0.591502	0.0530828	hypo
19	17870374	17871145	17106303	17106323	1111558	21	772	36.7619	59.9934	3.05345	-0.152254	0.226297	0.378552	0.0533496	hypo
6	123472022	123472388	7148277	7148294	2221397	18	367	20.3889	-59.9426	-3.27293	0.158474	0.618993	0.460519	0.047587	hyper
1	217931049	217932115	1343799	1343817	193970	19	1067	56.1579	-59.915	-2.87824	0.152228	0.613698	0.461471	0.0482622	hyper
9	110255904	110256324	10094847	10094870	2654755	24	421	17.5417	59.9104	2.61455	-0.31174	0.0022007	0.313941	0.124862	hypo
19	17391634	17392200	17099344	17099360	1111243	17	567	33.3529	59.8939	5.45907	-0.215103	0.249383	0.464486	0.061095	hypo
2	207625577	207625886	2836787	2836810	1353962	24	310	12.9167	59.8868	2.87605	-0.263801	0.00364162	0.267443	0.10572	hypo
14	100141788	100142934	14212752	14212769	801398	18	1147	63.7222	-59.8853	-2.39838	0.159558	0.657789	0.498231	0.0479631	hyper
GL000194,1	73650	74361	19234300	19234317	2679760	18	712	39.5556	59.8511	4.18888	-0.207358	0.421455	0.628812	0.062362	hypo
14	104688700	104689095	14269136	14269151	804826	16	396	24.75	59.843	4.09412	-0.304371	0.0824088	0.38678	0.0814027	hypo
17	81635380	81636369	16333633	16333656	1021150	24	990	41.25	59.8403	2.94797	-0.172365	0.163315	0.335681	0.0691123	hypo
14	91415521	91416125	14139829	14139847	793427	19	605	31.8421	-59.8042	-2.41352	0.181917	0.562433	0.380515	0.0577955	hyper
11	130437229	130438273	12168818	12168836	481169	19	1045	55	-59.7983	-2.71881	0.156324	0.416237	0.259912	0.0497068	hyper
1	46491251	46492075	472433	472455	38108	23	825	35.8696	59.7803	3.64594	-0.185352	0.13472	0.320073	0.0710779	hypo
1	156920523	156921087	988664	988696	129230	33	565	17.1212	59.7787	2.00104	-0.174682	0.183914	0.358596	0.0963962	hypo
X	134549923	134550711	19116378	19116402	2803351	25	789	31.56	59.7573	3.90023	-0.158518	0.00595035	0.164468	0.0663163	hypo
2	28870997	28871208	1794556	1794567	1170764	12	212	17.6667	-59.7309	-2.49918	0.253072	0.439281	0.186208	0.0508919	hyper
5	120853775	120854144	5981004	5981022	2033860	19	370	19.4737	-59.7025	-3.04607	0.157507	0.656737	0.49923	0.0501256	hyper
19	5139024	5139727	16940189	16940210	1102254	22	704	32	59.6813	3.0489	-0.187095	0.496743	0.683838	0.0689342	hypo
11	65084217	65084883	11724076	11724106	415458	31	667	21.5161	59.6724	2.11673	-0.267384	0.0148845	0.282269	0.138889	hypo
8	58253337	58253890	8958614	8958631	2477083	18	554	30.7778	-59.6607	-3.16693	0.151845	0.335704	0.183859	0.0458109	hyper
5	178154001	178154504	6369478	6369497	2092198	20	504	25.2	59.5824	4.90719	-0.207019	0.056841	0.26386	0.0695793	hypo
5	103945950	103946448	5898988	5899002	2014980	15	499	33.2667	-59.5493	-3.82097	0.176679	0.554124	0.377444	0.0445079	hyper
16	4220158	4221488	14950048	14950065	887618	18	1331	73.9444	-59.5277	-3.04849	0.170345	0.646537	0.476192	0.0515068	hyper
5	79111510	79112002	5775954	5775980	1987431	27	493	18.2593	59.5207	2.50946	-0.172372	0.28458	0.456952	0.0779173	hypo
20	35741693	35742081	17768460	17768484	1418735	25	389	15.56	59.515	2.73514	-0.24418	0.00994298	0.254123	0.102572	hypo
12	57089847	57090432	12584222	12584247	541089	26	586	22.5385	59.5108	2.69183	-0.196144	0.0404042	0.236548	0.0855028	hypo
4	1308986	1309868	4287591	4287613	1711116	23	883	38.3913	59.4987	3.76337	-0.153172	0.168997	0.322169	0.0601571	hypo
12	89525980	89526872	12745774	12745796	576609	23	893	38.8261	59.4799	2.74554	-0.339804	0.00835117	0.348155	0.131412	hypo
8	88079960	88081165	9137721	9137738	2508568	18	1206	67	-59.4738	-3.08442	0.164077	0.696265	0.532187	0.0496583	hyper
20	64038725	64039090	18070995	18071020	1441057	26	366	14.0769	59.4707	2.44424	-0.300879	0.00316202	0.304041	0.131625	hypo
8	143575010	143575629	9534995	9535012	2563542	18	620	34.4444	-59.462	-2.14693	0.174805	0.670789	0.495985	0.0529293	hyper
1	113826691	113826963	841306	841326	110220	21	273	13	-59.4618	-2.69549	0.178249	0.780835	0.602586	0.0629995	hyper
12	68606090	68607166	12648515	12648535	553450	21	1077	51.2857	-59.436	-2.32518	0.151057	0.862236	0.711179	0.0533902	hyper
2	99182116	99182426	2216028	2216045	1239615	18	311	17.2778	59.4168	5.02612	-0.158911	0.665958	0.824869	0.0480996	hypo
1	10033279	10033765	123225	123247	6803	23	487	21.1739	59.4133	3.46808	-0.163879	0.00127352	0.165152	0.0634339	hypo
17	67424421	67425201	16174094	16174111	1009724	18	781	43.3889	-59.4106	-2.23393	0.15701	0.599986	0.442976	0.0475597	hyper
18	78950666	78951574	16828312	16828331	1098345	20	909	45.45	-59.4035	-2.1468	0.152531	0.476002	0.323471	0.051655	hyper
1	231338193	231338381	1440882	1440905	207070	24	189	7.875	59.398	2.67357	-0.241829	0.0187638	0.260593	0.0977065	hypo
11	61552670	61554046	11683039	11683058	412597	20	1377	68.85	59.3953	3.23497	-0.15572	0.189485	0.345205	0.0524365	hypo
2	27263536	27264120	1781303	1781323	1169240	21	585	27.8571	59.3861	3.30906	-0.257177	0.0778459	0.335023	0.0909423	hypo
17	81400268	81400782	16329457	16329483	1021007	27	515	19.0741	59.3779	2.81769	-0.159285	0.077495	0.23678	0.072429	hypo
3	195622785	195623552	4240627	4240648	1708164	22	768	34.9091	-59.3569	-2.1942	0.151571	0.74175	0.590179	0.0561761	hyper
14	95000112	95001403	14170463	14170483	796679	21	1292	61.5238	-59.3561	-2.42929	0.156132	0.431559	0.275427	0.0552699	hyper
14	97282859	97283989	14189149	14189168	798764	20	1131	56.55	59.322	3.36469	-0.16047	0.223044	0.383515	0.0541586	hypo
17	82647913	82648149	16351873	16351903	1021682	31	237	7.64516	59.3093	2.17127	-0.190995	0.00190167	0.192897	0.0998786	hypo
8	114346590	114347607	9299358	9299371	2536234	14	1018	72.7143	-59.2725	-3.83801	0.180122	0.575471	0.395349	0.0425443	hyper
10	132423907	132424776	11295159	11295175	352191	17	870	51.1765	-59.225	-2.21373	0.171784	0.495349	0.323565	0.0491076	hyper
10	65139386	65139843	10804972	10804990	285955	19	458	24.1053	-59.1937	-2.91782	0.166518	0.499467	0.332949	0.0534771	hyper
1	11690423	11690836	142737	142762	8039	26	414	15.9231	59.1242	2.53645	-0.220339	0.0479441	0.268283	0.0968945	hypo
10	102643493	102643797	11063902	11063922	323869	21	305	14.5238	59.1105	3.04008	-0.283528	0.0070583	0.290586	0.100728	hypo
17	81961718	81961900	16339048	16339070	1021296	23	183	7.95652	59.0861	2.73237	-0.263378	0.0795198	0.342898	0.10253	hypo
16	30091859	30092372	15169812	15169845	909301	34	514	15.1176	59.0726	1.8861	-0.263504	0.00554686	0.269051	0.151589	hypo
16	11806006	11806577	15021085	15021103	893985	19	572	30.1053	-59.0536	-2.20602	0.15599	0.737044	0.581054	0.0502041	hyper
15	85380231	85380527	14750649	14750663	869188	15	297	19.8	59.0377	5.08039	-0.233671	0.00237156	0.236042	0.0593698	hypo
5	172897288	172898104	6319591	6319608	2087706	18	817	45.3889	59.0038	3.83704	-0.165253	0.363834	0.529087	0.0503106	hypo
13	45361408	45362412	13295990	13296013	644781	24	1005	41.875	59.0027	2.73178	-0.159171	0.26743	0.426601	0.064694	hypo
10	128019662	128020122	11247735	11247749	348711	15	461	30.7333	-58.9784	-3.8286	0.180282	0.804986	0.624704	0.0458512	hyper
1	118993495	118994822	871698	871723	115642	26	1328	51.0769	58.9711	2.86292	-0.157348	0.132354	0.289701	0.0696202	hypo
13	45238013	45239185	13294663	13294686	644669	24	1173	48.875	-58.9119	-2.2032	0.154904	0.599519	0.444614	0.063138	hyper
3	112530196	112531165	3749317	3749329	1620410	13	970	74.6154	-58.9104	-3.9268	0.206861	0.827461	0.620601	0.0456468	hyper
2	71129906	71130233	2060865	2060888	1214983	24	328	13.6667	58.8968	2.88507	-0.177472	0.00448643	0.181958	0.0724033	hypo
7	101816111	101816198	8156323	8156337	2366353	15	88	5.86667	-58.8794	-2.22114	0.312183	0.319508	0.00732478	0.0797737	hyper
11	77472761	77473237	11853780	11853797	425816	18	477	26.5	58.8767	4.28993	-0.251874	0.119538	0.371412	0.0768927	hypo
10	102394765	102395360	11060769	11060784	323687	16	596	37.25	58.8711	4.7416	-0.270243	0.00458526	0.274829	0.0734424	hypo
20	38807014	38807378	17802777	17802794	1421064	18	365	20.2778	58.8639	3.48304	-0.208565	0.107532	0.316097	0.0637842	hypo
10	21533342	21533811	10549024	10549046	243640	23	470	20.4348	58.8262	2.88896	-0.161364	0.0248789	0.186243	0.0630905	hypo
21	37212661	37214018	18237131	18237149	1467884	19	1358	71.4737	-58.8165	-2.22521	0.162023	0.635892	0.473869	0.052254	hyper
6	49550913	49551366	6792991	6793019	2142179	29	454	15.6552	58.7805	2.59235	-0.226245	0.0033077	0.229553	0.111595	hypo
19	5790794	5791067	16949750	16949773	1102703	24	274	11.4167	58.7771	2.57529	-0.302503	0.0283891	0.330892	0.123687	hypo
12	132489636	132489852	13098252	13098274	616876	23	217	9.43478	58.7766	2.58583	-0.297642	0.021684	0.319326	0.116445	hypo
18	3618733	3619402	16386509	16386524	1025680	16	670	41.875	58.767	3.95458	-0.183538	0.636943	0.820481	0.0500377	hypo
1	21177171	21177391	235767	235788	15543	22	221	10.0455	58.739	2.93477	-0.293556	0.0485368	0.342093	0.109946	hypo
15	47183201	47184105	14475396	14475412	831840	17	905	53.2353	-58.7175	-2.32602	0.208215	0.534383	0.326169	0.0603143	hyper
16	31033297	31033702	15182089	15182112	909926	24	406	16.9167	58.6946	2.79696	-0.279755	0.0141251	0.29388	0.114562	hypo
20	52049768	52050345	17930173	17930188	1432092	16	578	36.125	-58.6862	-2.55401	0.191694	0.757102	0.565409	0.0522626	hyper
17	2750009	2750612	15632052	15632073	955239	22	604	27.4545	58.6591	3.11789	-0.162228	0.220332	0.38256	0.0609771	hypo
5	675302	675935	5332359	5332376	1910357	18	634	35.2222	-58.6297	-2.33839	0.180137	0.643077	0.46294	0.0553	hyper
6	41921800	41922465	6741411	6741437	2134426	27	666	24.6667	58.6022	2.66232	-0.201556	0.00245271	0.204009	0.0928636	hypo
20	46029469	46029782	17860441	17860465	1427805	25	314	12.56	58.5855	2.63633	-0.230106	0.0740366	0.304143	0.0981907	hypo
10	122585822	122586854	11200028	11200043	343946	16	1033	64.5625	-58.5803	-3.49181	0.167874	0.685143	0.51727	0.0458512	hyper
5	55234353	55235273	5642962	5642985	1963466	24	921	38.375	58.5178	3.44706	-0.157669	0.396792	0.554461	0.064642	hypo
20	38927454	38928821	17804016	17804034	1421159	19	1368	72	58.4819	4.01436	-0.230587	0.155947	0.386535	0.0750876	hypo
10	21053707	21054967	10544742	10544758	243205	17	1261	74.1765	-58.4801	-3.07957	0.164976	0.5608	0.395825	0.0479831	hyper
17	9053072	9054391	15707168	15707188	960120	21	1320	62.8571	-58.4137	-2.16312	0.158263	0.540773	0.38251	0.05698	hyper
7	66714660	66715870	7920438	7920458	2331494	21	1211	57.6667	-58.4024	-2.32837	0.151246	0.574211	0.422965	0.054384	hyper
2	99140969	99141257	2215587	2215611	1239572	25	289	11.56	58.3961	2.69088	-0.24846	0.00295948	0.25142	0.1061	hypo
12	37577806	37578771	12447313	12447331	521272	19	966	50.8421	-58.3919	-2.94211	0.153797	0.60347	0.449673	0.0500488	hyper
X	37571317	37571747	18853585	18853618	2719340	34	431	12.6765	58.3908	1.83263	-0.152186	0.0173368	0.169522	0.0886811	hypo
4	40807408	40808402	4555299	4555315	1750723	17	995	58.5294	-58.3838	-2.19702	0.157618	0.804776	0.647158	0.0459035	hyper
1	76971239	76972539	646683	646700	70599	18	1301	72.2778	-58.3444	-2.82831	0.168096	0.788148	0.620052	0.0518598	hyper
12	34683955	34685019	12442868	12442883	520539	16	1065	66.5625	-58.3441	-3.10211	0.168441	0.623916	0.455475	0.0461933	hyper
2	176128816	176129014	2669521	2669533	1319631	13	199	15.3077	-58.285	-2.39727	0.244295	0.493833	0.249538	0.0544881	hyper
14	48602736	48603878	13857596	13857608	749363	13	1143	87.9231	-58.2791	-4.40739	0.229704	0.559603	0.329898	0.0512382	hyper
11	46617418	46617956	11610252	11610273	400874	22	539	24.5	58.2588	3.0798	-0.274035	0.00215703	0.276192	0.103379	hypo
11	67393002	67393265	11755419	11755433	417162	15	264	17.6	-58.2583	-2.65351	0.292192	0.873991	0.581799	0.0751342	hyper
2	10720561	10721239	1666822	1666848	1152698	27	679	25.1481	58.245	2.26676	-0.187534	0.0853118	0.272846	0.0869288	hypo
17	81341118	81341443	16328029	16328051	1020974	23	326	14.1739	-58.2229	-2.16527	0.230609	0.848418	0.617808	0.0911028	hyper
9	125746186	125746429	10201363	10201381	2670418	19	244	12.8421	58.2171	3.37291	-0.297274	0.0179797	0.315254	0.0970197	hypo
7	5275943	5276695	7547728	7547749	2272361	22	753	34.2273	-58.2146	-2.16275	0.170661	0.604466	0.433805	0.0644209	hyper
17	19063324	19063752	15794678	15794711	969077	34	429	12.6176	58.1744	1.81796	-0.343546	0.00342708	0.346973	0.200821	hypo
7	64597215	64597482	7904166	7904183	2329587	18	268	14.8889	-58.1664	-3.2127	0.19227	0.619243	0.426973	0.0595005	hyper
22	43031540	43033126	18609660	18609676	1498836	17	1587	93.3529	-58.1152	-2.53562	0.16418	0.642376	0.478196	0.0480262	hyper
1	17012019	17012461	195350	195373	12061	24	443	18.4583	58.0841	2.82484	-0.23801	0.0669118	0.304922	0.0983598	hypo
2	96482982	96483873	2195579	2195595	1237365	17	892	52.4706	-58.077	-2.20395	0.197508	0.723333	0.525825	0.0579265	hyper
7	3205776	3206987	7525138	7525160	2270723	23	1212	52.6957	-58.0703	-2.16649	0.187207	0.374916	0.187709	0.0740394	hyper
19	4534924	4535569	16929986	16930012	1101896	27	646	23.9259	58.0393	2.2608	-0.19835	0.261094	0.459444	0.0922727	hypo
15	45200134	45200677	14464996	14465019	829729	24	544	22.6667	58.0247	2.79317	-0.194918	0.00421402	0.199132	0.0806565	hypo
22	43839358	43840257	18619169	18619188	1499448	20	900	45	-58.0182	-2.17067	0.166559	0.531144	0.364585	0.0574225	hyper
15	92394079	92394594	14804536	14804565	875937	30	516	17.2	57.9646	2.13516	-0.286277	0.0318705	0.318147	0.148239	hypo
14	69767317	69767598	13994962	13994981	771470	20	282	14.1	57.9546	3.70288	-0.21014	0.0330704	0.24321	0.0725187	hypo
10	68231108	68231496	10819730	10819764	289403	35	389	11.1143	57.9539	1.72994	-0.160828	0.0425237	0.203352	0.0971407	hypo
11	112962170	112962567	12034270	12034292	464588	23	398	17.3043	57.8924	2.89628	-0.251901	0.0341078	0.286009	0.10015	hypo
22	41594634	41595416	18592295	18592318	1497740	24	783	32.625	-57.8902	-2.29646	0.158725	0.935513	0.776787	0.0658019	hyper
17	35794021	35794615	15904456	15904469	981141	14	595	42.5	-57.8743	-2.1542	0.219901	0.476433	0.256532	0.0532077	hyper
12	42483747	42484005	12470983	12471002	526672	20	259	12.95	57.8399	3.3514	-0.297172	0.0026318	0.299803	0.102879	hypo
15	28916175	28916855	14348364	14348383	814026	20	681	34.05	-57.8343	-2.16681	0.154475	0.61413	0.459655	0.0534358	hyper
10	70232446	70232805	10838656	10838682	291196	27	360	13.3333	57.8207	2.63657	-0.211806	0.00252302	0.214329	0.099032	hypo
17	45225123	45227008	15998260	15998279	988697	20	1886	94.3	57.8147	3.24508	-0.165869	0.368721	0.53459	0.0573905	hypo
2	126971164	126971920	2394685	2394701	1267044	17	757	44.5294	57.7673	3.70755	-0.157903	0.247019	0.404921	0.0464497	hypo
5	43121521	43122069	5598899	5598929	1953953	31	549	17.7097	57.7206	2.05621	-0.234536	0.00142432	0.235961	0.126013	hypo
4	178953718	178954236	5235063	5235084	1899351	22	519	23.5909	-57.7064	-2.1645	0.185917	0.484326	0.298409	0.0708166	hyper
7	43905895	43906192	7787400	7787421	2312615	22	298	13.5455	57.6705	2.9305	-0.172828	0.00152363	0.174352	0.065933	hypo
11	57567909	57568232	11655266	11655296	408668	31	324	10.4516	57.6612	2.0168	-0.213931	0.0352822	0.249213	0.115088	hypo
3	197369291	197371053	4261984	4262005	1709452	22	1763	80.1364	-57.6569	-2.17981	0.217222	0.690078	0.472856	0.0828921	hyper
7	101385989	101387148	8151362	8151382	2366046	21	1160	55.2381	-57.6246	-2.17566	0.168636	0.525771	0.357135	0.0614448	hyper
2	42101583	42101775	1877539	1877556	1184691	18	193	10.7222	-57.5768	-2.42448	0.183895	0.58526	0.401365	0.0575498	hyper
14	61322593	61323014	13937866	13937892	762896	27	422	15.6296	57.54	2.50099	-0.190923	0.00506089	0.195984	0.0896116	hypo
19	10836468	10836880	17015186	17015205	1106357	20	413	20.65	57.5394	2.95059	-0.189611	0.18403	0.37364	0.0659064	hypo
12	4910124	4910364	12251706	12251729	489713	24	241	10.0417	57.5361	2.73551	-0.251656	0.103915	0.355571	0.105005	hypo
7	1032140	1032926	7489701	7489719	2269351	19	787	41.4211	-57.5282	-2.17288	0.187616	0.839461	0.651845	0.0619146	hyper
7	27199145	27199554	7682106	7682134	2295297	29	410	14.1379	57.5175	2.21106	-0.226786	0.10176	0.328546	0.114344	hypo
19	14529067	14529427	17064730	17064756	1109044	27	361	13.3704	57.517	2.42168	-0.197869	0.0231673	0.221037	0.0928779	hypo
22	38430169	38430635	18555201	18555217	1495261	17	467	27.4706	-57.4665	-3.18853	0.165637	0.736533	0.570896	0.0490087	hyper
17	13615444	13616151	15745038	15745051	964237	14	708	50.5714	-57.4612	-3.92606	0.201732	0.378089	0.176357	0.0491508	hyper
7	131555520	131556057	8322035	8322056	2397966	22	538	24.4545	57.4385	3.07967	-0.182775	0.0640562	0.246832	0.0700064	hypo
8	109540229	109540694	9276621	9276640	2530758	20	466	23.3	57.4098	3.15726	-0.253191	0.00466035	0.257851	0.0881826	hypo
3	197951799	197952771	4269066	4269085	1709885	20	973	48.65	-57.4076	-2.15223	0.174656	0.61376	0.439104	0.0608719	hyper
4	112523803	112524662	4903855	4903884	1826522	30	860	28.6667	57.4025	2.1897	-0.161232	0.0603976	0.221629	0.0845335	hypo
1	54334483	54335915	526243	526258	46041	16	1433	89.5625	57.3909	4.48284	-0.190585	0.526708	0.717293	0.0531378	hypo
7	6448164	6448821	7563659	7563684	2273170	26	658	25.3077	57.3905	2.37232	-0.197366	0.0175326	0.214898	0.0893376	hypo
6	163863848	163864832	7405804	7405821	2262945	18	985	54.7222	-57.3881	-2.78247	0.166085	0.401202	0.235117	0.0520883	hyper
15	66700474	66700807	14609255	14609268	851662	14	334	23.8571	57.371	4.1957	-0.326264	0.0504333	0.376697	0.0796168	hypo
13	98043163	98044926	13555869	13555887	702471	19	1764	92.8421	-57.2904	-2.47418	0.16703	0.447857	0.280827	0.0553997	hyper
9	129489928	129490814	10244708	10244726	2673287	19	887	46.6842	-57.2524	-2.3626	0.173766	0.716993	0.543227	0.0576595	hyper
9	132529414	132529878	10283959	10283972	2675437	14	465	33.2143	-57.2111	-2.93101	0.203831	0.662316	0.458485	0.049879	hyper
11	119018011	119018257	12081618	12081636	470278	19	247	13	57.2109	3.03271	-0.303599	0.00232875	0.305928	0.100827	hypo
6	27789664	27790148	6620142	6620158	2121256	17	485	28.5294	-57.2052	-2.49928	0.161295	0.860495	0.6992	0.0479214	hyper
2	71276832	71277023	2061860	2061884	1215140	25	192	7.68	57.167	2.31158	-0.286576	0.0320825	0.318659	0.125322	hypo
6	13328634	13329134	6515177	6515196	2107009	20	501	25.05	57.1583	3.18632	-0.273632	0.00799391	0.281626	0.0957492	hypo
18	79530518	79531137	16836519	16836536	1098780	18	620	34.4444	-57.1511	-2.20232	0.15927	0.731169	0.571899	0.0500528	hyper
16	50681223	50681895	15248774	15248790	917610	17	673	39.5882	-57.0809	-3.17468	0.15693	0.609036	0.452106	0.0467375	hyper
17	44948088	44948322	15994551	15994564	988489	14	235	16.7857	56.9668	4.3083	-0.280944	0.244394	0.525338	0.0690441	hypo
5	171496882	171498059	6305450	6305468	2086545	19	1178	62	-56.9442	-2.22258	0.150186	0.611909	0.461723	0.0501093	hyper
4	99950252	99950583	4842086	4842111	1812673	26	332	12.7692	56.9346	2.52383	-0.222951	0.00567985	0.228631	0.101761	hypo
22	30288661	30289110	18475478	18475499	1488317	22	450	20.4545	56.9106	2.73057	-0.213886	0.123022	0.336908	0.0826832	hypo
22	27377865	27379019	18449545	18449564	1485641	20	1155	57.75	-56.8922	-2.43089	0.165844	0.510491	0.344647	0.0583093	hyper
19	1465301	1465540	16873306	16873331	1100069	26	240	9.23077	56.889	2.47281	-0.211224	0.484511	0.695735	0.0965294	hypo
16	2048216	2048915	14917935	14917961	886129	27	700	25.9259	56.8554	2.67199	-0.151214	0.0430688	0.194283	0.0718381	hypo
19	51927591	51928355	17433026	17433049	1137736	24	765	31.875	56.8495	2.88699	-0.241611	0.0799795	0.32159	0.10216	hypo
11	119587440	119588845	12088008	12088024	470747	17	1406	82.7059	-56.8398	-2.24622	0.153767	0.584115	0.430348	0.0459896	hyper
12	7039413	7040443	12273105	12273124	491525	20	1031	51.55	56.8368	3.0603	-0.164611	0.228864	0.393475	0.05794	hypo
14	75278871	75279080	14039028	14039050	776713	23	210	9.13043	56.8121	3.06607	-0.237073	0.003302	0.240375	0.0957475	hypo
9	128504880	128505429	10230925	10230954	2672625	30	550	18.3333	56.8023	1.94278	-0.166401	0.0119092	0.178311	0.0878845	hypo
9	83920751	83921112	9913111	9913142	2628365	32	362	11.3125	56.7661	1.88211	-0.165122	0.00419547	0.169318	0.0930734	hypo
1	242188194	242188826	1519842	1519852	217664	11	633	57.5455	56.7404	6.99443	-0.233605	0.379417	0.613022	0.0452857	hypo
18	46929074	46930025	16620738	16620754	1065763	17	952	56	-56.7108	-2.1722	0.166871	0.76412	0.597249	0.0501639	hyper
15	25775033	25776618	14324854	14324878	811204	25	1586	63.44	56.6834	2.50574	-0.179712	0.173552	0.353264	0.0793097	hypo
8	66613874	66614399	9011124	9011142	2485782	19	526	27.6842	56.6534	4.03026	-0.208259	0.0670442	0.275303	0.0696755	hypo
1	50686528	50687342	496074	496091	42552	18	815	45.2778	-56.6358	-2.38531	0.189156	0.831365	0.642209	0.0601174	hyper
20	63829656	63830107	18066481	18066501	1440949	21	452	21.5238	56.5894	3.42011	-0.152951	0.0461578	0.199109	0.0566119	hypo
2	85325980	85326731	2139962	2139981	1230135	20	752	37.6	-56.5701	-2.16252	0.182207	0.372996	0.19079	0.0645253	hyper
3	88149762	88150235	3645930	3645951	1596132	22	474	21.5455	56.5421	3.17692	-0.244631	0.00192773	0.246559	0.0951426	hypo
7	44884255	44884669	7797231	7797254	2313480	24	415	17.2917	56.5287	2.88441	-0.21742	0.0487275	0.266148	0.0923085	hypo
6	136550761	136551454	7217870	7217897	2235732	28	694	24.7857	56.5234	2.34189	-0.179332	0.0582546	0.237587	0.0888314	hypo
3	105026038	105027560	3712837	3712852	1612088	16	1523	95.1875	-56.5053	-3.43435	0.157723	0.609577	0.451854	0.0446617	hyper
17	80827868	80828548	16318827	16318848	1020656	22	681	30.9545	56.4819	3.42983	-0.166052	0.315596	0.481649	0.064671	hypo
2	42048732	42049389	1877072	1877093	1184647	22	658	29.9091	56.4633	2.78099	-0.180518	0.333288	0.513806	0.0703489	hypo
16	84820040	84820685	15511358	15511379	950115	22	646	29.3636	56.4599	3.0559	-0.201737	0.0981153	0.299852	0.078614	hypo
2	234290652	234291325	3010566	3010579	1381354	14	674	48.1429	-56.4307	-2.63819	0.182757	0.433192	0.250435	0.0453407	hyper
5	31881656	31882943	5531828	5531845	1942050	18	1288	71.5556	-56.4264	-2.39476	0.150718	0.922175	0.771457	0.0480576	hyper
12	49296781	49297192	12513120	12513147	533884	28	412	14.7143	56.4154	2.12356	-0.154326	0.0249235	0.17925	0.0766104	hypo
19	54201069	54201391	17458843	17458866	1139556	24	323	13.4583	56.4102	2.72372	-0.294188	0.0239021	0.31809	0.126214	hypo
2	71071295	71072441	2060379	2060399	1214921	21	1147	54.619	56.3379	2.97671	-0.159755	0.234322	0.394076	0.0595728	hypo
1	16168537	16169105	185754	185768	11507	15	569	37.9333	-56.3169	-2.91199	0.177376	0.706754	0.529378	0.0472955	hyper
16	29961430	29961855	15167832	15167849	909211	18	426	23.6667	56.3022	3.44388	-0.260656	0.133311	0.393967	0.0833327	hypo
16	20073014	20073341	15087259	15087279	900705	21	328	15.619	56.262	2.86702	-0.174888	0.157484	0.332373	0.0652777	hypo
8	132481033	132481385	9421685	9421718	2554482	34	353	10.3824	56.2616	1.70213	-0.155846	0.0352083	0.191054	0.0941607	hypo
7	99407336	99408316	8126208	8126230	2364559	23	981	42.6522	56.2583	3.15833	-0.154078	0.0364596	0.190538	0.0629916	hypo
20	48709909	48711074	17889492	17889508	1429850	17	1166	68.5882	-56.2521	-2.48468	0.163847	0.492485	0.328638	0.0495116	hyper
19	47599661	47599883	17375555	17375570	1134645	16	223	13.9375	-56.249	-2.15041	0.17618	0.288609	0.11243	0.0501142	hyper
1	150809324	150811087	930181	930197	123729	17	1764	103.765	-56.2417	-2.23393	0.156014	0.777812	0.621798	0.047158	hyper
19	46715673	46716280	17362982	17363007	1134057	26	608	23.3846	56.239	2.63149	-0.248916	0.00945245	0.258369	0.115074	hypo
4	102500549	102500992	4853634	4853648	1815526	15	444	29.6	56.2375	5.08406	-0.245042	0.0610976	0.30614	0.0653592	hypo
X	281384	282441	18711403	18711420	2685122	18	1058	58.7778	-56.2016	-2.74268	0.212064	0.759256	0.547191	0.0679618	hyper
12	129904269	129904689	13063863	13063885	615028	23	421	18.3043	56.1744	2.68201	-0.159615	0.406923	0.566538	0.0653241	hypo
17	74988400	74988857	16236356	16236374	1016690	19	458	24.1053	56.1386	4.38314	-0.171163	0.159494	0.330658	0.0579304	hypo
8	700173	700319	8549621	8549637	2424407	17	147	8.64706	-56.1308	-2.9962	0.287537	0.812223	0.524686	0.0870846	hyper
14	20684729	20685346	13704415	13704433	719350	19	618	32.5263	56.091	3.62117	-0.233796	0.0790793	0.312875	0.0792047	hypo
16	88706590	88706907	15568587	15568614	952622	28	318	11.3571	56.0834	2.24938	-0.208575	0.00502139	0.213597	0.10409	hypo
9	34640897	34641317	9755823	9755836	2601604	14	421	30.0714	-56.0268	-2.65721	0.203121	0.727665	0.524544	0.0507499	hyper
11	67447605	67448231	11756321	11756337	417193	17	627	36.8824	-55.9997	-2.43145	0.158313	0.67745	0.519138	0.0480373	hyper
9	969953	970467	9572173	9572191	2565203	19	515	27.1053	-55.991	-2.47549	0.193811	0.564637	0.370826	0.0655773	hyper
7	151076556	151077344	8454386	8454402	2417222	17	789	46.4118	-55.9567	-2.3648	0.184937	0.732562	0.547624	0.0561802	hyper
9	88020908	88021733	9940915	9940932	2632542	18	826	45.8889	-55.9567	-2.23424	0.156837	0.721265	0.564428	0.0504533	hyper
9	114033130	114034076	10120883	10120899	2658510	17	947	55.7059	-55.949	-2.40546	0.157199	0.91713	0.759931	0.0477836	hyper
20	29319610	29320135	17705076	17705093	1413769	18	526	29.2222	55.9476	3.62754	-0.188303	0.413454	0.601757	0.0605581	hypo
6	89388892	89389749	6974272	6974289	2184275	18	858	47.6667	-55.8865	-2.98981	0.151444	0.765649	0.614205	0.0488	hyper
5	57174067	57174558	5656426	5656443	1965503	18	492	27.3333	55.8829	3.49686	-0.295223	0.00735159	0.302575	0.0951996	hypo
16	85168700	85169092	15516710	15516727	950312	18	393	21.8333	-55.8562	-2.31301	0.19457	0.563768	0.369198	0.0627015	hyper
X	44873283	44873446	18879131	18879157	2726276	27	164	6.07407	55.8519	2.53313	-0.236402	0.0309644	0.267367	0.114291	hypo
6	108847153	108848023	7072551	7072566	2205448	16	871	54.4375	55.7856	4.39564	-0.192591	0.362206	0.554797	0.0552421	hypo
16	67892238	67893155	15363792	15363810	935068	19	918	48.3158	55.7333	3.16428	-0.255101	0.120816	0.375917	0.0869663	hypo
20	41028535	41028827	17816956	17816984	1423376	29	293	10.1034	55.7128	2.03077	-0.249093	0.00495833	0.254051	0.129666	hypo
3	128123732	128124145	3845082	3845100	1636700	19	414	21.7895	55.7034	3.15269	-0.292425	0.0364047	0.32883	0.0997445	hypo
10	132202681	132203071	11291548	11291568	352053	21	391	18.619	-55.7007	-2.44334	0.178248	0.842239	0.663991	0.0672123	hyper
2	76937630	76937940	2099720	2099733	1220972	14	311	22.2143	-55.6866	-3.91343	0.178743	0.401489	0.222746	0.0449356	hyper
2	236164028	236164353	3029715	3029736	1382840	22	326	14.8182	-55.6653	-2.16638	0.15198	0.431975	0.279996	0.0601784	hyper
16	1746705	1747072	14912521	14912540	885933	20	368	18.4	-55.6409	-2.33142	0.153671	0.538737	0.385066	0.0552366	hyper
19	54404057	54404703	17461528	17461545	1139685	18	647	35.9444	-55.5857	-2.48759	0.172403	0.518568	0.346166	0.0558249	hyper
7	27207654	27209286	7682318	7682334	2295304	17	1633	96.0588	-55.5462	-2.45966	0.150759	0.502867	0.352108	0.0461931	hyper
5	140857969	140858158	6111788	6111803	2054656	16	190	11.875	-55.5438	-2.25876	0.176022	0.62763	0.451608	0.0505745	hyper
12	114683409	114683724	12919244	12919263	601951	20	316	15.8	55.5378	3.0262	-0.233079	0.00129082	0.23437	0.0839354	hypo
6	105137408	105137817	7045445	7045466	2201684	22	410	18.6364	55.5159	3.89444	-0.165954	0.0893571	0.255311	0.0657646	hypo
5	17191553	17192321	5460637	5460653	1926002	17	769	45.2353	-55.5156	-2.31072	0.151891	0.611653	0.459762	0.0465213	hyper
13	23490596	23491611	13150424	13150442	622478	19	1016	53.4737	-55.4957	-2.37065	0.150632	0.652839	0.502207	0.0515713	hyper
20	41366246	41366443	17819926	17819952	1423695	27	198	7.33333	55.4654	2.32727	-0.226743	0.0252087	0.251952	0.110373	hypo
6	157273427	157274172	7350474	7350487	2256956	14	746	53.2857	55.4378	4.53834	-0.184522	0.218718	0.40324	0.0465942	hypo
13	71867362	71867886	13425718	13425736	673823	19	525	27.6316	55.4134	3.05226	-0.301703	0.0614853	0.363189	0.103445	hypo
X	71603596	71604646	18951480	18951500	2746758	21	1051	50.0476	55.4071	2.77578	-0.211836	0.442069	0.653905	0.0802653	hypo
2	38602579	38602756	1857107	1857132	1180947	26	178	6.84615	55.332	2.30331	-0.176799	0.00319859	0.179997	0.0830761	hypo
1	161314457	161314986	1016384	1016409	133814	26	530	20.3846	55.3128	2.26383	-0.282762	0.0245652	0.307328	0.132952	hypo
2	73233632	73233975	2075663	2075685	1217098	23	344	14.9565	55.3098	2.68347	-0.205537	0.00361519	0.209152	0.0854706	hypo
9	96875815	96876428	10014954	10014977	2640725	24	614	25.5833	55.2879	3.2825	-0.163318	0.0807859	0.244104	0.0710327	hypo
6	166438547	166439521	7424561	7424576	2265512	16	975	60.9375	-55.2623	-2.15448	0.163314	0.739362	0.576047	0.0472881	hyper
2	73201941	73202380	2075249	2075271	1217074	23	440	19.1304	55.2354	2.534	-0.206816	0.257973	0.464789	0.0860857	hypo
18	47249041	47249199	16622649	16622664	1066040	16	159	9.9375	55.2046	3.76083	-0.308487	0.12366	0.432147	0.089409	hypo
6	158230910	158231390	7359861	7359874	2257768	14	481	34.3571	-55.1922	-2.20767	0.195437	0.878743	0.683306	0.0495754	hyper
4	110197783	110198295	4891329	4891352	1824028	24	513	21.375	55.1708	2.38209	-0.268167	0.0562517	0.324419	0.116677	hypo
13	98563056	98563853	13561176	13561197	702888	22	798	36.2727	-55.1617	-2.16131	0.156334	0.532394	0.376059	0.0623511	hyper
17	75897113	75897365	16249592	16249615	1017285	24	253	10.5417	55.1377	2.69972	-0.168975	0.430349	0.599324	0.0735505	hypo
5	129126468	129127462	6024394	6024413	2042900	20	995	49.75	-55.1304	-2.58979	0.158587	0.644042	0.485455	0.0575389	hyper
1	11910367	11910877	145708	145723	8189	16	511	31.9375	-55.1189	-2.21295	0.157031	0.785218	0.628188	0.0456927	hyper
1	15848830	15849140	181831	181848	11266	18	311	17.2778	55.1074	3.62386	-0.257042	0.00754929	0.264591	0.0840528	hypo
15	30627799	30628896	14360682	14360697	815365	16	1098	68.625	55.0981	4.05119	-0.171317	0.508207	0.679525	0.049749	hypo
2	20348335	20349195	1726386	1726401	1162577	16	861	53.8125	-55.0337	-2.25099	0.156827	0.781528	0.624701	0.0455944	hyper
4	183905817	183906052	5270029	5270060	1904242	32	236	7.375	55.0063	1.8836	-0.183831	0.0141061	0.197937	0.107038	hypo
6	41586601	41586934	6737792	6737812	2134143	21	334	15.9048	-54.9968	-2.58382	0.176568	0.850791	0.674224	0.0674206	hyper
1	1163692	1163927	7378	7394	455	17	236	13.8824	-54.9864	-3.03096	0.175018	0.286748	0.11173	0.0541328	hyper
3	128949681	128950481	3853436	3853450	1637408	15	801	53.4	-54.976	-3.18009	0.169879	0.568791	0.398912	0.0463502	hyper
20	34113179	34113460	17750134	17750149	1417418	16	282	17.625	-54.9714	-2.32984	0.153658	0.391008	0.23735	0.0447237	hyper
20	36606286	36607063	17778672	17778696	1419365	25	778	31.12	54.9712	2.60648	-0.169345	0.00776773	0.177112	0.0770152	hypo
8	27587596	27588920	8756254	8756269	2448492	16	1325	82.8125	-54.9584	-2.20846	0.164747	0.625905	0.461158	0.0481192	hyper
17	43021064	43021434	15973309	15973326	986980	18	371	20.6111	54.9528	4.89546	-0.163789	0.0431493	0.206938	0.0536497	hypo
22	42410433	42411332	18601711	18601727	1498393	17	900	52.9412	-54.9454	-2.36095	0.169545	0.504425	0.33488	0.0524555	hyper
7	102445044	102446072	8164555	8164572	2366776	18	1029	57.1667	-54.9205	-2.18816	0.153788	0.605139	0.451351	0.0504035	hyper
2	54252759	54253918	1954613	1954628	1197319	16	1160	72.5	-54.8954	-2.41307	0.178293	0.800005	0.621713	0.0519664	hyper
18	22111985	22112612	16486261	16486275	1038971	15	628	41.8667	-54.8932	-3.59812	0.179337	0.676967	0.49763	0.0490067	hyper
4	131310773	131311202	4991913	4991928	1847358	16	430	26.875	-54.8809	-3.4054	0.162638	0.771295	0.608657	0.0474166	hyper
19	6023549	6024168	16953514	16953530	1102849	17	620	36.4706	-54.8788	-2.22775	0.176464	0.645999	0.469535	0.054664	hyper
12	56488558	56488814	12578790	12578815	540515	26	257	9.88462	54.8591	2.54948	-0.185297	0.257313	0.44261	0.0878178	hypo
X	40793830	40794686	18865319	18865338	2722397	20	857	42.85	54.8273	2.85086	-0.170014	0.253223	0.423237	0.0620117	hypo
7	1875403	1875749	7504806	7504822	2269880	17	347	20.4118	-54.8164	-3.02606	0.175287	0.554224	0.378936	0.0543612	hyper
8	142931358	142932249	9522039	9522053	2563250	15	892	59.4667	-54.7781	-3.07232	0.155595	0.581976	0.426381	0.0426069	hyper
3	119592339	119594380	3784877	3784891	1628187	15	2042	136.133	-54.7545	-3.39171	0.187432	0.589465	0.402033	0.05135	hyper
13	70041718	70043499	13417397	13417412	671753	16	1782	111.375	-54.7533	-3.14808	0.178041	0.592949	0.414908	0.052067	hyper
7	5447876	5448924	7550850	7550869	2272471	20	1049	52.45	54.7497	3.22772	-0.150851	0.35602	0.506871	0.0551058	hypo
1	161158926	161159452	1014783	1014807	133670	25	527	21.08	54.7061	2.92263	-0.18524	0.0852927	0.270532	0.0845676	hypo
14	77747590	77747858	14060927	14060951	778961	25	269	10.76	-54.6853	-2.14944	0.177213	0.81956	0.642346	0.0810149	hyper
1	247709938	247710766	1565750	1565767	222802	18	829	46.0556	54.6626	3.07439	-0.170355	0.320015	0.49037	0.056105	hypo
19	21261293	21261731	17144542	17144558	1114332	17	439	25.8235	-54.6005	-3.01858	0.172362	0.544883	0.372521	0.0536756	hyper
17	8388293	8388885	15700213	15700229	959582	17	593	34.8824	-54.5837	-2.96904	0.211547	0.612548	0.401001	0.0658866	hyper
8	143220854	143221407	9526933	9526950	2563396	18	554	30.7778	-54.5803	-2.19336	0.155605	0.526008	0.370403	0.0514648	hyper
19	35994740	35995056	17243240	17243256	1125362	17	317	18.6471	54.5657	4.28787	-0.319524	0.0455799	0.365104	0.0993464	hypo
5	134032796	134033456	6055211	6055231	2048065	21	661	31.4762	-54.5623	-2.14961	0.188127	0.821939	0.633812	0.0723548	hyper
16	706811	707561	14892031	14892045	885289	15	751	50.0667	54.5198	5.54526	-0.250014	0.0520426	0.302056	0.0687861	hypo
2	96536522	96536975	2196121	2196146	1237408	26	454	17.4615	54.4971	2.2603	-0.24489	0.0157274	0.260618	0.116835	hypo
1	1473199	1473651	13845	13858	637	14	453	32.3571	-54.4928	-2.15524	0.211705	0.700485	0.48878	0.0543901	hyper
1	116372810	116373118	856901	856925	112913	25	309	12.36	54.4656	2.65195	-0.182927	0.00265769	0.185585	0.0839312	hypo
17	79228092	79228827	16295032	16295057	1019578	26	736	28.3077	54.4409	2.47604	-0.183807	0.0337983	0.217605	0.0876836	hypo
21	15063819	15064294	18100164	18100185	1445041	22	476	21.6364	54.4324	2.7234	-0.210656	0.00133166	0.211988	0.0851204	hypo
3	48447068	48447803	3400137	3400155	1554778	19	736	38.7368	54.4231	3.47726	-0.257037	0.0764785	0.333516	0.0897358	hypo
22	49971823	49972076	18697338	18697352	1503862	15	254	16.9333	54.4195	4.86815	-0.264477	0.330878	0.595354	0.0736519	hypo
16	46885337	46886588	15220234	15220250	913930	17	1252	73.6471	54.4023	4.79703	-0.202521	0.341465	0.543986	0.0633544	hypo
19	2985431	2987083	16902667	16902686	1100980	20	1653	82.65	-54.391	-2.15623	0.157531	0.615126	0.457595	0.0579186	hyper
3	9396132	9396623	3150533	3150563	1514441	31	492	15.871	54.39	1.99552	-0.153157	0.00633081	0.159488	0.0873058	hypo
1	11795769	11796449	144280	144295	8106	16	681	42.5625	-54.3878	-2.55785	0.176516	0.666292	0.489776	0.0518753	hyper
2	174683181	174683795	2660588	2660603	1318101	16	615	38.4375	54.3686	5.26952	-0.175787	0.0449556	0.220742	0.0517318	hypo
3	186931628	186932009	4181823	4181844	1699511	22	382	17.3636	54.3457	2.84234	-0.220335	0.0553503	0.275686	0.0891953	hypo
1	6495873	6496691	81514	81533	4210	20	819	40.95	-54.3412	-2.16392	0.166941	0.523931	0.356989	0.0621217	hyper
7	75681187	75682367	7995138	7995156	2339029	19	1181	62.1579	-54.3234	-2.21873	0.161984	0.672119	0.510135	0.0566004	hyper
15	77973950	77975241	14697389	14697407	862330	19	1292	68	-54.3062	-2.27249	0.164212	0.62015	0.455938	0.0574518	hyper
3	88511747	88511973	3647798	3647813	1596523	16	227	14.1875	-54.2725	-3.25976	0.15457	0.694721	0.540151	0.0455845	hyper
9	96719359	96719725	10014003	10014019	2640548	17	367	21.5882	-54.266	-2.45906	0.198007	0.592953	0.394947	0.0621541	hyper
13	106568086	106568403	13614961	13614990	711009	30	318	10.6	54.2653	1.95066	-0.166292	0.0145411	0.180833	0.0919212	hypo
22	21562216	21562661	18396131	18396150	1480553	20	446	22.3	-54.2631	-2.16206	0.174152	0.603276	0.429124	0.0641788	hyper
8	75391717	75393230	9069424	9069439	2494872	16	1514	94.625	-54.2585	-3.0311	0.156072	0.562254	0.406182	0.0461071	hyper
11	66637272	66638077	11745809	11745823	416593	15	806	53.7333	-54.2516	-3.58125	0.186127	0.624969	0.438842	0.0514621	hyper
17	8249300	8249532	15698353	15698370	959488	18	233	12.9444	54.2445	3.71837	-0.254131	0.00206658	0.256197	0.0843285	hypo
2	239074425	239074716	3059159	3059171	1385198	13	292	22.4615	-54.2375	-3.19122	0.239302	0.791253	0.551951	0.0573585	hyper
14	57268164	57268474	13913885	13913903	758463	19	311	16.3684	54.1961	3.04545	-0.288295	0.0159884	0.304283	0.10107	hypo
13	31914659	31916081	13216115	13216129	630624	15	1423	94.8667	-54.1682	-3.31576	0.165006	0.526558	0.361552	0.0456973	hyper
5	172688906	172689527	6317175	6317188	2087551	14	622	44.4286	-54.1522	-3.6144	0.170512	0.704359	0.533847	0.0440826	hyper
5	179818091	179818731	6390672	6390684	2093429	13	641	49.3077	-54.0887	-2.64683	0.219462	0.643903	0.424441	0.0531722	hyper
6	158693694	158694985	7364694	7364712	2258150	19	1292	68	-54.0796	-2.26601	0.162988	0.746355	0.583367	0.0572158	hyper
4	28910019	28910831	4491033	4491047	1737923	15	813	54.2	-54.0766	-3.50236	0.17508	0.574382	0.399302	0.0485658	hyper
5	79513334	79513696	5778953	5778978	1987821	26	363	13.9615	54.052	2.3732	-0.160638	0.00360816	0.164246	0.0777465	hypo
19	9538522	9539392	16996881	16996908	1105442	28	871	31.1071	53.9992	2.40413	-0.179226	0.0483638	0.22759	0.0930405	hypo
15	32049784	32050941	14372011	14372028	816699	18	1158	64.3333	-53.9913	-2.30967	0.150566	0.523393	0.372827	0.0501854	hyper
6	37818351	37819010	6713656	6713675	2130258	20	660	33	53.9682	3.43174	-0.185927	0.0156105	0.201538	0.0686369	hypo
1	7709776	7711420	95288	95302	5138	15	1645	109.667	-53.9632	-2.94162	0.188019	0.698481	0.510462	0.0522631	hyper
1	30717739	30717971	333310	333330	23505	21	233	11.0952	53.9289	2.76736	-0.273443	0.0327686	0.306212	0.106477	hypo
10	132975684	132976521	11304325	11304347	352536	23	838	36.4348	-53.9184	-2.15186	0.152496	0.522838	0.370342	0.0650216	hyper
22	50627522	50628005	18708502	18708531	1504279	30	484	16.1333	53.9078	1.92155	-0.195864	0.0923374	0.288201	0.108943	hypo
3	58178874	58179949	3482661	3482679	1564047	19	1076	56.6316	53.8941	3.06587	-0.160718	0.389553	0.550271	0.0565841	hypo
6	29887070	29887657	6636642	6636655	2123351	14	588	42	-53.8492	-2.21998	0.190012	0.486649	0.296637	0.0493813	hyper
8	144786727	144787193	9560860	9560885	2564095	26	467	17.9615	53.8455	2.44777	-0.170819	0.00283861	0.173657	0.0825218	hypo
20	4166659	4168460	17551088	17551107	1391021	20	1802	90.1	-53.8214	-2.17769	0.159053	0.792863	0.63381	0.0589723	hyper
10	119818066	119818362	11178397	11178418	341298	22	297	13.5	-53.7589	-2.18422	0.174941	0.564253	0.389312	0.0715668	hyper
21	23787026	23787821	18143505	18143520	1454677	16	796	49.75	-53.743	-3.18929	0.166889	0.3704	0.203511	0.0496908	hyper
6	15193398	15194419	6530546	6530562	2108742	17	1022	60.1176	-53.7397	-2.69832	0.156094	0.704607	0.548513	0.0493789	hyper
16	1230233	1230832	14902601	14902619	885631	19	600	31.5789	53.7246	2.91557	-0.154455	0.338737	0.493191	0.0546237	hypo
18	24139446	24139794	16502347	16502364	1040912	18	349	19.3889	53.7225	4.27006	-0.181256	0.173956	0.355213	0.0607151	hypo
6	144372562	144373963	7264079	7264094	2243988	16	1402	87.625	-53.698	-2.44104	0.15275	0.62634	0.47359	0.0455139	hyper
5	173327120	173327413	6324698	6324727	2088040	30	294	9.8	53.6902	1.97441	-0.196634	0.0110149	0.207649	0.109872	hypo
19	9621072	9621347	16997660	16997681	1105511	22	276	12.5455	53.6801	2.47123	-0.28577	0.0223814	0.308152	0.117119	hypo
8	87915210	87916562	9136756	9136768	2508406	13	1353	104.077	-53.6675	-4.03184	0.181384	0.472187	0.290803	0.0439359	hyper
16	88382964	88383119	15562679	15562699	952441	21	156	7.42857	53.6379	2.76584	-0.264317	0.0353419	0.299659	0.103463	hypo
19	1164996	1165264	16866243	16866257	1099913	15	269	17.9333	-53.6292	-2.46946	0.195017	0.66402	0.469002	0.054546	hyper
12	49060975	49061843	12510056	12510077	533682	22	869	39.5	53.6017	2.6501	-0.181612	0.0852683	0.266881	0.0745401	hypo
17	78952975	78953857	16290730	16290747	1019408	18	883	49.0556	-53.6002	-2.31003	0.1513	0.517804	0.366504	0.0507612	hyper
1	228486892	228487266	1417431	1417456	204525	26	375	14.4231	53.5986	2.29699	-0.21375	0.00297177	0.216721	0.103877	hypo
3	190121467	190122273	4201254	4201267	1702785	14	807	57.6429	-53.5852	-2.23179	0.17362	0.549837	0.376217	0.0455296	hyper
17	39205559	39206100	15933111	15933132	983766	22	542	24.6364	-53.5734	-2.17369	0.168821	0.687622	0.518801	0.0693808	hyper
7	127584226	127585002	8288593	8288610	2394220	18	777	43.1667	53.5538	3.99609	-0.199007	0.110276	0.309283	0.0668883	hypo
7	44104981	44105510	7789458	7789477	2312781	20	530	26.5	-53.507	-2.29981	0.163807	0.430506	0.266699	0.0613188	hyper
18	13609838	13610575	16463041	16463056	1035325	16	738	46.125	-53.4948	-3.07788	0.182915	0.504267	0.321352	0.0547389	hyper
1	7727152	7727481	95473	95486	5149	14	330	23.5714	-53.4916	-2.84923	0.177623	0.71537	0.537746	0.0464881	hyper
10	123154389	123154623	11204155	11204177	344493	23	235	10.2174	53.4842	2.90015	-0.254758	0.00926259	0.26402	0.109629	hypo
19	45520556	45521438	17347065	17347081	1133212	17	883	51.9412	-53.4523	-2.27564	0.157463	0.74523	0.587767	0.0500795	hyper
9	74497796	74497966	9859172	9859190	2618338	19	171	9	53.3733	2.94213	-0.25894	0.022402	0.281342	0.0922374	hypo
2	26298215	26298733	1770979	1770995	1168424	17	519	30.5294	53.3721	3.63892	-0.169555	0.284516	0.45407	0.0540083	hypo
1	7560297	7561602	93462	93482	5039	21	1306	62.1905	-53.3714	-2.19957	0.153297	0.683752	0.530454	0.060361	hyper
9	138220451	138220889	10369668	10369689	2679307	22	439	19.9545	53.3493	2.73769	-0.152307	0.668957	0.821264	0.0630083	hypo
15	100540497	100541425	14864587	14864602	883767	16	929	58.0625	53.3414	4.3532	-0.160181	0.560788	0.720969	0.0480471	hypo
12	1594898	1595376	12219709	12219732	486911	24	479	19.9583	53.2941	2.51087	-0.15706	0.0401474	0.197207	0.0707532	hypo
9	114610131	114610693	10126422	10126439	2658969	18	563	31.2778	-53.2892	-2.21939	0.215816	0.741509	0.525694	0.0728982	hyper
9	33464076	33464952	9745385	9745401	2600488	17	877	51.5882	-53.2829	-2.1788	0.152464	0.580478	0.428014	0.04862	hyper
8	41900877	41901767	8850927	8850938	2463028	12	891	74.25	-53.2649	-3.45974	0.191548	0.497541	0.305993	0.0432466	hyper
4	41935414	41936075	4563558	4563588	1751886	31	662	21.3548	53.262	2.02857	-0.183796	0.0135999	0.197396	0.107247	hypo
1	84997796	84998362	684605	684629	79446	25	567	22.68	53.1893	2.88352	-0.209507	0.012453	0.22196	0.0983651	hypo
14	35335508	35336125	13795625	13795639	734768	15	618	41.2	-53.1469	-2.15302	0.161468	0.788302	0.626835	0.0455709	hyper
21	45040594	45041080	18314236	18314250	1473944	15	487	32.4667	-53.1435	-3.4942	0.170865	0.674866	0.504001	0.0482283	hyper
16	87186384	87187087	15543403	15543420	951725	18	704	39.1111	-53.1358	-2.35888	0.153541	0.694499	0.540957	0.0520101	hyper
5	93578739	93579480	5848749	5848761	2003352	13	742	57.0769	-53.1238	-2.17249	0.197383	0.519857	0.322474	0.0483019	hyper
2	42524355	42524943	1880903	1880917	1185098	15	589	39.2667	-53.0808	-3.39695	0.180868	0.596638	0.415771	0.0511111	hyper
12	37325140	37326660	12445655	12445670	521022	16	1521	95.0625	-53.0753	-3.00032	0.156343	0.424549	0.268205	0.0471266	hyper
17	57540677	57542000	16090255	16090269	1000517	15	1324	88.2667	53.0669	3.94459	-0.19216	0.363329	0.55549	0.0543164	hypo
15	100278293	100279332	14862598	14862614	883525	17	1040	61.1765	-53.03	-2.19894	0.154631	0.582882	0.428251	0.0495227	hyper
7	13991912	13992382	7604143	7604154	2281261	12	471	39.25	52.9854	5.05719	-0.235033	0.590423	0.825456	0.0532297	hypo
2	4733215	4733395	1617761	1617774	1147130	14	181	12.9286	-52.968	-3.71669	0.189641	0.527199	0.337557	0.0501278	hyper
8	2562893	2563397	8571943	8571956	2425620	14	505	36.0714	-52.9056	-2.98735	0.167059	0.571232	0.404172	0.0442075	hyper
14	103519742	103520015	14253369	14253381	803960	13	274	21.0769	-52.8787	-3.81444	0.208114	0.577921	0.369807	0.0511988	hyper
16	3235115	3235424	14937370	14937390	886880	21	310	14.7619	52.8742	3.21468	-0.249332	0.00819629	0.257529	0.098903	hypo
19	55257874	55258272	17472616	17472638	1140319	23	399	17.3478	52.8509	2.49036	-0.162541	0.00616129	0.168702	0.0707356	hypo
19	12884971	12885109	17042258	17042270	1107887	13	139	10.6923	52.8351	4.15831	-0.347276	0.0581098	0.405385	0.0854467	hypo
1	244653531	244654332	1537301	1537324	220141	24	802	33.4167	52.8212	2.67652	-0.185263	0.00151743	0.186781	0.0841767	hypo
6	12346904	12347259	6508935	6508948	2105998	14	356	25.4286	-52.8195	-3.48802	0.178301	0.831844	0.653543	0.0472658	hyper
22	30423432	30423836	18477011	18477036	1488424	26	405	15.5769	52.812	2.25467	-0.153566	0.00169378	0.155259	0.0754443	hypo
16	85553687	85554056	15522507	15522525	950553	19	370	19.4737	52.8079	3.44623	-0.184891	0.00735447	0.192246	0.0665155	hypo
3	68331885	68332340	3541418	3541432	1574802	15	456	30.4	52.7998	3.56767	-0.183126	0.220893	0.404019	0.0520221	hypo
20	62397763	62398363	18036697	18036717	1440231	21	601	28.619	-52.7987	-2.30842	0.151507	0.561143	0.409636	0.0602598	hyper
1	6612645	6613111	83408	83434	4291	27	467	17.2963	52.7813	2.21343	-0.177743	0.00625563	0.183999	0.0909475	hypo
X	419634	420123	18714230	18714248	2685223	19	490	25.7895	-52.7785	-2.16084	0.165053	0.621659	0.456607	0.0595177	hyper
9	20622152	20622357	9682252	9682266	2586371	15	206	13.7333	52.7772	3.56544	-0.350201	0.00424766	0.354449	0.099511	hypo
17	55105083	55105766	16073912	16073926	997986	15	684	45.6	-52.7696	-3.38197	0.163894	0.622469	0.458575	0.0465876	hyper
6	75599583	75599994	6908671	6908689	2168916	19	412	21.6842	-52.758	-2.37794	0.156093	0.937795	0.781702	0.0562145	hyper
10	102230518	102230752	11059265	11059287	323539	23	235	10.2174	52.7487	2.52568	-0.229473	0.0117612	0.241234	0.100106	hypo
8	27484402	27485582	8755389	8755404	2448399	16	1181	73.8125	-52.7417	-2.33425	0.156148	0.697531	0.541384	0.0475164	hyper
8	28093081	28093578	8760451	8760477	2448950	27	498	18.4444	52.7354	2.01441	-0.189994	0.0411832	0.231177	0.0972823	hypo
9	115315119	115316128	10130513	10130529	2659748	17	1010	59.4118	-52.7228	-2.99279	0.177256	0.637774	0.460518	0.0571545	hyper
1	36097179	36097870	381103	381125	28487	23	692	30.087	-52.6838	-2.15629	0.195467	0.808045	0.612578	0.0853344	hyper
3	33360961	33361331	3302187	3302201	1539179	15	371	24.7333	-52.6727	-3.36473	0.20855	0.692118	0.483567	0.0594031	hyper
1	155307878	155308221	970477	970493	127919	17	344	20.2353	-52.6486	-2.37701	0.168199	0.510023	0.341825	0.0543106	hyper
17	49987577	49988838	16042601	16042626	992669	26	1262	48.5385	52.6479	2.22531	-0.150448	0.259948	0.410396	0.0742944	hypo
11	63804050	63805152	11706190	11706205	414570	16	1103	68.9375	-52.6041	-2.45606	0.170629	0.707194	0.536566	0.0518982	hyper
12	127373667	127374355	13042316	13042332	612774	17	689	40.5294	-52.5934	-2.31599	0.157817	0.611601	0.453784	0.0511114	hyper
3	148503159	148503446	3966198	3966213	1658364	16	288	18	-52.5561	-3.25392	0.154563	0.505204	0.350641	0.0470557	hyper
10	79069628	79069890	10906298	10906316	299721	19	263	13.8421	52.5358	3.06253	-0.219902	0.00530847	0.22521	0.0794583	hypo
1	143653282	143653687	893438	893458	118524	21	406	19.3333	52.5234	3.32685	-0.190282	0.175058	0.365341	0.0755755	hypo
19	40467357	40467934	17293175	17293192	1129032	18	578	32.1111	52.4712	3.51782	-0.239765	0.294649	0.534415	0.0822504	hypo
4	185209810	185210288	5282509	5282529	1905357	21	479	22.8095	52.445	2.74297	-0.275732	0.00267731	0.278409	0.110205	hypo
1	85200001	85200339	685734	685750	79664	17	339	19.9412	52.4176	3.3734	-0.245179	0.000972852	0.246152	0.0795163	hypo
14	100824456	100824714	14221506	14221520	801895	15	259	17.2667	52.407	3.63903	-0.177754	0.514587	0.692341	0.050875	hypo
8	24912615	24913164	8736969	8736989	2445891	21	550	26.1905	52.3886	2.70459	-0.22487	0.142714	0.367584	0.0901235	hypo
13	104147210	104148631	13600440	13600452	708484	13	1422	109.385	-52.3828	-3.67977	0.192275	0.630671	0.438396	0.0477424	hyper
3	12926468	12927522	3183441	3183458	1517516	18	1055	58.6111	-52.3781	-2.21715	0.154471	0.799673	0.645203	0.0530847	hyper
9	136110201	136110450	10333611	10333627	2677921	17	250	14.7059	52.3552	3.78848	-0.211027	0.229608	0.440635	0.0688659	hypo
16	88408921	88409643	15563130	15563145	952458	16	723	45.1875	52.3513	3.62011	-0.161341	0.324932	0.486273	0.0493091	hypo
11	76207158	76207585	11843828	11843847	424633	20	428	21.4	52.3423	3.22858	-0.168232	0.264163	0.432396	0.0642816	hypo
12	94659361	94660682	12773128	12773142	582236	15	1322	88.1333	-52.3195	-2.87908	0.166511	0.51211	0.345599	0.0478323	hyper
11	133918795	133919214	12193433	12193448	484529	16	420	26.25	-52.2964	-3.02274	0.151037	0.655869	0.504832	0.0462062	hyper
19	48578646	48579666	17388782	17388799	1135280	18	1021	56.7222	-52.2859	-2.14823	0.169523	0.632202	0.462678	0.0583602	hyper
19	47665403	47666609	17376502	17376521	1134687	20	1207	60.35	-52.2854	-2.39567	0.155215	0.842204	0.68699	0.0593754	hyper
1	63796550	63797662	583709	583722	56029	14	1113	79.5	-52.2813	-3.35977	0.169067	0.668626	0.499558	0.0452732	hyper
2	222312766	222313347	2925579	2925601	1369468	23	582	25.3043	52.2355	3.08013	-0.209278	0.175848	0.385126	0.092262	hypo
13	103566747	103567840	13597383	13597395	707861	13	1094	84.1538	-52.2327	-3.94009	0.181605	0.553186	0.371581	0.0451989	hyper
3	164310720	164311726	4046862	4046876	1675669	15	1007	67.1333	-52.2291	-3.25721	0.156274	0.512612	0.356338	0.0448812	hyper
3	21219755	21220536	3236185	3236200	1525950	16	782	48.875	-52.2016	-3.19785	0.152711	0.577129	0.424418	0.0468065	hyper
22	21982211	21982646	18401569	18401589	1480840	21	436	20.7619	52.198	4.16982	-0.221936	0.0161555	0.238092	0.0898843	hypo
11	9510154	9510412	11400107	11400121	361479	15	259	17.2667	52.1764	3.50069	-0.179187	0.431858	0.611044	0.0515136	hypo
19	38637775	38638307	17271698	17271713	1127610	16	533	33.3125	52.1563	3.55937	-0.187955	0.425689	0.613644	0.0577023	hypo
3	44582473	44583582	3367475	3367488	1551146	14	1110	79.2857	-52.1487	-2.30161	0.210348	0.521621	0.311273	0.0564449	hyper
4	94451099	94451391	4815466	4815474	1806644	9	293	32.5556	52.1386	7.73449	-0.306527	0.144449	0.450976	0.0529117	hypo
10	36446872	36447620	10653727	10653744	258561	18	749	41.6111	52.1373	3.02909	-0.161874	0.581911	0.743785	0.0559185	hypo
17	80278353	80279331	16310721	16310739	1020286	19	979	51.5263	-52.0651	-2.20361	0.155804	0.690033	0.534228	0.0568568	hyper
11	119676477	119677390	12088935	12088951	470814	17	914	53.7647	-52.0356	-2.1652	0.159382	0.744714	0.585332	0.0520701	hyper
13	77329724	77330709	13455047	13455072	679764	26	986	37.9231	52.0353	2.37662	-0.23987	0.0138722	0.253743	0.120028	hypo
6	149545754	149546124	7293367	7293399	2249529	33	371	11.2424	52.0238	1.67811	-0.20099	0.00429406	0.205284	0.127446	hypo
7	39622819	39623181	7760553	7760574	2308123	22	363	16.5	52.0177	2.7788	-0.184803	0.019103	0.203906	0.0781594	hypo
8	20196690	20197250	8698793	8698818	2441506	26	561	21.5769	52.0078	2.21205	-0.154125	0.0614319	0.215557	0.0770512	hypo
16	18114164	18114793	15072781	15072796	899194	16	630	39.375	-52.0074	-3.15166	0.160351	0.460574	0.300223	0.0493332	hyper
14	49893778	49894134	13865437	13865459	750755	23	357	15.5217	51.9935	2.65687	-0.182947	0.0105317	0.193479	0.0809711	hypo
3	123447954	123448038	3808299	3808315	1632269	17	85	5	-51.9845	-2.17322	0.174555	0.266291	0.0917363	0.0570647	hyper
1	2558486	2559109	33246	33265	1301	20	624	31.2	-51.9714	-2.16506	0.187342	0.749798	0.562455	0.0721061	hyper
13	104092651	104093112	13600144	13600158	708428	15	462	30.8	-51.9252	-3.34444	0.159215	0.67754	0.518325	0.0459935	hyper
6	5995414	5995966	6461768	6461788	2099836	21	553	26.3333	51.9164	3.13164	-0.163723	0.174489	0.338211	0.0668054	hypo
19	49701198	49701511	17406698	17406716	1136016	19	314	16.5263	51.9141	2.75811	-0.164969	0.304368	0.469337	0.0603795	hypo
2	86442136	86442401	2150557	2150578	1231135	22	266	12.0909	51.913	2.56978	-0.23325	0.0123739	0.245623	0.0986035	hypo
8	111510994	111511957	9285936	9285949	2532992	14	964	68.8571	-51.9079	-3.50809	0.164658	0.751175	0.586517	0.0443782	hyper
20	41693983	41694979	17822477	17822494	1423976	18	997	55.3889	51.8893	3.31071	-0.150487	0.327274	0.477761	0.0522028	hypo
3	14402915	14403343	3197908	3197933	1518763	26	429	16.5	51.8875	2.15009	-0.171251	0.00685303	0.178104	0.0858123	hypo
6	107159007	107159708	7059936	7059955	2203722	20	702	35.1	-51.8393	-2.17804	0.171638	0.723624	0.551986	0.0661987	hyper
19	45952250	45953082	17353975	17354000	1133473	26	833	32.0385	51.7925	2.58816	-0.155591	0.108206	0.263797	0.0785626	hypo
X	373496	373636	18713275	18713291	2685190	17	141	8.29412	-51.7843	-2.15726	0.175171	0.269394	0.0942231	0.0577427	hyper
16	19777311	19778599	15084789	15084805	900448	17	1289	75.8235	-51.7821	-2.19285	0.188694	0.832073	0.64338	0.0619866	hyper
10	13837533	13838863	10493461	10493476	236105	16	1331	83.1875	-51.7606	-2.15808	0.167403	0.688142	0.520739	0.0517468	hyper
4	42394051	42394702	4567070	4567080	1752344	11	652	59.2727	-51.7363	-4.60335	0.220728	0.597531	0.376803	0.0469304	hyper
2	234293244	234294115	3010589	3010596	1381356	8	872	109	-51.7304	-5.86069	0.293186	0.658613	0.365426	0.0453407	hyper
7	158789307	158789854	8537999	8538009	2423561	11	548	49.8182	-51.7009	-3.75934	0.223623	0.684896	0.461273	0.0475593	hyper
5	171316594	171316831	6303287	6303306	2086402	20	238	11.9	51.6947	3.04439	-0.21535	0.017716	0.233066	0.0830334	hypo
17	50056114	50056333	16043327	16043355	992728	29	220	7.58621	51.69	2.01212	-0.276732	0.0083158	0.285048	0.155681	hypo
11	75400904	75401503	11837190	11837212	423848	23	600	26.087	51.6769	2.62487	-0.178133	0.00911759	0.187251	0.0793142	hypo
14	35122720	35123350	13794068	13794089	734569	22	631	28.6818	51.6693	2.72189	-0.227197	0.00992038	0.237117	0.0967369	hypo
6	159185745	159187597	7369539	7369552	2258556	14	1853	132.357	-51.6466	-3.29566	0.167263	0.634184	0.466922	0.0453369	hyper
17	2024462	2024724	15622906	15622919	954684	14	263	18.7857	51.6459	3.81546	-0.316041	0.0155273	0.331568	0.0856617	hypo
20	38032181	38032742	17794489	17794500	1420463	12	562	46.8333	-51.6438	-2.42695	0.185274	0.575933	0.390659	0.0430504	hyper
3	12993131	12993443	3184184	3184198	1517561	15	313	20.8667	51.5905	3.72668	-0.256535	0.0379325	0.294467	0.0745878	hypo
2	9949296	9950002	1657018	1657038	1152151	21	707	33.6667	-51.5495	-2.14824	0.152813	0.858484	0.705671	0.0622496	hyper
22	35784827	35785379	18523485	18523499	1493315	15	553	36.8667	51.5455	3.50806	-0.171787	0.394214	0.566001	0.0499904	hypo
11	60914230	60914425	11675728	11675749	412165	22	196	8.90909	51.537	2.8272	-0.198901	0.00125487	0.200156	0.0848706	hypo
9	120841805	120842285	10158470	10158481	2665853	12	481	40.0833	-51.5211	-2.5859	0.223405	0.479755	0.25635	0.0520341	hyper
19	38816814	38817663	17274183	17274197	1127722	15	850	56.6667	-51.4926	-2.27599	0.177135	0.807906	0.630771	0.0516068	hyper
16	2784634	2785271	14929652	14929672	886598	21	638	30.381	51.4786	3.32893	-0.155841	0.177082	0.332923	0.063679	hypo
16	84934411	84934963	15513065	15513079	950182	15	553	36.8667	-51.4529	-2.24657	0.170846	0.624485	0.453639	0.0497728	hyper
6	1312609	1312730	6420312	6420324	2095595	13	122	9.38462	51.443	4.15755	-0.315314	0.00834261	0.323657	0.0796353	hypo
1	47312850	47313647	477657	477677	38947	21	798	38	51.4175	3.21254	-0.169483	0.0154102	0.184893	0.0692344	hypo
8	97601499	97602244	9195921	9195935	2518571	15	746	49.7333	-51.3854	-3.02415	0.156498	0.584795	0.428297	0.0456636	hyper
4	88610191	88610570	4789582	4789597	1800216	16	380	23.75	-51.3663	-3.15362	0.15259	0.662777	0.510187	0.0475289	hyper
5	39609774	39610453	5580786	5580804	1950043	19	680	35.7895	-51.3639	-2.23058	0.155747	0.669942	0.514195	0.0576337	hyper
4	5891975	5892285	4340566	4340584	1714778	19	311	16.3684	-51.3632	-2.27776	0.157152	0.47507	0.317918	0.0582021	hyper
1	227948694	227949360	1410960	1410981	204108	22	667	30.3182	51.3569	2.86343	-0.15378	0.266149	0.41993	0.0659258	hypo
19	54849993	54850557	17466477	17466493	1140034	17	565	33.2353	51.3559	3.07175	-0.171092	0.346865	0.517956	0.0566362	hypo
6	84763111	84763321	6949599	6949616	2179251	18	211	11.7222	51.3267	3.04393	-0.298719	0.0275041	0.326223	0.104691	hypo
17	82241251	82241897	16344449	16344468	1021454	20	647	32.35	51.3264	3.18715	-0.154101	0.287783	0.441883	0.0609862	hypo
16	1213358	1214136	14902316	14902334	885619	19	779	41	-51.2857	-2.51254	0.160883	0.523493	0.36261	0.0596023	hyper
19	18461535	18461895	17115669	17115690	1111943	22	361	16.4091	-51.2804	-2.24973	0.181572	0.750734	0.569162	0.0778934	hyper
6	24776316	24776673	6596324	6596335	2118430	12	358	29.8333	-51.2772	-2.26193	0.224503	0.307778	0.0832751	0.0525387	hyper
11	114058558	114059087	12042277	12042295	465671	19	530	27.8947	51.2529	3.42022	-0.167605	0.248318	0.415924	0.0621331	hypo
2	239870770	239871314	3069496	3069513	1385733	18	545	30.2778	51.2374	2.91229	-0.160763	0.400033	0.560796	0.0564911	hypo
2	26534680	26535590	1773348	1773363	1168639	16	911	56.9375	-51.2242	-2.53721	0.159081	0.472557	0.313477	0.0498152	hyper
8	143268713	143268999	9528121	9528132	2563413	12	287	23.9167	-51.2235	-2.28797	0.182602	0.517917	0.335315	0.0427777	hyper
18	26549477	26549768	16517448	16517471	1043390	24	292	12.1667	51.2065	2.75571	-0.181323	0.00431059	0.185634	0.0853069	hypo
1	153962009	153963212	955321	955341	126809	21	1204	57.3333	51.2038	3.1658	-0.171314	0.097562	0.268876	0.0702669	hypo
19	35510665	35510941	17236250	17236264	1125017	15	277	18.4667	51.1768	3.51985	-0.283562	0.132586	0.416149	0.0831036	hypo
8	270060	271081	8544778	8544796	2424090	19	1022	53.7895	-51.1481	-2.58676	0.1533	0.554318	0.401018	0.0569126	hyper
6	37124275	37124535	6706927	6706938	2129631	12	261	21.75	-51.1373	-4.08152	0.21965	0.706091	0.486441	0.0515435	hyper
5	73564744	73565312	5739638	5739658	1981673	21	569	27.0952	51.1188	3.43537	-0.192665	0.00599767	0.198663	0.0791483	hypo
2	55282418	55282680	1961996	1962013	1198383	18	263	14.6111	-51.1152	-2.30906	0.235067	0.670929	0.435862	0.0827779	hyper
22	48793596	48794173	18680834	18680855	1503049	22	578	26.2727	-51.0716	-2.16303	0.155794	0.659016	0.503223	0.06711	hyper
19	8827744	8828735	16990424	16990439	1104789	16	992	62	-51.0656	-2.32189	0.16789	0.621899	0.454009	0.052491	hyper
4	89836459	89836990	4795798	4795827	1801575	30	532	17.7333	51.0591	1.91413	-0.176128	0.00871349	0.184841	0.10349	hypo
14	103103502	103103905	14248349	14248374	803637	26	404	15.5385	51.059	2.19241	-0.16958	0.11372	0.283299	0.0863787	hypo
16	79600409	79600945	15464452	15464467	945623	16	537	33.5625	51.0589	3.61421	-0.295858	0.00750322	0.303361	0.0932804	hypo
16	89948057	89948541	15591940	15591964	953361	25	485	19.4	51.0424	2.64977	-0.199769	0.0410019	0.24077	0.0983432	hypo
16	86904721	86905640	15540041	15540054	951512	14	920	65.7143	-51.0422	-3.37595	0.175532	0.350801	0.17527	0.0481501	hyper
7	2535836	2536725	7515812	7515830	2270281	19	890	46.8421	-51.0417	-2.17435	0.152129	0.607973	0.455844	0.0566444	hyper
8	75522603	75523217	9070285	9070295	2495006	11	615	55.9091	-51.0271	-4.33375	0.20144	0.610965	0.409524	0.0434402	hyper
2	218891444	218892118	2901974	2901989	1365965	16	675	42.1875	-51.0253	-2.42903	0.168795	0.703383	0.534588	0.052829	hyper
2	241316280	241316892	3087425	3087445	1386811	21	613	29.1905	51.021	3.32259	-0.176867	0.00383028	0.180698	0.0727978	hypo
17	76970374	76971230	16264363	16264382	1018032	20	857	42.85	-51.0157	-2.15847	0.153748	0.720878	0.56713	0.06027	hyper
15	29821502	29821759	14356649	14356669	814812	21	258	12.2857	51.009	2.77896	-0.176716	0.00288534	0.179602	0.0727527	hypo
6	1701998	1703382	6424943	6424964	2095927	22	1385	62.9545	50.9677	2.45168	-0.158725	0.359946	0.518671	0.068513	hypo
18	21428459	21429206	16480489	16480505	1038313	17	748	44	-50.9635	-2.83542	0.15202	0.526505	0.374484	0.0507097	hyper
11	69474880	69475495	11781079	11781094	418726	16	616	38.5	-50.9458	-2.67959	0.186307	0.678526	0.492219	0.0585299	hyper
1	212606189	212607123	1313588	1313613	188313	26	935	35.9615	50.9351	2.27477	-0.162071	0.00297363	0.165044	0.0827816	hypo
2	100820806	100821033	2228739	2228755	1241172	17	228	13.4118	50.9234	3.31921	-0.156433	0.0507408	0.207174	0.0522887	hypo
2	17537692	17538149	1709931	1709941	1159613	11	458	41.6364	-50.9207	-2.42568	0.228914	0.500171	0.271257	0.0494504	hyper
9	128421846	128422875	10229871	10229884	2672569	14	1030	73.5714	-50.8977	-3.18075	0.195568	0.620509	0.424941	0.0538506	hyper
13	69667337	69669001	13415886	13415898	671321	13	1665	128.077	-50.8777	-3.81455	0.181267	0.443717	0.26245	0.0463164	hyper
2	229489116	229490344	2967606	2967621	1377106	16	1229	76.8125	50.8746	3.33303	-0.168368	0.444593	0.612961	0.0529515	hypo
12	120102582	120103211	12962785	12962799	607014	15	630	42	-50.8653	-2.21729	0.171114	0.837092	0.665978	0.0504608	hyper
9	6716375	6716501	9607143	9607156	2571271	14	127	9.07143	-50.8639	-2.5867	0.178502	0.699846	0.521344	0.0490598	hyper
7	1992812	1993657	7506943	7506958	2269957	16	846	52.875	-50.86	-2.44309	0.155958	0.814928	0.658971	0.0490626	hyper
2	111119871	111120094	2296292	2296306	1250794	15	224	14.9333	50.8582	3.74067	-0.157671	0.436566	0.594236	0.0465286	hypo
16	70770773	70771727	15394886	15394901	937418	16	955	59.6875	-50.8467	-2.54948	0.150823	0.442851	0.292028	0.0475649	hyper
3	51941951	51942207	3434363	3434381	1557945	19	257	13.5263	50.8263	3.21869	-0.234019	0.00383397	0.237853	0.0879307	hypo
3	67698916	67700176	3538584	3538598	1574083	15	1261	84.0667	-50.8126	-2.15204	0.150624	0.724608	0.573984	0.0444652	hyper
1	107965581	107965894	799977	799992	104482	16	314	19.625	50.8027	3.81853	-0.236763	0.0223497	0.259113	0.0745671	hypo
6	37553864	37554358	6710932	6710946	2130042	15	495	33	-50.7944	-2.95929	0.160035	0.398245	0.238209	0.047254	hyper
3	107431184	107431563	3724241	3724271	1614811	31	380	12.2581	50.7714	1.78235	-0.26311	0.00459422	0.267704	0.160665	hypo
1	1918558	1918927	21464	21477	919	14	370	26.4286	-50.7583	-2.35863	0.264716	0.735039	0.470323	0.0730465	hyper
2	70294469	70294917	2053879	2053892	1214208	14	449	32.0714	-50.7498	-2.27596	0.213873	0.686033	0.47216	0.0592256	hyper
20	3456274	3457246	17543183	17543201	1390410	19	973	51.2105	-50.7497	-2.18287	0.165462	0.593432	0.427969	0.0619478	hyper
10	3263606	3264441	10404366	10404381	226621	16	836	52.25	-50.7385	-2.45527	0.157634	0.664621	0.506987	0.0498224	hyper
19	45641515	45641739	17348898	17348915	1133281	18	225	12.5	50.7355	3.12714	-0.28136	0.00319611	0.284556	0.0998318	hypo
21	31448465	31449668	18187042	18187057	1462880	16	1204	75.25	-50.7184	-3.07068	0.157852	0.502736	0.344883	0.0497931	hyper
11	65111524	65111782	11724412	11724430	415480	19	259	13.6316	50.718	3.15163	-0.196245	0.221651	0.417895	0.0733956	hypo
3	27482920	27483553	3268003	3268027	1532865	25	634	25.36	50.7174	2.17195	-0.225409	0.0128434	0.238252	0.111124	hypo
10	89161532	89161745	10964353	10964366	310357	14	214	15.2857	-50.7135	-3.5351	0.248985	0.75893	0.509945	0.0687363	hyper
19	17858703	17859079	17106062	17106078	1111548	17	377	22.1765	-50.7118	-2.16569	0.152402	0.84254	0.690138	0.0510895	hyper
19	55302664	55302948	17473374	17473392	1140352	19	285	15	-50.7065	-2.15127	0.160041	0.623716	0.463674	0.0599843	hyper
19	54382602	54383508	17461181	17461195	1139674	15	907	60.4667	-50.6707	-2.20385	0.177732	0.50811	0.330378	0.0526069	hyper
11	128466621	128467972	12152820	12152835	479302	16	1352	84.5	50.6697	4.20169	-0.154089	0.618939	0.773029	0.0488159	hypo
7	95452830	95453588	8095750	8095765	2360731	16	759	47.4375	-50.6232	-3.06013	0.173751	0.555841	0.38209	0.0549262	hyper
2	28186574	28187103	1788684	1788700	1170162	17	530	31.1765	-50.6118	-2.85461	0.178636	0.68887	0.510234	0.0600021	hyper
22	41682056	41682325	18593391	18593413	1497809	23	270	11.7391	50.6009	2.42399	-0.19316	0.41997	0.613129	0.0877749	hypo
10	122584429	122585323	11200014	11200027	343945	14	895	63.9286	-50.5958	-3.3567	0.165797	0.789537	0.623739	0.0458782	hyper
19	12891709	12892136	17042442	17042461	1107887	20	428	21.4	50.5888	3.41252	-0.181216	0.177247	0.358463	0.0716403	hypo
17	6827900	6828616	15678127	15678140	958452	14	717	51.2143	-50.5798	-3.43302	0.177501	0.697151	0.51965	0.0491306	hyper
1	171742254	171742615	1075190	1075211	145014	22	362	16.4545	50.5565	2.44661	-0.216393	0.00489202	0.221285	0.0941734	hypo
1	51878211	51878690	504003	504023	43792	21	480	22.8571	50.5501	2.91361	-0.205718	0.0024324	0.208151	0.0854614	hypo
X	142425559	142426960	19140683	19140702	2810542	20	1402	70.1	-50.5323	-2.43905	0.168899	0.39154	0.222641	0.0668437	hyper
12	48717006	48717424	12505865	12505890	533409	26	419	16.1154	50.5238	2.29507	-0.194035	0.0122474	0.206282	0.0998557	hypo
2	55555001	55555942	1963885	1963900	1198679	16	942	58.875	-50.5194	-2.66185	0.162834	0.8627	0.699866	0.0515712	hyper
2	118858203	118858644	2342828	2342843	1258747	16	442	27.625	-50.5192	-2.27043	0.156451	0.497216	0.340765	0.0493473	hyper
9	125261189	125261416	10197059	10197074	2669967	16	228	14.25	-50.4999	-2.19103	0.157038	0.725041	0.568003	0.0496598	hyper
16	13919950	13920141	15039287	15039308	895893	22	192	8.72727	50.4937	2.8072	-0.229764	0.021198	0.250962	0.100294	hypo
19	40190705	40191055	17289165	17289188	1128851	24	351	14.625	50.4844	2.43382	-0.173274	0.00192678	0.1752	0.082384	hypo
16	75479985	75481253	15434381	15434396	941720	16	1269	79.3125	-50.4713	-2.18615	0.15913	0.75278	0.59365	0.0504791	hyper
1	155193778	155194131	968849	968871	127838	23	354	15.3913	50.4674	2.32801	-0.220874	0.0238438	0.244718	0.100656	hypo
1	156419632	156420427	982646	982663	128837	18	796	44.2222	50.4622	3.26212	-0.172418	0.342384	0.514801	0.0615076	hypo
4	7703470	7703791	4363061	4363071	1716083	11	322	29.2727	-50.4618	-4.14104	0.207193	0.729003	0.52181	0.0451707	hyper
7	149460948	149461402	8440364	8440382	2415756	19	455	23.9474	50.4346	3.1387	-0.221671	0.0659393	0.28761	0.0834232	hypo
8	688381	688555	8549381	8549392	2424403	12	175	14.5833	-50.4205	-3.60169	0.25088	0.560906	0.310026	0.0597097	hyper
12	89374895	89375650	12744661	12744675	576452	15	756	50.4	50.4006	3.65844	-0.154948	0.270831	0.42578	0.0461093	hypo
5	139651890	139652401	6100178	6100197	2053517	20	512	25.6	-50.398	-2.2441	0.166331	0.398628	0.232296	0.0660267	hyper
11	59550265	59550715	11666748	11666766	410781	19	451	23.7368	50.397	3.23579	-0.227448	0.00505813	0.232506	0.085818	hypo
8	105435574	105436674	9254362	9254375	2526267	14	1101	78.6429	-50.3842	-3.46737	0.164094	0.505108	0.341014	0.045596	hyper
1	62717247	62718372	576584	576602	54913	19	1126	59.2632	-50.3825	-2.22093	0.155107	0.656424	0.501317	0.0584837	hyper
7	4974216	4974574	7543760	7543783	2272138	24	359	14.9583	50.3706	3.02345	-0.194253	0.00929539	0.203548	0.0925617	hypo
6	149963154	149963660	7297641	7297665	2249902	25	507	20.28	50.3604	2.22527	-0.160167	0.0203609	0.180528	0.0795105	hypo
16	88262980	88263268	15560721	15560736	952366	16	289	18.0625	-50.3409	-2.43812	0.171994	0.854076	0.682082	0.0546551	hyper
22	21029677	21030339	18393904	18393919	1480317	16	663	41.4375	-50.2925	-2.27579	0.17426	0.761803	0.587543	0.0554435	hyper
22	23119216	23120324	18409745	18409761	1481957	17	1109	65.2353	-50.2684	-2.19114	0.164035	0.514495	0.35046	0.0554137	hyper
10	119523131	119524403	11175515	11175532	341031	18	1273	70.7222	50.2669	4.02827	-0.157661	0.47438	0.632041	0.0564566	hypo
3	173967036	173968154	4096618	4096629	1686224	12	1119	93.25	-50.2561	-3.98938	0.196646	0.632299	0.435653	0.0469492	hyper
19	2047240	2047772	16884984	16884998	1100406	15	533	35.5333	-50.2556	-2.24592	0.170663	0.535451	0.364788	0.0509876	hyper
12	128824220	128824686	13054238	13054260	614102	23	467	20.3043	50.2326	2.49289	-0.20759	0.0104493	0.218039	0.0948194	hypo
19	5287322	5287900	16942200	16942219	1102364	20	579	28.95	50.2116	2.92563	-0.165386	0.196079	0.361464	0.0658758	hypo
11	64360286	64360564	11714842	11714859	414947	18	279	15.5	50.2028	3.1218	-0.170343	0.379206	0.549549	0.0610758	hypo
5	39611071	39611625	5580805	5580819	1950044	15	555	37	-50.1907	-3.28888	0.192154	0.668923	0.476768	0.0574274	hyper
11	16983337	16984724	11445301	11445312	369266	12	1388	115.667	-50.1591	-3.68021	0.200377	0.65269	0.452314	0.0479379	hyper
3	134796753	134797136	3891002	3891030	1643503	29	384	13.2414	50.1375	1.86171	-0.214378	0.00978684	0.224165	0.124061	hypo
5	178165125	178165375	6369646	6369660	2092204	15	251	16.7333	-50.1296	-3.01498	0.189583	0.6362	0.446617	0.0567202	hyper
1	74352295	74353080	634497	634510	67695	14	786	56.1429	50.1267	3.71199	-0.162424	0.281464	0.443888	0.0453637	hypo
12	54325838	54326201	12562136	12562149	538434	14	364	26	50.1185	4.45762	-0.20828	0.217144	0.425424	0.0581805	hypo
14	105526722	105526977	14282217	14282239	805390	23	256	11.1304	50.105	2.41694	-0.152135	0.00790671	0.160042	0.0698356	hypo
9	136204512	136204900	10335455	10335474	2677974	20	389	19.45	50.0987	2.81179	-0.203278	0.215068	0.418346	0.0811513	hypo
2	81517796	81519288	2120587	2120603	1226025	17	1493	87.8235	-50.0619	-2.59859	0.15744	0.581782	0.424342	0.0534839	hyper
3	195952152	195952904	4246026	4246038	1708326	13	753	57.9231	-50.061	-2.18352	0.197471	0.711766	0.514295	0.0512799	hyper
7	148444104	148444540	8429313	8429327	2414916	15	437	29.1333	-50.0464	-2.49938	0.155044	0.630819	0.475775	0.0464701	hyper
2	112429409	112430194	2305366	2305379	1251999	14	786	56.1429	-50.0283	-2.62273	0.17917	0.794582	0.615412	0.0501627	hyper
2	136764793	136765180	2465975	2465997	1276621	23	388	16.8696	50.0064	2.49007	-0.164895	0.196161	0.361056	0.0758527	hypo
7	101588350	101589465	8153610	8153624	2366198	15	1116	74.4	-49.9843	-2.64181	0.157972	0.707603	0.549631	0.0474023	hyper
8	106544505	106545558	9260312	9260324	2527485	13	1054	81.0769	-49.9791	-3.48168	0.204051	0.718518	0.514467	0.0530755	hyper
19	49889812	49889963	17409906	17409924	1136142	19	152	8	-49.9672	-2.21518	0.168846	0.592891	0.424045	0.0642323	hyper
9	97236870	97237529	10017744	10017757	2641093	14	660	47.1429	-49.945	-2.41922	0.188067	0.818093	0.630026	0.0527167	hyper
18	5197462	5197954	16395676	16395688	1027362	13	493	37.9231	49.9263	4.12629	-0.262766	0.176964	0.43973	0.0684302	hypo
6	35467640	35468117	6690734	6690749	2128150	16	478	29.875	49.9229	4.89604	-0.166309	0.0478604	0.214169	0.0533011	hypo
17	70391672	70392361	16196253	16196266	1012675	14	690	49.2857	-49.9157	-3.54116	0.171786	0.63925	0.467464	0.0481812	hyper
6	30995660	30996466	6647578	6647591	2124348	14	807	57.6429	-49.9073	-3.26596	0.16944	0.584152	0.414712	0.0475225	hyper
1	200874238	200874891	1225932	1225947	176884	16	654	40.875	-49.9018	-2.31097	0.174765	0.789449	0.614684	0.0560021	hyper
17	48107477	48107725	16023811	16023835	991001	25	249	9.96	49.8059	2.01769	-0.252432	0.0135329	0.265964	0.126713	hypo
20	63911367	63912216	18068370	18068389	1440995	20	850	42.5	49.7737	3.01826	-0.15723	0.227139	0.38437	0.0631775	hypo
19	44003544	44004184	17328755	17328772	1132060	18	641	35.6111	49.7471	3.49365	-0.192455	0.0160817	0.208537	0.0696361	hypo
2	187934327	187935666	2725084	2725099	1332716	16	1340	83.75	-49.7327	-2.68947	0.167223	0.525875	0.358652	0.053829	hyper
3	196740304	196740531	4255966	4255980	1708907	15	228	15.2	49.6731	3.42686	-0.274609	0.00311255	0.277722	0.082926	hypo
19	9846517	9847176	16999974	16999989	1105713	16	660	41.25	-49.6686	-2.61993	0.1528	0.610891	0.458091	0.0492223	hyper
X	122223032	122223727	19081335	19081348	2791822	14	696	49.7143	-49.5725	-2.98351	0.210324	0.777765	0.567441	0.059395	hyper
10	35090539	35091131	10644319	10644337	257178	19	593	31.2105	49.5686	3.13367	-0.228325	0.0487224	0.277047	0.087528	hypo
8	7295647	7296410	8608328	8608343	2429858	16	764	47.75	49.567	4.00851	-0.252291	0.334446	0.586737	0.0814126	hypo
12	121300474	121301715	12977223	12977238	607892	16	1242	77.625	-49.556	-2.34097	0.157196	0.627356	0.47016	0.0507665	hyper
1	7745236	7746163	95704	95719	5160	16	928	58	49.5448	4.02646	-0.202558	0.422484	0.625043	0.065375	hypo
X	47281690	47282623	18887876	18887893	2728595	18	934	51.8889	-49.5312	-2.72641	0.150278	0.622435	0.472157	0.0546135	hyper
19	3061562	3061844	16903883	16903900	1101025	18	283	15.7222	49.5079	3.17307	-0.26833	0.0116711	0.280001	0.0975728	hypo
4	155786620	155787422	5117264	5117278	1874130	15	803	53.5333	49.487	3.40971	-0.154505	0.397169	0.551674	0.046827	hypo
7	39129780	39130470	7757429	7757443	2307629	15	691	46.0667	-49.487	-3.06378	0.156944	0.620817	0.463873	0.0475713	hyper
10	58606665	58607927	10770502	10770517	278850	16	1263	78.9375	-49.4621	-2.78093	0.151532	0.732219	0.580688	0.0490175	hyper
3	100259607	100260689	3690105	3690127	1606796	23	1083	47.087	49.462	2.36571	-0.171615	0.094236	0.265851	0.0798175	hypo
19	22891480	22892308	17155481	17155496	1116035	16	829	51.8125	-49.4584	-2.22627	0.166599	0.426577	0.259977	0.0538908	hyper
15	101403543	101403879	14874040	14874051	884393	12	337	28.0833	-49.458	-4.01558	0.186703	0.891129	0.704426	0.0452998	hyper
4	118508667	118509064	4930192	4930200	1833160	9	398	44.2222	-49.4247	-5.14408	0.251536	0.765033	0.513497	0.0458035	hyper
12	57771921	57772177	12591733	12591753	541685	21	257	12.2381	49.4234	2.81289	-0.193907	0.00173084	0.195637	0.0823065	hypo
14	101510209	101510875	14228395	14228410	802455	16	667	41.6875	-49.4223	-2.79012	0.170649	0.400817	0.230168	0.0552432	hyper
5	76819185	76819633	5760108	5760126	1985070	19	449	23.6316	49.4222	3.19249	-0.192072	0.00148535	0.193557	0.0738276	hypo
2	43759780	43760651	1891247	1891262	1186254	16	872	54.5	-49.397	-3.02129	0.173144	0.783441	0.610297	0.0560826	hyper
10	116742787	116742962	11152457	11152482	338411	26	176	6.76923	49.3899	2.1853	-0.257229	0.000839946	0.258069	0.135422	hypo
22	42318155	42318595	18600547	18600559	1498328	13	441	33.9231	-49.3854	-2.17674	0.190445	0.53098	0.340535	0.0501048	hyper
14	103693205	103693706	14256082	14256096	804075	15	502	33.4667	-49.3728	-3.04255	0.166167	0.621513	0.455345	0.0504839	hyper
10	19297771	19299433	10535184	10535198	241304	15	1663	110.867	-49.3537	-2.63338	0.16805	0.579921	0.41187	0.0510124	hyper
6	82363855	82364115	6938271	6938289	2176580	19	261	13.7368	49.3366	2.89891	-0.222484	0.00588443	0.228368	0.0856218	hypo
2	218878350	218879532	2901826	2901843	1365953	18	1183	65.7222	-49.3348	-2.57638	0.157878	0.729501	0.571623	0.0576119	hyper
19	40716666	40716951	17296662	17296685	1129201	24	286	11.9167	49.3171	2.30264	-0.151908	0.00296904	0.154877	0.0739264	hypo
3	62874986	62875315	3510495	3510520	1568940	26	330	12.6923	49.3159	2.034	-0.242665	0.14657	0.389235	0.127937	hypo
8	86508813	86509226	9129795	9129809	2506833	15	414	27.6	49.313	4.93464	-0.168266	0.196078	0.364344	0.0511859	hypo
10	84138415	84138855	10934630	10934641	305107	12	441	36.75	-49.2677	-2.71342	0.204443	0.628245	0.423802	0.0497956	hyper
16	11649963	11650783	15019284	15019303	893863	20	821	41.05	-49.2499	-2.15561	0.152263	0.567208	0.414945	0.0618309	hyper
1	113000729	113001116	835926	835940	109371	15	388	25.8667	-49.2495	-2.88827	0.158689	0.803559	0.64487	0.0483307	hyper
1	77888080	77888613	651971	651993	71577	23	534	23.2174	49.2422	2.41272	-0.179831	0.053719	0.23355	0.0840384	hypo
8	51320208	51320937	8907506	8907515	2470297	10	730	73	-49.2372	-4.85802	0.209803	0.601279	0.391476	0.0426107	hyper
2	26024763	26025481	1768327	1768341	1168160	15	719	47.9333	-49.225	-2.76163	0.154723	0.84764	0.692916	0.0471421	hyper
7	50600074	50601185	7833343	7833361	2319266	19	1112	58.5263	-49.1959	-2.37902	0.150954	0.537748	0.386794	0.0582964	hyper
22	16881345	16882052	18351857	18351872	1477552	16	708	44.25	-49.1875	-2.53559	0.150684	0.561353	0.410669	0.0490934	hyper
17	43169917	43170341	15974861	15974881	987120	21	425	20.2381	49.1803	2.61329	-0.181549	0.00173842	0.183288	0.0775451	hypo
19	6372053	6372362	16957809	16957824	1103102	16	310	19.375	49.1752	3.23172	-0.237285	0.387489	0.624774	0.0772572	hypo
14	99249210	99250411	14202781	14202797	800684	17	1202	70.7059	-49.1466	-2.39192	0.171689	0.520196	0.348508	0.0591076	hyper
19	7163431	7164253	16967408	16967423	1103678	16	823	51.4375	-49.1117	-2.99694	0.155745	0.710339	0.554594	0.0507399	hyper
12	26832540	26832738	12391585	12391612	512316	28	199	7.10714	49.1063	1.94747	-0.154772	0.00257887	0.157351	0.0882592	hypo
4	68036036	68037165	4680949	4680964	1777852	16	1130	70.625	-49.1021	-2.69589	0.152749	0.698878	0.546129	0.0497865	hyper
18	28175144	28175568	16525809	16525833	1045176	25	425	17	49.085	2.0718	-0.176281	0.222874	0.399155	0.0898016	hypo
21	33859718	33860400	18209444	18209458	1464999	15	683	45.5333	-49.0843	-2.5186	0.166569	0.735617	0.569048	0.0509081	hyper
12	98514882	98515387	12797851	12797875	586168	25	506	20.24	49.0808	2.38067	-0.158785	0.00370605	0.162491	0.0808846	hypo
16	10388959	10390255	15005603	15005618	892921	16	1297	81.0625	-49.064	-2.238	0.161414	0.690436	0.529022	0.0526052	hyper
10	104121293	104121618	11078138	11078155	325186	18	326	18.1111	49.0568	3.40241	-0.161412	0.00175282	0.163165	0.0591905	hypo
9	129868677	129869014	10250321	10250336	2673528	16	338	21.125	-49.0173	-2.64095	0.167496	0.712385	0.544888	0.0546713	hyper
14	103714200	103714771	14256452	14256463	804088	12	572	47.6667	-49.0002	-2.17437	0.186121	0.424699	0.238579	0.0455804	hyper
3	46300371	46301447	3379786	3379799	1552870	14	1077	76.9286	-48.9808	-3.13657	0.15556	0.722375	0.566815	0.044463	hyper
12	131830740	131831064	13086565	13086590	616444	26	325	12.5	48.9683	2.08015	-0.164937	0.0207365	0.185674	0.0874276	hypo
12	4271153	4271562	12246436	12246454	489125	19	410	21.5789	48.9217	2.94302	-0.216018	0.00619693	0.222215	0.0838939	hypo
17	80349046	80349603	16311806	16311819	1020326	14	558	39.8571	-48.8981	-2.3206	0.166923	0.727922	0.560999	0.047791	hyper
10	99619658	99620179	11034747	11034770	321105	24	522	21.75	48.8896	2.20302	-0.157724	0.0410393	0.198763	0.0774317	hypo
17	64847867	64848095	16152178	16152192	1007402	15	229	15.2667	48.8873	3.32994	-0.172038	0.229099	0.401136	0.052786	hypo
1	196225107	196225380	1202081	1202096	171826	16	274	17.125	-48.8773	-3.0371	0.205487	0.790363	0.584876	0.0672662	hyper
18	76445573	76446190	16801540	16801554	1096330	15	618	41.2	-48.8607	-2.82284	0.156221	0.533553	0.377331	0.0479608	hyper
19	49862982	49863402	17409355	17409370	1136121	16	421	26.3125	-48.8603	-2.2259	0.183773	0.854886	0.671113	0.0602059	hyper
19	11111203	11112001	17019610	17019624	1106511	15	799	53.2667	-48.8568	-2.28301	0.166048	0.707267	0.54122	0.0509799	hyper
17	81003624	81003923	16321978	16321994	1020763	17	300	17.6471	48.8459	3.19092	-0.282802	0.223101	0.505902	0.0984811	hypo
8	17336030	17336769	8677678	8677696	2438777	19	740	38.9474	-48.8356	-2.24034	0.153108	0.591503	0.438395	0.0595682	hyper
11	46348648	46349178	11607488	11607502	400629	15	531	35.4	-48.8346	-2.20414	0.176008	0.654265	0.478257	0.0541054	hyper
4	182847020	182847626	5259679	5259694	1903327	16	607	37.9375	-48.8327	-2.82939	0.159158	0.626978	0.46782	0.0521453	hyper
14	75220953	75221485	14038332	14038347	776666	16	533	33.3125	-48.8121	-2.42999	0.150098	0.591278	0.441181	0.049203	hyper
9	17925760	17926484	9666750	9666764	2583449	15	725	48.3333	-48.7924	-3.17662	0.16231	0.355937	0.193627	0.0498983	hyper
6	21594066	21594432	6576753	6576775	2115080	23	367	15.9565	48.7867	2.34573	-0.171998	0.00251248	0.174511	0.0810881	hypo
16	22148166	22149196	15101617	15101631	902547	15	1031	68.7333	-48.7718	-2.31513	0.155137	0.539381	0.384243	0.0477035	hyper
1	236107707	236108721	1478540	1478553	211580	14	1015	72.5	-48.7689	-2.77421	0.179918	0.631965	0.452047	0.0516239	hyper
20	62220981	62221536	18032771	18032795	1440155	25	556	22.24	48.7656	2.06242	-0.154257	0.0502072	0.204464	0.0790937	hypo
4	98929649	98930473	4836515	4836535	1811565	21	825	39.2857	48.736	2.86716	-0.18186	0.0083101	0.19017	0.0783624	hypo
8	51092730	51093558	8906117	8906130	2470040	14	829	59.2143	-48.734	-3.18178	0.152247	0.810141	0.657894	0.0437616	hyper
11	64297319	64297904	11713683	11713701	414910	19	586	30.8421	-48.7339	-2.27541	0.161723	0.486245	0.324522	0.0630272	hyper
7	15940000	15940719	7613265	7613281	2283453	17	720	42.3529	-48.7265	-2.82118	0.156746	0.502125	0.345379	0.0546867	hyper
17	48892637	48893145	16031186	16031208	991730	23	509	22.1304	48.7263	2.75728	-0.217356	0.0246345	0.24199	0.102556	hypo
10	17453247	17453697	10522335	10522357	239465	23	451	19.6087	48.6922	2.4402	-0.175245	0.0228007	0.198046	0.0827779	hypo
3	49239848	49240474	3409650	3409663	1555411	14	627	44.7857	-48.6821	-3.05753	0.188128	0.76274	0.574611	0.0541017	hyper
15	39579984	39580405	14415125	14415144	824423	20	422	21.1	48.6817	3.19557	-0.19974	0.00265268	0.202393	0.0820596	hypo
16	11806963	11807556	15021104	15021115	893986	12	594	49.5	-48.6461	-2.80681	0.197123	0.688525	0.491402	0.0485547	hyper
11	135075752	135075995	12204325	12204338	485534	14	244	17.4286	-48.6441	-3.42238	0.154421	0.689006	0.534585	0.0444464	hyper
16	3181985	3182677	14936565	14936581	886840	17	693	40.7647	48.6437	3.53254	-0.214704	0.331798	0.546502	0.0750346	hypo
17	4738245	4738860	15655962	15655986	956727	25	616	24.64	48.6356	2.29578	-0.155456	0.049296	0.204752	0.0799869	hypo
9	75087470	75087848	9863110	9863130	2618946	21	379	18.0476	48.6352	2.92194	-0.182198	0.00829979	0.190498	0.0786464	hypo
11	126431224	126431859	12140741	12140756	477205	16	636	39.75	-48.6202	-2.27559	0.161191	0.574226	0.413035	0.0530449	hyper
3	185824752	185824938	4172164	4172175	1698511	12	187	15.5833	48.6124	4.42285	-0.320019	0.00971157	0.32973	0.0789675	hypo
22	50684642	50685419	18709280	18709290	1504317	11	778	70.7273	48.5994	4.5778	-0.24254	0.403337	0.645878	0.0548962	hypo
9	66267868	66267981	9820323	9820335	2610928	13	114	8.76923	48.5927	3.80657	-0.229791	0.649134	0.878925	0.0614536	hypo
10	121597394	121597784	11190698	11190716	343080	19	391	20.5789	48.5888	3.18433	-0.250734	0.00296204	0.253696	0.0984166	hypo
2	118222663	118223590	2338547	2338562	1258099	16	928	58	48.5735	4.0252	-0.177744	0.409639	0.587383	0.0585931	hypo
11	33017522	33018130	11529334	11529345	386701	12	609	50.75	-48.567	-2.41634	0.210068	0.761839	0.55177	0.051904	hyper
18	12658521	12658801	16453464	16453487	1034515	24	281	11.7083	48.563	2.37544	-0.169328	0.0298249	0.199153	0.0836285	hypo
12	132188791	132189173	13092519	13092530	616677	12	383	31.9167	48.559	5.11973	-0.215455	0.242616	0.458071	0.0532014	hypo
19	27794671	27795140	17168349	17168362	1118218	14	470	33.5714	48.5546	5.64119	-0.246955	0.112367	0.359322	0.0712059	hypo
11	68904890	68905188	11774388	11774402	418281	15	299	19.9333	48.5512	4.15885	-0.164144	0.173669	0.337813	0.0507125	hypo
6	163747185	163748167	7404846	7404858	2262849	13	983	75.6154	-48.5329	-2.46057	0.176288	0.504059	0.327771	0.0471896	hyper
X	28972067	28972692	18830097	18830113	2711525	17	626	36.8235	-48.5271	-2.73667	0.152886	0.43101	0.278124	0.053559	hyper
9	136653688	136654002	10344077	10344096	2678242	20	315	15.75	-48.5186	-2.14912	0.164767	0.341046	0.176279	0.0679114	hyper
17	35115452	35116064	15898895	15898909	980492	15	613	40.8667	-48.5136	-2.29458	0.200476	0.812256	0.61178	0.0618855	hyper
1	44030770	44031006	450262	450284	35776	23	237	10.3043	48.5111	2.64844	-0.189627	0.00225275	0.19188	0.0897287	hypo
5	178259287	178259898	6370836	6370846	2092274	11	612	55.6364	-48.5014	-4.18777	0.196792	0.575305	0.378513	0.044632	hyper
22	50186747	50187326	18700737	18700756	1504008	20	580	29	48.4989	2.57383	-0.204778	0.0421923	0.246971	0.0844222	hypo
3	174719863	174720169	4099993	4100005	1687073	13	307	23.6154	-48.498	-3.64127	0.179059	0.657263	0.478204	0.0479969	hyper
21	26863388	26864266	18160625	18160638	1458018	14	879	62.7857	-48.4827	-3.37844	0.160258	0.505599	0.345341	0.0462823	hyper
8	142612456	142612736	9517947	9517961	2563035	15	281	18.7333	-48.4757	-2.8925	0.185316	0.392327	0.207011	0.0573474	hyper
4	98434181	98435055	4833244	4833257	1811062	14	875	62.5	-48.4563	-3.12808	0.155236	0.789193	0.633957	0.0448473	hyper
2	212936722	212937493	2863705	2863719	1359823	15	772	51.4667	-48.4478	-2.30518	0.173107	0.653981	0.480873	0.0535696	hyper
7	91533443	91533765	8075786	8075799	2356392	14	323	23.0714	-48.4435	-3.4453	0.167211	0.48341	0.3162	0.0483232	hyper
8	133296513	133296857	9428327	9428343	2555194	17	345	20.2941	48.4285	3.66333	-0.196009	0.00385328	0.199862	0.0688056	hypo
11	61793109	61793709	11685955	11685976	412782	22	601	27.3182	48.4255	2.54539	-0.162651	0.0306001	0.193251	0.0738838	hypo
16	3158140	3158576	14935987	14936010	886833	24	437	18.2083	48.4175	2.22271	-0.156812	0.00643868	0.16325	0.0777305	hypo
12	54106077	54106774	12559718	12559734	538249	17	698	41.0588	48.394	3.69234	-0.193706	0.270358	0.464065	0.0680095	hypo
15	34435841	34436406	14387267	14387281	818830	15	566	37.7333	-48.386	-2.40494	0.164437	0.631873	0.467436	0.0509767	hyper
17	8110021	8110337	15695834	15695858	959392	25	317	12.68	48.3831	2.26704	-0.154023	0.112204	0.266227	0.0798499	hypo
19	45766656	45767085	17350990	17351008	1133345	19	430	22.6316	-48.3454	-2.23675	0.166617	0.561713	0.395095	0.0654706	hyper
10	12195018	12195461	10476071	10476093	234854	23	444	19.3043	48.3336	2.65693	-0.179072	0.0034849	0.182557	0.0852167	hypo
2	47900537	47900814	1923221	1923242	1190285	22	278	12.6364	-48.3207	-2.18901	0.155242	0.819767	0.664524	0.0706809	hyper
1	224266481	224268071	1381506	1381521	200521	16	1591	99.4375	48.3147	3.296	-0.157862	0.497464	0.655326	0.0522781	hypo
9	136093421	136094068	10333264	10333277	2677910	14	648	46.2857	-48.2973	-2.25175	0.173214	0.473181	0.299966	0.0502042	hyper
15	88893959	88894639	14772243	14772261	872862	19	681	35.8421	48.2808	2.94577	-0.206938	0.0956043	0.302543	0.0813932	hypo
2	20051814	20052231	1723573	1723590	1162322	18	418	23.2222	48.2501	3.47439	-0.200794	0.00187519	0.20267	0.0749075	hypo
4	17576265	17576623	4429336	4429350	1725681	15	359	23.9333	-48.2388	-2.42957	0.163868	0.705495	0.541626	0.0509542	hyper
4	4853691	4854231	4332282	4332301	1713805	20	541	27.05	48.2133	3.27655	-0.175296	0.29611	0.471406	0.0726489	hypo
4	39416520	39417545	4542129	4542143	1749470	15	1026	68.4	-48.2113	-2.99945	0.155275	0.691004	0.535729	0.048317	hyper
16	59361256	59362213	15312638	15312649	926091	12	958	79.8333	-48.2088	-3.27179	0.195607	0.539566	0.343959	0.0487426	hyper
10	132800008	132800640	11301504	11301521	352422	18	633	35.1667	-48.2011	-2.52131	0.168193	0.574886	0.406693	0.0628172	hyper
11	13074537	13076323	11424560	11424574	365045	15	1787	119.133	48.1848	3.30509	-0.166279	0.441251	0.60753	0.0517628	hypo
19	43456006	43456614	17322908	17322923	1131607	16	609	38.0625	-48.1753	-2.96653	0.166528	0.617645	0.451117	0.0553052	hyper
15	68817346	68817661	14626074	14626097	853626	24	316	13.1667	48.1657	2.32714	-0.158366	0.0139211	0.172287	0.0789108	hypo
4	21405870	21406197	4447843	4447855	1729970	13	328	25.2308	48.1647	3.73799	-0.166152	0.251939	0.418091	0.0448453	hypo
19	37334552	37335115	17256687	17256715	1126545	29	564	19.4483	48.1593	1.7621	-0.153988	0.0364998	0.190488	0.0927268	hypo
17	15648567	15649772	15759630	15759647	966242	18	1206	67	48.1491	3.16235	-0.175296	0.310479	0.485775	0.0656632	hypo
11	78575293	78575720	11862506	11862518	426921	13	428	32.9231	48.1448	5.26582	-0.197787	0.290617	0.488404	0.0533857	hypo
5	2333292	2334090	5356014	5356029	1911461	16	799	49.9375	-48.14	-2.18929	0.161074	0.50954	0.348466	0.0535362	hyper
19	8336158	8336501	16984494	16984508	1104434	15	344	22.9333	-48.1379	-2.62835	0.169332	0.403775	0.234443	0.0527539	hyper
12	116813706	116814880	12935676	12935689	603949	14	1175	83.9286	-48.0795	-3.20054	0.159058	0.647125	0.488067	0.0463279	hyper
12	118980561	118980912	12953852	12953873	605933	22	352	16	48.0609	2.48677	-0.153278	0.0689747	0.222252	0.0701652	hypo
19	48122293	48122762	17381932	17381946	1134988	15	470	31.3333	48.0573	3.87043	-0.239835	0.248714	0.48855	0.0745733	hypo
12	105108085	105108577	12838390	12838400	593069	11	493	44.8182	48.0479	4.99958	-0.308929	0.0197808	0.32871	0.0707256	hypo
13	62602550	62603155	13386662	13386677	663294	16	606	37.875	-48.0477	-2.76581	0.154214	0.587077	0.432863	0.0513515	hyper
7	107662216	107663063	8197801	8197810	2372081	10	848	84.8	-48.047	-2.60851	0.257092	0.588112	0.33102	0.0534277	hyper
17	77126064	77126928	16266258	16266273	1018138	16	865	54.0625	-48.0415	-2.47571	0.168236	0.601316	0.433081	0.0560275	hyper
6	154372330	154373456	7328494	7328506	2254207	13	1127	86.6923	-48.0337	-2.69184	0.1655	0.700343	0.534844	0.0447914	hyper
6	166482166	166483185	7425176	7425189	2265540	14	1020	72.8571	-48.0323	-2.19428	0.192466	0.79983	0.607364	0.0560984	hyper
1	42681548	42681961	437450	437468	34600	19	414	21.7895	48.0317	2.91816	-0.223625	0.00468659	0.228312	0.0884599	hypo
11	6630846	6632095	11380570	11380589	358555	20	1250	62.5	48.0316	2.83616	-0.183568	0.331921	0.515489	0.0765964	hypo
19	35644145	35644499	17238151	17238173	1125102	23	355	15.4348	48.0219	2.35638	-0.206434	0.00407589	0.21051	0.0987058	hypo
5	140564686	140565300	6108236	6108257	2054389	22	615	27.9545	47.9619	2.53221	-0.150328	0.00443116	0.154759	0.068955	hypo
7	23490592	23490923	7656327	7656347	2291574	21	332	15.8095	-47.9546	-2.14688	0.164036	0.532394	0.368358	0.0718454	hyper
22	28702260	28703032	18459699	18459716	1486906	18	773	42.9444	-47.9449	-2.27476	0.162883	0.928505	0.765622	0.0611513	hyper
20	34955279	34955634	17759208	17759232	1418143	25	356	14.24	47.8996	2.18952	-0.153737	0.00410553	0.157842	0.0802748	hypo
2	131536958	131537469	2432979	2432992	1271135	14	512	36.5714	47.8579	4.19464	-0.159669	0.604863	0.764532	0.0467084	hypo
5	157941118	157942226	6223827	6223844	2072239	18	1109	61.6111	-47.8545	-2.20475	0.151896	0.754753	0.602857	0.0572602	hyper
14	104960858	104961864	14273626	14273640	805007	15	1007	67.1333	-47.8484	-2.38159	0.159855	0.897585	0.73773	0.0501096	hyper
15	87755424	87756333	14763928	14763941	871742	14	910	65	-47.8401	-3.03681	0.172691	0.61886	0.446169	0.0505968	hyper
X	18394065	18394434	18795910	18795927	2701571	18	370	20.5556	47.8217	2.69063	-0.158483	0.551404	0.709888	0.0596511	hypo
17	39026357	39026615	15931094	15931105	983632	12	259	21.5833	-47.8189	-3.44696	0.218396	0.559365	0.340969	0.0548235	hyper
6	108561440	108561647	7070448	7070473	2205164	26	208	8	47.8103	1.9358	-0.296225	0.0363742	0.332599	0.160766	hypo
5	90558888	90559254	5834742	5834769	1999943	28	367	13.1071	47.8056	1.78258	-0.165689	0.030837	0.196526	0.0970982	hypo
1	223061629	223062795	1372575	1372587	199448	13	1167	89.7692	-47.8042	-3.36262	0.18232	0.510165	0.327845	0.0495808	hyper
6	31651335	31652008	6653783	6653801	2124914	19	674	35.4737	47.7838	3.03321	-0.215515	0.227012	0.442526	0.0856939	hypo
16	81989568	81990389	15485322	15485335	947676	14	822	58.7143	-47.7674	-3.27225	0.164834	0.613074	0.448241	0.0483052	hyper
2	130693062	130693348	2424855	2424871	1270400	17	287	16.8824	47.76	3.24675	-0.284031	0.0460659	0.330097	0.101136	hypo
5	172771710	172772162	6318300	6318324	2087605	25	453	18.12	47.754	2.33368	-0.163882	0.0064444	0.170326	0.0857407	hypo
18	78978981	78979436	16828944	16828963	1098357	20	456	22.8	-47.7378	-2.15965	0.160427	0.347265	0.186838	0.067191	hyper
3	187739679	187740176	4187039	4187057	1700307	19	498	26.2105	47.7293	3.20897	-0.209915	0.00485472	0.214769	0.0835013	hypo
1	231420883	231421272	1441548	1441566	207156	19	390	20.5263	47.7088	2.99461	-0.205541	0.0143042	0.219845	0.0818567	hypo
1	26722973	26723864	294414	294431	19969	18	892	49.5556	47.7033	2.87115	-0.156025	0.153897	0.309923	0.0588837	hypo
9	17566896	17567266	9664734	9664748	2583048	15	371	24.7333	-47.6845	-2.77638	0.172263	0.561305	0.389042	0.0543541	hyper
19	1078659	1079039	16864477	16864491	1099855	15	381	25.4	-47.6341	-2.21472	0.17317	0.701853	0.528684	0.0545198	hyper
8	88271531	88272202	9138635	9138645	2508778	11	672	61.0909	-47.6274	-4.32373	0.185901	0.548384	0.362482	0.0429356	hyper
11	66864777	66865093	11748686	11748699	416783	14	317	22.6429	-47.6068	-2.35384	0.250002	0.876319	0.626317	0.0735196	hyper
7	3638549	3640050	7528263	7528275	2271148	13	1502	115.538	-47.5993	-2.8909	0.16826	0.57871	0.41045	0.0459546	hyper
17	81486941	81487387	16331043	16331059	1021060	17	447	26.2941	-47.5986	-2.20246	0.185108	0.728864	0.543755	0.066115	hyper
8	140577778	140578345	9485760	9485775	2561924	16	568	35.5	47.5913	3.18495	-0.160285	0.253215	0.413501	0.0538407	hypo
1	120234852	120235121	878613	878627	116912	15	270	18	47.5788	3.21153	-0.213195	0.415888	0.629083	0.0672127	hypo
19	838963	839584	16859257	16859273	1099720	17	622	36.5882	47.5501	3.98358	-0.15842	0.44077	0.59919	0.0566379	hypo
7	57868906	57869237	7880614	7880639	2326550	26	332	12.7692	47.5415	2.2879	-0.190546	0.312764	0.50331	0.104849	hypo
6	3156507	3156931	6437353	6437371	2097278	19	425	22.3684	47.5285	3.86351	-0.200149	0.0734812	0.27363	0.0804188	hypo
3	147411556	147412038	3961771	3961783	1657142	13	483	37.1538	-47.5282	-2.15571	0.169882	0.287855	0.117973	0.0464636	hyper
4	7124202	7124998	4355778	4355794	1715683	17	797	46.8824	-47.5171	-2.27368	0.162585	0.468636	0.306051	0.0581673	hyper
13	51584720	51584951	13334733	13334755	651361	23	232	10.087	47.5036	2.21743	-0.193009	0.0196255	0.212634	0.09345	hypo
11	46900237	46900934	11612984	11612998	401127	15	698	46.5333	-47.4842	-2.42695	0.16251	0.667183	0.504672	0.0513362	hyper
19	44073092	44073798	17329262	17329277	1132122	16	707	44.1875	-47.4706	-2.21149	0.174716	0.838351	0.663636	0.058805	hyper
15	92809558	92809737	14808289	14808306	876309	18	180	10	47.4523	2.9959	-0.234556	0.0236545	0.25821	0.0891356	hypo
7	48087601	48088103	7820193	7820205	2316606	13	503	38.6923	-47.4513	-3.31645	0.239121	0.477477	0.238356	0.065511	hyper
17	38869484	38869701	15929474	15929491	983504	18	218	12.1111	47.448	3.45807	-0.206755	0.00198891	0.208744	0.0783455	hypo
8	67063268	67063806	9015456	9015468	2486191	13	539	41.4615	-47.4303	-2.22904	0.208704	0.631494	0.42279	0.0571166	hyper
17	30710446	30710899	15865534	15865548	976208	15	454	30.2667	47.4076	3.61801	-0.217218	0.153811	0.371029	0.0687291	hypo
8	102640860	102642247	9236457	9236468	2523357	12	1388	115.667	-47.3838	-3.34267	0.173978	0.582601	0.408623	0.0440602	hyper
5	69216688	69217158	5719611	5719627	1978679	17	471	27.7059	-47.3811	-2.3572	0.166723	0.586455	0.419732	0.0598072	hyper
11	49891332	49891715	11633843	11633859	404031	17	384	22.5882	-47.3672	-2.59058	0.15672	0.717253	0.560533	0.0562481	hyper
4	163494488	163494769	5154295	5154318	1882651	24	282	11.75	47.3488	2.1695	-0.17634	0.0136221	0.189962	0.0893817	hypo
7	56052676	56053075	7868302	7868316	2324874	15	400	26.6667	-47.3451	-2.17936	0.174869	0.586728	0.411859	0.0554023	hyper
11	16925149	16925599	11444902	11444929	369214	28	451	16.1071	47.3193	1.73897	-0.191651	0.135565	0.327216	0.113426	hypo
1	89634097	89634702	709141	709159	84497	19	606	31.8947	47.3183	2.58222	-0.163417	0.0147162	0.178133	0.0655979	hypo
17	2830176	2830691	15633258	15633276	955286	19	516	27.1579	-47.3148	-2.23631	0.166387	0.61905	0.452663	0.0668132	hyper
8	143275399	143275748	9528228	9528242	2563416	15	350	23.3333	47.311	3.40931	-0.221366	0.3519	0.573266	0.0703222	hypo
9	129642325	129642521	10246936	10246958	2673391	23	197	8.56522	47.3035	2.32907	-0.164336	0.0122394	0.176576	0.0800687	hypo
3	186783604	186783906	4180398	4180412	1699391	15	303	20.2	47.3002	3.56472	-0.2838	0.00868488	0.292485	0.0898199	hypo
X	264958	265623	18711200	18711213	2685116	14	666	47.5714	-47.2793	-2.64289	0.186328	0.605086	0.418758	0.0551875	hyper
17	10729016	10729585	15723826	15723840	961497	15	570	38	-47.2615	-2.23633	0.159665	0.545283	0.385617	0.0506751	hyper
18	3602525	3602927	16386321	16386337	1025667	17	403	23.7059	47.1887	3.5564	-0.160489	0.0515643	0.212053	0.0579036	hypo
12	131662433	131662996	13084166	13084186	616319	21	564	26.8571	47.1858	2.27836	-0.150723	0.394032	0.544754	0.0670821	hypo
20	62795985	62796340	18044751	18044766	1440430	16	356	22.25	47.1639	3.66843	-0.166375	0.00211279	0.168488	0.0564415	hypo
5	3600779	3601010	5368579	5368602	1912545	24	232	9.66667	47.1208	2.19944	-0.174948	0.409244	0.584192	0.0890444	hypo
6	169959475	169960154	7464013	7464026	2268145	14	680	48.5714	-47.1148	-2.42558	0.181663	0.695559	0.513897	0.0539788	hyper
4	125316751	125317180	4963492	4963510	1840714	19	430	22.6316	47.1134	2.86555	-0.217551	0.0356502	0.253201	0.0876273	hypo
2	200864959	200865100	2790460	2790470	1346973	11	142	12.9091	47.0962	4.56986	-0.319976	0.0492145	0.36919	0.0747349	hypo
19	54160466	54161026	17457998	17458017	1139535	20	561	28.05	47.0951	2.56386	-0.167349	0.103208	0.270558	0.0710685	hypo
18	47982888	47984355	16627059	16627073	1066822	15	1468	97.8667	-47.0896	-2.43581	0.154917	0.633088	0.478171	0.0494689	hyper
11	27473711	27474192	11501271	11501284	380602	14	482	34.4286	-47.0625	-2.52961	0.165525	0.81356	0.648035	0.04924	hyper
14	21477974	21478508	13711698	13711713	720077	16	535	33.4375	-47.0569	-2.17648	0.155284	0.597449	0.442165	0.0529103	hyper
17	4143439	4143683	15648157	15648179	956311	23	245	10.6522	47.0409	2.4388	-0.160294	0.0033598	0.163654	0.0782383	hypo
22	47631754	47632223	18667758	18667783	1502153	26	470	18.0769	47.0353	1.90081	-0.15165	0.386649	0.538299	0.0837956	hypo
12	114874754	114875844	12921158	12921176	602114	19	1091	57.4211	-47.0316	-2.16084	0.156153	0.618434	0.46228	0.063181	hyper
18	21276846	21277378	16479414	16479431	1038146	18	533	29.6111	-47.0281	-2.4004	0.184608	0.862017	0.67741	0.0706507	hyper
15	78810530	78810954	14705064	14705086	863093	23	425	18.4783	47.0207	2.48559	-0.166875	0.011021	0.177896	0.0816205	hypo
X	75582233	75582783	18962895	18962908	2750168	14	551	39.3571	47.0088	3.44205	-0.207599	0.341334	0.548932	0.0618263	hypo
17	40139273	40140292	15943608	15943630	984555	23	1020	44.3478	47.0042	2.62991	-0.18868	0.0295443	0.218224	0.0923246	hypo
8	44828298	44829236	8867519	8867532	2465036	14	939	67.0714	-47.0032	-3.27829	0.153651	0.433686	0.280036	0.0457748	hyper
8	143829850	143830315	9540514	9540524	2563675	11	466	42.3636	-46.993	-2.59985	0.22625	0.654802	0.428552	0.0528995	hyper
11	44949831	44950050	11595738	11595753	399314	16	220	13.75	46.9921	3.41443	-0.264948	0.0292306	0.294179	0.0902102	hypo
8	87912207	87913009	9136734	9136746	2508403	13	803	61.7692	-46.9632	-3.58027	0.158885	0.499266	0.34038	0.0439816	hyper
10	100734516	100735286	11044127	11044138	322167	12	771	64.25	-46.9486	-2.21423	0.200982	0.40928	0.208298	0.0514729	hyper
6	108294553	108295177	7068834	7068860	2204872	27	625	23.1481	46.9393	1.835	-0.17775	0.0748661	0.252616	0.102236	hypo
19	7150117	7150789	16967238	16967252	1103667	15	673	44.8667	-46.9385	-2.24536	0.170065	0.599037	0.428972	0.0541206	hyper
10	43137152	43137417	10687373	10687385	263027	13	266	20.4615	-46.9362	-3.10467	0.211071	0.684746	0.473674	0.0584233	hyper
17	3645845	3646739	15641253	15641271	955975	19	895	47.1053	-46.9346	-2.26341	0.161878	0.883274	0.721396	0.0655226	hyper
9	513780	515260	9568161	9568178	2564793	18	1481	82.2778	-46.9227	-2.15485	0.160067	0.662031	0.501965	0.061427	hyper
14	100568263	100568694	14218066	14218090	801719	25	432	17.28	46.9102	2.29586	-0.206226	0.00849666	0.214723	0.109751	hypo
8	79203364	79203911	9087728	9087741	2499186	14	548	39.1429	-46.9065	-3.30737	0.163316	0.5723	0.408984	0.0487443	hyper
19	50609611	50610347	17419376	17419389	1136643	14	737	52.6429	-46.902	-2.16426	0.168166	0.663869	0.495703	0.050243	hyper
12	37394381	37395575	12446099	12446110	521087	12	1195	99.5833	-46.897	-3.62867	0.175095	0.510742	0.335647	0.0448036	hyper
11	97467292	97468254	11953408	11953420	447692	13	963	74.0769	-46.8815	-3.4663	0.178052	0.482739	0.304687	0.0493862	hyper
1	148527168	148528065	917549	917562	122174	14	898	64.1429	-46.8809	-2.2911	0.153683	0.833435	0.679752	0.0458942	hyper
19	47113417	47113696	17368559	17368576	1134315	18	280	15.5556	46.8761	3.01184	-0.166303	0.00183162	0.168135	0.0638766	hypo
8	97974169	97975301	9200220	9200233	2518863	14	1133	80.9286	-46.8612	-3.13883	0.15366	0.628883	0.475223	0.0459192	hyper
19	21020141	21020911	17143017	17143041	1114081	25	771	30.84	46.8574	1.98696	-0.150802	0.0774292	0.228231	0.0804877	hypo
7	439046	439761	7479318	7479331	2268947	14	716	51.1429	-46.8434	-2.3494	0.193055	0.684828	0.491773	0.0576979	hyper
1	27043619	27044458	298073	298088	20234	16	840	52.5	-46.842	-2.17944	0.159234	0.634126	0.474892	0.0543656	hyper
1	108963570	108963892	805393	805411	105387	19	323	17	46.835	3.29222	-0.173351	0.104452	0.277802	0.0708659	hypo
9	121652355	121652810	10164993	10165011	2666630	19	456	24	46.83	3.415	-0.160881	0.0943624	0.255243	0.0651671	hypo
22	31347011	31347218	18486426	18486443	1489206	18	208	11.5556	46.8247	3.42633	-0.170898	0.0268272	0.197725	0.065892	hypo
12	124157818	124158955	13013313	13013326	609968	14	1138	81.2857	-46.8157	-2.18331	0.179241	0.618457	0.439215	0.05359	hyper
21	40616738	40616964	18263566	18263585	1471101	20	227	11.35	-46.7856	-2.28978	0.185366	0.838141	0.652776	0.0792404	hyper
20	63658068	63658472	18062841	18062864	1440859	24	405	16.875	46.7811	2.19438	-0.152079	0.0208193	0.172899	0.078025	hypo
7	74892961	74893573	7989824	7989834	2338596	11	613	55.7273	-46.7807	-3.92963	0.252544	0.870717	0.618173	0.0593831	hyper
11	124471459	124471969	12124914	12124927	475382	14	511	36.5	-46.7618	-3.18163	0.154196	0.572051	0.417854	0.0461567	hyper
16	69946189	69947086	15385369	15385381	936807	13	898	69.0769	-46.7544	-3.18995	0.177351	0.706639	0.529288	0.049312	hyper
15	89914854	89915966	14782428	14782442	873718	15	1113	74.2	-46.7234	-2.15427	0.175096	0.708292	0.533196	0.0562058	hyper
13	69468713	69469598	13415021	13415035	671083	15	886	59.0667	-46.7208	-3.01041	0.163065	0.647876	0.484811	0.0523606	hyper
5	43039304	43039736	5597852	5597870	1953878	19	433	22.7895	46.7048	2.83112	-0.202517	0.155755	0.358272	0.0825203	hypo
22	42319367	42320120	18600560	18600573	1498329	14	754	53.8571	-46.7026	-2.22656	0.168416	0.733202	0.564786	0.0505269	hyper
11	59555208	59555801	11666875	11666889	410784	15	594	39.6	-46.6751	-2.33209	0.195129	0.608328	0.413199	0.0627088	hyper
6	33391223	33391459	6669488	6669504	2126359	17	237	13.9412	46.6725	2.82775	-0.227113	0.0693308	0.296444	0.0827237	hypo
5	59141989	59142902	5666538	5666550	1967627	13	914	70.3077	-46.6703	-3.50897	0.175922	0.627162	0.451239	0.0490031	hyper
17	75979361	75979751	16250901	16250922	1017338	22	391	17.7727	46.6645	2.50176	-0.172753	0.00198616	0.174739	0.0816407	hypo
7	2354112	2354488	7513056	7513076	2270157	21	377	17.9524	46.663	2.41338	-0.154565	0.00664443	0.16121	0.0695322	hypo
1	68290641	68290836	609387	609396	60925	10	196	19.6	-46.6565	-4.60744	0.216154	0.648693	0.432539	0.0463281	hyper
16	15740564	15741969	15055186	15055202	897307	17	1406	82.7059	-46.5743	-2.58814	0.15092	0.585054	0.434133	0.0550871	hyper
4	55632750	55633652	4625059	4625074	1764277	16	903	56.4375	-46.5609	-2.8218	0.172748	0.8297	0.656953	0.0593622	hyper
16	69567943	69568179	15381692	15381701	936469	10	237	23.7	-46.5367	-3.41767	0.251167	0.609439	0.358272	0.0539718	hyper
7	90245244	90245683	8069141	8069167	2354972	27	440	16.2963	46.5287	1.79327	-0.246229	0.0166216	0.262851	0.142871	hypo
17	36437914	36438077	15907944	15907956	981640	13	164	12.6154	46.5278	3.63792	-0.189588	0.404167	0.593755	0.0529837	hypo
22	37791885	37792646	18546776	18546788	1494798	13	762	58.6154	-46.5158	-2.29057	0.179322	0.606002	0.42668	0.0501161	hyper
10	81874710	81874854	10924258	10924273	302533	16	145	9.0625	-46.4997	-2.79807	0.178737	0.29814	0.119403	0.0614869	hyper
1	19250637	19251285	217602	217612	13849	11	649	59	46.4917	8.5416	-0.216084	0.06573	0.281814	0.0511259	hypo
19	32391545	32392854	17203779	17203793	1122435	15	1310	87.3333	-46.474	-2.92604	0.16899	0.827398	0.658408	0.0545431	hyper
1	156602001	156602659	984673	984690	128985	18	659	36.6111	46.4645	2.90944	-0.16181	0.0403347	0.202145	0.0626832	hypo
19	11380714	11381106	17023458	17023478	1106683	21	393	18.7143	46.4625	2.58544	-0.191767	0.0233314	0.215099	0.0866533	hypo
22	38869819	38871033	18560727	18560740	1495603	14	1215	86.7857	46.4477	3.4777	-0.164323	0.193218	0.357541	0.0495299	hypo
20	15904617	15905027	17621454	17621466	1403272	13	411	31.6154	-46.4475	-2.85956	0.155003	0.59049	0.435487	0.0433832	hyper
7	125840350	125842130	8281070	8281081	2392279	12	1781	148.417	-46.4391	-3.69529	0.201679	0.547236	0.345556	0.0521098	hyper
19	45716625	45717190	17350196	17350216	1133319	21	566	26.9524	46.4223	2.44113	-0.187113	0.00804743	0.195161	0.084728	hypo
6	30679464	30680081	6644044	6644057	2124097	14	618	44.1429	-46.4195	-2.5304	0.164437	0.578547	0.414111	0.0494946	hyper
6	33835395	33836304	6674802	6674819	2126702	18	910	50.5556	46.407	2.88671	-0.163984	0.584923	0.748906	0.063607	hypo
2	127840279	127840938	2403177	2403195	1267799	19	660	34.7368	-46.4025	-2.17249	0.150504	0.871538	0.721034	0.0616256	hyper
18	47927616	47927852	16626613	16626627	1066776	15	237	15.8	46.4022	3.19184	-0.176594	0.639979	0.816573	0.0570858	hypo
11	31825602	31826059	11521173	11521200	385464	28	458	16.3571	46.3933	1.78516	-0.15578	0.216791	0.372571	0.0939131	hypo
5	1181257	1181798	5339016	5339030	1910694	15	542	36.1333	46.3761	3.53647	-0.167856	0.363703	0.531559	0.0543536	hypo
14	59577187	59577494	13927499	13927513	760964	15	308	20.5333	-46.3735	-2.19777	0.157324	0.553522	0.396198	0.0508024	hyper
14	96174012	96174526	14180199	14180213	797727	15	515	34.3333	-46.3635	-2.82377	0.159356	0.605551	0.446194	0.0515565	hyper
3	35016604	35017133	3310339	3310351	1541045	13	530	40.7692	46.3415	3.5783	-0.158499	0.280971	0.439469	0.044463	hypo
4	119212882	119213272	4934433	4934451	1833911	19	391	20.5789	46.3406	2.7832	-0.192472	0.00447843	0.196951	0.078915	hypo
8	135455569	135456241	9444159	9444172	2557284	14	673	48.0714	-46.3359	-2.61783	0.151142	0.763589	0.612447	0.0456664	hyper
6	110874013	110874416	7085386	7085410	2207595	25	404	16.16	46.3205	2.19295	-0.158073	0.0290673	0.18714	0.0853171	hypo
3	16885143	16885883	3215653	3215668	1521197	16	741	46.3125	46.317	3.09827	-0.24727	0.115324	0.362594	0.0854586	hypo
2	126514056	126515470	2391685	2391700	1266576	16	1415	88.4375	46.3087	2.91938	-0.179128	0.137285	0.316413	0.0618902	hypo
1	58620043	58621071	551600	551612	50556	13	1029	79.1538	-46.2712	-3.26168	0.165096	0.778097	0.613001	0.046384	hyper
19	28628879	28629147	17173243	17173261	1119089	19	269	14.1579	46.2635	2.45459	-0.153941	0.417044	0.570984	0.063222	hypo
X	140028393	140030067	19133736	19133753	2808375	18	1675	93.0556	-46.2549	-2.49465	0.189097	0.618768	0.429671	0.0735837	hyper
8	76753618	76754702	9076225	9076237	2496396	13	1085	83.4615	-46.2453	-3.39822	0.168582	0.560743	0.392162	0.0473797	hyper
15	50909893	50910130	14496701	14496716	835813	16	238	14.875	-46.2366	-2.26168	0.18866	0.601504	0.412844	0.0652849	hyper
5	179060714	179061251	6380392	6380416	2092898	25	538	21.52	46.229	2.04555	-0.151477	0.246992	0.398469	0.0819207	hypo
19	48674461	48675032	17390457	17390470	1135338	14	572	40.8571	-46.2018	-3.07569	0.166111	0.582775	0.416665	0.0503574	hyper
9	37376982	37378220	9778236	9778250	2604261	15	1239	82.6	-46.1889	-2.83882	0.153938	0.622757	0.468819	0.049991	hyper
17	4316023	4316863	15650138	15650153	956450	16	841	52.5625	-46.1803	-2.71018	0.157328	0.697873	0.540545	0.0545105	hyper
X	47292103	47292998	18887941	18887955	2728603	15	896	59.7333	-46.1386	-2.76621	0.170174	0.445894	0.27572	0.0553136	hyper
16	89067237	89067965	15575461	15575478	952845	18	729	40.5	46.1273	2.74043	-0.156732	0.158874	0.315606	0.061195	hypo
4	8659697	8660756	4376156	4376176	1716701	21	1060	50.4762	46.0885	2.38495	-0.15446	0.343028	0.497489	0.0703839	hypo
1	44784661	44785044	457367	457380	36443	14	384	27.4286	46.0768	3.62197	-0.202252	0.30065	0.502903	0.0615898	hypo
1	245419557	245420212	1545932	1545945	220705	14	656	46.8571	46.0766	3.32407	-0.165493	0.329412	0.494905	0.0502867	hypo
15	89398246	89399197	14777135	14777144	873295	10	952	95.2	-46.074	-2.29918	0.235835	0.763729	0.527894	0.0511861	hyper
2	201071884	201072678	2792065	2792083	1347191	19	795	41.8421	46.0533	2.79425	-0.179006	0.0181091	0.197115	0.0738727	hypo
16	2054776	2055112	14918073	14918085	886133	13	337	25.9231	-46.0417	-2.20444	0.189282	0.797123	0.607841	0.0534442	hyper
7	76048591	76049131	7999667	7999683	2339290	17	541	31.8235	46.0176	3.04637	-0.208014	0.0758968	0.283911	0.0768513	hypo
17	17495324	17495489	15778161	15778176	967827	16	166	10.375	45.9927	3.08238	-0.171601	0.310628	0.482229	0.0596969	hypo
16	4694826	4695045	14957418	14957427	887935	10	220	22	-45.9673	-3.62931	0.254116	0.697474	0.443358	0.0552818	hyper
1	53595771	53596852	519463	519476	45401	14	1082	77.2857	-45.9661	-2.46374	0.157687	0.814731	0.657044	0.0480738	hyper
17	44314393	44315090	15987324	15987339	987964	16	698	43.625	45.9481	3.77902	-0.195095	0.225142	0.420237	0.068232	hypo
7	92146508	92146835	8079024	8079035	2357061	12	328	27.3333	-45.9357	-3.77317	0.196858	0.816666	0.619808	0.0514256	hyper
1	35638680	35639239	377059	377074	28041	16	560	35	-45.9322	-2.22342	0.157852	0.695415	0.537563	0.054972	hyper
4	869877	870612	4280359	4280375	1710798	17	736	43.2941	-45.9219	-2.31656	0.156738	0.928225	0.771487	0.0580114	hyper
16	30922388	30922834	15180506	15180522	909856	17	447	26.2941	45.9189	3.20039	-0.277895	0.0108993	0.288795	0.103032	hypo
1	112619536	112619786	832139	832161	109034	23	251	10.913	45.9169	2.30678	-0.162167	0.00665763	0.168825	0.0812376	hypo
8	76682904	76683506	9075791	9075813	2496324	23	603	26.2174	45.8982	2.09449	-0.161426	0.0143464	0.175773	0.0808757	hypo
11	44862960	44863802	11594869	11594882	399248	14	843	60.2143	-45.8962	-2.98797	0.153257	0.637488	0.48423	0.046749	hyper
12	130446003	130446974	13070133	13070148	615422	16	972	60.75	45.8934	3.09448	-0.158494	0.189901	0.348395	0.0552563	hypo
17	7989682	7990069	15694217	15694238	959307	22	388	17.6364	45.8886	2.58788	-0.150417	0.155014	0.305431	0.0719863	hypo
5	1884677	1885252	5350709	5350722	1911128	14	576	41.1429	45.861	4.57847	-0.218614	0.0171746	0.235789	0.0667364	hypo
20	4149899	4150358	17550866	17550878	1391010	13	460	35.3846	-45.8606	-2.73579	0.159561	0.711746	0.552186	0.045225	hyper
13	103594532	103596608	13597503	13597515	707890	13	2077	159.769	-45.8588	-2.16184	0.157843	0.716591	0.558748	0.044745	hyper
5	139796233	139796672	6102156	6102179	2053634	24	440	18.3333	45.8535	2.13522	-0.178589	0.0453786	0.223967	0.0934717	hypo
17	10800724	10801142	15724467	15724479	961551	13	419	32.2308	-45.8517	-3.40915	0.186577	0.62721	0.440632	0.0529039	hyper
2	88298621	88299376	2160633	2160645	1232723	13	756	58.1538	-45.8483	-3.06938	0.161185	0.37627	0.215085	0.0457195	hyper
19	39342904	39343294	17281195	17281214	1128100	20	391	19.55	45.8451	2.43206	-0.212379	0.0215072	0.233886	0.0926504	hypo
1	11803331	11803985	144363	144379	8110	17	655	38.5294	45.8349	2.83857	-0.189556	0.179187	0.368742	0.0702899	hypo
4	1898936	1899927	4297126	4297140	1711516	15	992	66.1333	45.8131	3.39355	-0.184051	0.286238	0.470289	0.0602615	hypo
7	101658522	101659515	8154401	8154417	2366250	17	994	58.4706	-45.8087	-2.19808	0.158332	0.541995	0.383663	0.0587217	hyper
19	996929	997467	16862706	16862717	1099803	12	539	44.9167	-45.7938	-2.21633	0.212174	0.577978	0.365804	0.0555806	hyper
13	97574901	97576253	13552889	13552901	701977	13	1353	104.077	-45.7786	-3.26031	0.163112	0.448035	0.284922	0.0463199	hyper
1	53518544	53519545	518772	518784	45332	13	1002	77.0769	-45.7738	-3.44255	0.182028	0.607182	0.425155	0.0516968	hyper
11	66372369	66372848	11742315	11742334	416383	20	480	24	45.7515	2.56873	-0.162721	0.0574879	0.220209	0.071116	hypo
1	63328210	63328637	580722	580731	55524	10	428	42.8	-45.7434	-3.08156	0.212442	0.431483	0.219041	0.0464421	hyper
22	11284658	11284919	18338557	18338572	1475418	16	262	16.375	45.7233	3.42613	-0.160472	0.288315	0.448786	0.0561541	hypo
4	39698348	39698830	4544717	4544731	1749736	15	483	32.2	45.7204	4.09363	-0.206072	0.00290841	0.208981	0.0676084	hypo
12	123659194	123660079	13007788	13007799	609575	12	886	73.8333	-45.7132	-3.45918	0.177986	0.830519	0.652532	0.0467225	hyper
5	1875545	1875878	5350458	5350474	1911123	17	334	19.6471	45.7102	2.96146	-0.20084	0.502683	0.703523	0.0746969	hypo
12	46374034	46374534	12490843	12490852	530943	10	501	50.1	-45.7089	-2.62111	0.228933	0.521145	0.292212	0.0500489	hyper
1	9730550	9730896	119184	119201	6589	18	347	19.2778	-45.6778	-2.2053	0.175963	0.806054	0.63009	0.0693371	hyper
1	39026741	39027298	407255	407276	31109	22	558	25.3636	45.6572	2.34126	-0.17604	0.121842	0.297882	0.0848161	hypo
1	43706515	43706972	447354	447362	35485	9	458	50.8889	45.6491	6.40728	-0.271415	0.0218073	0.293222	0.0535111	hypo
12	8080569	8081310	12282188	12282195	492483	8	742	92.75	-45.6483	-3.71067	0.262527	0.51526	0.252733	0.0460086	hyper
7	5531598	5532235	7552416	7552430	2272518	15	638	42.5333	-45.6314	-2.26883	0.178944	0.633335	0.454391	0.0588225	hyper
8	10103742	10105543	8626433	8626445	2431962	13	1802	138.615	-45.5914	-2.41646	0.156924	0.688804	0.53188	0.0447454	hyper
19	55477058	55477717	17476183	17476205	1140473	23	660	28.6957	45.5872	2.34999	-0.175255	0.16998	0.345235	0.0881514	hypo
5	12361187	12362242	5428095	5428107	1921225	13	1056	81.2308	-45.5745	-3.25792	0.161085	0.575825	0.41474	0.0459693	hyper
12	56040811	56041371	12573355	12573366	540146	12	561	46.75	-45.562	-2.30976	0.194664	0.464828	0.270164	0.051263	hyper
8	93560872	93561681	9166120	9166132	2514615	13	810	62.3077	-45.5579	-2.89367	0.153074	0.337483	0.184409	0.0436799	hyper
5	178451548	178453168	6373440	6373452	2092390	13	1621	124.692	-45.5393	-2.21112	0.157717	0.383088	0.225371	0.0450232	hyper
10	73097087	73097259	10864375	10864391	293735	17	173	10.1765	45.5267	4.0399	-0.166939	0.0281251	0.195064	0.0625831	hypo
7	6009671	6009840	7557811	7557822	2272845	12	170	14.1667	45.5125	3.88489	-0.28935	0.00354373	0.292894	0.0762912	hypo
4	108172061	108172273	4879482	4879494	1821856	13	213	16.3846	-45.4757	-2.54582	0.168512	0.658169	0.489657	0.048286	hyper
1	7771707	7772296	96014	96034	5182	21	590	28.0952	45.4451	2.61646	-0.16424	0.0378604	0.2021	0.0758945	hypo
1	100539193	100539481	769308	769329	96220	22	289	13.1364	45.4243	2.38465	-0.194438	0.131622	0.326061	0.0938447	hypo
9	136849358	136849942	10347696	10347720	2678371	25	585	23.4	45.41	2.2314	-0.17908	0.00667066	0.185751	0.0989108	hypo
16	88430016	88430248	15563573	15563591	952471	19	233	12.2632	-45.3884	-2.3566	0.17748	0.519518	0.342038	0.0743194	hyper
16	89906517	89906875	15591086	15591102	953333	17	359	21.1176	-45.3755	-2.49805	0.167273	0.914075	0.746802	0.0626693	hyper
22	36506578	36506847	18530425	18530435	1493931	11	270	24.5455	45.3596	5.38564	-0.260297	0.194986	0.455283	0.0631238	hypo
10	17932712	17933780	10526359	10526372	239890	14	1069	76.3571	-45.3521	-2.46658	0.153015	0.510597	0.357582	0.0472165	hyper
19	18152207	18152783	17110383	17110408	1111744	26	577	22.1923	45.3422	1.87036	-0.176478	0.026891	0.203369	0.101195	hypo
4	70992086	70992552	4694810	4694820	1781061	11	467	42.4545	45.3299	4.731	-0.192991	0.554121	0.747112	0.0468326	hypo
2	173769813	173771033	2653909	2653921	1317164	13	1221	93.9231	-45.3032	-3.21915	0.159542	0.766669	0.607127	0.0457821	hyper
7	126078308	126079396	8282096	8282109	2392534	14	1089	77.7857	-45.3031	-3.11033	0.165002	0.581045	0.416044	0.0509904	hyper
5	110738571	110738998	5929504	5929525	2022637	22	428	19.4545	45.2857	2.30048	-0.169078	0.027181	0.196259	0.0820589	hypo
Y	14523859	14524165	19215907	19215926	2831257	20	307	15.35	45.2773	2.58237	-0.171858	0.0414613	0.213319	0.0759661	hypo
7	110314815	110316254	8210627	8210642	2374980	16	1440	90	-45.2687	-2.78116	0.151216	0.604644	0.453429	0.0534464	hyper
8	2846786	2847615	8574279	8574291	2425873	13	830	63.8462	-45.2622	-3.17597	0.153994	0.374125	0.220131	0.044255	hyper
5	149580513	149581097	6169220	6169229	2063782	10	585	58.5	-45.2502	-2.20654	0.199498	0.744607	0.545109	0.0440956	hyper
3	179562211	179562643	4125597	4125614	1692357	18	433	24.0556	45.2345	3.50375	-0.169487	0.0528447	0.222332	0.0674089	hypo
8	114107287	114107684	9297955	9297964	2535979	10	398	39.8	-45.2322	-4.43436	0.193238	0.597399	0.404162	0.0427213	hyper
20	20364918	20365521	17654375	17654394	1407570	20	604	30.2	45.232	2.69972	-0.207074	0.132666	0.33974	0.0915607	hypo
6	133838710	133839049	7200674	7200689	2232841	16	340	21.25	-45.2237	-2.16497	0.158053	0.687637	0.529584	0.0559187	hyper
11	125087653	125088181	12129412	12129423	475998	12	529	44.0833	-45.2223	-3.07922	0.189027	0.713701	0.524674	0.0502317	hyper
7	66868837	66869145	7921992	7922005	2331625	14	309	22.0714	-45.222	-3.17713	0.219099	0.807678	0.588579	0.0678294	hyper
1	155071300	155071641	967123	967140	127749	18	342	19	45.2197	3.22578	-0.152082	0.102601	0.254683	0.0606265	hypo
9	137458457	137458847	10359240	10359261	2678774	22	391	17.7727	45.2142	2.3266	-0.174311	0.0278137	0.202125	0.084836	hypo
14	23300480	23301154	13725748	13725762	721880	15	675	45	45.2138	3.80996	-0.223797	0.0181935	0.241991	0.0742575	hypo
10	122879099	122879517	11201761	11201781	344232	21	419	19.9524	45.2034	2.54154	-0.153581	0.0200641	0.173645	0.0713485	hypo
10	69123662	69123925	10828869	10828882	290182	14	264	18.8571	45.2012	3.2666	-0.325333	0.00234083	0.327674	0.100757	hypo
7	21884185	21885011	7644889	7644901	2289966	13	827	63.6154	45.1994	3.72784	-0.160034	0.521854	0.681888	0.0460282	hypo
9	6680799	6680975	9606667	9606680	2571243	14	177	12.6429	45.1901	3.37559	-0.279515	0.0443114	0.323826	0.0865689	hypo
X	109644628	109645513	19045450	19045464	2780441	15	886	59.0667	-45.179	-2.83708	0.159999	0.678843	0.518844	0.0531216	hyper
4	787440	787632	4279050	4279060	1710739	11	193	17.5455	-45.1584	-2.66388	0.245844	0.778436	0.532591	0.0601821	hyper
17	49574466	49575152	16038496	16038508	992303	13	687	52.8462	-45.1391	-2.2802	0.175985	0.545782	0.369796	0.0506937	hyper
15	72230727	72230917	14650832	14650846	856949	15	191	12.7333	45.1277	3.89134	-0.226036	0.00151711	0.227554	0.0750029	hypo
19	40432513	40433076	17292604	17292617	1129002	14	564	40.2857	-45.0941	-2.35258	0.163421	0.602305	0.438884	0.0507112	hyper
12	69987781	69989276	12658119	12658132	554857	14	1496	106.857	45.0618	3.36774	-0.15086	0.523885	0.674745	0.0468671	hypo
2	152038303	152039308	2537690	2537702	1293579	13	1006	77.3846	-45.043	-3.0851	0.176457	0.720114	0.543657	0.0509333	hyper
10	100268035	100268258	11039711	11039723	321744	13	224	17.2308	-45.0406	-2.17077	0.170109	0.456814	0.286705	0.0490982	hyper
4	19770979	19771573	4439930	4439944	1728119	15	595	39.6667	-45.0192	-2.85665	0.162264	0.546327	0.384063	0.0541084	hyper
11	12097535	12098938	11417509	11417522	364096	14	1404	100.286	-45.0103	-2.79301	0.17841	0.80554	0.62713	0.0554927	hyper
19	47095824	47096703	17368302	17368318	1134301	17	880	51.7647	-45.0022	-2.31094	0.163103	0.613445	0.450342	0.0616309	hyper
KI270713,1	22164	22803	19261688	19261710	2682119	23	640	27.8261	44.9983	2.2251	-0.185878	0.0544812	0.240359	0.0949609	hypo
17	17279985	17280358	15775677	15775693	967656	17	374	22	44.9751	3.145	-0.176217	0.187107	0.363324	0.0666077	hypo
21	37563366	37563614	18240202	18240212	1468219	11	249	22.6364	44.9597	4.75332	-0.268854	0.28718	0.556034	0.0657411	hypo
12	10188932	10189617	12297003	12297021	494518	19	686	36.1053	-44.9417	-2.1531	0.194179	0.707851	0.513672	0.0820921	hyper
10	28054752	28055302	10593172	10593184	250356	13	551	42.3846	-44.9321	-3.37946	0.160855	0.754629	0.593773	0.0465384	hyper
9	9991975	9992913	9624265	9624277	2574822	13	939	72.2308	-44.929	-3.27843	0.186244	0.676269	0.490024	0.0538907	hyper
14	73455920	73456398	14020884	14020893	775070	10	479	47.9	-44.926	-3.24248	0.225043	0.780261	0.555219	0.0500918	hyper
19	677418	678188	16855902	16855920	1099624	19	771	40.5789	44.9246	2.52823	-0.189966	0.0310421	0.221008	0.0803403	hypo
8	88234944	88235891	9138417	9138427	2508737	11	948	86.1818	-44.9157	-3.45016	0.187169	0.535686	0.348517	0.0458398	hyper
9	104764561	104764882	10059578	10059594	2649108	17	322	18.9412	44.9107	3.25514	-0.165313	0.168122	0.333435	0.0626443	hypo
20	56714883	56715639	17967482	17967492	1436323	11	757	68.8182	-44.9095	-2.30792	0.198681	0.525858	0.327176	0.0486644	hyper
8	142701182	142701600	9519186	9519197	2563092	12	419	34.9167	44.8864	6.57533	-0.170176	0.681603	0.851778	0.0454569	hypo
12	8828064	8829604	12288097	12288109	493139	13	1541	118.538	-44.8663	-2.52554	0.175998	0.523362	0.347364	0.0510316	hyper
9	34457130	34457421	9753881	9753895	2601433	15	292	19.4667	44.8624	3.20761	-0.233901	0.0792316	0.313133	0.0782064	hypo
1	10825937	10826486	132800	132814	7393	15	550	36.6667	-44.8567	-2.24152	0.173298	0.758768	0.58547	0.0579515	hyper
2	218322339	218322739	2896130	2896141	1365452	12	401	33.4167	-44.837	-2.18818	0.188438	0.667208	0.478769	0.0504368	hyper
9	79096329	79096899	9887375	9887388	2623181	14	571	40.7857	-44.8234	-3.18505	0.161974	0.818686	0.656712	0.0505905	hyper
4	181293673	181294160	5247746	5247755	1901867	10	488	48.8	-44.8192	-4.33223	0.225475	0.651508	0.426033	0.0503026	hyper
7	75776648	75777526	7996295	7996312	2339102	18	879	48.8333	-44.8155	-2.19955	0.155705	0.58782	0.432115	0.0625623	hyper
2	224577289	224577554	2940136	2940149	1371816	14	266	19	-44.8154	-3.15496	0.165323	0.678227	0.512903	0.0516459	hyper
11	83071996	83072274	11884644	11884661	431898	18	279	15.5	44.812	2.889	-0.174563	0.000994796	0.175558	0.0700928	hypo
X	88701557	88702300	18992941	18992955	2761933	15	744	49.6	44.8095	2.99311	-0.166113	0.286702	0.452814	0.0556063	hypo
8	87997810	87999159	9137293	9137304	2508481	12	1350	112.5	-44.7969	-3.62235	0.163609	0.624837	0.461229	0.0438313	hyper
14	92794687	92795189	14151505	14151520	794699	16	503	31.4375	44.7859	4.22129	-0.167482	0.0694786	0.23696	0.0598337	hypo
11	125592834	125593138	12133764	12133781	476432	18	305	16.9444	44.7763	3.17512	-0.188801	0.00282643	0.191627	0.0758976	hypo
1	19596910	19597198	221460	221483	14126	24	289	12.0417	44.7602	2.03124	-0.155506	0.000905457	0.156411	0.083366	hypo
8	51124766	51125774	8906298	8906307	2470074	10	1009	100.9	-44.7488	-4.40435	0.19227	0.583946	0.391676	0.0429665	hyper
4	89308336	89309129	4793382	4793395	1800973	14	794	56.7143	44.737	5.09275	-0.166497	0.622789	0.789287	0.0521038	hypo
10	67883979	67884441	10817199	10817213	289049	15	463	30.8667	44.7227	3.50911	-0.229975	0.054918	0.284893	0.0771337	hypo
20	36338629	36339275	17775223	17775236	1419191	14	647	46.2143	-44.7068	-2.52935	0.151677	0.576509	0.424832	0.0474978	hyper
19	10501796	10502266	17009692	17009709	1106155	18	471	26.1667	44.6617	3.49645	-0.168865	0.0233075	0.192172	0.0680576	hypo
13	27270198	27270539	13180731	13180746	626094	16	342	21.375	44.6582	4.04737	-0.160843	0.240808	0.401652	0.0576265	hypo
14	103551993	103552434	14253978	14253990	803984	13	442	34	-44.643	-2.65116	0.167458	0.560949	0.393491	0.0487637	hyper
3	84690168	84691200	3630012	3630020	1592293	9	1033	114.778	-44.6377	-4.87768	0.234174	0.46805	0.233876	0.0472149	hyper
5	168842459	168843275	6287088	6287100	2083882	13	817	62.8462	-44.6258	-3.04247	0.170371	0.418562	0.248191	0.049598	hyper
7	50781587	50782233	7834937	7834955	2319410	19	647	34.0526	-44.6192	-2.15145	0.172783	0.724365	0.551582	0.0735755	hyper
13	103097031	103098368	13594875	13594887	707357	13	1338	102.923	-44.615	-3.36179	0.166794	0.784048	0.617253	0.0485912	hyper
1	228626621	228626788	1418129	1418150	204591	22	168	7.63636	44.6121	2.23451	-0.185263	0.145338	0.330602	0.0913066	hypo
15	43792440	43792809	14454097	14454120	828282	24	370	15.4167	44.5902	2.12521	-0.218551	0.00135105	0.219903	0.117532	hypo
2	112130759	112131530	2303144	2303153	1251732	10	772	77.2	-44.5879	-3.48213	0.201215	0.801374	0.600159	0.0451278	hyper
17	50538732	50539428	16048563	16048580	993118	18	697	38.7222	-44.5833	-2.1553	0.177428	0.812393	0.634965	0.071638	hyper
16	677711	677932	14891304	14891316	885271	13	222	17.0769	-44.5765	-2.36844	0.180317	0.539442	0.359125	0.052534	hyper
5	140664849	140665146	6109280	6109298	2054478	19	298	15.6842	44.5614	2.71373	-0.257843	0.0107295	0.268572	0.110482	hypo
X	73223028	73223237	18956151	18956163	2747982	13	210	16.1538	-44.5587	-3.40178	0.18736	0.489445	0.302084	0.0546624	hyper
8	141392793	141393285	9497830	9497842	2562422	13	493	37.9231	-44.5559	-2.19344	0.164449	0.468914	0.304466	0.0479809	hyper
12	38907785	38908486	12453611	12453622	522743	12	702	58.5	44.5517	5.3051	-0.204602	0.622896	0.827497	0.0551094	hypo
20	45971334	45971613	17859554	17859570	1427760	17	280	16.4706	44.5407	3.45809	-0.211562	0.00950474	0.221067	0.0816141	hypo
16	89276112	89276442	15579486	15579502	952965	17	331	19.4706	-44.5393	-2.24937	0.173431	0.941128	0.767697	0.0661962	hyper
2	241804542	241804997	3094038	3094053	1387149	16	456	28.5	44.5326	3.79001	-0.17558	0.0237812	0.199361	0.0631085	hypo
6	7112612	7113267	6470402	6470419	2100918	18	656	36.4444	44.5216	2.48458	-0.1522	0.24024	0.39244	0.061534	hypo
17	8122912	8123164	15696108	15696123	959402	16	253	15.8125	44.5196	3.44554	-0.216963	0.0034939	0.220457	0.0779696	hypo
12	124564259	124564839	13019147	13019159	610232	13	581	44.6923	-44.509	-2.16865	0.161724	0.661275	0.499551	0.0472356	hyper
14	65281850	65283370	13965432	13965442	766885	11	1521	138.273	-44.5089	-2.82062	0.210918	0.714147	0.503229	0.0521265	hyper
13	69723589	69724307	13416068	13416079	671393	12	719	59.9167	-44.4735	-3.69353	0.171299	0.417137	0.245839	0.0462204	hyper
1	227563454	227563856	1407731	1407747	203744	17	403	23.7059	44.4674	2.99428	-0.225956	0.111073	0.337029	0.0864422	hypo
1	3075400	3076075	39440	39456	1639	17	676	39.7647	-44.4625	-2.14922	0.162302	0.661133	0.498832	0.0621651	hyper
22	41621062	41621327	18592583	18592604	1497763	22	266	12.0909	44.4563	2.30664	-0.179934	0.0132622	0.193196	0.0891135	hypo
2	27256212	27256779	1781165	1781178	1169237	14	568	40.5714	-44.4487	-2.92574	0.153284	0.536126	0.382842	0.0482537	hyper
17	924265	924535	15605193	15605206	954005	14	271	19.3571	-44.4439	-2.66656	0.152842	0.555192	0.40235	0.0481926	hyper
10	97425405	97425824	11018576	11018589	318945	14	420	30	44.4254	3.5678	-0.262652	0.0817283	0.344381	0.082771	hypo
7	43464863	43465884	7784048	7784061	2312189	14	1022	73	-44.3812	-2.90299	0.164258	0.38935	0.225092	0.0518149	hyper
8	105317287	105317829	9253532	9253544	2526146	13	543	41.7692	44.379	5.0069	-0.168047	0.370907	0.538955	0.0491284	hypo
12	51187906	51188718	12530952	12530965	535631	14	813	58.0714	-44.3778	-2.27499	0.158976	0.7226	0.563624	0.0501678	hyper
15	75453361	75453775	14677941	14677953	859920	13	415	31.9231	44.3323	3.50764	-0.319586	0.0101013	0.329688	0.0937153	hypo
14	103528782	103529067	14253581	14253604	803967	24	286	11.9167	44.3294	2.21843	-0.176036	0.0733979	0.249434	0.0954612	hypo
22	21666415	21666862	18397673	18397691	1480625	19	448	23.5789	44.3271	3.00748	-0.183671	0.196986	0.380657	0.0788101	hypo
12	32681315	32681971	12430526	12430536	518417	11	657	59.7273	-44.2873	-2.42683	0.198525	0.860293	0.661768	0.0493094	hyper
1	226939892	226940284	1403649	1403669	203077	21	393	18.7143	44.2734	2.49234	-0.173865	0.00069507	0.174561	0.0823605	hypo
17	76569770	76570228	16259291	16259303	1017742	13	459	35.3077	-44.2638	-3.23894	0.159075	0.741625	0.58255	0.0467174	hyper
12	13562475	13562950	12320404	12320416	497891	13	476	36.6154	-44.2488	-2.28706	0.161487	0.584855	0.423367	0.0474439	hyper
4	6601836	6602567	4348601	4348614	1715300	14	732	52.2857	-44.2251	-2.36559	0.156505	0.789605	0.633099	0.0495437	hyper
1	38474632	38475480	402473	402489	30589	17	849	49.9412	44.2246	3.03355	-0.156675	0.388666	0.545341	0.060226	hypo
16	2429553	2429800	14924556	14924576	886408	21	248	11.8095	44.1986	2.99508	-0.182527	0.00526415	0.187791	0.0867006	hypo
13	114098665	114099029	13690014	13690026	717239	13	365	28.0769	-44.1866	-2.22682	0.168031	0.843909	0.675877	0.049394	hyper
17	82697252	82697623	16352779	16352798	1021716	20	372	18.6	44.1844	2.64082	-0.153009	0.28833	0.441339	0.0692593	hypo
6	121335310	121335956	7138066	7138076	2219033	11	647	58.8182	-44.1777	-2.16554	0.214614	0.766598	0.551984	0.0534394	hyper
1	2481778	2482265	31934	31946	1255	13	488	37.5385	-44.1734	-3.23861	0.153885	0.581304	0.42742	0.0452871	hyper
X	136916346	136916767	19124802	19124813	2805456	12	422	35.1667	-44.1473	-3.50207	0.206	0.593544	0.387544	0.0559942	hyper
X	1013430	1014007	18722248	18722266	2685636	19	578	30.4211	-44.1229	-2.14878	0.162271	0.586965	0.424694	0.0698912	hyper
14	34537577	34538246	13788475	13788484	734023	10	670	67	44.1195	5.21918	-0.242422	0.465997	0.708419	0.0546695	hypo
14	93583480	93584316	14158628	14158640	795402	13	837	64.3846	-44.1149	-2.25586	0.155908	0.627078	0.47117	0.0459567	hyper
15	69453379	69453898	14630811	14630826	854248	16	520	32.5	44.109	4.03948	-0.191657	0.00111731	0.192774	0.0695212	hypo
19	49489928	49490521	17403220	17403233	1135878	14	594	42.4286	-44.1023	-2.18611	0.183084	0.528843	0.345759	0.0581188	hyper
16	84111612	84112654	15502060	15502075	949637	16	1043	65.1875	-44.0974	-2.24012	0.194927	0.878758	0.683831	0.0706589	hyper
11	39280745	39281213	11564917	11564929	393226	13	469	36.0769	-44.0928	-3.27446	0.157802	0.718561	0.560759	0.0465253	hyper
13	56045339	56046147	13358207	13358219	656146	13	809	62.2308	-44.0739	-2.99061	0.153444	0.566378	0.412934	0.0452596	hyper
19	1315195	1315653	16869835	16869849	1099994	15	459	30.6	-44.0603	-2.28092	0.159262	0.504742	0.34548	0.0542498	hyper
17	2960768	2961374	15635163	15635177	955364	15	607	40.4667	44.0387	3.89925	-0.197259	0.383363	0.580622	0.0671882	hypo
19	6586026	6586353	16960934	16960948	1103262	15	328	21.8667	-44.0386	-2.32066	0.15913	0.614689	0.45556	0.0543085	hyper
15	74956975	74957390	14673185	14673210	859515	26	416	16	44.0301	1.78597	-0.191573	0.00288447	0.194458	0.113104	hypo
4	56977606	56977864	4634843	4634860	1765672	18	259	14.3889	44.0277	2.91285	-0.182701	0.0179582	0.200659	0.0746944	hypo
17	45896059	45896219	16005155	16005174	989211	20	161	8.05	44.0189	2.32337	-0.21277	0.0332458	0.246016	0.0965901	hypo
14	104242077	104242398	14263273	14263282	804494	10	322	32.2	-44.0185	-4.03384	0.219023	0.478874	0.259851	0.0497618	hyper
15	75018341	75019044	14673987	14674005	859563	19	704	37.0526	-44.014	-2.24781	0.156918	0.55661	0.399692	0.0677365	hyper
14	73044945	73045649	14017248	14017258	774689	11	705	64.0909	-44.0041	-3.77882	0.183318	0.679666	0.496348	0.0458252	hyper
17	75589250	75589624	16245092	16245113	1017088	22	375	17.0455	44.003	2.09232	-0.199678	0.0502711	0.249949	0.099805	hypo
16	34243128	34244836	15198503	15198517	911959	15	1709	113.933	-43.9839	-2.82755	0.154697	0.369501	0.214804	0.0527576	hyper
10	114999800	115000423	11142285	11142298	336585	14	624	44.5714	-43.9819	-2.76951	0.170221	0.676576	0.506355	0.0541835	hyper
14	103539528	103540042	14253768	14253781	803978	14	515	36.7857	-43.9809	-2.21935	0.169353	0.504164	0.33481	0.0538858	hyper
2	237486553	237486663	3041372	3041385	1383942	14	111	7.92857	-43.9738	-2.14781	0.153052	0.289284	0.136232	0.0487275	hyper
19	19549906	19550320	17131962	17131976	1112658	15	415	27.6667	43.9668	3.02594	-0.182884	0.178245	0.361128	0.0623938	hypo
20	63087265	63087703	18050930	18050950	1440571	21	439	20.9048	43.9564	2.76919	-0.16604	0.366549	0.532588	0.0791859	hypo
8	120052759	120053269	9334045	9334055	2542211	11	511	46.4545	-43.9374	-3.83413	0.178815	0.451847	0.273032	0.0447672	hyper
10	114042810	114043100	11134877	11134891	335678	15	291	19.4	43.9263	3.47357	-0.171605	0.117974	0.289579	0.0586013	hypo
9	134412977	134413409	10309860	10309871	2676757	12	433	36.0833	-43.9242	-2.6074	0.17696	0.602511	0.425551	0.0483453	hyper
1	120914142	120914301	880276	880293	117291	18	160	8.88889	43.89	2.48433	-0.170846	0.233248	0.404094	0.0700741	hypo
3	153038593	153039230	3991425	3991438	1663330	14	638	45.5714	-43.8887	-2.41718	0.181036	0.51533	0.334294	0.0577415	hyper
7	2506591	2507076	7515348	7515360	2270260	13	486	37.3846	-43.8794	-2.83413	0.180916	0.576013	0.395097	0.0536983	hyper
9	2621493	2621565	9582079	9582092	2566926	14	73	5.21429	43.8717	3.18073	-0.298251	0.00901797	0.307269	0.0951755	hypo
1	235126292	235126967	1469138	1469151	210711	14	676	48.2857	-43.8559	-2.18355	0.170536	0.765523	0.594987	0.0544399	hyper
15	65531641	65532025	14599392	14599406	850586	15	385	25.6667	43.8277	3.1835	-0.151834	0.475434	0.627268	0.0519926	hypo
22	42411712	42412226	18601728	18601740	1498394	13	515	39.6154	-43.8165	-3.10735	0.178254	0.626117	0.447863	0.0529034	hyper
9	133863835	133864218	10301531	10301543	2676389	13	384	29.5385	-43.8151	-3.01641	0.172292	0.764063	0.591771	0.0511191	hyper
17	46833122	46833832	16011639	16011650	989848	12	711	59.25	-43.7885	-3.29241	0.17199	0.588224	0.416234	0.0471579	hyper
13	103844682	103846172	13598805	13598817	708160	13	1491	114.692	-43.7664	-3.16488	0.168476	0.626393	0.457917	0.0500335	hyper
1	12615693	12616425	153364	153374	8749	11	733	66.6364	-43.7453	-2.36569	0.188659	0.321552	0.132894	0.0474104	hyper
17	7404038	7404373	15685802	15685819	958887	18	336	18.6667	43.7436	2.93277	-0.214892	0.0509409	0.265833	0.0884269	hypo
6	35728228	35728606	6693463	6693478	2128370	16	379	23.6875	43.7329	3.5041	-0.218953	0.00835488	0.227308	0.0801109	hypo
1	109736679	109737663	812659	812672	106081	14	985	70.3571	-43.6996	-2.81144	0.192231	0.770641	0.57841	0.061522	hyper
3	17739063	17739778	3219879	3219888	1522121	10	716	71.6	-43.6954	-4.18545	0.241268	0.706593	0.465325	0.0552158	hyper
10	65380411	65380995	10805975	10805984	286223	10	585	58.5	-43.6936	-4.32961	0.200341	0.579214	0.378873	0.0458512	hyper
19	54655972	54656669	17464670	17464683	1139859	14	698	49.8571	-43.6748	-2.60279	0.163402	0.462137	0.298735	0.0524005	hyper
10	21243330	21244227	10546095	10546107	243386	13	898	69.0769	-43.6688	-3.08204	0.173441	0.591677	0.418236	0.0516325	hyper
1	63817264	63818309	583834	583845	56053	12	1046	87.1667	-43.6374	-3.46674	0.164784	0.628339	0.463555	0.0453146	hyper
5	96932492	96933392	5867260	5867273	2007120	14	901	64.3571	-43.6305	-2.28495	0.218072	0.760429	0.542357	0.0699479	hyper
16	87829559	87830019	15553432	15553449	952114	18	461	25.6111	-43.6287	-2.19098	0.160865	0.746533	0.585668	0.0663768	hyper
19	37505855	37506546	17258132	17258152	1126728	21	692	32.9524	43.6239	2.29164	-0.151205	0.180581	0.331786	0.0727746	hypo
6	126908030	126909736	7164798	7164810	2225198	13	1707	131.308	-43.6167	-2.63856	0.167183	0.543017	0.375834	0.0498998	hyper
2	128578972	128580057	2410395	2410411	1268448	17	1086	63.8824	-43.5972	-2.17235	0.164647	0.581992	0.417345	0.0641957	hyper
19	52297693	52298369	17436379	17436394	1138088	16	677	42.3125	43.5939	3.84495	-0.158152	0.175247	0.333399	0.0580393	hypo
8	144444143	144444417	9554004	9554023	2563938	20	275	13.75	43.589	2.48851	-0.173071	0.00364329	0.176715	0.0794044	hypo
22	42090202	42090461	18598148	18598162	1498147	15	260	17.3333	43.5885	4.51797	-0.223518	0.0169284	0.240447	0.0772704	hypo
19	53873006	53873603	17453852	17453864	1139331	13	598	46	-43.5808	-2.32092	0.217396	0.674056	0.45666	0.0645802	hyper
11	82901034	82901394	11883691	11883707	431705	17	361	21.2353	43.5783	3.05883	-0.175978	0.00195955	0.177937	0.0684971	hypo
1	16012103	16012663	183626	183637	11407	12	561	46.75	-43.5531	-3.0473	0.183112	0.643219	0.460107	0.0504519	hyper
1	2493390	2493727	32090	32101	1260	12	338	28.1667	-43.5522	-2.17845	0.197363	0.720566	0.523203	0.0543798	hyper
X	53704244	53705269	18910063	18910078	2733886	16	1026	64.125	-43.5245	-2.42343	0.161178	0.728618	0.56744	0.0592573	hyper
7	30505215	30505829	7705437	7705458	2298631	22	615	27.9545	43.5237	2.64778	-0.170242	0.0767053	0.246947	0.0863403	hypo
3	48440587	48440961	3399992	3400014	1554773	23	375	16.3043	43.5214	2.13415	-0.191514	0.00532391	0.196838	0.101308	hypo
8	101091947	101092651	9224111	9224126	2521896	16	705	44.0625	-43.5212	-2.19076	0.170077	0.741751	0.571674	0.0624935	hyper
1	117059288	117059623	862008	862025	113573	18	336	18.6667	43.508	2.67298	-0.185958	0.0100546	0.196013	0.0769519	hypo
3	139389188	139389531	3919730	3919750	1648321	21	344	16.381	43.4783	2.32785	-0.163078	0.00426199	0.16734	0.0787733	hypo
1	37689351	37689915	395564	395582	29878	19	565	29.7368	43.4621	2.71329	-0.164279	0.0695156	0.233795	0.0719752	hypo
1	9804075	9804339	120218	120230	6640	13	265	20.3846	-43.4443	-2.28202	0.153437	0.527109	0.373672	0.045936	hyper
2	143622844	143623469	2496110	2496121	1284362	12	626	52.1667	-43.4354	-3.40807	0.196682	0.566419	0.369737	0.0543366	hyper
10	57266044	57266991	10764224	10764236	277383	13	948	72.9231	-43.4348	-2.71254	0.159003	0.354152	0.195149	0.0475894	hyper
13	99085301	99085540	13565594	13565609	703370	16	240	15	43.423	2.87259	-0.179336	0.367763	0.547099	0.0660796	hypo
2	64751747	64752310	2017119	2017134	1208456	16	564	35.25	43.4151	3.33341	-0.204976	0.0142506	0.219227	0.075541	hypo
16	2224476	2224614	14921656	14921664	886236	9	139	15.4444	-43.4033	-3.16044	0.228033	0.326438	0.0984053	0.0472843	hyper
16	67183501	67183891	15355308	15355327	934474	20	391	19.55	43.3942	2.42757	-0.202045	0.00213763	0.204182	0.0932642	hypo
19	53971591	53972485	17455284	17455298	1139398	15	895	59.6667	43.383	3.36223	-0.166536	0.385153	0.551689	0.0575861	hypo
13	49793332	49793825	13323048	13323066	649478	19	494	26	43.3709	2.74599	-0.192485	0.130585	0.32307	0.0843243	hypo
16	83913978	83914865	15499315	15499326	949505	12	888	74	-43.3619	-2.35804	0.178177	0.73889	0.560713	0.0493053	hyper
19	4682037	4682661	16932348	16932360	1101985	13	625	48.0769	-43.3242	-2.2372	0.199774	0.887506	0.687732	0.0599449	hyper
15	45147787	45148429	14464414	14464426	829681	13	643	49.4615	-43.2953	-3.12492	0.153244	0.7522	0.598955	0.0460137	hyper
8	22589869	22590212	8718787	8718797	2443685	11	344	31.2727	-43.2931	-3.0256	0.16889	0.903302	0.734412	0.042917	hyper
5	96663246	96663411	5865531	5865549	2006833	19	166	8.73684	43.2459	2.54617	-0.172636	0.00575809	0.178394	0.0758472	hypo
18	62586801	62587405	16719020	16719032	1081885	13	605	46.5385	-43.2371	-3.08458	0.173641	0.638253	0.464611	0.0522384	hyper
13	81871506	81872982	13477319	13477332	684816	14	1477	105.5	-43.235	-2.79568	0.153049	0.635059	0.48201	0.0495673	hyper
5	157458389	157459406	6219764	6219776	2071805	13	1018	78.3077	-43.2334	-2.21585	0.158162	0.534791	0.37663	0.0475563	hyper
14	62858785	62860212	13946240	13946253	764537	14	1428	102	-43.2325	-3.0324	0.162298	0.504167	0.341869	0.0525564	hyper
6	105961952	105962699	7050507	7050518	2202535	12	748	62.3333	-43.1963	-3.47889	0.177986	0.725756	0.547771	0.0494521	hyper
9	136290037	136290347	10337036	10337046	2678025	11	311	28.2727	-43.184	-3.59705	0.199298	0.495795	0.296497	0.0507769	hyper
12	98516440	98516750	12797953	12797968	586168	16	311	19.4375	43.1578	3.0658	-0.216349	0.00544554	0.221794	0.0801995	hypo
17	78355945	78356648	16282003	16282015	1019038	13	704	54.1538	43.1461	3.53519	-0.197852	0.267683	0.465535	0.0596716	hypo
5	179820025	179820747	6390727	6390739	2093430	13	723	55.6154	43.1419	6.01821	-0.191937	0.165785	0.357722	0.0579645	hypo
1	208243737	208244127	1285825	1285845	183779	21	391	18.619	43.1338	2.35455	-0.231902	0.00862892	0.240531	0.112907	hypo
X	102767897	102768295	19026513	19026524	2774061	12	399	33.25	43.1044	3.70745	-0.219663	0.3898	0.609464	0.0611529	hypo
1	234214997	234215668	1460480	1460493	209948	14	672	48	43.0986	4.5055	-0.152445	0.405439	0.557884	0.0495197	hypo
17	31902279	31902398	15876265	15876273	977324	9	120	13.3333	-43.0971	-3.30102	0.261437	0.680166	0.418729	0.054596	hyper
5	172006487	172006655	6309560	6309584	2087000	25	169	6.76	43.0906	1.7901	-0.151171	0.00152963	0.152701	0.0878402	hypo
10	279590	280437	10371613	10371626	224290	14	848	60.5714	-43.0893	-2.24891	0.154236	0.670649	0.516412	0.0501217	hyper
15	84657893	84658205	14745062	14745085	868504	24	313	13.0417	43.074	2.12492	-0.152942	0.0624038	0.215346	0.0852461	hypo
17	75204469	75204743	16239615	16239628	1016827	14	275	19.6429	-43.0693	-2.49557	0.158671	0.686552	0.52788	0.0515774	hyper
3	133975074	133976617	3885352	3885364	1642660	13	1544	118.769	-43.0536	-3.16516	0.153172	0.613504	0.460332	0.0462502	hyper
12	48977331	48977921	12508882	12508895	533614	14	591	42.2143	43.0431	4.06078	-0.201732	0.276394	0.478125	0.0656419	hypo
13	30308035	30308897	13204441	13204451	629025	11	863	78.4545	-43.0309	-2.50592	0.210024	0.726422	0.516398	0.0536745	hyper
12	18137967	18139814	12344194	12344205	502880	12	1848	154	-43.0221	-3.49663	0.162401	0.573786	0.411384	0.045298	hyper
5	53028285	53029587	5630126	5630137	1961065	12	1303	108.583	-43.0173	-3.23253	0.162571	0.7454	0.582829	0.0453426	hyper
19	43464500	43465052	17323095	17323109	1131615	15	553	36.8667	-42.988	-2.15386	0.171795	0.538966	0.367171	0.0600112	hyper
12	121801128	121801327	12984024	12984038	608257	15	200	13.3333	42.9879	3.08935	-0.24372	0.00454171	0.248262	0.0847999	hypo
2	168859819	168861273	2620949	2620964	1312076	16	1455	90.9375	-42.9879	-2.27868	0.156174	0.92346	0.767285	0.0581278	hyper
2	188456125	188457138	2727403	2727415	1333301	13	1014	78	-42.9715	-3.1354	0.163375	0.615944	0.452569	0.0494288	hyper
1	65014722	65014885	590953	590965	57336	13	164	12.6154	-42.9696	-3.29474	0.194767	0.561909	0.367142	0.0589249	hyper
17	82297347	82297668	16345551	16345568	1021483	18	322	17.8889	42.9591	2.52526	-0.157857	0.00327586	0.161133	0.0661355	hypo
7	76602350	76603241	8005877	8005891	2339726	15	892	59.4667	-42.9433	-2.16426	0.15014	0.693615	0.543475	0.0524472	hyper
1	6489600	6490129	81408	81427	4206	20	530	26.5	42.9371	2.46652	-0.173762	0.00403034	0.177792	0.08075	hypo
19	3932346	3932835	16919374	16919388	1101543	15	490	32.6667	-42.915	-2.71061	0.162042	0.332149	0.170107	0.0566393	hyper
12	37299548	37300516	12445461	12445471	520996	11	969	88.0909	-42.899	-3.76056	0.17457	0.595557	0.420987	0.0447625	hyper
X	119881394	119882374	19074881	19074897	2789789	17	981	57.7059	-42.8896	-2.45003	0.157836	0.656064	0.498228	0.062564	hyper
6	8900919	8901875	6484181	6484191	2102594	11	957	87	-42.8879	-3.79805	0.17761	0.615717	0.438107	0.0455532	hyper
5	178320530	178320942	6371631	6371642	2092312	12	413	34.4167	-42.8836	-2.8558	0.161577	0.599727	0.43815	0.0452827	hyper
6	168841436	168841809	7452714	7452726	2267220	13	374	28.7692	-42.8474	-2.35666	0.178491	0.760509	0.582018	0.0539526	hyper
3	16512460	16512731	3213612	3213624	1520810	13	272	20.9231	-42.8361	-2.62748	0.216544	0.431545	0.215001	0.0657173	hyper
10	122592851	122593754	11200075	11200087	343954	13	904	69.5385	-42.8156	-3.16114	0.15588	0.706557	0.550676	0.0473474	hyper
18	23455414	23455882	16496683	16496695	1040261	13	469	36.0769	-42.7924	-2.44787	0.154437	0.706399	0.551961	0.0469169	hyper
4	170788807	170788992	5193294	5193308	1890448	15	186	12.4	-42.7914	-2.82951	0.177377	0.705951	0.528574	0.0621773	hyper
2	96435113	96435631	2195252	2195265	1237314	14	519	37.0714	-42.7576	-3.01032	0.157686	0.672382	0.514696	0.0516306	hyper
3	134002138	134003409	3885565	3885577	1642685	13	1272	97.8462	-42.7306	-2.85832	0.150601	0.718557	0.567956	0.045817	hyper
7	708518	708938	7483681	7483692	2269131	12	421	35.0833	-42.7264	-2.79783	0.199013	0.713153	0.51414	0.0558942	hyper
22	43343941	43344113	18614331	18614355	1499033	25	173	6.92	42.7256	1.85317	-0.176835	0.121899	0.298734	0.103471	hypo
17	79401624	79401853	16297350	16297363	1019693	14	230	16.4286	42.7238	3.39957	-0.219093	0.269879	0.488971	0.0717771	hypo
2	73345802	73346142	2076666	2076677	1217210	12	341	28.4167	-42.6962	-3.51186	0.159201	0.689323	0.530122	0.0447442	hyper
16	76301492	76302481	15440015	15440027	942564	13	990	76.1538	-42.6899	-3.15529	0.160677	0.385672	0.224994	0.0489291	hyper
10	55632910	55634139	10757898	10757910	275542	13	1230	94.6154	-42.6797	-2.69011	0.160144	0.48521	0.325065	0.0487791	hyper
10	69178794	69179383	10829398	10829409	290232	12	590	49.1667	42.6784	5.13386	-0.164724	0.432365	0.597088	0.0463158	hypo
1	1260993	1261422	9422	9435	513	14	430	30.7143	-42.6638	-2.62638	0.1513	0.576079	0.424779	0.0496487	hyper
12	63843402	63843655	12620091	12620105	548387	15	254	16.9333	42.6437	3.49058	-0.20671	0.30095	0.50766	0.0727105	hypo
1	16166824	16167245	185716	185729	11506	14	422	30.1429	42.6426	3.27583	-0.157093	0.609331	0.766424	0.0515767	hypo
[truncated: 15,501 more rows]

## Sheet: E7_vs_C_DMRs_bsseq_filtered
chr	start	end	idxStart	idxEnd	cluster	n	width	invdensity	areaStat	maxStat	meanDiff	group1 (E7),mean	group2 (Control),mean	tstat,sd	direction
1	178037633	178038393	1120108	1120158	151619	51	761	14.9216	-171.767	-1.53494	0.159691	0.393269	0.233577	0.0474778	hyper
3	138944548	138945233	3953947	3953994	1643435	48	686	14.2917	169.174	4.34187	-0.156089	0.368215	0.524304	0.0442618	hypo
4	48921995	48924431	4640605	4640653	1754925	49	2437	49.7347	161.495	3.71219	-0.156433	0.557037	0.713471	0.0474691	hypo
12	48924210	48925915	12624732	12624784	532351	53	1706	32.1887	160.379	3.58513	-0.191744	0.354611	0.546354	0.0633356	hypo
15	39976219	39976878	14552666	14552710	822867	45	660	14.6667	157.561	3.98057	-0.2437	0.406943	0.650643	0.0696494	hypo
11	47590010	47590596	11728184	11728235	400702	52	587	11.2885	156.052	3.58772	-0.166628	0.479793	0.64642	0.0554661	hypo
KI270733,1	172838	173012	19487098	19487132	2676881	35	175	5	152.345	8.72249	-0.18926	0.151678	0.340937	0.0434809	hypo
4	88697172	88698487	4835027	4835072	1795594	46	1316	28.6087	-147.146	-1.49404	0.162652	0.572352	0.4097	0.0508341	hyper
5	140718347	140719429	6160550	6160579	2049406	30	1083	36.1	147.088	5.86622	-0.327022	0.247376	0.574397	0.066896	hypo
7	44104628	44105342	7854118	7854158	2307008	41	715	17.439	-145.76	-1.45883	0.206196	0.431433	0.225238	0.057834	hyper
20	64047901	64048533	18247021	18247088	1437174	68	633	9.30882	-144.962	-1.47131	0.151233	0.327073	0.17584	0.0706207	hyper
11	71566111	71569556	11916099	11916144	419118	46	3446	74.913	143.8	3.78151	-0.16448	0.301507	0.465987	0.0524791	hypo
9	124503283	124503578	10281613	10281652	2662573	40	296	7.4	140.632	4.01772	-0.209287	0.211171	0.420458	0.0595277	hypo
8	143278522	143279299	9613191	9613239	2556863	49	778	15.8776	140.15	3.4858	-0.217195	0.332475	0.54967	0.0757427	hypo
19	53554482	53555321	17623551	17623601	1135884	51	840	16.4706	138.359	3.20206	-0.207043	0.365637	0.57268	0.0762501	hypo
11	64607624	64608292	11826764	11826816	414123	53	669	12.6226	-136.166	-1.47847	0.176573	0.537471	0.360898	0.068912	hyper
X	1464928	1465916	18912613	18912668	2679169	56	989	17.6607	133.776	2.71756	-0.167062	0.174983	0.342045	0.0699005	hypo
19	56840138	56840542	17666115	17666147	1138279	33	405	12.2727	-133.624	-3.19294	0.270586	0.522295	0.251709	0.0667847	hyper
19	37316722	37317223	17427572	17427609	1123394	38	502	13.2105	128.698	4.44446	-0.221218	0.268396	0.489614	0.0656051	hypo
22	47631381	47632485	18850489	18850526	1498015	38	1105	29.0789	125.393	3.79065	-0.261739	0.285659	0.547398	0.0790342	hypo
10	127803382	127805058	11349059	11349095	347664	37	1677	45.3243	125.158	3.6478	-0.150896	0.395428	0.546324	0.0446093	hypo
7	75915396	75916136	8064813	8064847	2333329	35	741	21.1714	124.944	4.13159	-0.288016	0.00759869	0.295615	0.0807333	hypo
6	27757182	27758277	6673981	6674021	2115949	41	1096	26.7317	123.509	3.38513	-0.168124	0.277599	0.445723	0.0557607	hypo
12	107320086	107320398	12971952	12971976	594076	25	313	12.52	122.101	5.76311	-0.454459	0.00846999	0.462929	0.0930125	hypo
12	124279211	124280574	13135958	13135998	608647	41	1364	33.2683	121.821	3.37771	-0.155852	0.362942	0.518794	0.0524535	hypo
2	91571214	91571574	2196891	2196937	1230989	47	361	7.68085	-121.583	-1.51756	0.16241	0.336816	0.174405	0.0627251	hyper
19	1762295	1762944	17044202	17044238	1097362	37	650	17.5676	121.13	3.53851	-0.338285	0.00925589	0.347541	0.10337	hypo
5	78359885	78360358	5820424	5820457	1981652	34	474	13.9412	119.066	4.11454	-0.271623	0.01955	0.291173	0.077562	hypo
5	43038350	43039736	5646829	5646872	1948894	44	1387	31.5227	118.631	4.01227	-0.22166	0.307868	0.529529	0.0830779	hypo
16	58392043	58392844	15451172	15451221	922734	50	802	16.04	115.595	2.83623	-0.150285	0.032665	0.18295	0.0650756	hypo
9	63815193	63815841	9901706	9901737	2603197	32	649	20.2812	114.933	4.16695	-0.175759	0.324012	0.499771	0.0489477	hypo
18	46106125	46106568	16776354	16776374	1062120	21	444	21.1429	-114.903	-1.7418	0.351608	0.667319	0.315711	0.0642607	hyper
1	144547270	144548066	906690	906709	118709	20	797	39.85	114.667	6.66715	-0.417028	0.123028	0.540055	0.0730425	hypo
2	207768150	207768502	2865931	2865962	1350313	32	353	11.0312	113.345	4.29667	-0.171734	0.261687	0.43342	0.0484829	hypo
18	6414852	6415281	16563078	16563119	1025784	42	430	10.2381	-112.169	-1.86703	0.166348	0.34937	0.183022	0.062206	hyper
19	20923419	20924373	17312048	17312088	1110921	41	955	23.2927	111.986	3.67677	-0.194718	0.190423	0.385141	0.0713493	hypo
14	70253599	70254785	14128473	14128499	770152	27	1187	43.963	111.675	4.36845	-0.28137	0.203471	0.48484	0.0680278	hypo
15	64326076	64327731	14723929	14723963	847490	35	1656	47.3143	111.566	3.43684	-0.170227	0.452335	0.622562	0.053389	hypo
20	44325988	44327079	18019013	18019041	1422467	29	1092	37.6552	109.593	3.91625	-0.165572	0.343684	0.509255	0.0438128	hypo
17	43388652	43389584	16131286	16131331	984577	46	933	20.2826	108.09	2.68622	-0.186236	0.00264278	0.188879	0.0793064	hypo
20	2470429	2471320	17707430	17707469	1385703	40	892	22.3	107.84	2.92956	-0.223776	0.0141689	0.237945	0.0831414	hypo
5	135031356	135031989	6115683	6115716	2043833	34	634	18.6471	-107.44	-1.47247	0.202482	0.38535	0.182868	0.0640764	hyper
12	2691703	2692871	12344432	12344469	486646	38	1169	30.7632	106.592	3.81514	-0.183301	0.254371	0.437672	0.0652942	hypo
10	72625278	72626441	10960597	10960638	292545	42	1164	27.7143	106.519	3.2917	-0.159205	0.0203487	0.179553	0.0627738	hypo
6	3023092	3023691	6488255	6488279	2091962	25	600	24	106.248	4.48231	-0.25582	0.285802	0.541622	0.0601774	hypo
1	34884946	34885597	376314	376346	27137	33	652	19.7576	106.23	3.88873	-0.205874	0.378351	0.584225	0.0639548	hypo
22	31676598	31677348	18670508	18670545	1485449	38	751	19.7632	105.17	3.52478	-0.175393	0.172134	0.347527	0.0631325	hypo
9	95005363	95005660	10088234	10088263	2632396	30	298	9.93333	105.133	3.918	-0.344159	0.00964249	0.353801	0.0982798	hypo
17	42679582	42680023	16123662	16123708	984041	47	442	9.40426	104.795	2.40643	-0.209068	0.0231543	0.232223	0.093742	hypo
2	113602152	113602659	2337831	2337870	1249544	40	508	12.7	104.534	3.6314	-0.155831	0.753523	0.909354	0.0593002	hypo
13	76189808	76190239	13574364	13574392	676866	29	432	14.8966	104.43	3.8851	-0.163445	0.36666	0.530104	0.0453881	hypo
19	7522661	7523138	17139179	17139221	1100976	43	478	11.1163	104.025	2.63615	-0.212731	0.0164851	0.229216	0.0879116	hypo
19	13366026	13367755	17216987	17217023	1105253	37	1730	46.7568	103.609	3.0249	-0.153299	0.289218	0.442517	0.054745	hypo
6	148341860	148342643	7343750	7343779	2242760	30	784	26.1333	103.524	4.12448	-0.237482	0.0147887	0.25227	0.0688191	hypo
11	70399158	70399705	11903070	11903098	418357	29	548	18.8966	102.543	4.12196	-0.26265	0.00541875	0.268069	0.0743554	hypo
2	106887535	106888230	2294175	2294208	1243626	34	696	20.4706	102.522	3.94792	-0.159563	0.29804	0.457602	0.0528795	hypo
15	33194299	33195479	14513084	14513125	815656	42	1181	28.119	102.404	2.64929	-0.181235	0.109721	0.290956	0.0743144	hypo
10	11196000	11198085	10561511	10561543	233483	33	2086	63.2121	102.177	3.46629	-0.152513	0.305439	0.457952	0.0492906	hypo
7	47978577	47979867	7884333	7884376	2310717	44	1291	29.3409	100.902	3.12622	-0.171273	0.0293118	0.200585	0.0746247	hypo
18	7271922	7273139	16569901	16569938	1026606	38	1218	32.0526	100.675	3.17711	-0.18696	0.302559	0.489518	0.0706337	hypo
6	32893603	32894541	6719375	6719411	2120625	37	939	25.3784	100.644	3.37175	-0.193789	0.263097	0.456885	0.0713895	hypo
20	32108935	32110127	17902928	17902969	1412033	42	1193	28.4048	100.573	2.8872	-0.202528	0.0777511	0.280279	0.0846697	hypo
10	123991222	123991808	11313305	11313349	344446	45	587	13.0444	-100.475	-1.49353	0.17601	0.575648	0.399638	0.0787861	hyper
1	228635285	228635905	1433411	1433454	204088	44	621	14.1136	-100.459	-2.09114	0.175223	0.22721	0.0519868	0.0770176	hyper
13	23888381	23889238	13276484	13276516	621365	33	858	26	100.222	3.92934	-0.223663	0.00633124	0.229995	0.0736562	hypo
19	571106	571636	17017426	17017462	1096696	37	531	14.3514	100.107	2.9106	-0.310958	0.0309961	0.341954	0.114912	hypo
20	45436256	45437311	18029858	18029888	1423402	31	1056	34.0645	99.7694	4.41864	-0.165384	0.11518	0.280564	0.0513876	hypo
16	87751790	87752853	15700519	15700547	949541	29	1064	36.6897	-99.2233	-1.55352	0.207404	0.740856	0.533452	0.0606179	hyper
15	26893828	26894722	14467532	14467573	810328	42	895	21.3095	-99.2139	-1.53109	0.20751	0.648449	0.440939	0.0879511	hyper
5	3602275	3602631	5417323	5417361	1907652	39	357	9.15385	98.8718	2.76296	-0.190893	0.579838	0.770731	0.0756886	hypo
20	21713148	21714139	17840494	17840526	1404969	33	992	30.0606	98.6278	3.26065	-0.182707	0.169972	0.352679	0.0611319	hypo
1	145475047	145476225	909545	909589	119122	45	1179	26.2	98.5397	2.45722	-0.276254	0.0529524	0.329206	0.126208	hypo
6	77462514	77462892	6973832	6973864	2165559	33	379	11.4848	98.0621	3.12653	-0.317223	0.11848	0.435703	0.106739	hypo
2	172101501	172101971	2668742	2668765	1311741	24	471	19.625	97.7984	5.164	-0.272586	0.210677	0.483263	0.0668342	hypo
8	66612918	66613224	9088264	9088299	2479470	36	307	8.52778	97.7955	2.93962	-0.17648	0.0047877	0.181268	0.0649638	hypo
3	122977865	122979403	3840423	3840450	1627440	28	1539	54.9643	97.1929	3.93687	-0.189116	0.444074	0.63319	0.0545422	hypo
1	21539399	21540655	243578	243603	15732	26	1257	48.3462	96.5383	4.22339	-0.24766	0.387764	0.635424	0.0666756	hypo
13	110813222	110813416	13774110	13774133	713408	24	195	8.125	-96.1271	-3.79945	0.241031	0.75778	0.516748	0.0601783	hyper
6	35213211	35213782	6743227	6743254	2122603	28	572	20.4286	-95.1084	-1.46632	0.16142	0.438713	0.277293	0.0475066	hyper
5	33937165	33937729	5594929	5594969	1939151	41	565	13.7805	94.6681	2.60389	-0.187971	0.50822	0.696191	0.081575	hypo
14	74941017	74942089	14166260	14166286	774587	27	1073	39.7407	94.6492	3.75657	-0.173448	0.489428	0.662877	0.0494489	hypo
4	173522690	173523369	5253971	5254003	1888566	33	680	20.6061	94.6146	4.20459	-0.176552	0.361909	0.538461	0.0616177	hypo
4	991420	991737	4323025	4323053	1706335	29	318	10.9655	94.5942	3.87801	-0.151476	0.626432	0.777907	0.0464733	hypo
8	7295509	7296556	8680985	8681008	2423734	24	1048	43.6667	94.5915	5.63914	-0.26359	0.327445	0.591035	0.0670298	hypo
6	148560054	148560386	7345818	7345839	2242952	22	333	15.1364	94.5652	4.88956	-0.240521	0.33429	0.574811	0.056004	hypo
14	101111412	101112514	14356689	14356721	800228	33	1103	33.4242	94.4369	3.65071	-0.162296	0.337422	0.499717	0.0565638	hypo
20	38290499	38292440	17972358	17972386	1416778	29	1942	66.9655	94.3467	3.8643	-0.158924	0.422304	0.581227	0.0488496	hypo
9	91656478	91658184	10058398	10058426	2629380	29	1707	58.8621	94.01	3.60929	-0.154842	0.394103	0.548945	0.0478267	hypo
3	40907942	40908570	3376088	3376117	1543093	30	629	20.9667	93.8283	3.15185	-0.215705	0.314382	0.530086	0.0689676	hypo
9	131729192	131730846	10367730	10367759	2668100	30	1655	55.1667	93.475	4.28381	-0.157545	0.587414	0.744958	0.0505609	hypo
2	218982299	218983090	2931158	2931189	1362234	32	792	24.75	93.4303	4.17292	-0.167462	0.0860464	0.253508	0.0573565	hypo
8	21908635	21909905	8784354	8784385	2436961	32	1271	39.7188	92.8352	3.29535	-0.166587	0.378865	0.545452	0.0574107	hypo
17	37046682	37047900	16067796	16067821	979531	26	1219	46.8846	92.339	4.56941	-0.163681	0.427248	0.590929	0.0460878	hypo
4	125676584	125677738	5011275	5011295	1836381	21	1155	55	92.2997	5.30526	-0.216624	0.373626	0.59025	0.0492448	hypo
15	57306200	57306881	14671018	14671050	840660	33	682	20.6667	92.0781	3.12889	-0.19516	0.144079	0.339239	0.0700154	hypo
6	75202296	75202674	6963165	6963185	2163061	21	379	18.0476	91.8453	4.91459	-0.260986	0.335974	0.59696	0.0596733	hypo
11	17077013	17077509	11552467	11552494	368423	28	497	17.75	91.795	3.86924	-0.247579	0.0050539	0.252633	0.0753625	hypo
7	74963774	74964534	8056758	8056782	2332783	25	761	30.44	91.6363	3.83166	-0.181056	0.229213	0.410269	0.0493925	hypo
4	154967567	154968713	5160114	5160141	1868389	28	1147	40.9643	91.5853	3.88403	-0.184786	0.351721	0.536507	0.0564937	hypo
4	3267544	3269024	4354745	4354773	1708027	29	1481	51.069	91.4949	4.02849	-0.153525	0.30645	0.459975	0.0488644	hypo
17	18256934	18258045	15939240	15939264	965822	25	1112	44.48	91.3215	4.48651	-0.272044	0.0429963	0.31504	0.0744742	hypo
6	69921582	69922080	6935185	6935203	2157287	19	499	26.2632	91.2233	4.86636	-0.280775	0.398585	0.679359	0.0584882	hypo
20	59743969	59745487	18178521	18178556	1434518	36	1519	42.1944	91.0087	3.0528	-0.18201	0.285959	0.467968	0.0719969	hypo
11	69636278	69637017	11892915	11892946	417811	32	740	23.125	90.7345	3.53457	-0.189297	0.359891	0.549187	0.0667756	hypo
22	50621959	50623398	18891841	18891875	1500108	35	1440	41.1429	90.6206	3.01031	-0.161146	0.207756	0.368902	0.0622779	hypo
17	32444158	32444594	16034714	16034750	975157	37	437	11.8108	90.5044	2.62759	-0.281016	0.0203544	0.301371	0.114942	hypo
17	78294301	78295375	16439268	16439300	1016220	33	1075	32.5758	90.4446	3.15153	-0.153569	0.380625	0.534195	0.056032	hypo
10	133785789	133786268	11418807	11418832	352209	26	480	18.4615	90.3219	3.78483	-0.252515	0.619041	0.871556	0.0727446	hypo
6	80496411	80498528	6987587	6987616	2168987	30	2118	70.6	90.146	3.33661	-0.151707	0.614642	0.766349	0.0505917	hypo
1	168112217	168113663	1068307	1068334	140672	28	1447	51.6786	90.1256	3.4135	-0.157481	0.447956	0.605437	0.0489282	hypo
12	122965630	122966450	13120110	13120142	607651	33	821	24.8788	89.8437	2.84122	-0.169	0.0659936	0.234993	0.0620477	hypo
1	39913770	39915451	421629	421666	31778	38	1682	44.2632	-89.6968	-1.86154	0.150378	0.781704	0.631326	0.0635912	hyper
18	75167456	75168941	16953783	16953819	1092320	37	1486	40.1622	89.4783	2.64633	-0.212274	0.332086	0.544359	0.0877769	hypo
20	31546877	31548448	17896489	17896516	1411592	28	1572	56.1429	89.1496	3.88559	-0.188454	0.458035	0.646489	0.0591898	hypo
7	1503360	1504004	7560322	7560356	2263967	35	645	18.4286	89.1	3.24535	-0.212478	0.0471149	0.259593	0.0834098	hypo
6	21586925	21587382	6630409	6630442	2109811	34	458	13.4706	88.9699	2.82531	-0.318247	0.0801045	0.398351	0.121619	hypo
7	37447182	37447813	7812744	7812774	2300038	31	632	20.3871	88.8574	2.99823	-0.223819	0.257426	0.481245	0.0780766	hypo
9	133237950	133238716	10386070	10386097	2669203	28	767	27.3929	88.296	3.65891	-0.181149	0.220835	0.401984	0.0573485	hypo
14	70641291	70641605	14130843	14130866	770547	24	315	13.125	88.2765	4.5937	-0.280873	0.00208577	0.282959	0.0763674	hypo
6	63687402	63689218	6909636	6909659	2150320	24	1817	75.7083	-88.2622	-1.46332	0.19513	0.775847	0.580718	0.0530591	hyper
10	28722304	28722902	10695303	10695334	250367	32	599	18.7188	87.9759	2.79697	-0.185121	0.27269	0.457811	0.0673398	hypo
2	90360733	90360979	2194128	2194157	1230854	30	247	8.23333	87.6638	3.63497	-0.159755	0.100217	0.259973	0.0548587	hypo
11	62591074	62591942	11803503	11803541	412449	39	869	22.2821	87.3095	2.59199	-0.184261	0.0206133	0.204874	0.0823611	hypo
16	57041340	57043256	15437371	15437396	921613	26	1917	73.7308	86.957	4.07863	-0.168946	0.390121	0.559067	0.050514	hypo
16	77789539	77791930	15596268	15596297	941588	30	2392	79.7333	86.8824	3.58308	-0.155267	0.108936	0.264203	0.0536185	hypo
8	12377978	12379288	8720724	8720755	2427545	32	1311	40.9688	86.4955	3.13372	-0.168602	0.436623	0.605225	0.0625173	hypo
13	60396689	60397131	13501701	13501728	659305	28	443	15.8214	86.4205	3.69943	-0.205269	0.00156511	0.206834	0.0666841	hypo
4	155759234	155759803	5164113	5164145	1869289	33	570	17.2727	86.3792	2.87976	-0.185135	0.131621	0.316756	0.0706657	hypo
16	67649050	67649599	15507111	15507140	932405	30	550	18.3333	86.2811	3.44714	-0.272472	0.129588	0.40206	0.0949471	hypo
10	99619804	99620257	11135852	11135881	320335	30	454	15.1333	86.1803	3.21986	-0.279302	0.00115719	0.280459	0.0973186	hypo
17	4656904	4657391	15804948	15804975	954115	28	488	17.4286	86.134	3.36887	-0.169189	0.454957	0.624146	0.0549228	hypo
7	2663056	2664277	7580467	7580495	2264667	29	1222	42.1379	86.0979	3.55669	-0.152798	0.386487	0.539285	0.0514652	hypo
1	47434309	47435073	485647	485678	38876	32	765	23.9062	86.0633	3.02925	-0.158558	0.435469	0.594026	0.0589513	hypo
14	74258563	74259483	14159750	14159766	773987	17	921	54.1765	86.0304	5.9233	-0.276883	0.529397	0.80628	0.0546755	hypo
2	126971164	126971920	2418770	2418799	1263421	30	757	25.2333	85.4651	2.9261	-0.167176	0.343311	0.510487	0.0586667	hypo
7	779126	780109	7546352	7546378	2263523	27	984	36.4444	-85.1776	-1.67805	0.170897	0.758717	0.58782	0.0541719	hyper
14	91392351	91393452	14271084	14271111	791530	28	1102	39.3571	84.9356	3.47477	-0.183219	0.317901	0.501119	0.0604002	hypo
15	101087826	101089018	15009943	15009974	882009	32	1193	37.2812	84.9016	5.3093	-0.150151	0.13262	0.282771	0.0570656	hypo
8	141156752	141157919	9576884	9576908	2555822	25	1168	46.72	84.8084	4.24065	-0.150076	0.422189	0.572265	0.0442726	hypo
17	76627380	76628652	16417926	16417958	1015020	33	1273	38.5758	-84.7595	-1.46285	0.154004	0.814433	0.66043	0.0599592	hyper
14	73644519	73645245	14153663	14153703	773428	41	727	17.7317	84.7267	2.17808	-0.150521	0.0155882	0.166109	0.0728465	hypo
11	1835185	1835965	11447347	11447369	353277	23	781	33.9565	84.5082	4.95379	-0.181808	0.133094	0.314903	0.0494598	hypo
21	43944888	43945782	18477442	18477467	1469321	26	895	34.4231	84.4896	3.4469	-0.16095	0.492762	0.653711	0.0495292	hypo
1	39026741	39027431	413191	413221	30934	31	691	22.2903	84.4246	2.81104	-0.224627	0.0975618	0.322189	0.0824782	hypo
7	74333511	74334704	8050615	8050639	2332370	25	1194	47.76	84.3585	3.8151	-0.15573	0.447668	0.603398	0.0461511	hypo
11	2699594	2700070	11457079	11457108	353896	30	477	15.9	-84.3529	-1.61717	0.322279	0.412674	0.0903945	0.116266	hyper
22	19843981	19845300	18557650	18557680	1475453	31	1320	42.5806	84.2818	2.85871	-0.155504	0.192534	0.348038	0.0571948	hypo
10	130110839	130111320	11371670	11371700	349590	31	482	15.5484	84.216	3.00948	-0.186999	0.00123487	0.188234	0.0688442	hypo
19	18678474	18679543	17288462	17288488	1109057	27	1070	39.6296	84.1285	3.60909	-0.166106	0.550706	0.716812	0.0533052	hypo
4	115183319	115183591	4962608	4962630	1824739	23	273	11.8696	84.1177	3.72779	-0.200524	0.507077	0.707601	0.0548311	hypo
10	101066172	101066695	11149399	11149426	321679	28	524	18.7143	84.1031	3.34684	-0.223558	0.0364082	0.259966	0.0744604	hypo
16	1345987	1346821	15045485	15045508	883499	24	835	34.7917	84.0698	4.16398	-0.187056	0.47518	0.662236	0.0534075	hypo
16	68737916	68738426	15519502	15519532	933301	31	511	16.4839	84.0339	3.02114	-0.182119	0.00462657	0.186746	0.067142	hypo
10	42495790	42497969	10779905	10779933	261771	29	2180	75.1724	83.6805	3.64012	-0.154542	0.2665	0.421041	0.0534824	hypo
8	1373190	1373953	8630848	8630878	2418757	31	764	24.6452	83.5044	2.99271	-0.196831	0.248403	0.445233	0.0730156	hypo
9	97077291	97077605	10107293	10107324	2634296	32	315	9.84375	83.3928	3.15916	-0.169088	0.467381	0.636469	0.0648651	hypo
20	31605797	31606076	17897473	17897500	1411627	28	280	10	83.2858	3.6291	-0.17909	0.0122018	0.191292	0.0603204	hypo
17	82498080	82498381	16508877	16508896	1018780	20	302	15.1	83.0864	5.03999	-0.274261	0.334045	0.608306	0.0653871	hypo
19	40256387	40257256	17461843	17461862	1125752	20	870	43.5	83.005	4.92819	-0.206739	0.43146	0.638198	0.0498136	hypo
3	189986043	189986767	4239717	4239734	1698123	18	725	40.2778	82.9776	4.65612	-0.199206	0.541144	0.74035	0.043213	hypo
12	113965008	113966240	13034192	13034226	599877	35	1233	35.2286	82.8559	2.79328	-0.167889	0.134586	0.302475	0.0709402	hypo
20	63842963	63844249	18242698	18242733	1437066	36	1287	35.75	82.7243	2.64351	-0.155189	0.198091	0.353279	0.0676566	hypo
2	172109660	172110314	2668972	2668998	1311744	27	655	24.2593	82.4618	3.33299	-0.154465	0.545267	0.699732	0.0505756	hypo
9	38392838	38393395	9874834	9874856	2598581	23	558	24.2609	82.1271	5.35709	-0.214349	0.00140251	0.215751	0.0601497	hypo
19	11423862	11424474	17191853	17191883	1103740	31	613	19.7742	81.8682	2.9639	-0.15823	0.451677	0.609907	0.0599381	hypo
8	143828704	143829034	9625574	9625600	2557114	27	331	12.2593	81.7997	3.21221	-0.326354	0.000512671	0.326866	0.107721	hypo
19	14318568	14319696	17229633	17229656	1105937	24	1129	47.0417	81.7722	3.80179	-0.166419	0.385518	0.551937	0.0488387	hypo
7	27191871	27192288	7745875	7745902	2289555	28	418	14.9286	-81.7535	-1.88842	0.154186	0.572249	0.418063	0.0530149	hyper
1	156706686	156707292	997142	997167	128753	26	607	23.3462	81.3039	4.33551	-0.198995	0.114145	0.313139	0.0635877	hypo
1	26863295	26863607	300421	300440	19962	20	313	15.65	81.2767	4.67076	-0.359494	0.00943514	0.368929	0.088462	hypo
9	36859416	36860805	9861707	9861733	2597167	27	1390	51.4815	-81.1812	-1.93111	0.15783	0.46032	0.30249	0.0524944	hyper
21	42892456	42893078	18467032	18467056	1468864	25	623	24.92	80.929	4.86393	-0.221302	0.0392514	0.260553	0.0683629	hypo
19	479777	480558	17015198	17015233	1096642	36	782	21.7222	80.8259	2.4068	-0.183105	0.238846	0.421951	0.0816436	hypo
7	100762969	100764864	8210133	8210161	2359727	29	1896	65.3793	80.551	3.50201	-0.178234	0.231147	0.409381	0.0641601	hypo
18	8608598	8608969	16579325	16579354	1027929	30	372	12.4	-80.3454	-1.86397	0.158423	0.465618	0.307195	0.0591652	hyper
18	26655625	26655986	16679382	16679406	1040694	25	362	14.48	80.2678	3.75065	-0.24922	0.176634	0.425854	0.0776312	hypo
16	67665322	67666214	15507489	15507512	932419	24	893	37.2083	80.0439	3.99402	-0.213866	0.253502	0.467369	0.0641247	hypo
11	64360286	64360564	11823910	11823927	413953	18	279	15.5	80.0031	5.02093	-0.269254	0.282105	0.551359	0.0605798	hypo
1	143424735	143425130	902178	902203	118018	26	396	15.2308	79.9927	3.21937	-0.17273	0.281413	0.454144	0.0561777	hypo
3	157542299	157542843	4053696	4053720	1663832	25	545	21.8	79.883	3.58042	-0.170079	0.419811	0.58989	0.0532238	hypo
15	64188213	64189271	14722928	14722952	847343	25	1059	42.36	79.6961	3.64937	-0.165606	0.383273	0.548879	0.0519491	hypo
13	39038301	39039498	13379325	13379353	636696	29	1198	41.3103	79.6921	2.83978	-0.292873	0.0388385	0.331712	0.106575	hypo
8	38787575	38787985	8904319	8904352	2453698	34	411	12.0882	79.6447	2.62541	-0.222763	0.00596218	0.228725	0.094965	hypo
17	48719193	48719617	16184468	16184493	988914	26	425	16.3462	79.4896	3.49112	-0.260805	0.145717	0.406522	0.0853118	hypo
19	17113804	17115026	17263388	17263413	1108074	26	1223	47.0385	79.4889	3.53507	-0.174553	0.463122	0.637675	0.0570965	hypo
6	118650411	118650681	7183913	7183933	2210549	21	271	12.9048	79.3924	5.03209	-0.236347	0.00112362	0.23747	0.0625158	hypo
11	72780789	72781314	11927308	11927332	420198	25	526	21.04	78.7569	3.87021	-0.188763	0.0762599	0.265023	0.0598895	hypo
20	61860920	61861743	18201196	18201222	1436103	27	824	30.5185	78.7303	3.27815	-0.157255	0.523474	0.680729	0.0540423	hypo
19	35855205	35856373	17412317	17412344	1122127	28	1169	41.75	78.65	3.13096	-0.152284	0.221192	0.373476	0.0542045	hypo
20	2800497	2800996	17711072	17711102	1385974	31	500	16.129	78.5614	2.95525	-0.160602	0.0981445	0.258746	0.0633638	hypo
14	103511894	103512839	14386047	14386075	802021	29	946	32.6207	78.537	3.78323	-0.150133	0.325056	0.475189	0.0555291	hypo
17	78145745	78146714	16437013	16437040	1016124	28	970	34.6429	78.4493	2.94413	-0.158897	0.637368	0.796265	0.0566854	hypo
12	50345983	50347305	12640291	12640318	533593	28	1323	47.25	-78.2805	-1.49182	0.154096	0.772519	0.618424	0.0551464	hyper
22	50270559	50270996	18885792	18885820	1499888	29	438	15.1034	78.2195	2.73956	-0.346467	0.00505949	0.351526	0.128449	hypo
18	25349841	25350098	16671275	16671310	1039321	36	258	7.16667	78.1911	2.23016	-0.287155	0.0520303	0.339185	0.13222	hypo
1	200286060	200286662	1234492	1234511	175930	20	603	30.15	-77.9428	-3.6348	0.191428	0.692705	0.501277	0.0491112	hyper
21	30146515	30148302	18355327	18355352	1457632	26	1788	68.7692	77.8934	3.19812	-0.183299	0.295005	0.478304	0.0611834	hypo
13	97434442	97434782	13678142	13678179	700183	38	341	8.97368	77.6467	2.11913	-0.313825	0.00623678	0.320062	0.153593	hypo
3	49903641	49903991	3450455	3450489	1551754	35	351	10.0286	77.6368	2.54002	-0.215548	0.0126012	0.228149	0.097199	hypo
11	96243463	96244032	12059427	12059451	445219	25	570	22.8	77.6301	3.87827	-0.152966	0.239956	0.392922	0.0492469	hypo
1	18937905	18938810	218110	218127	13499	18	906	50.3333	77.5531	4.63522	-0.193185	0.429697	0.622882	0.0448663	hypo
1	3166598	3167545	42329	42355	1661	27	948	35.1111	77.4072	3.11822	-0.15244	0.555599	0.708039	0.0530246	hypo
18	76806430	76807377	16969607	16969633	1093731	27	948	35.1111	77.406	3.24395	-0.203179	0.351209	0.554387	0.0708696	hypo
22	37608244	37608711	18724924	18724953	1490606	30	468	15.6	77.3628	2.6677	-0.330996	0.00601572	0.337012	0.128356	hypo
2	9423166	9423430	1669232	1669265	1148408	34	265	7.79412	77.3608	2.39404	-0.263905	0.00459583	0.268501	0.115856	hypo
2	222301643	222302450	2953814	2953843	1365635	30	808	26.9333	77.3517	2.79914	-0.164433	0.221482	0.385915	0.06375	hypo
15	59994465	59995095	14691782	14691807	843262	26	631	24.2692	77.2432	3.34698	-0.276786	0.171046	0.447833	0.0931652	hypo
20	63254240	63254416	18229592	18229613	1436774	22	177	8.04545	77.1153	4.00707	-0.178082	0.156845	0.334927	0.0508045	hypo
8	2144450	2145148	8641751	8641779	2419263	29	699	24.1034	76.9692	2.84674	-0.159584	0.377041	0.536626	0.0601396	hypo
9	137241211	137241506	10449758	10449790	2671853	33	296	8.9697	76.9643	2.37636	-0.324468	0.00126938	0.325737	0.1391	hypo
11	9003935	9004386	11500958	11500993	360102	36	452	12.5556	76.8906	2.19288	-0.307483	0.0167642	0.324247	0.143976	hypo
20	63029292	63029564	18225388	18225408	1436656	21	273	13	-76.8603	-1.61226	0.172411	0.434479	0.262068	0.0474413	hyper
15	101276511	101277208	15012378	15012406	882133	29	698	24.069	76.8098	3.73637	-0.150753	0.0870055	0.237759	0.057216	hypo
16	30715254	30716234	15321839	15321866	907355	28	981	35.0357	76.4921	3.17028	-0.164202	0.380871	0.545073	0.0600928	hypo
12	29600624	29602534	12522621	12522646	514109	26	1911	73.5	76.4088	3.36909	-0.150308	0.52606	0.676368	0.0510461	hypo
5	140841422	140841940	6162070	6162101	2049526	32	519	16.2188	76.3402	2.82533	-0.162319	0.257419	0.419738	0.0678102	hypo
KI270727,1	72251	72459	19476467	19476494	2676116	28	209	7.46429	-76.2317	-2.66979	0.242313	0.588063	0.34575	0.0889891	hyper
7	69773013	69774515	8010269	8010291	2328544	23	1503	65.3478	76.2297	3.55794	-0.178041	0.19285	0.370892	0.0537969	hypo
14	93231218	93231934	14288039	14288070	793150	32	717	22.4062	76.1759	2.83128	-0.157647	0.0771847	0.234831	0.0662494	hypo
19	49862728	49863533	17582805	17582829	1132912	25	806	32.24	-76.0472	-1.49011	0.168804	0.834678	0.665875	0.0554735	hyper
13	73059125	73059613	13557006	13557037	673492	32	489	15.2812	75.9738	2.50603	-0.314633	0.00293808	0.317571	0.132521	hypo
9	94594692	94595448	10084243	10084266	2632031	24	757	31.5417	75.9677	3.35896	-0.172925	0.365384	0.538308	0.0546212	hypo
5	141236523	141237108	6166146	6166175	2049905	30	586	19.5333	75.7115	2.79237	-0.169538	0.408159	0.577697	0.0672281	hypo
6	108561440	108561672	7128474	7128504	2199657	31	233	7.51613	75.4581	2.55561	-0.319633	0.000804693	0.320438	0.131283	hypo
12	22035939	22037072	12480114	12480139	505847	26	1134	43.6154	75.3253	3.13525	-0.152214	0.551618	0.703832	0.0526547	hypo
16	2300406	2301216	15064382	15064407	884080	26	811	31.1923	75.0841	3.58309	-0.150294	0.387118	0.537412	0.0525926	hypo
9	36433509	36434677	9857661	9857681	2596786	21	1169	55.6667	-75.0168	-2.86957	0.168139	0.77112	0.602981	0.047066	hyper
17	32486028	32486376	16035065	16035088	975195	24	349	14.5417	75.0129	3.51824	-0.15395	0.313063	0.467013	0.0492245	hypo
1	145431053	145431585	909013	909045	119092	33	533	16.1515	74.9311	2.61864	-0.197923	0.128207	0.326129	0.0869407	hypo
1	156419632	156420458	993760	993780	128521	21	827	39.381	74.9307	4.84283	-0.213369	0.273953	0.487321	0.0598339	hypo
15	62060721	62061169	14705766	14705788	845326	23	449	19.5217	74.7462	3.6312	-0.265071	0.0462973	0.311369	0.0815187	hypo
1	192982349	192983750	1201167	1201185	167791	19	1402	73.7895	74.724	4.10855	-0.172543	0.430338	0.602881	0.0438723	hypo
6	116615788	116617296	7173562	7173597	2208324	36	1509	41.9167	74.5804	2.30832	-0.194711	0.068762	0.263474	0.0939898	hypo
6	27831319	27831788	6674831	6674858	2116016	28	470	16.7857	74.4479	3.01523	-0.160453	0.0175212	0.177974	0.0603183	hypo
10	688443	689014	10472962	10472987	223994	26	572	22	74.3584	3.16513	-0.173068	0.122949	0.296017	0.060509	hypo
10	30785210	30785502	10712452	10712478	252225	27	293	10.8519	-74.2916	-1.59161	0.153111	0.47311	0.319998	0.0561027	hyper
1	113826691	113826963	850669	850692	109875	24	273	11.375	-74.1851	-2.89735	0.186147	0.797131	0.610983	0.0602746	hyper
16	31138083	31139430	15327902	15327930	907651	29	1348	46.4828	74.1473	2.83188	-0.1949	0.290122	0.485022	0.075976	hypo
5	154610173	154610818	6253932	6253959	2063694	28	646	23.0714	74.1152	3.00693	-0.171942	0.221921	0.393863	0.0649201	hypo
15	22963230	22964591	14440979	14441001	806588	23	1362	59.2174	74.0439	4.06045	-0.154472	0.436729	0.591201	0.047983	hypo
1	145885399	145886064	912401	912429	119521	29	666	22.9655	73.5135	2.90725	-0.156751	0.210779	0.36753	0.061853	hypo
X	136880292	136880765	19329597	19329629	2799730	33	474	14.3636	73.4305	2.65843	-0.193138	0.00152212	0.194661	0.0867082	hypo
4	44677803	44678612	4620329	4620358	1750250	30	810	27	73.2949	2.95482	-0.232237	0.0555319	0.287769	0.095071	hypo
4	131725197	131725787	5039811	5039837	1843067	27	591	21.8889	-73.2769	-2.39925	0.151287	0.575054	0.423766	0.0557897	hyper
20	29319610	29320163	17880102	17880121	1409891	20	554	27.7	73.2407	4.2847	-0.202335	0.398899	0.601235	0.0552224	hypo
4	2009677	2010149	4339354	4339374	1707050	21	473	22.5238	73.0795	4.35375	-0.226205	0.14741	0.373615	0.0650008	hypo
5	135535286	135535569	6119852	6119883	2044310	32	284	8.875	73.0381	2.34737	-0.317514	0.0434553	0.36097	0.139112	hypo
8	37694972	37695232	8893163	8893179	2452746	17	261	15.3529	72.7955	4.34377	-0.401341	0.00181469	0.403156	0.0937145	hypo
2	62456519	62457059	2024269	2024285	1202514	17	541	31.8235	72.7829	4.41281	-0.257599	0.312642	0.570241	0.0601654	hypo
11	62171277	62172703	11799045	11799074	412106	30	1427	47.5667	72.7467	2.71754	-0.161036	0.297513	0.458549	0.0663267	hypo
22	21866109	21866828	18579231	18579263	1476777	33	720	21.8182	72.745	2.42007	-0.196116	0.111162	0.307279	0.0889662	hypo
4	20983801	20984880	4488370	4488396	1724879	27	1080	40	72.7384	3.00255	-0.164551	0.208957	0.373508	0.0611937	hypo
12	117099778	117100661	13059035	13059058	602817	24	884	36.8333	72.7219	3.22035	-0.174187	0.154497	0.328685	0.0574861	hypo
2	9693671	9694033	1671850	1671864	1148641	15	363	24.2	72.6744	5.58864	-0.253788	0.408472	0.662259	0.0523819	hypo
5	139651890	139652401	6150710	6150732	2048396	23	512	22.2609	-72.6241	-2.74818	0.201219	0.415569	0.21435	0.0637359	hyper
8	33484653	33484941	8870683	8870710	2448216	28	289	10.3214	72.5	2.7368	-0.269167	0.022073	0.29124	0.10396	hypo
9	88543894	88544598	10035333	10035353	2626393	21	705	33.5714	72.4147	4.26257	-0.177992	0.389039	0.567031	0.0516177	hypo
1	152107391	152107703	953353	953372	124646	20	313	15.65	72.3652	4.98417	-0.214908	0.0296404	0.244548	0.0593954	hypo
15	66387137	66387423	14743463	14743491	849318	29	287	9.89655	72.2837	2.52545	-0.314526	0.0019891	0.316515	0.126186	hypo
9	137078685	137078976	10446495	10446511	2671750	17	292	17.1765	-72.1441	-4.11371	0.322041	0.711362	0.38932	0.0758942	hyper
18	97369	97870	16522123	16522143	1019282	21	502	23.9048	72.1377	3.91602	-0.169295	0.475845	0.64514	0.0492835	hypo
19	12873061	12873609	17209843	17209877	1104908	35	549	15.6857	-72.1373	-1.47076	0.184388	0.550869	0.366481	0.0894632	hyper
5	173237949	173238523	6375127	6375151	2082799	25	575	23	72.0962	3.80175	-0.254611	0.0399391	0.29455	0.0883339	hypo
15	66622308	66622485	14745590	14745612	849524	23	178	7.73913	-71.9942	-2.94496	0.193462	0.411916	0.218454	0.0617981	hyper
1	245874337	245875672	1566373	1566391	220576	19	1336	70.3158	71.943	3.98242	-0.202476	0.414794	0.617271	0.0534738	hypo
17	4364079	4364690	15800750	15800776	953937	27	612	22.6667	-71.9128	-1.58767	0.158514	0.738973	0.580458	0.0596874	hyper
17	7022979	7023612	15830432	15830459	956058	28	634	22.6429	71.8563	2.68079	-0.162705	0.264555	0.42726	0.0634005	hypo
14	95361823	95362744	14305471	14305493	795085	23	922	40.087	71.7267	3.20676	-0.167572	0.355257	0.52283	0.0537542	hypo
5	141241853	141242236	6166232	6166257	2049908	26	384	14.7692	71.7157	3.33474	-0.171493	0.375731	0.547223	0.0620694	hypo
5	37836692	37836866	5618725	5618739	1943188	15	175	11.6667	71.6178	5.69151	-0.244394	0.241495	0.485889	0.0513094	hypo
20	53660063	53660430	18119098	18119128	1429640	31	368	11.871	71.6168	2.52959	-0.171635	0.373013	0.544648	0.0744134	hypo
5	79111510	79111942	5825610	5825637	1982401	28	433	15.4643	71.5209	2.8523	-0.209758	0.282302	0.49206	0.0819942	hypo
11	62842520	62842773	11807746	11807764	412621	19	254	13.3684	71.2453	3.98861	-0.271376	0.279765	0.55114	0.0723716	hypo
19	2476104	2476462	17059121	17059148	1097763	28	359	12.8214	71.2057	2.66644	-0.318259	0.00754722	0.325806	0.125147	hypo
17	5077900	5078214	15811264	15811289	954416	26	315	12.1154	71.1599	3.67564	-0.164539	0.289609	0.454148	0.0601635	hypo
17	61389453	61390178	16279282	16279308	1001453	27	726	26.8889	71.1125	3.12209	-0.174833	0.213445	0.388278	0.0663583	hypo
13	110016650	110018508	13764432	13764455	712821	24	1859	77.4583	71.1113	3.56372	-0.168609	0.394258	0.562867	0.0568286	hypo
2	66426910	66428138	2050028	2050052	1206646	25	1229	49.16	-71.1035	-1.84976	0.228759	0.600176	0.371417	0.0804361	hyper
13	57634294	57634636	13488852	13488878	656245	27	343	12.7037	71.0244	2.94121	-0.195088	0.4178	0.612888	0.0737788	hypo
14	20631634	20632319	13831544	13831564	717636	21	686	32.6667	70.8268	3.80184	-0.318473	0.00232036	0.320794	0.094406	hypo
19	6521833	6522820	17126733	17126754	1100272	22	988	44.9091	70.7488	3.4766	-0.186163	0.346932	0.533095	0.05778	hypo
4	146637703	146638215	5113383	5113406	1859440	24	513	21.375	70.587	3.52076	-0.17141	0.0499379	0.221348	0.0582625	hypo
15	74128929	74129242	14801976	14801991	856739	16	314	19.625	70.5236	4.97126	-0.363634	0.0521036	0.415738	0.0824994	hypo
1	157993754	157993988	1006207	1006232	130030	26	235	9.03846	70.1223	3.26049	-0.245142	0.00160884	0.246751	0.0910068	hypo
14	104896867	104897387	14405997	14406022	803003	26	521	20.0385	70.115	2.85918	-0.16012	0.347852	0.507972	0.0593993	hypo
12	132204298	132204670	13215095	13215115	615233	21	373	17.7619	70.0942	3.94145	-0.179853	0.154394	0.334246	0.0538765	hypo
1	154867432	154868232	975544	975568	127276	25	801	32.04	69.9604	3.1512	-0.195389	0.176001	0.37139	0.0698306	hypo
1	50686528	50687653	503005	503027	42360	23	1126	48.9565	-69.8571	-1.59093	0.177992	0.851203	0.673211	0.0586028	hyper
9	114610028	114610756	10217935	10217958	2652276	24	729	30.375	-69.8508	-1.79082	0.200698	0.742217	0.541519	0.0689578	hyper
5	176416660	176416921	6401327	6401345	2085691	19	262	13.7895	69.8014	3.88884	-0.217909	0.132868	0.350777	0.0593111	hypo
2	95992256	95992689	2213459	2213493	1233410	35	434	12.4	69.7386	2.10125	-0.195195	0.052407	0.247602	0.0979949	hypo
1	119001657	119002173	881367	881388	115302	22	517	23.5	69.7067	3.49184	-0.164539	0.215849	0.380388	0.0518594	hypo
10	103883179	103884708	11178152	11178174	324141	23	1530	66.5217	69.5559	3.15656	-0.163362	0.340096	0.503458	0.0540179	hypo
2	45651780	45652095	1924771	1924792	1184743	22	316	14.3636	69.5551	3.82127	-0.276128	0.013789	0.289917	0.0873456	hypo
9	87498696	87499405	10026274	10026303	2625463	30	710	23.6667	69.4867	2.85569	-0.154899	0.136467	0.291366	0.0668755	hypo
6	29721472	29722515	6689793	6689816	2117900	24	1044	43.5	69.4574	3.2425	-0.154907	0.686989	0.841896	0.0535493	hypo
19	58055029	58055808	17678486	17678515	1139354	30	780	26	69.3774	2.40248	-0.177712	0.303975	0.481688	0.0768302	hypo
1	150876680	150877328	941208	941238	123512	31	649	20.9355	69.3203	2.4677	-0.220185	0.0308543	0.251039	0.0985436	hypo
2	71129993	71130238	2081959	2081982	1211491	24	246	10.25	69.2485	3.33082	-0.180258	0.00379006	0.184048	0.0625976	hypo
21	31337585	31338555	18362567	18362592	1458877	26	971	37.3462	69.1934	2.75702	-0.179884	0.324267	0.504151	0.06759	hypo
19	13784647	13785519	17221201	17221223	1105605	23	873	37.9565	69.1389	3.36342	-0.15176	0.331023	0.482782	0.0504808	hypo
10	132571297	132572791	11401485	11401511	351417	27	1495	55.3704	69.1135	3.76869	-0.201609	0.0726296	0.274239	0.0787626	hypo
20	63911367	63912295	18244159	18244183	1437106	25	929	37.16	69.0119	3.40028	-0.164036	0.24736	0.411396	0.0594144	hypo
9	104633798	104634303	10149581	10149608	2642300	28	506	18.0714	-68.9745	-1.66242	0.168398	0.722226	0.553828	0.0683491	hyper
6	150143464	150143793	7359085	7359114	2244454	30	330	11	68.8413	2.40554	-0.313507	0.00525053	0.318758	0.136575	hypo
17	30116426	30116794	16013527	16013547	973037	21	369	17.5714	68.715	4.64505	-0.304386	0.0272721	0.331658	0.093352	hypo
5	1051583	1051955	5385154	5385170	1905725	17	373	21.9412	68.6773	4.43015	-0.195493	0.359003	0.554496	0.0484563	hypo
8	27490343	27490965	8829495	8829511	2442219	17	623	36.6471	-68.6311	-1.62096	0.180243	0.463518	0.283275	0.0447718	hyper
6	57812741	57813915	6891376	6891400	2145888	25	1175	47	68.5576	2.81946	-0.157894	0.207232	0.365127	0.057616	hypo
19	14073268	14073507	17225683	17225715	1105797	33	240	7.27273	68.3171	2.12646	-0.268749	0.00618918	0.274938	0.12983	hypo
1	146472450	146473024	915617	915645	119879	29	575	19.8276	68.3035	2.41988	-0.151664	0.105627	0.257291	0.0643926	hypo
10	23297368	23298232	10658118	10658138	244848	21	865	41.1905	-68.2548	-3.15087	0.161229	0.590863	0.429634	0.0496176	hyper
17	2960768	2961508	15784985	15785003	952817	19	741	39	68.2418	4.4407	-0.236967	0.375272	0.612239	0.0659768	hypo
1	11803331	11804212	147014	147032	8059	19	882	46.4211	68.1739	3.96522	-0.239881	0.182107	0.421988	0.0668271	hypo
15	73224591	73226692	14795030	14795049	855886	20	2102	105.1	68.1217	4.05505	-0.152297	0.568642	0.720939	0.0447132	hypo
12	64390303	64390585	12741392	12741416	547665	25	283	11.32	-68.1148	-1.47535	0.160597	0.435969	0.275372	0.0591048	hyper
19	22595954	22596480	17322908	17322932	1112666	25	527	21.08	68.1111	2.82654	-0.167204	0.140202	0.307406	0.0613567	hypo
1	182699642	182700691	1151801	1151824	156434	24	1050	43.75	68.1071	2.90504	-0.180641	0.353511	0.534152	0.0636577	hypo
20	37944019	37944185	17968979	17968996	1416505	18	167	9.27778	68.0815	3.87531	-0.18648	0.57283	0.75931	0.0493066	hypo
21	14062427	14062988	18270954	18270976	1440085	23	562	24.4348	-68.0607	-1.4893	0.155042	0.865937	0.710896	0.0523945	hyper
11	59544941	59545980	11775119	11775138	409812	20	1040	52	68.0359	3.64374	-0.185686	0.42843	0.614116	0.0545913	hypo
9	137160124	137160727	10448082	10448104	2671804	23	604	26.2609	68.0237	3.45212	-0.191566	0.414078	0.605644	0.06471	hypo
3	158732755	158733224	4059760	4059781	1665121	22	470	21.3636	68.0176	3.98512	-0.165288	0.348719	0.514006	0.0535844	hypo
9	133532961	133533588	10390259	10390278	2669410	20	628	31.4	67.9965	4.26827	-0.165695	0.229061	0.394756	0.0491516	hypo
1	9428674	9429624	117147	117175	6347	29	951	32.7931	67.9864	2.52994	-0.158428	0.213263	0.371691	0.067612	hypo
4	4542163	4542445	4371040	4371061	1708956	22	283	12.8636	67.9163	3.93342	-0.311618	0.00222929	0.313848	0.101167	hypo
2	219285470	219285948	2934630	2934645	1362491	16	479	29.9375	67.8685	5.05709	-0.207563	0.396323	0.603886	0.0489328	hypo
16	85798599	85798957	15674299	15674322	948196	24	359	14.9583	67.7961	3.17517	-0.228954	0.012203	0.241157	0.0810503	hypo
2	106130009	106131029	2288929	2288942	1242907	14	1021	72.9286	67.7264	6.05139	-0.223205	0.302059	0.525264	0.0462417	hypo
19	14057011	14057402	17225393	17225413	1105789	21	392	18.6667	67.7191	3.51038	-0.236114	0.110856	0.34697	0.0732192	hypo
9	37028013	37028898	9863360	9863381	2597305	22	886	40.2727	67.71	3.846	-0.200082	0.106772	0.306854	0.0651565	hypo
17	76352366	76352903	16413903	16413922	1014838	20	538	26.9	67.68	7.66146	-0.165369	0.720148	0.885517	0.0483942	hypo
11	95150754	95151117	12053451	12053478	444014	28	364	13	67.6178	2.88427	-0.18707	0.453437	0.640507	0.0774602	hypo
19	5977248	5977654	17119162	17119185	1099891	24	407	16.9583	67.5838	3.60721	-0.258624	0.00500861	0.263633	0.0918428	hypo
3	147422714	147423604	3999580	3999605	1652706	26	891	34.2692	67.5734	3.07898	-0.161097	0.173819	0.334916	0.0620115	hypo
2	233028703	233030168	3028745	3028773	1376404	29	1466	50.5517	67.3148	2.40613	-0.192245	0.131964	0.324209	0.0828455	hypo
6	37168884	37169416	6762674	6762694	2124332	21	533	25.381	67.3049	4.4042	-0.179926	0.0905865	0.270513	0.0561392	hypo
12	124881090	124882302	13145072	13145094	609007	23	1213	52.7391	67.2507	3.41442	-0.16459	0.520213	0.684803	0.0564692	hypo
17	40034229	40035399	16096405	16096424	981822	20	1171	58.55	67.2169	3.68755	-0.161731	0.688362	0.850093	0.0481047	hypo
2	101630521	101631406	2259587	2259609	1238298	23	886	38.5217	67.1907	3.70564	-0.157304	0.375084	0.532388	0.0538467	hypo
2	176130461	176130656	2696167	2696197	1315884	31	196	6.32258	67.1485	2.19195	-0.291679	0.00165157	0.293331	0.134657	hypo
2	26401735	26402228	1790228	1790260	1165173	33	494	14.9697	67.1455	2.18044	-0.169632	0.216478	0.38611	0.0833729	hypo
2	172086674	172086930	2668392	2668412	1311728	21	257	12.2381	67.1018	3.28585	-0.216686	0.361582	0.578268	0.0678134	hypo
2	71071295	71072441	2081465	2081485	1211428	21	1147	54.619	67.0897	3.33088	-0.18258	0.210451	0.393031	0.0571578	hypo
11	63917086	63917359	11816580	11816605	413658	26	274	10.5385	67.0876	2.66014	-0.326565	0.00293892	0.329504	0.126592	hypo
10	21533108	21533811	10645531	10645555	243044	25	704	28.16	67.0117	2.95115	-0.163412	0.0267659	0.190178	0.0609639	hypo
15	84715401	84716050	14884455	14884478	866426	24	650	27.0833	66.9855	3.46723	-0.27523	0.00421613	0.279446	0.0986113	hypo
5	36242207	36242411	5608281	5608300	1941533	20	205	10.25	66.9769	3.52818	-0.343501	0.000955422	0.344457	0.102573	hypo
18	37567623	37568226	16737365	16737391	1052681	27	604	22.3704	66.9225	2.77007	-0.178974	0.13917	0.318145	0.0722076	hypo
3	75784129	75785712	3623321	3623351	1578154	31	1584	51.0968	66.9194	2.27016	-0.154119	0.151052	0.305171	0.0713255	hypo
1	21177130	21177391	239597	239621	15446	25	262	10.48	66.8894	2.78083	-0.313531	0.0294195	0.34295	0.117182	hypo
9	136601193	136601819	10437509	10437530	2671430	22	627	28.5	66.796	3.89963	-0.178456	0.27807	0.456526	0.0588709	hypo
16	46572983	46573907	15362278	15362306	911292	29	925	31.8966	66.7868	2.60685	-0.162548	0.347842	0.51039	0.0705466	hypo
16	4349977	4350621	15093807	15093825	885478	19	645	33.9474	66.7685	5.01603	-0.175912	0.366476	0.542387	0.0501316	hypo
9	33524175	33524344	9833267	9833287	2593950	21	170	8.09524	66.722	3.40698	-0.323643	0.0106923	0.334336	0.101831	hypo
9	6716237	6716501	9693705	9693725	2564691	21	265	12.619	-66.7029	-1.53407	0.162774	0.638648	0.475874	0.0511307	hyper
16	3182031	3182700	15078103	15078119	884625	17	670	39.4118	66.6545	5.19795	-0.289093	0.229552	0.518645	0.0737322	hypo
1	161166562	161166913	1026439	1026462	133346	24	352	14.6667	66.6029	3.29007	-0.203262	0.0266397	0.229902	0.0732631	hypo
7	110089395	110090147	8278376	8278396	2368760	21	753	35.8571	66.6007	3.27469	-0.158243	0.441927	0.60017	0.0498991	hypo
10	94404155	94404843	11098106	11098122	315155	17	689	40.5294	-66.5478	-1.53671	0.176281	0.403877	0.227596	0.0450319	hyper
18	515201	515464	16525441	16525472	1019684	32	264	8.25	-66.5346	-1.77375	0.205761	0.72045	0.514688	0.0988641	hyper
19	17423149	17424318	17268724	17268742	1108255	19	1170	61.5789	66.4907	4.04918	-0.169404	0.581326	0.750729	0.0484278	hypo
10	2656133	2657772	10493416	10493436	225591	21	1640	78.0952	66.3898	3.76286	-0.175903	0.223734	0.399637	0.0558894	hypo
19	12440292	12440769	17203201	17203226	1104601	26	478	18.3846	66.3827	2.95295	-0.287268	0.00105879	0.288327	0.112583	hypo
10	97549435	97550830	11120836	11120852	318279	17	1396	82.1176	66.2592	4.5926	-0.187223	0.414709	0.601931	0.0480354	hypo
14	69767317	69767586	14125184	14125202	769667	19	270	14.2105	66.1978	4.37363	-0.246774	0.00234067	0.249115	0.070808	hypo
16	2048222	2048915	15059088	15059114	883916	27	694	25.7037	66.1864	2.92344	-0.174459	0.024595	0.199054	0.0711685	hypo
2	96144391	96144849	2214780	2214801	1233521	22	459	20.8636	66.1155	3.61259	-0.19767	0.349636	0.547306	0.0657716	hypo
10	2949789	2950466	10495923	10495950	225832	28	678	24.2143	66.0425	2.56645	-0.155025	0.357684	0.512709	0.0657269	hypo
2	151410535	151411047	2559191	2559212	1289222	22	513	23.3182	66.0394	3.70264	-0.167875	0.0185307	0.186406	0.055925	hypo
6	30557209	30557895	6696899	6696926	2118722	28	687	24.5357	65.9653	2.64807	-0.195974	0.0179699	0.213944	0.0831844	hypo
16	84504966	84505346	15654691	15654706	947402	16	381	23.8125	65.8836	5.31399	-0.220316	0.173941	0.394257	0.0535833	hypo
11	67392711	67393377	11865115	11865132	416137	18	667	37.0556	-65.8656	-1.81776	0.287981	0.891175	0.603194	0.0784936	hyper
19	7652547	7653724	17141311	17141338	1101055	28	1178	42.0714	65.7898	2.64534	-0.151334	0.480773	0.632107	0.0642981	hypo
20	62474457	62474858	18213781	18213803	1436391	23	402	17.4783	65.7572	3.09725	-0.266039	0.0895419	0.35558	0.0930142	hypo
1	62380336	62381455	582017	582036	54296	20	1120	56	-65.7062	-3.11216	0.176478	0.782729	0.60625	0.053718	hyper
22	49661372	49662461	18875351	18875372	1499498	22	1090	49.5455	65.6688	3.82508	-0.159267	0.179139	0.338406	0.0532549	hypo
1	23122504	23123422	260910	260927	16934	18	919	51.0556	65.5998	4.02426	-0.164711	0.383599	0.54831	0.0451952	hypo
6	4281137	4282026	6501150	6501181	2093039	32	890	27.8125	65.4814	2.1847	-0.163903	0.0467077	0.210611	0.0800963	hypo
19	4534924	4535569	17095948	17095974	1098985	27	646	23.9259	65.4164	2.54815	-0.22465	0.240969	0.465619	0.0927216	hypo
11	77994889	77995182	11968742	11968756	425286	15	294	19.6	65.3872	5.13715	-0.271009	0.0739455	0.344954	0.0621701	hypo
12	112122384	112123621	13017076	13017095	598247	20	1238	61.9	65.3838	4.42117	-0.163357	0.390624	0.553981	0.0500963	hypo
5	57199591	57201074	5705992	5706017	1960523	26	1484	57.0769	-65.3404	-1.51532	0.155634	0.643096	0.487462	0.0619263	hyper
14	40839882	40840429	13953157	13953171	739050	15	548	36.5333	65.3067	4.40832	-0.21095	0.175369	0.386319	0.0484522	hypo
11	8682236	8682760	11498329	11498354	359793	26	525	20.1923	65.1583	3.03383	-0.159854	0.000693459	0.160547	0.0637864	hypo
2	96206308	96206995	2215415	2215441	1233580	27	688	25.4815	65.1399	2.4705	-0.150437	0.394818	0.545255	0.0623586	hypo
8	40329464	40330422	8913367	8913384	2455340	18	959	53.2778	65.092	3.7084	-0.169591	0.257247	0.426838	0.0468974	hypo
19	57785242	57785715	17675150	17675169	1139149	20	474	23.7	65.0299	3.46683	-0.213379	0.761319	0.974698	0.0656249	hypo
15	82108322	82109382	14867582	14867600	864199	19	1061	55.8421	64.9	3.53791	-0.185596	0.335041	0.520637	0.0543363	hypo
2	70294430	70295258	2074870	2074892	1210722	23	829	36.0435	-64.8203	-1.58383	0.170946	0.697071	0.526125	0.0607419	hyper
20	62441875	62443053	18213137	18213162	1436374	26	1179	45.3462	64.796	2.63556	-0.166961	0.404056	0.571017	0.0669953	hypo
15	81000289	81000837	14860111	14860140	863095	30	549	18.3	64.7863	2.25576	-0.296563	0.00259576	0.299159	0.137317	hypo
20	46240351	46241445	18038273	18038300	1424075	28	1095	39.1071	64.773	2.38307	-0.152442	0.393956	0.546399	0.0658925	hypo
17	81510793	81511268	16490516	16490537	1018267	22	476	21.6364	64.7206	3.67941	-0.363752	0.011605	0.375357	0.123648	hypo
12	103929588	103930332	12948363	12948392	590615	30	745	24.8333	64.6906	2.19686	-0.331375	0.0019191	0.333294	0.153697	hypo
19	912906	913187	17025068	17025095	1096888	28	282	10.0714	64.6557	2.41579	-0.313585	0.00610476	0.31969	0.135802	hypo
11	64186675	64187104	11820764	11820786	413842	23	430	18.6957	64.6187	3.13508	-0.279164	0.00860229	0.287766	0.0993639	hypo
22	50201983	50202518	18884387	18884406	1499855	20	536	26.8	64.544	4.5801	-0.156304	0.329096	0.485401	0.0484333	hypo
7	135171365	135172453	8414914	8414934	2395661	21	1089	51.8571	64.4621	3.36371	-0.17346	0.256827	0.430287	0.0565085	hypo
5	8373271	8374200	5451434	5451449	1912248	16	930	58.125	-64.4477	-3.10751	0.195501	0.417318	0.221817	0.0485348	hyper
9	77016964	77017549	9963629	9963651	2614407	23	586	25.4783	-64.4446	-1.92215	0.153444	0.383484	0.23004	0.0547701	hyper
3	146503624	146504329	3994997	3995018	1651712	22	706	32.0909	64.4154	2.99671	-0.151657	0.368585	0.520242	0.0518098	hypo
1	100539175	100539481	778189	778214	95900	26	307	11.8077	64.3863	2.80801	-0.231829	0.100647	0.332476	0.0930734	hypo
19	5790794	5791067	17116100	17116123	1099781	24	274	11.4167	64.3334	2.89982	-0.323899	0.00767955	0.331579	0.121186	hypo
22	21666445	21666882	18576911	18576932	1476638	22	438	19.9091	64.3176	4.02916	-0.224525	0.220276	0.444801	0.0768626	hypo
4	1684731	1685014	4334406	4334430	1706828	25	284	11.36	64.2258	2.80915	-0.260894	0.102373	0.363268	0.101526	hypo
17	79025078	79025533	16450310	16450329	1016666	20	456	22.8	64.2016	3.60386	-0.151544	0.474716	0.62626	0.0472084	hypo
20	4107959	4109730	17725330	17725358	1387087	29	1772	61.1034	64.1252	2.35146	-0.165652	0.311569	0.477221	0.0749146	hypo
19	7903091	7903363	17145003	17145019	1101216	17	273	16.0588	64.1017	5.24134	-0.27576	0.0110362	0.286796	0.0731324	hypo
1	246754116	246754699	1573863	1573882	221395	20	584	29.2	64.0905	3.45796	-0.156822	0.40634	0.563162	0.048923	hypo
5	58702930	58704518	5713617	5713635	1962155	19	1589	83.6316	-63.9246	-2.00948	0.152521	0.533769	0.381248	0.045333	hyper
1	121048104	121049042	890730	890756	117063	27	939	34.7778	63.8827	2.61391	-0.157748	0.305434	0.463182	0.0668103	hypo
1	143653282	143653708	903353	903375	118212	23	427	18.5652	63.8805	3.32783	-0.204268	0.17085	0.375118	0.073075	hypo
4	133148706	133149281	5045603	5045631	1844602	29	576	19.8621	63.8593	2.38338	-0.292119	0.018084	0.310203	0.132797	hypo
3	132659171	132659714	3914404	3914421	1636846	18	544	30.2222	63.8504	3.589	-0.153995	0.0938571	0.247853	0.0434127	hypo
7	155586669	155587568	8568900	8568919	2415035	20	900	45	63.801	3.28175	-0.155253	0.53271	0.687964	0.0486712	hypo
20	59933384	59933730	18180083	18180109	1434692	27	347	12.8519	63.7974	2.58827	-0.197625	0.286381	0.484007	0.0836515	hypo
18	23115772	23116687	16654383	16654398	1037171	16	916	57.25	63.7471	4.13715	-0.175387	0.541358	0.716745	0.0440207	hypo
17	2054246	2054641	15773074	15773098	952165	25	396	15.84	63.735	2.75818	-0.277171	0.00628492	0.283456	0.108675	hypo
1	7865300	7866224	99077	99097	5206	21	925	44.0476	63.6982	3.27527	-0.172943	0.51178	0.684723	0.0570013	hypo
9	104764577	104764998	10150476	10150495	2642440	20	422	21.1	63.6658	4.0899	-0.203916	0.255675	0.459591	0.0640582	hypo
5	65917291	65918518	5749669	5749687	1970158	19	1228	64.6316	-63.6537	-2.81084	0.165436	0.667937	0.502501	0.0493813	hyper
9	19789148	19790118	9764959	9764984	2578834	26	971	37.3462	63.6494	3.24554	-0.166234	0.190358	0.356593	0.0680759	hypo
16	11828882	11829398	15163731	15163750	891746	20	517	25.85	63.6387	3.23129	-0.152945	0.587429	0.740374	0.0480621	hypo
17	7349653	7350265	15835484	15835495	956279	12	613	51.0833	63.5273	6.34962	-0.345707	0.171414	0.51712	0.0653713	hypo
2	70901854	70902103	2079445	2079460	1211297	16	250	15.625	63.516	4.69685	-0.250826	0.315263	0.566089	0.0631822	hypo
14	77747564	77747858	14191839	14191864	777119	26	295	11.3462	-63.4737	-2.4363	0.19968	0.836888	0.637209	0.0817925	hyper
1	43454277	43454874	450954	450970	35102	17	598	35.1765	63.4431	3.84156	-0.251715	0.298742	0.550458	0.0674673	hypo
2	23554315	23554858	1763346	1763364	1162580	19	544	28.6316	63.429	3.40766	-0.154983	0.557646	0.712629	0.0464209	hypo
1	57423337	57423647	552801	552822	49006	22	311	14.1364	63.3494	3.15617	-0.296441	0.0209358	0.317377	0.103125	hypo
20	41137886	41138254	17993184	17993215	1419608	32	369	11.5312	63.3409	2.05922	-0.171821	0.0048698	0.176691	0.0868041	hypo
6	3024014	3024558	6488280	6488300	2091963	21	545	25.9524	63.2629	3.21903	-0.181738	0.346977	0.528715	0.0603275	hypo
2	27890863	27891481	1805798	1805819	1166459	22	619	28.1364	63.1089	3.38753	-0.185523	0.0435422	0.229065	0.0646739	hypo
1	3671856	3672616	51294	51318	1976	25	761	30.44	63.0993	3.04537	-0.168158	0.286637	0.454794	0.0666699	hypo
4	30721565	30721840	4541764	4541789	1735337	26	276	10.6154	63.0762	2.53719	-0.317643	0.0016388	0.319281	0.130932	hypo
19	10363500	10364517	17174800	17174823	1103095	24	1018	42.4167	63.0615	2.92205	-0.15426	0.563944	0.718204	0.0587085	hypo
6	30723812	30724552	6699177	6699199	2118845	23	741	32.2174	62.9869	2.85555	-0.209283	0.39076	0.600043	0.0764108	hypo
19	1465301	1465540	17037878	17037903	1097196	26	240	9.23077	62.9419	2.55577	-0.241199	0.455199	0.696399	0.0996317	hypo
19	3762657	3763523	17082212	17082237	1098534	26	867	33.3462	62.9254	3.63137	-0.158526	0.0721935	0.230719	0.0652136	hypo
6	143510562	143511438	7316996	7317024	2237562	29	877	30.2414	62.8943	2.68052	-0.153799	0.1828	0.336598	0.0709123	hypo
15	93235504	93236574	14952301	14952322	874486	22	1071	48.6818	62.8893	3.24984	-0.160359	0.328724	0.489083	0.0560968	hypo
19	41363468	41364035	17475630	17475659	1126591	30	568	18.9333	62.8766	2.17872	-0.288571	0.0788404	0.367411	0.137722	hypo
16	86507922	86508289	15682882	15682909	948709	28	368	13.1429	62.8717	2.48558	-0.151268	0.100972	0.252239	0.0673662	hypo
10	129469532	129471096	11364200	11364225	349110	26	1565	60.1923	-62.8539	-1.4553	0.15255	0.606377	0.453826	0.0630433	hyper
9	130931104	130931781	10357135	10357154	2667567	20	678	33.9	-62.8395	-2.80191	0.189353	0.39096	0.201608	0.0604545	hyper
9	111661789	111662068	10194492	10194518	2649553	27	280	10.3704	62.742	2.4577	-0.301966	0.00352151	0.305488	0.129929	hypo
9	126228319	126229617	10297174	10297196	2664165	23	1299	56.4783	62.7227	3.04889	-0.183063	0.320225	0.503288	0.0671438	hypo
17	39027777	39028253	16085060	16085070	980988	11	477	43.3636	62.714	7.70489	-0.265134	0.183864	0.448998	0.0466047	hypo
1	210252935	210253667	1311374	1311395	185468	22	733	33.3182	-62.6998	-2.40776	0.171464	0.592948	0.421484	0.0601478	hyper
20	43656754	43657096	18012106	18012123	1421957	18	343	19.0556	62.6757	4.66885	-0.185662	0.252588	0.43825	0.0534675	hypo
3	192918234	192918907	4256131	4256144	1701248	14	674	48.1429	62.6488	5.29523	-0.327716	0.0485913	0.376307	0.073234	hypo
1	231338193	231338381	1456326	1456349	206564	24	189	7.875	62.6031	2.79329	-0.253966	0.012327	0.266293	0.097349	hypo
2	105745534	105745967	2285777	2285806	1242572	30	434	14.4667	62.5747	2.15637	-0.204835	0.00266569	0.207501	0.0982026	hypo
11	16925149	16925468	11551231	11551254	368290	24	320	13.3333	62.5628	2.71672	-0.314233	0.00874147	0.322974	0.12062	hypo
20	4180651	4181413	17726223	17726240	1387146	18	763	42.3889	62.5183	3.72594	-0.175075	0.348183	0.523258	0.0504224	hypo
5	59893516	59893823	5719297	5719323	1963483	27	308	11.4074	62.5085	2.32356	-0.325566	0.0204577	0.346023	0.140625	hypo
15	31356099	31356939	14501696	14501719	814046	24	841	35.0417	62.4912	2.75584	-0.178039	0.357048	0.535088	0.0684508	hypo
17	18184684	18185263	15938304	15938328	965768	25	580	23.2	62.3535	3.30296	-0.177915	0.0191206	0.197036	0.0713147	hypo
4	188181210	188182076	5355774	5355794	1903181	21	867	41.2857	62.3217	3.16245	-0.168268	0.405488	0.573756	0.0566992	hypo
9	37030252	37030765	9863423	9863446	2597305	24	514	21.4167	62.2452	3.03871	-0.246834	0.0652772	0.312112	0.0952004	hypo
16	69329663	69329977	15525674	15525701	933811	28	315	11.25	62.2358	2.3958	-0.234384	0.00726505	0.241649	0.105443	hypo
9	109316176	109317405	10179381	10179404	2647144	24	1230	51.25	62.2064	2.75878	-0.178209	0.427399	0.605608	0.0687547	hypo
1	1074629	1075295	5805	5825	402	21	667	31.7619	62.1081	3.44389	-0.152212	0.18163	0.333841	0.0514658	hypo
2	46252	46414	1589820	1589846	1139790	27	163	6.03704	62.0873	2.46684	-0.271253	0.00690052	0.278154	0.117945	hypo
20	22333781	22334967	17843869	17843891	1405634	23	1187	51.6087	62.0758	2.88886	-0.150434	0.388475	0.538909	0.0557337	hypo
11	70736019	70737095	11907642	11907668	418582	27	1077	39.8889	61.9993	2.50801	-0.152532	0.274228	0.42676	0.0663921	hypo
8	75980605	75981159	9150463	9150480	2489174	18	555	30.8333	61.998	3.63941	-0.150037	0.414087	0.564125	0.0435576	hypo
15	84748938	84749343	14884807	14884834	866460	28	406	14.5	61.9963	2.27701	-0.243486	0.00753624	0.251022	0.109968	hypo
9	127568312	127568674	10310680	10310704	2665269	25	363	14.52	61.8014	2.60498	-0.313123	0.00318137	0.316305	0.126697	hypo
5	179857730	179858274	6443541	6443563	2088268	23	545	23.6957	61.7622	3.38925	-0.159669	0.256449	0.416118	0.05946	hypo
4	110197783	110198295	4937058	4937081	1819317	24	513	21.375	61.7448	2.66644	-0.306158	0.0200613	0.326219	0.119048	hypo
3	52999185	53000219	3479513	3479532	1554595	20	1035	51.75	61.7408	4.33853	-0.157673	0.554642	0.712315	0.0511279	hypo
6	53651542	53651805	6870939	6870959	2141276	21	264	12.5714	61.7167	3.06222	-0.319743	0.000978734	0.320721	0.108797	hypo
12	114444226	114444669	13037340	13037356	600369	17	444	26.1176	61.6945	4.88456	-0.218714	0.132926	0.35164	0.0602669	hypo
16	1784550	1785328	15054556	15054578	883744	23	779	33.8696	-61.6232	-1.88535	0.168513	0.565737	0.397224	0.0628921	hyper
9	135342122	135342790	10416286	10416304	2670630	19	669	35.2105	61.5885	3.72901	-0.177647	0.224036	0.401683	0.0548039	hypo
6	30555554	30556178	6696807	6696828	2118722	22	625	28.4091	61.5614	3.30947	-0.321267	0.0205202	0.341787	0.11481	hypo
17	27349680	27350464	15988024	15988045	970472	22	785	35.6818	-61.5122	-1.54174	0.162967	0.450893	0.287926	0.0587153	hyper
17	17838846	17839422	15934561	15934579	965477	19	577	30.3684	61.4057	3.7909	-0.160317	0.324024	0.484341	0.0496049	hypo
20	38667872	38669653	17976190	17976209	1417078	20	1782	89.1	61.4014	3.59427	-0.194594	0.351474	0.546068	0.0633841	hypo
5	115841916	115842105	6006150	6006171	2023194	22	190	8.63636	61.3571	3.04057	-0.185168	0.00807817	0.193246	0.0663665	hypo
12	130870919	130871381	13197199	13197222	614276	24	463	19.2917	61.2281	3.06959	-0.17556	0.219755	0.395315	0.0686066	hypo
8	2044022	2045119	8640382	8640408	2419198	27	1098	40.6667	61.2253	2.48216	-0.243474	0.0831899	0.326664	0.107303	hypo
19	18009453	18010251	17277376	17277399	1108630	24	799	33.2917	-61.162	-1.5034	0.218802	0.86419	0.645389	0.0858163	hyper
10	133130941	133131610	11411466	11411491	351772	26	670	25.7692	61.1579	2.5912	-0.151248	0.444756	0.596004	0.064281	hypo
9	513780	515298	9654405	9654425	2558213	21	1519	72.3333	-61.1545	-2.4693	0.17363	0.689061	0.515431	0.0596511	hyper
22	49649848	49650604	18875128	18875156	1499491	29	757	26.1034	61.1463	2.26693	-0.155078	0.458196	0.613273	0.0735481	hypo
8	97601499	97602244	9276091	9276105	2512202	15	746	49.7333	-61.1299	-3.59625	0.168875	0.593682	0.424807	0.0414395	hyper
15	41939786	41940632	14574597	14574621	824528	25	847	33.88	61.1084	2.66287	-0.166731	0.183737	0.350468	0.0681973	hypo
4	150256995	150258981	5131617	5131638	1863423	22	1987	90.3182	61.0265	3.01868	-0.158901	0.289753	0.448654	0.0573401	hypo
10	122461537	122461669	11301549	11301570	343009	22	133	6.04545	60.9296	2.8914	-0.293928	0.00158913	0.295517	0.106146	hypo
2	136764830	136765196	2490957	2490979	1272940	23	367	15.9565	60.9005	2.93308	-0.197181	0.171894	0.369076	0.0744919	hypo
7	131555520	131556057	8391561	8391582	2391948	22	538	24.4545	60.8864	3.20999	-0.204545	0.054405	0.25895	0.0739081	hypo
1	39296961	39297460	415714	415731	31183	18	500	27.7778	-60.8565	-3.32706	0.154764	0.73053	0.575766	0.0457758	hyper
7	150407948	150408100	8519639	8519666	2410539	28	153	5.46429	-60.8413	-1.65203	0.280281	0.79019	0.509909	0.129165	hyper
16	3235115	3235424	15078924	15078946	884665	23	310	13.4783	60.7783	2.96133	-0.293209	0.00192782	0.295137	0.110801	hypo
19	7483117	7483836	17138513	17138534	1100955	22	720	32.7273	60.7542	3.04823	-0.176521	0.209394	0.385914	0.0638958	hypo
7	75776173	75777526	8063074	8063097	2333240	24	1354	56.4167	-60.754	-1.46784	0.155917	0.619635	0.463718	0.0616599	hyper
16	67892238	67893155	15510154	15510173	932619	20	918	45.9	60.7486	3.31078	-0.252065	0.151445	0.40351	0.0829864	hypo
9	110255904	110256324	10186036	10186059	2648079	24	421	17.5417	60.743	2.65972	-0.31224	0.00170096	0.313941	0.123362	hypo
7	128271897	128272328	8362992	8363013	2388901	22	432	19.6364	60.731	2.95522	-0.166848	0.379134	0.545982	0.0604411	hypo
1	8877468	8877837	109734	109755	5995	22	370	16.8182	60.7305	3.39185	-0.168319	0.00696315	0.175282	0.0610102	hypo
19	11410208	11411363	17191621	17191641	1103733	21	1156	55.0476	60.7151	3.38171	-0.153886	0.458227	0.612113	0.0532257	hypo
19	49717397	49718408	17580415	17580439	1132813	25	1012	40.48	60.7081	2.70292	-0.162981	0.261037	0.424018	0.0671131	hypo
1	118984103	118984314	880947	880966	115291	20	212	10.6	60.682	3.22708	-0.169072	0.380681	0.549753	0.055793	hypo
20	62387373	62387717	18212008	18212031	1436345	24	345	14.375	60.6526	2.7626	-0.270604	0.0156618	0.286265	0.107078	hypo
15	85380231	85380547	14889507	14889524	867049	18	317	17.6111	60.6348	5.00307	-0.205812	0.00466845	0.21048	0.0610972	hypo
8	24912381	24913002	8810832	8810852	2439715	21	622	29.619	60.6152	3.13119	-0.251303	0.133464	0.384766	0.0870537	hypo
8	23703339	23703681	8804329	8804347	2438411	19	343	18.0526	60.5634	3.50241	-0.167321	0.0444629	0.211784	0.0524959	hypo
2	42088950	42089911	1896840	1896855	1181261	16	962	60.125	60.4749	3.92108	-0.195923	0.381383	0.577306	0.0518385	hypo
19	6372053	6372362	17124352	17124367	1100170	16	310	19.375	60.2668	4.9292	-0.275896	0.349715	0.625611	0.0732465	hypo
5	1407765	1408369	5391634	5391653	1905936	20	605	30.25	60.2484	3.47027	-0.150326	0.375134	0.52546	0.0499059	hypo
11	57567909	57568232	11763601	11763631	407710	31	324	10.4516	60.1961	1.97523	-0.249506	0.0189437	0.268449	0.128491	hypo
13	45366693	45367868	13420304	13420323	643230	20	1176	58.8	-60.1672	-1.57459	0.167476	0.529514	0.362038	0.055923	hyper
7	105013335	105013629	8247867	8247887	2363490	21	295	14.0476	60.1523	3.24641	-0.231265	0.0101914	0.241456	0.0807377	hypo
10	100827430	100827795	11146599	11146622	321467	24	366	15.25	60.0987	2.86059	-0.156554	0.0269668	0.183521	0.0625189	hypo
19	54201069	54201368	17632956	17632978	1136325	23	300	13.0435	60.0954	2.90167	-0.320101	0.00248923	0.32259	0.123082	hypo
12	6450916	6452326	12379164	12379188	489926	25	1411	56.44	60.0647	2.58879	-0.171493	0.0867648	0.258258	0.0713774	hypo
17	16353709	16354002	15917449	15917465	964296	17	294	17.2941	60.0446	4.21895	-0.20327	0.335427	0.538697	0.0575547	hypo
8	109540229	109540689	9358001	9358019	2524352	19	461	24.2632	60.0402	3.43312	-0.275526	0.000903659	0.276429	0.0871913	hypo
15	66700474	66700807	14746333	14746346	849593	14	334	23.8571	60.0386	4.40048	-0.329044	0.047653	0.376697	0.0767276	hypo
2	38750939	38751157	1877896	1877917	1177679	22	219	9.95455	60.0138	2.99357	-0.289698	0.0186913	0.308389	0.106257	hypo
9	125746186	125746420	10293426	10293443	2663718	18	235	13.0556	59.9629	3.5708	-0.308687	0.013974	0.322661	0.0926635	hypo
5	178729206	178729472	6428631	6428654	2087423	24	267	11.125	59.9521	2.63934	-0.150053	0.575473	0.725527	0.0600693	hypo
4	141131991	141132348	5086312	5086335	1853299	24	358	14.9167	59.9212	2.75711	-0.210164	0.087834	0.297998	0.0841753	hypo
17	47068459	47069179	16168983	16169001	987372	19	721	37.9474	59.9167	3.58239	-0.153063	0.593487	0.746549	0.0485734	hypo
12	30797311	30797821	12529374	12529387	515408	14	511	36.5	-59.8611	-1.67814	0.209302	0.568496	0.359193	0.0489299	hyper
19	43528826	43529833	17496090	17496113	1128493	24	1008	42	59.8585	2.85735	-0.169136	0.407577	0.576713	0.0678676	hypo
12	49296781	49297192	12629647	12629674	532661	28	412	14.7143	59.8323	2.26302	-0.161996	0.0172564	0.179252	0.0758113	hypo
11	66372369	66372992	11851826	11851848	415367	23	624	27.1304	59.8306	3.28801	-0.162682	0.0874553	0.250138	0.0624985	hypo
9	132259117	132259711	10373989	10374015	2668493	27	595	22.037	59.809	2.36656	-0.179227	0.155863	0.33509	0.0808297	hypo
11	77472761	77473237	11964767	11964784	424750	18	477	26.5	59.8005	3.77174	-0.270328	0.145554	0.415883	0.0813207	hypo
1	19645411	19645700	225712	225724	14074	13	290	22.3077	59.7792	6.4432	-0.292205	0.028883	0.321088	0.0635354	hypo
12	168615	169466	12319412	12319432	484485	21	852	40.5714	59.7612	3.26207	-0.194987	0.32249	0.517477	0.068664	hypo
4	7296911	7297854	4399770	4399790	1711216	21	944	44.9524	59.7122	3.08681	-0.171134	0.383443	0.554577	0.0601855	hypo
16	31381420	31382651	15330699	15330723	907836	25	1232	49.28	59.6547	2.57733	-0.168925	0.406992	0.575916	0.0708217	hypo
17	20007848	20008588	15955025	15955041	967154	17	741	43.5882	-59.6447	-2.30845	0.187229	0.607169	0.419939	0.0533643	hyper
1	1242673	1243155	9398	9417	493	20	483	24.15	-59.6006	-1.46887	0.161129	0.640257	0.479128	0.0555918	hyper
10	13349957	13350460	10584532	10584550	235153	19	504	26.5263	59.5943	3.63697	-0.15182	0.191	0.34282	0.0484036	hypo
4	84497064	84497368	4811084	4811105	1791040	22	305	13.8636	59.5573	3.19388	-0.187164	0.24046	0.427624	0.0691369	hypo
1	39807300	39808148	420576	420596	31681	21	849	40.4286	-59.5495	-2.23145	0.153559	0.807573	0.654014	0.054189	hyper
6	151452617	151452799	7370966	7370993	2245517	28	183	6.53571	59.3834	2.24837	-0.277582	0.00381538	0.281397	0.130903	hypo
19	2620322	2621494	17061610	17061638	1097845	29	1173	40.4483	59.3714	2.32441	-0.161754	0.145973	0.307727	0.0790063	hypo
1	17012019	17012461	198677	198700	11986	24	443	18.4583	59.3142	2.75414	-0.236945	0.0703851	0.30733	0.0958831	hypo
12	130788029	130788742	13196183	13196204	614216	22	714	32.4545	59.2465	3.27826	-0.190001	0.390177	0.580178	0.0705652	hypo
20	20364918	20365584	17829310	17829330	1403697	21	667	31.7619	59.1011	3.24379	-0.256858	0.0787377	0.335595	0.0912675	hypo
19	1584667	1584892	17040629	17040657	1097264	29	226	7.7931	-59.0875	-1.51263	0.221035	0.936512	0.715477	0.108435	hyper
11	96892716	96893295	12062473	12062488	445937	16	580	36.25	-59.0418	-3.59617	0.170367	0.499965	0.329598	0.0461683	hyper
19	11738660	11739703	17196216	17196238	1103968	23	1044	45.3913	58.9975	2.65037	-0.199329	0.19955	0.398879	0.0777063	hypo
1	54334734	54335915	533471	533484	45819	14	1182	84.4286	58.9539	5.02267	-0.193892	0.492175	0.686067	0.0460598	hypo
3	184260435	184260911	4196692	4196715	1692643	24	477	19.875	58.9344	2.82276	-0.237213	0.0169264	0.25414	0.0964677	hypo
3	58178874	58179949	3516735	3516753	1559793	19	1076	56.6316	58.9024	3.51625	-0.162136	0.388135	0.550271	0.052157	hypo
14	57268164	57268474	14043230	14043248	756694	19	311	16.3684	58.8855	3.33764	-0.294612	0.00982303	0.304435	0.0950596	hypo
5	36876319	36876539	5612229	5612254	1942216	26	221	8.5	58.8709	2.42998	-0.177214	0.0146518	0.191866	0.0782657	hypo
2	61695838	61696488	2018131	2018154	1201791	24	651	27.125	-58.8551	-1.74293	0.162997	0.69973	0.536733	0.0664422	hyper
16	88662153	88662724	15716282	15716307	950068	26	572	22	58.8538	2.57962	-0.180798	0.0293578	0.210156	0.0798718	hypo
6	10692924	10693647	6549366	6549379	2099162	14	724	51.7143	58.849	5.52288	-0.2319	0.421143	0.653042	0.0551683	hypo
9	97985411	97985923	10113599	10113619	2635221	21	513	24.4286	58.8401	4.27102	-0.188964	0.170621	0.359585	0.0674137	hypo
12	132489636	132489852	13220577	13220599	615420	23	217	9.43478	58.8204	2.5793	-0.300092	0.0192344	0.319326	0.117327	hypo
1	39393605	39394230	416468	416482	31284	15	626	41.7333	58.7836	4.33127	-0.177534	0.55247	0.730003	0.045387	hypo
6	101402729	101403160	7087353	7087382	2192066	30	432	14.4	58.772	1.97988	-0.222433	0.146044	0.368477	0.113535	hypo
19	49701198	49701511	17580125	17580143	1132807	19	314	16.5263	58.7589	3.13903	-0.181336	0.26957	0.450906	0.0586306	hypo
20	63087265	63087737	18226527	18226549	1436686	23	473	20.5652	58.7589	3.23476	-0.198916	0.334584	0.5335	0.0777426	hypo
17	3576417	3576826	15790050	15790065	953379	16	410	25.625	58.7193	3.92131	-0.21139	0.563929	0.775319	0.0576002	hypo
3	189949586	189950892	4239389	4239405	1698094	17	1307	76.8824	58.6905	4.04397	-0.163366	0.397199	0.560566	0.0472829	hypo
12	89525937	89526340	12864314	12864335	575338	22	404	18.3636	58.6467	2.8164	-0.342978	0.00352887	0.346507	0.128673	hypo
11	44304602	44305041	11697720	11697739	397771	20	440	22	58.585	3.14119	-0.167193	0.108494	0.275687	0.0570743	hypo
10	114405164	114405761	11240274	11240290	335205	17	598	35.1765	58.5806	5.12679	-0.211603	0.2216	0.433203	0.0613258	hypo
14	104676541	104677435	14402090	14402109	802869	20	895	44.75	-58.5578	-1.55855	0.151308	0.427138	0.27583	0.0516839	hyper
6	34365709	34367309	6735305	6735325	2121827	21	1601	76.2381	-58.4979	-1.52436	0.152324	0.622869	0.470545	0.0546823	hyper
13	71867362	71867886	13550778	13550796	672190	19	525	27.6316	58.4706	3.20851	-0.310133	0.0530559	0.363189	0.100775	hypo
2	176097530	176097903	2695373	2695397	1315860	25	374	14.96	58.4587	2.53512	-0.232052	0.0157942	0.247846	0.0992335	hypo
16	58733958	58734256	15454735	15454758	923033	24	299	12.4583	58.4546	2.65483	-0.290223	0.00174374	0.291967	0.119155	hypo
9	128504880	128505429	10323383	10323412	2665915	30	550	18.3333	58.313	1.9813	-0.170844	0.00746619	0.178311	0.0878935	hypo
14	104688774	104689095	14402303	14402317	802873	15	322	21.4667	58.2718	4.03162	-0.310048	0.0887838	0.398831	0.0798194	hypo
19	12891709	12892136	17210297	17210316	1104915	20	428	21.4	58.2549	3.75168	-0.199992	0.148415	0.348407	0.0686591	hypo
15	88893819	88894639	14911239	14911261	870718	23	821	35.6957	58.2191	2.91726	-0.20104	0.136143	0.337183	0.0794125	hypo
20	41366274	41366447	17995182	17995207	1419814	26	174	6.69231	58.2134	2.44076	-0.250957	0.00646435	0.257422	0.11211	hypo
19	18461535	18462086	17284822	17284846	1108920	25	552	22.08	-58.2101	-1.92143	0.177655	0.756146	0.578492	0.076246	hyper
1	10962752	10963698	137194	137210	7421	17	947	55.7059	58.1272	4.00175	-0.191342	0.462283	0.653625	0.0559657	hypo
22	50695982	50696632	18892820	18892840	1500161	21	651	31	58.1042	3.09545	-0.151021	0.129951	0.280972	0.05458	hypo
12	42483747	42484005	12587089	12587108	525457	20	259	12.95	58.0899	3.3742	-0.297595	0.00220865	0.299803	0.102556	hypo
21	9827649	9827949	18259510	18259522	1438426	13	301	23.1538	58.0741	5.01443	-0.264945	0.503465	0.76841	0.0593084	hypo
2	72924886	72925220	2093860	2093876	1213315	17	335	19.7059	58.0253	3.53091	-0.192821	0.351305	0.544126	0.0564902	hypo
19	1051188	1052159	17028267	17028290	1096968	24	972	40.5	-58.0093	-1.48757	0.158341	0.714989	0.556649	0.0655205	hyper
15	40873649	40873889	14562250	14562268	823648	19	241	12.6842	57.991	3.19131	-0.150398	0.216428	0.366826	0.0492723	hypo
17	81341061	81341443	16486982	16487005	1018171	24	383	15.9583	-57.9844	-1.52349	0.213998	0.83689	0.622891	0.0885695	hyper
15	38252313	38252550	14543063	14543082	820997	20	238	11.9	57.9829	2.97359	-0.314868	0.00545352	0.320321	0.108618	hypo
KI270712,1	31604	31867	19470401	19470418	2675251	18	264	14.6667	57.9712	4.21591	-0.22542	0.155513	0.380932	0.0699925	hypo
17	46253432	46254204	16163859	16163875	986828	17	773	45.4706	57.9584	4.02258	-0.172932	0.445576	0.618507	0.0507156	hypo
19	56169452	56170561	17660226	17660247	1137680	22	1110	50.4545	57.927	2.94065	-0.16047	0.318666	0.479135	0.0608439	hypo
19	45669872	45670141	17522061	17522075	1130121	15	270	18	57.8763	4.05544	-0.188679	0.660974	0.849653	0.0489036	hypo
1	23424884	23425168	263982	264002	17184	21	285	13.5714	57.8372	3.06021	-0.202496	0.344139	0.546635	0.0735306	hypo
12	52291212	52291639	12658251	12658282	535383	32	428	13.375	-57.8335	-1.54248	0.161446	0.836837	0.675391	0.0893541	hyper
12	122079149	122079434	13108994	13109012	607032	19	286	15.0526	57.8313	3.50653	-0.171069	0.00942999	0.180499	0.0562033	hypo
19	56662752	56663410	17664440	17664460	1138127	21	659	31.381	-57.8048	-2.3893	0.161347	0.574941	0.413593	0.0586162	hyper
1	109090276	109090601	815672	815694	105171	23	326	14.1739	57.7889	3.0812	-0.173707	0.172898	0.346605	0.0691571	hypo
17	49233354	49234264	16190339	16190353	989317	15	911	60.7333	57.7469	4.26771	-0.18741	0.600943	0.788353	0.0487727	hypo
18	68714437	68714988	16914795	16914820	1085677	26	552	21.2308	57.7411	2.28622	-0.327345	0.00117927	0.328524	0.147428	hypo
3	58177141	58178127	3516714	3516734	1559792	21	987	47	57.7343	3.23517	-0.151583	0.283038	0.434621	0.0552074	hypo
3	172055648	172057195	4124442	4124460	1679659	19	1548	81.4737	57.7323	3.20551	-0.155028	0.414484	0.569512	0.0510206	hypo
14	91415521	91416125	14271373	14271391	791544	19	605	31.8421	-57.7122	-2.4248	0.179558	0.560041	0.380483	0.0591106	hyper
9	136204436	136204900	10429704	10429726	2671196	23	465	20.2174	57.6678	2.71067	-0.202235	0.225927	0.428162	0.0806605	hypo
3	128123732	128124145	3881557	3881575	1632303	19	414	21.7895	57.6344	3.2216	-0.300981	0.0252787	0.326259	0.0992227	hypo
17	81400268	81400564	16488425	16488449	1018203	25	297	11.88	57.6212	2.63241	-0.169479	0.0472256	0.216704	0.073528	hypo
3	46987741	46988901	3418458	3418480	1549274	23	1161	50.4783	57.6109	2.68141	-0.161379	0.27656	0.437939	0.0645044	hypo
19	4474236	4475011	17094783	17094804	1098950	22	776	35.2727	57.576	3.32201	-0.172335	0.139283	0.311618	0.0658566	hypo
7	43905895	43906192	7852051	7852072	2306846	22	298	13.5455	57.5722	2.95801	-0.167519	0.000914695	0.168433	0.0640112	hypo
1	156729068	156729644	997437	997454	128764	18	577	32.0556	57.5567	4.86862	-0.168555	0.0874976	0.256052	0.0525649	hypo
17	81961718	81961900	16498280	16498302	1018486	23	183	7.95652	57.5483	2.75245	-0.254267	0.0885965	0.342864	0.101634	hypo
7	101164635	101165073	8215966	8215989	2359969	24	439	18.2917	57.5261	2.72581	-0.211246	0.0506396	0.261885	0.0881327	hypo
5	1800184	1800459	5397630	5397646	1906191	17	276	16.2353	57.5156	3.62803	-0.295522	0.0233495	0.318871	0.087348	hypo
3	62874986	62875315	3544786	3544811	1564675	26	330	12.6923	57.4982	2.28735	-0.277423	0.110299	0.387722	0.125448	hypo
16	1783807	1784245	15054533	15054550	883744	18	439	24.3889	57.4435	4.37715	-0.200785	0.317698	0.518484	0.0629164	hypo
21	37674297	37675416	18418198	18418225	1464371	28	1120	40	57.4193	2.13195	-0.156225	0.324137	0.480363	0.076199	hypo
9	24314085	24315579	9787208	9787228	2583817	21	1495	71.1905	57.3467	2.81137	-0.164508	0.30726	0.471768	0.0602708	hypo
22	31347011	31347218	18666828	18666845	1485165	18	208	11.5556	57.2995	4.51708	-0.197072	0.000653834	0.197725	0.0621088	hypo
2	240249932	240251071	3103647	3103666	1382164	20	1140	57	57.2322	3.1512	-0.160447	0.341513	0.50196	0.0559906	hypo
12	98895516	98896599	12920061	12920080	585252	20	1084	54.2	57.2287	2.99158	-0.204474	0.205173	0.409648	0.0714586	hypo
22	43264480	43265476	18795228	18795244	1494870	17	997	58.6471	57.1748	3.9339	-0.205809	0.402217	0.608026	0.0611616	hypo
20	64038725	64039066	18246821	18246844	1437168	24	342	14.25	57.1676	2.49412	-0.305757	0.00314607	0.308903	0.128427	hypo
11	76207305	76207585	11954669	11954685	423567	17	281	16.5294	57.1652	4.06493	-0.208422	0.238978	0.4474	0.0619813	hypo
2	172480028	172481785	2671641	2671658	1312109	18	1758	97.6667	57.1594	3.44382	-0.1531	0.645364	0.798464	0.0482125	hypo
10	114042655	114043100	11237020	11237037	334871	18	446	24.7778	57.1228	3.84447	-0.178509	0.147628	0.326137	0.0562499	hypo
15	25775033	25776555	14459106	14459129	809225	24	1523	63.4583	57.0919	2.5464	-0.188674	0.168013	0.356687	0.0793218	hypo
11	63974498	63974771	11817341	11817361	413698	21	274	13.0476	57.0912	3.30344	-0.263091	0.00410585	0.267197	0.0967837	hypo
3	68331885	68332340	3575886	3575900	1570521	15	456	30.4	57.0226	3.85353	-0.201501	0.202862	0.404363	0.0530044	hypo
11	78575384	78575812	11973567	11973578	425853	12	429	35.75	57.0095	6.03777	-0.244315	0.338185	0.5825	0.0514167	hypo
X	104250473	104250941	19231142	19231158	2769352	17	469	27.5882	-56.9569	-3.14759	0.190146	0.838695	0.648548	0.0567532	hyper
19	4344107	4344598	17092472	17092489	1098877	18	492	27.3333	56.9007	3.98435	-0.216511	0.312129	0.52864	0.0683749	hypo
4	86935370	86935764	4823577	4823595	1793742	19	395	20.7895	56.8712	3.40611	-0.28222	0.00121744	0.283437	0.0943055	hypo
11	76162727	76163582	11953989	11954005	423538	17	856	50.3529	56.8644	3.45988	-0.173919	0.485695	0.659614	0.0519905	hypo
2	42048732	42049301	1896476	1896496	1181228	21	570	27.1429	56.8629	2.92254	-0.199432	0.351301	0.550734	0.0736545	hypo
19	5173643	5174079	17106768	17106790	1099366	23	437	19	56.8473	2.68357	-0.15986	0.466413	0.626273	0.064678	hypo
11	288373	288724	11420489	11420509	352310	21	352	16.7619	56.8152	2.94387	-0.309919	0.0856797	0.395599	0.114805	hypo
4	1308986	1309763	4328135	4328155	1706570	21	778	37.0476	56.8142	3.44724	-0.159422	0.174598	0.334021	0.0594264	hypo
17	77235359	77236276	16425730	16425752	1015446	23	918	39.913	56.8003	2.59663	-0.16277	0.431524	0.594294	0.065785	hypo
2	239870770	239871314	3099466	3099483	1381870	18	545	30.2778	56.7971	3.27542	-0.162212	0.398577	0.560789	0.0514177	hypo
16	1012369	1013250	15039329	15039347	883273	19	882	46.4211	56.7844	4.20393	-0.179553	0.293702	0.473255	0.0600338	hypo
12	50282643	50283344	12639640	12639658	533543	19	702	36.9474	56.7642	3.97416	-0.207244	0.15251	0.359754	0.0694787	hypo
11	119018011	119018257	12193947	12193965	469174	19	247	13	56.7605	3.04183	-0.270159	0.00244777	0.272607	0.0904304	hypo
1	30717739	30717971	338357	338377	23356	21	233	11.0952	56.7528	2.85616	-0.289936	0.0169599	0.306896	0.107302	hypo
7	39622819	39623181	7825017	7825038	2302349	22	363	16.5	56.7472	2.99511	-0.19996	0.00777396	0.207734	0.0775215	hypo
8	20196682	20197250	8772277	8772303	2435344	27	569	21.0741	56.7264	2.35026	-0.159474	0.066286	0.22576	0.0759179	hypo
10	35090550	35091204	10741673	10741691	256529	19	655	34.4737	56.7263	3.52644	-0.258961	0.0305265	0.289488	0.0867466	hypo
20	61252608	61252798	18191919	18191942	1435787	24	191	7.95833	56.7244	2.48481	-0.299423	0.00316681	0.302589	0.126514	hypo
19	54857151	54857989	17640731	17640748	1136803	18	839	46.6111	56.671	3.28376	-0.15306	0.288439	0.441499	0.0486153	hypo
6	31791415	31792875	6710165	6710188	2119730	24	1461	60.875	56.6699	2.7181	-0.154053	0.314713	0.468766	0.0652419	hypo
1	175023095	175023538	1104493	1104518	148297	26	444	17.0769	56.6686	2.3854	-0.150163	0.0781348	0.228298	0.068893	hypo
19	45952250	45953051	17526649	17526670	1130294	22	802	36.4545	56.6644	3.24701	-0.197519	0.0806764	0.278195	0.0769835	hypo
12	46383822	46384089	12607270	12607292	529737	23	268	11.6522	56.6457	2.69144	-0.267411	0.00185276	0.269264	0.108486	hypo
20	32722436	32722974	17910162	17910179	1412464	18	539	29.9444	-56.6133	-2.12136	0.161063	0.890241	0.729178	0.0510684	hyper
5	1633246	1633581	5395135	5395159	1906081	25	336	13.44	56.5635	2.46744	-0.202985	0.0926186	0.295603	0.089717	hypo
10	133214974	133215488	11412822	11412838	351837	17	515	30.2941	-56.551	-2.88213	0.171737	0.668786	0.497049	0.051624	hyper
10	63556844	63557584	10896534	10896549	283568	16	741	46.3125	56.523	3.84749	-0.159858	0.652404	0.812262	0.0452492	hypo
14	81221493	81221994	14210342	14210365	780913	24	502	20.9167	56.5113	2.91635	-0.159762	0.102688	0.262451	0.067783	hypo
16	34491147	34491371	15343470	15343479	909649	10	225	22.5	-56.4944	-5.60357	0.342691	0.512287	0.169596	0.0606594	hyper
2	71276832	71277023	2082959	2082983	1211647	25	192	7.68	56.4526	2.31252	-0.291709	0.0386148	0.330323	0.129196	hypo
X	142391281	142391468	19346420	19346437	2804900	18	188	10.4444	-56.4487	-3.09686	0.188082	0.612744	0.424662	0.0599743	hyper
17	78589914	78590375	16443945	16443961	1016404	17	462	27.1765	56.4481	3.46944	-0.185701	0.32927	0.514971	0.0560095	hypo
12	48717006	48717537	12622299	12622326	532188	28	532	19	56.367	2.33808	-0.199458	0.00967301	0.209131	0.0991259	hypo
1	153923524	153924113	965586	965600	126486	15	590	39.3333	56.3668	6.17965	-0.221702	0.0294447	0.251147	0.0590184	hypo
9	74497796	74497966	9948040	9948058	2611766	19	171	9	56.362	3.09838	-0.269983	0.0113592	0.281342	0.0910617	hypo
21	45040464	45041080	18492122	18492138	1469987	17	617	36.2941	-56.3348	-3.28278	0.161738	0.6458	0.484062	0.0488077	hyper
3	132033759	132034273	3911324	3911338	1636122	15	515	34.3333	56.3328	4.32557	-0.186649	0.260343	0.446992	0.0496998	hypo
3	170357984	170358327	4113372	4113397	1677860	26	344	13.2308	56.2793	2.3198	-0.232699	0.00725086	0.23995	0.107503	hypo
7	64597215	64597482	7969836	7969853	2323761	18	268	14.8889	-56.2566	-3.08457	0.174294	0.601543	0.427249	0.0557675	hyper
8	28699072	28699919	8839782	8839796	2443308	15	848	56.5333	56.2263	4.8664	-0.182782	0.220126	0.402908	0.0487624	hypo
11	73140256	73141136	11929979	11929996	420575	18	881	48.9444	56.1637	4.39838	-0.168377	0.0661818	0.234559	0.0539642	hypo
8	144463695	144464370	9640338	9640350	2557368	13	676	52	56.1325	6.10004	-0.234383	0.301778	0.536161	0.0542819	hypo
17	4329851	4330781	15800320	15800336	953910	17	931	54.7647	56.1221	3.62768	-0.152116	0.405613	0.557729	0.0460784	hypo
13	110615199	110615468	13771492	13771504	713255	13	270	20.7692	56.0108	6.13488	-0.232708	0.383877	0.616585	0.054011	hypo
12	31119694	31120386	12532161	12532181	515703	21	693	33	55.881	3.32862	-0.199449	0.571678	0.771128	0.0755342	hypo
2	174683249	174683795	2687049	2687063	1314363	15	547	36.4667	55.8694	5.98763	-0.192959	0.0374538	0.230413	0.0518063	hypo
16	88382964	88383119	15711085	15711105	949913	21	156	7.42857	55.8397	2.89297	-0.270641	0.0286027	0.299244	0.101781	hypo
19	19549906	19550931	17301435	17301456	1109618	22	1026	46.6364	55.8337	2.6383	-0.161857	0.196892	0.358749	0.0637989	hypo
11	61793109	61793938	11794612	11794634	411805	23	830	36.087	55.8119	2.84275	-0.172349	0.0201176	0.192466	0.071013	hypo
7	151082196	151082704	8525418	8525437	2411159	20	509	25.45	55.7901	3.34601	-0.165491	0.386749	0.552239	0.059311	hypo
17	1484146	1484627	15763857	15763874	951811	18	482	26.7778	-55.7886	-2.38119	0.188296	0.886835	0.698539	0.0607569	hyper
1	232631447	232632192	1465640	1465654	207851	15	746	49.7333	55.78	4.71894	-0.197609	0.595222	0.792831	0.0533454	hypo
7	39732806	39733416	7825736	7825758	2302456	23	611	26.5652	55.7528	3.19695	-0.186248	0.0766933	0.262942	0.0768385	hypo
12	10188745	10189808	12411591	12411619	493319	29	1064	36.6897	-55.7237	-1.47666	0.15424	0.692428	0.538188	0.080268	hyper
6	170469867	170470794	7532300	7532320	2262879	21	928	44.1905	55.7072	2.93377	-0.154304	0.37107	0.525373	0.0580955	hypo
9	137063023	137063668	10446168	10446189	2671739	22	646	29.3636	55.7039	2.78487	-0.15656	0.31899	0.47555	0.0621805	hypo
14	23986399	23987329	13859072	13859089	720897	18	931	51.7222	55.6913	3.23283	-0.172734	0.22156	0.394293	0.0558112	hypo
4	188013240	188014160	5353850	5353865	1903051	16	921	57.5625	55.666	3.74907	-0.159771	0.549403	0.709173	0.0459115	hypo
6	26016939	26017487	6657869	6657888	2114478	20	549	27.45	55.6341	3.1392	-0.193159	0.0855195	0.278678	0.0694457	hypo
1	1422331	1423024	13276	13297	596	22	694	31.5455	55.6306	2.77054	-0.175231	0.311299	0.48653	0.0692413	hypo
5	91279814	91280074	5888296	5888314	1995695	19	261	13.7368	55.6051	3.05175	-0.239447	0.119116	0.358563	0.0818179	hypo
2	86442136	86442322	2172337	2172357	1227593	21	187	8.90476	55.605	2.81887	-0.256239	0.00197056	0.25821	0.0966606	hypo
5	179796707	179796981	6442486	6442500	2088225	15	275	18.3333	55.6007	4.66674	-0.204411	0.415647	0.620059	0.0551462	hypo
4	102500549	102500992	4899100	4899114	1810811	15	444	29.6	55.5494	4.84589	-0.237014	0.0691177	0.306132	0.0640009	hypo
15	89367290	89367641	14915748	14915772	871120	25	352	14.08	55.5481	2.42298	-0.167169	0.233834	0.401003	0.0752796	hypo
9	130848328	130849030	10355814	10355830	2667514	17	703	41.3529	55.5413	4.65722	-0.173998	0.59295	0.766948	0.0529787	hypo
1	47416064	47416340	485371	485387	38858	17	277	16.2941	55.5098	4.39539	-0.177104	0.285684	0.462788	0.0542335	hypo
12	4910108	4910364	12365705	12365724	488534	20	257	12.85	55.4706	3.23449	-0.237894	0.121613	0.359508	0.0858057	hypo
19	38637775	38638585	17443056	17443073	1124472	18	811	45.0556	55.439	3.50766	-0.169206	0.449392	0.618598	0.0549607	hypo
19	484200	484710	17015271	17015291	1096644	21	511	24.3333	55.4152	3.11512	-0.151448	0.449882	0.60133	0.0579394	hypo
16	51248372	51249651	15398192	15398207	915800	16	1280	80	55.4147	4.17302	-0.168786	0.28674	0.455526	0.0487504	hypo
16	23678076	23678529	15257583	15257598	901526	16	454	28.375	55.4144	5.77306	-0.186477	0.512738	0.699215	0.0538421	hypo
1	31669148	31670020	347558	347577	24190	20	873	43.65	55.3741	4.18986	-0.202291	0.258564	0.460855	0.0729918	hypo
11	75400904	75401676	11947936	11947961	422786	26	773	29.7308	55.3521	2.49569	-0.153549	0.0144241	0.167973	0.0721251	hypo
2	240324194	240324923	3104396	3104419	1382220	24	730	30.4167	55.3096	2.50196	-0.152592	0.503643	0.656235	0.06628	hypo
10	102643704	102643797	11165429	11165446	323080	18	94	5.22222	55.2911	3.08833	-0.307359	0.00481994	0.312179	0.100061	hypo
4	8891198	8891790	4420869	4420885	1712244	17	593	34.8824	55.2821	4.20666	-0.161145	0.411485	0.572629	0.0495569	hypo
1	17275869	17277104	201375	201391	12195	17	1236	72.7059	55.2803	3.41511	-0.163822	0.312097	0.475918	0.0503793	hypo
7	66043556	66044244	7979435	7979460	2325090	26	689	26.5	-55.2632	-1.45547	0.150442	0.526718	0.376276	0.0707793	hyper
1	15848830	15849116	184955	184971	11194	17	287	16.8824	55.2622	3.79376	-0.268654	0.00367697	0.272331	0.0827261	hypo
3	129248373	129249014	3893534	3893555	1633235	22	642	29.1818	55.2612	2.78485	-0.195725	0.0801466	0.275872	0.077911	hypo
19	10431007	10431663	17175882	17175905	1103145	24	657	27.375	55.2495	2.37152	-0.167964	0.244601	0.412564	0.0729865	hypo
5	1884677	1885426	5399289	5399306	1906241	18	750	41.6667	55.2158	4.37887	-0.228665	0.00543904	0.234104	0.0745433	hypo
7	875814	876041	7548113	7548126	2263577	14	228	16.2857	55.2095	4.71857	-0.193051	0.364874	0.557925	0.0489537	hypo
20	35741734	35742011	17943615	17943635	1414862	21	278	13.2381	55.199	2.82633	-0.267178	0.0027202	0.269899	0.101646	hypo
9	69324253	69324674	9919951	9919973	2606237	23	422	18.3478	55.193	2.96651	-0.162369	0.0838697	0.246239	0.0676932	hypo
4	78057915	78058285	4776398	4776420	1784056	23	371	16.1304	55.1842	2.60915	-0.262314	0.0291266	0.291441	0.109373	hypo
17	40019386	40019893	16096187	16096207	981815	21	508	24.1905	55.1525	3.10505	-0.164727	0.0376784	0.202405	0.0622653	hypo
10	11662591	11664199	10565651	10565671	233898	21	1609	76.619	-55.1158	-1.67659	0.156921	0.647999	0.491077	0.0597895	hyper
10	101050415	101051076	11149164	11149180	321666	17	662	38.9412	55.1127	3.65884	-0.172304	0.434358	0.606662	0.0531487	hypo
2	27263738	27264077	1799895	1799913	1165875	19	340	17.8947	55.0986	3.19146	-0.257417	0.0906917	0.348109	0.0887668	hypo
17	57540677	57542000	16246281	16246295	997820	15	1324	88.2667	55.0746	4.03345	-0.202988	0.352072	0.55506	0.0552853	hypo
1	153962009	153963166	966065	966083	126514	19	1158	60.9474	55.0583	3.57584	-0.206353	0.0774736	0.283826	0.0712711	hypo
1	46491296	46492075	479116	479134	37908	19	780	41.0526	55.0153	3.52676	-0.17522	0.15798	0.3332	0.0605054	hypo
8	27274660	27275329	8827717	8827736	2442019	20	670	33.5	55.004	3.87353	-0.175349	0.1748	0.350149	0.063708	hypo
17	58278804	58279209	16253244	16253265	998458	22	406	18.4545	55.0032	2.61191	-0.217917	0.178803	0.39672	0.0871847	hypo
16	29961601	29961855	15311893	15311909	906869	17	255	15	54.9872	3.52651	-0.265159	0.100946	0.366106	0.0819783	hypo
9	14353217	14354110	9731265	9731284	2573082	20	894	44.7	54.9718	2.9029	-0.180159	0.314112	0.49427	0.0655202	hypo
6	105137461	105137886	7103287	7103303	2196182	17	426	25.0588	54.9601	4.38633	-0.208682	0.169662	0.378344	0.0645486	hypo
17	44948088	44948322	16149429	16149442	985816	14	235	16.7857	54.9237	3.98346	-0.274003	0.21424	0.488244	0.0698433	hypo
6	31651410	31652008	6708284	6708301	2119627	18	599	33.2778	54.8827	3.53931	-0.264157	0.161268	0.425425	0.0866361	hypo
1	226939892	226940171	1418711	1418729	202579	19	280	14.7368	54.8694	3.11683	-0.262741	0.00150404	0.264245	0.0909293	hypo
19	17391634	17392121	17268172	17268185	1108237	14	488	34.8571	54.8541	5.23482	-0.228698	0.165917	0.394616	0.0583678	hypo
10	119542107	119542417	11278227	11278250	340228	24	311	12.9583	54.8526	2.56605	-0.171655	0.203767	0.375422	0.0750581	hypo
17	2024462	2024724	15772506	15772519	952147	14	263	18.7857	54.8455	4.06504	-0.326216	0.00418271	0.330399	0.0832649	hypo
3	48714345	48714979	3436724	3436736	1550755	13	635	48.8462	54.8302	4.61608	-0.208451	0.300973	0.509424	0.0494228	hypo
17	81859394	81860151	16496167	16496188	1018433	22	758	34.4545	54.8261	3.43335	-0.156072	0.0496165	0.205688	0.0626266	hypo
11	112962187	112962567	12146195	12146216	463496	22	381	17.3182	54.808	2.76387	-0.267835	0.0283796	0.296215	0.107533	hypo
7	5428395	5428714	7613238	7613258	2266753	21	320	15.2381	54.7498	2.93463	-0.196391	0.00517514	0.201566	0.0753326	hypo
5	172361360	172362954	6365273	6365288	2082111	16	1595	99.6875	54.7443	4.13864	-0.15735	0.531805	0.689155	0.0459499	hypo
20	37942847	37943594	17968962	17968978	1416504	17	748	44	54.706	3.76688	-0.154639	0.528131	0.68277	0.0480407	hypo
5	139341994	139342557	6147203	6147223	2048157	21	564	26.8571	54.6438	3.01556	-0.277816	0.00204878	0.279865	0.106767	hypo
21	36112560	36113414	18402297	18402315	1463063	19	855	45	54.6422	3.05605	-0.155131	0.220435	0.375566	0.053939	hypo
12	132084992	132085195	13212994	13213009	615152	16	204	12.75	54.6337	4.15095	-0.157902	0.182955	0.340857	0.0462431	hypo
17	7404055	7404373	15836414	15836430	956312	17	319	18.7647	54.5543	4.15676	-0.276923	0.00366711	0.280591	0.0862938	hypo
KI270719,1	93801	94170	19472477	19472495	2675547	19	370	19.4737	54.5305	3.37726	-0.20494	0.159973	0.364913	0.0712572	hypo
3	69540146	69540537	3582977	3582987	1571801	11	392	35.6364	54.4821	6.51514	-0.231916	0.270331	0.502247	0.0468242	hypo
19	55118199	55118645	17644681	17644694	1136979	14	447	31.9286	54.4803	4.42978	-0.25299	0.0912719	0.344262	0.0649863	hypo
22	42437949	42438408	18783835	18783853	1494313	19	460	24.2105	54.4475	3.04676	-0.156747	0.187549	0.344296	0.0546993	hypo
1	235083090	235084128	1484242	1484260	210175	19	1039	54.6842	54.4097	3.49286	-0.165744	0.258656	0.4244	0.0579135	hypo
2	202034810	202035028	2826288	2826308	1344395	21	219	10.4286	54.3557	3.45253	-0.16649	0.054424	0.220915	0.0643645	hypo
8	109538132	109538790	9357935	9357948	2524351	14	659	47.0714	54.3523	5.55188	-0.15736	0.5801	0.73746	0.0405325	hypo
10	29839585	29840944	10704443	10704461	251388	19	1360	71.5789	54.35	3.15155	-0.154722	0.31266	0.467382	0.0540932	hypo
20	23636507	23637040	17853738	17853750	1406833	13	534	41.0769	54.3303	5.96729	-0.201671	0.191181	0.392852	0.0482553	hypo
22	50186747	50187348	18883994	18884014	1499846	21	602	28.6667	54.2998	2.72187	-0.216362	0.0352293	0.251591	0.0836687	hypo
6	158870195	158870857	7426744	7426760	2252656	17	663	39	54.2924	3.61581	-0.17854	0.261686	0.440225	0.0559056	hypo
10	100986686	100987044	11148048	11148070	321622	23	359	15.6087	54.2074	2.51354	-0.180209	0.0243881	0.204597	0.076462	hypo
20	63829656	63830055	18242242	18242259	1437060	18	400	22.2222	54.1904	3.77044	-0.172144	0.041128	0.213272	0.0569702	hypo
22	22927366	22928193	18587608	18587626	1477784	19	828	43.5789	54.171	3.17086	-0.158862	0.25416	0.413022	0.0557576	hypo
8	1298526	1299036	8629628	8629648	2418706	21	511	24.3333	54.164	3.30288	-0.182025	0.540715	0.72274	0.0701198	hypo
18	47249011	47249199	16784589	16784608	1063199	20	189	9.45	54.1286	3.0738	-0.247347	0.190414	0.437762	0.0913926	hypo
8	144686511	144686799	9645207	9645223	2557463	17	289	17	54.1129	3.63832	-0.165508	0.162646	0.328154	0.0519957	hypo
6	1312609	1312730	6472755	6472767	2090396	13	122	9.38462	54.0503	4.23965	-0.333959	0.00675707	0.340716	0.0803127	hypo
X	102154785	102155406	19224932	19224950	2767687	19	622	32.7368	54.0309	2.85786	-0.167625	0.180205	0.347831	0.0589477	hypo
8	30082626	30082933	8850361	8850388	2444637	28	308	11	54.0195	1.96418	-0.155109	0.000454944	0.155564	0.0803878	hypo
7	909798	910113	7549025	7549044	2263597	20	316	15.8	-53.9974	-2.35625	0.150998	0.648147	0.497149	0.0560064	hyper
19	1784746	1785333	17044576	17044593	1097375	18	588	32.6667	53.969	3.10971	-0.157382	0.520511	0.677893	0.0524873	hypo
14	36581629	36582098	13932279	13932294	734359	16	470	29.375	53.9314	4.26899	-0.165256	0.162247	0.327503	0.049027	hypo
6	3063952	3064351	6488759	6488780	2091997	22	400	18.1818	53.9146	2.82377	-0.261268	0.00229045	0.263558	0.106907	hypo
7	151726820	151727554	8533602	8533619	2411640	18	735	40.8333	53.8822	3.40433	-0.184776	0.228908	0.413685	0.0617268	hypo
18	36130170	36130628	16727851	16727867	1051196	17	459	27	53.8735	3.30587	-0.228429	0.0186332	0.247062	0.0720816	hypo
12	95073293	95073985	12895116	12895140	581350	25	693	27.72	53.857	2.3482	-0.264376	0.00504474	0.26942	0.122732	hypo
15	67541924	67542497	14753381	14753402	850363	22	574	26.0909	53.8031	2.82127	-0.238737	0.00123612	0.239973	0.0976236	hypo
11	62653952	62654187	11804571	11804589	412492	19	236	12.4211	-53.7974	-1.95036	0.187273	0.705694	0.518421	0.0663582	hyper
1	8094575	8095271	101663	101677	5373	15	697	46.4667	53.7937	4.31119	-0.160128	0.357034	0.517162	0.0447637	hypo
9	136290037	136290347	10431299	10431309	2671246	11	311	28.2727	-53.7609	-4.27807	0.246221	0.550344	0.304124	0.050392	hyper
13	49793332	49793825	13447524	13447542	647917	19	494	26	53.745	3.26726	-0.231364	0.0917066	0.32307	0.081792	hypo
11	6418386	6418858	11484409	11484425	357437	17	473	27.8235	53.7056	3.50438	-0.167469	0.129346	0.296815	0.0529504	hypo
9	136806746	136807167	10441226	10441244	2671554	19	422	22.2105	-53.692	-1.48664	0.152056	0.551418	0.399362	0.0538072	hyper
8	96645120	96645293	9270644	9270663	2511190	20	174	8.7	53.675	2.83119	-0.310174	0.0120916	0.322266	0.115656	hypo
16	80027040	80028114	15614781	15614798	943514	18	1075	59.7222	53.655	3.06338	-0.184116	0.307899	0.492014	0.0617665	hypo
17	8249300	8249508	15849174	15849191	956907	18	209	11.6111	53.6455	3.42743	-0.264501	0.0137006	0.278202	0.0887496	hypo
12	1594898	1595340	12333447	12333469	485745	23	443	19.2609	53.6421	2.68159	-0.163675	0.0269092	0.190584	0.0701838	hypo
12	112107716	112108462	13016866	13016884	598237	19	747	39.3158	53.6015	3.06549	-0.191094	0.00744779	0.198542	0.0677973	hypo
17	67375420	67376505	16330401	16330417	1006962	17	1086	63.8824	-53.5948	-1.59411	0.156303	0.684659	0.528357	0.049412	hyper
3	100259607	100260689	3725478	3725500	1602446	23	1083	47.087	53.5773	2.65623	-0.188609	0.0765527	0.265162	0.0809753	hypo
19	45641515	45641739	17521487	17521504	1130106	18	225	12.5	53.5565	3.31005	-0.293658	0.000683336	0.294341	0.0986999	hypo
12	130838262	130838750	13196863	13196882	614245	20	489	24.45	53.5429	2.95332	-0.191356	0.290261	0.481616	0.0714775	hypo
16	68589298	68589763	15517649	15517667	933200	19	466	24.5263	53.5365	3.04395	-0.188774	0.365793	0.554567	0.0669878	hypo
7	44884239	44884624	7862024	7862045	2307705	22	386	17.5455	53.505	2.72922	-0.22569	0.0677783	0.293468	0.0927983	hypo
17	49132286	49132708	16189171	16189190	989239	20	423	21.15	53.4956	3.47125	-0.191639	0.0835072	0.275146	0.0716466	hypo
5	61330678	61330912	5726423	5726448	1965080	26	235	9.03846	53.4926	2.1763	-0.264742	0.00583615	0.270579	0.128656	hypo
5	115625766	115625931	6005039	6005061	2022959	23	166	7.21739	53.4897	2.53109	-0.238409	0.00115521	0.239564	0.102534	hypo
19	50357845	50358050	17589205	17589225	1133245	21	206	9.80952	53.4801	2.88791	-0.213458	0.406239	0.619697	0.0840157	hypo
2	207625611	207625886	2864434	2864454	1350174	21	276	13.1429	53.3886	2.80545	-0.26439	0.0132035	0.277594	0.103996	hypo
1	77888080	77888613	660067	660089	71314	23	534	23.2174	53.3827	2.69448	-0.195447	0.0434909	0.238938	0.0842986	hypo
19	35994740	35994993	17414194	17414206	1122241	13	254	19.5385	53.373	4.62117	-0.394906	0.0394667	0.434373	0.0961956	hypo
7	27045154	27046006	7743316	7743332	2289442	17	853	50.1765	-53.36	-1.90763	0.16847	0.673104	0.504634	0.053673	hyper
9	35815156	35815649	9852507	9852528	2596173	22	494	22.4545	53.3405	2.78375	-0.217256	0.00902713	0.226284	0.089615	hypo
10	79069628	79069890	11006321	11006339	299004	19	263	13.8421	53.3212	3.05047	-0.218427	0.00200915	0.220436	0.0777737	hypo
18	21611649	21612106	16643155	16643167	1035678	13	458	35.2308	53.2775	5.36354	-0.20026	0.297963	0.498223	0.048927	hypo
3	31533659	31534066	3319822	3319833	1533209	12	408	34	53.2545	4.79159	-0.336082	0.00441365	0.340496	0.0757304	hypo
19	42048913	42050085	17483030	17483044	1127160	15	1173	78.2	53.2456	3.74717	-0.170567	0.536604	0.707171	0.0480511	hypo
16	75623832	75623995	15583033	15583045	939365	13	164	12.6154	-53.1924	-2.69584	0.251993	0.39617	0.144177	0.0615861	hyper
18	46335023	46335541	16778321	16778343	1062339	23	519	22.5652	53.1781	2.38146	-0.178067	0.0837777	0.261845	0.0770158	hypo
2	240820957	240821176	3111140	3111158	1382581	19	220	11.5789	53.1777	3.31913	-0.150383	0.0937875	0.24417	0.0537273	hypo
6	84763111	84763321	7006805	7006822	2173801	18	211	11.7222	53.1765	3.08298	-0.303964	0.0274323	0.331396	0.10289	hypo
1	1241263	1242046	9352	9370	493	19	784	41.2632	53.1244	3.70339	-0.189133	0.30959	0.498723	0.0676805	hypo
6	145815101	145815459	7330249	7330270	2240038	22	359	16.3182	53.1089	2.53448	-0.299552	0.00378152	0.303333	0.124085	hypo
7	57868443	57868709	7945981	7946006	2320736	26	267	10.2692	53.0701	2.11404	-0.221204	0.287839	0.509043	0.10835	hypo
2	175168141	175168638	2690078	2690103	1314875	26	498	19.1538	53.0681	2.15756	-0.186767	0.00203036	0.188797	0.0914781	hypo
9	121652355	121652810	10256746	10256764	2659943	19	456	24	53.0392	3.78012	-0.176144	0.0790996	0.255243	0.063045	hypo
22	28702260	28703032	18639775	18639792	1482873	18	773	42.9444	-53.0157	-2.63636	0.176441	0.942065	0.765624	0.0599057	hyper
22	33922333	33922777	18690658	18690681	1487433	24	445	18.5417	53.0053	2.34353	-0.174744	0.0224248	0.197168	0.0791212	hypo
1	246633087	246633978	1572454	1572469	221300	16	892	55.75	52.9955	3.60115	-0.152591	0.61045	0.763041	0.0460691	hypo
8	700037	700265	8621753	8621766	2418303	14	229	16.3571	-52.9917	-1.56462	0.200427	0.869398	0.668972	0.0529512	hyper
10	70232446	70232748	10937950	10937971	290516	22	303	13.7727	52.9714	2.77606	-0.235396	0.0024904	0.237887	0.09779	hypo
15	82315618	82316741	14868866	14868892	864400	27	1124	41.6296	52.9429	2.06752	-0.162521	0.46044	0.622961	0.0828711	hypo
17	81635380	81636269	16492709	16492731	1018341	23	890	38.6957	52.9385	2.61341	-0.155574	0.188895	0.344469	0.0675693	hypo
3	12992991	12993443	3215351	3215366	1513364	16	453	28.3125	52.8954	3.48326	-0.25198	0.0456366	0.297616	0.0762266	hypo
12	123458974	123459228	13126454	13126473	608018	20	255	12.75	52.8794	2.88625	-0.186252	0.130204	0.316456	0.070444	hypo
1	208243737	208244100	1299676	1299695	183356	20	364	18.2	52.8736	2.98913	-0.238339	0.000961971	0.239301	0.0901853	hypo
7	155467320	155467586	8567180	8567196	2414963	17	267	15.7059	52.8702	3.15645	-0.15134	0.15185	0.30319	0.0486621	hypo
6	97282212	97282843	7067515	7067531	2187430	17	632	37.1765	52.8295	4.33069	-0.189371	0.00292107	0.192292	0.060936	hypo
9	136265132	136265918	10430860	10430878	2671233	19	787	41.4211	52.8215	3.70435	-0.165902	0.411554	0.577456	0.0595123	hypo
7	131122836	131123116	8388439	8388455	2391521	17	281	16.5294	52.8128	3.15	-0.155501	0.508766	0.664268	0.0500584	hypo
14	24093193	24093699	13860080	13860096	720995	17	507	29.8235	52.7799	3.73182	-0.167706	0.346057	0.513762	0.0539583	hypo
1	52402987	52404011	515349	515365	44117	17	1025	60.2941	52.7203	4.39956	-0.16713	0.0821426	0.249273	0.0539201	hypo
17	35792961	35794159	16057885	16057899	978506	15	1199	79.9333	52.7142	4.0698	-0.176808	0.439655	0.616463	0.0503114	hypo
8	66613964	66614399	9088368	9088384	2479470	17	436	25.6471	52.7087	4.48128	-0.188541	0.0365901	0.225132	0.0607943	hypo
17	40139273	40140292	16097743	16097765	981904	23	1020	44.3478	52.6875	3.09724	-0.212587	0.016362	0.228949	0.0928019	hypo
4	8659697	8660720	4418098	4418117	1712098	20	1024	51.2	52.663	2.7954	-0.179649	0.32234	0.501989	0.0682277	hypo
10	123154426	123154623	11306943	11306963	343660	21	198	9.42857	52.6443	3.00602	-0.272672	0.0103996	0.283071	0.108862	hypo
1	155933312	155933960	987972	987992	128135	21	649	30.9048	52.6437	3.05432	-0.173802	0.0610815	0.234883	0.0691124	hypo
1	2513875	2514280	33406	33428	1255	23	406	17.6522	-52.5805	-1.4562	0.153579	0.841253	0.687674	0.0671793	hyper
11	118759953	118761353	12190964	12190985	468977	22	1401	63.6818	-52.5539	-1.5152	0.153059	0.94053	0.787471	0.0640733	hyper
X	126550635	126551797	19295844	19295859	2790056	16	1163	72.6875	-52.5484	-3.21727	0.197279	0.494741	0.297463	0.0600677	hyper
10	49540140	49540798	10827034	10827051	268270	18	659	36.6111	-52.4779	-1.73917	0.150745	0.596921	0.446176	0.051613	hyper
9	6680536	6680975	9693229	9693245	2564663	17	440	25.8824	52.4298	3.28432	-0.266664	0.12675	0.393413	0.0864252	hypo
5	2039840	2040504	5401339	5401353	1906353	15	665	44.3333	-52.413	-2.39237	0.151756	0.648694	0.496939	0.0434308	hyper
17	9239616	9239935	15860195	15860218	957669	24	320	13.3333	52.3996	2.33056	-0.181029	0.185146	0.366175	0.0829377	hypo
2	29919965	29920220	1820526	1820547	1168431	22	256	11.6364	52.3749	2.62653	-0.23262	0.133095	0.365715	0.0977556	hypo
20	29764587	29765054	17883788	17883811	1410317	24	468	19.5	52.374	2.40839	-0.194645	0.205093	0.399738	0.0891945	hypo
10	15983190	15983462	10608180	10608198	237415	19	273	14.3684	52.3703	2.79475	-0.155342	0.444381	0.599724	0.0563583	hypo
3	130747723	130748223	3905418	3905438	1634670	21	501	23.8571	52.3634	2.80545	-0.153864	0.183084	0.336948	0.061732	hypo
2	99141003	99141257	2238382	2238401	1236034	20	255	12.75	52.3331	2.80997	-0.269079	0.000380989	0.26946	0.102736	hypo
8	80085190	80086088	9171871	9171884	2493777	14	899	64.2143	52.33	4.26567	-0.187433	0.289729	0.477162	0.0501446	hypo
17	38845147	38845438	16082923	16082938	980853	16	292	18.25	52.319	3.5004	-0.214582	0.215237	0.42982	0.0656224	hypo
12	6738687	6739099	12383049	12383073	490121	25	413	16.52	-52.2977	-1.47397	0.155816	0.894278	0.738463	0.0744852	hyper
4	185210005	185210134	5330421	5330437	1900470	17	130	7.64706	52.2958	3.13009	-0.305552	0.000914798	0.306467	0.099337	hypo
16	30379162	30379572	15316626	15316647	907129	22	411	18.6818	52.2377	2.65144	-0.151924	0.221889	0.373812	0.0639856	hypo
12	67644752	67645584	12760874	12760888	551159	15	833	55.5333	52.1911	4.07871	-0.173076	0.674848	0.847924	0.0498374	hypo
3	16885143	16885940	3247262	3247278	1516984	17	798	46.9412	52.1565	3.39945	-0.259287	0.121872	0.381159	0.0845668	hypo
19	51927591	51928266	17606802	17606824	1134511	23	676	29.3913	52.1427	2.68841	-0.231442	0.0650881	0.296531	0.102285	hypo
10	44865696	44866543	10798374	10798391	264075	18	848	47.1111	-52.0995	-2.70974	0.152037	0.516709	0.364672	0.0525338	hyper
19	3061595	3061844	17069143	17069160	1098133	18	250	13.8889	52.099	3.2237	-0.290501	0.00112176	0.291623	0.100386	hypo
5	154854	155358	5371906	5371926	1905142	21	505	24.0476	52.0951	2.59125	-0.161252	0.465784	0.627035	0.0649585	hypo
19	14007524	14008107	17224752	17224764	1105759	13	584	44.9231	52.065	7.56259	-0.199852	0.663443	0.863294	0.0499303	hypo
16	2429553	2429728	15065857	15065879	884191	23	176	7.65217	51.9829	2.51427	-0.27687	0.00105574	0.277926	0.122445	hypo
1	229969554	229970697	1444261	1444275	205342	15	1144	76.2667	51.915	5.48765	-0.179106	0.413862	0.592969	0.0516616	hypo
22	38869819	38871033	18741934	18741947	1491518	14	1215	86.7857	51.9045	3.76976	-0.177593	0.175249	0.352841	0.0479072	hypo
7	132783006	132784125	8400527	8400542	2393135	16	1120	70	51.8866	3.51698	-0.154681	0.576319	0.731	0.0476981	hypo
1	7745250	7746163	97728	97742	5112	15	914	60.9333	51.8313	4.72608	-0.219529	0.400305	0.619834	0.0634361	hypo
1	19250541	19251245	221184	221194	13764	11	705	64.0909	51.8251	8.56813	-0.238365	0.109935	0.3483	0.0505934	hypo
9	34456762	34457421	9841226	9841243	2594836	18	660	36.6667	51.7839	3.1883	-0.215692	0.12437	0.340062	0.074974	hypo
11	27506581	27507508	11608310	11608333	379681	24	928	38.6667	51.7659	2.33922	-0.192286	0.105749	0.298036	0.0891555	hypo
14	102055280	102055615	14367127	14367142	800945	16	336	21	51.7653	3.69297	-0.18221	0.340158	0.522368	0.0562414	hypo
2	207770583	207770998	2866059	2866082	1350314	24	416	17.3333	51.742	2.35405	-0.201943	0.339787	0.54173	0.0936855	hypo
3	47282710	47282888	3421180	3421203	1549556	24	179	7.45833	51.7049	2.30356	-0.185594	0.00412551	0.18972	0.086234	hypo
13	42574598	42575847	13401895	13401916	640370	22	1250	56.8182	51.7019	2.50888	-0.152214	0.341189	0.493402	0.0647918	hypo
1	233733256	233733829	1473138	1473154	208958	17	574	33.7647	51.677	3.48725	-0.15969	0.456742	0.616432	0.0526204	hypo
22	30425951	30426310	18657415	18657434	1484388	20	360	18	51.6467	3.04112	-0.222499	0.0140808	0.23658	0.086189	hypo
21	15064062	15064294	18276332	18276349	1441165	18	233	12.9444	51.6226	3.03777	-0.2387	0.00370456	0.242405	0.0832434	hypo
18	8729758	8730641	16580672	16580686	1028027	15	884	58.9333	51.601	3.60197	-0.173576	0.358325	0.531901	0.0504572	hypo
2	200864959	200865100	2817745	2817755	1343196	11	142	12.9091	51.5728	5.15489	-0.345099	0.0239246	0.369024	0.0736064	hypo
2	38602628	38602756	1876410	1876432	1177546	23	129	5.6087	51.5556	2.34332	-0.184964	0.00211698	0.187081	0.082516	hypo
17	57648855	57650268	16247405	16247422	997894	18	1414	78.5556	-51.5422	-1.71984	0.153749	0.833678	0.679929	0.0536935	hyper
9	130885851	130886287	10356260	10356279	2667540	20	437	21.85	51.5063	2.88465	-0.175847	0.285817	0.461665	0.0682819	hypo
1	161314554	161315109	1027872	1027895	133490	24	556	23.1667	51.4996	2.27363	-0.27815	0.00813923	0.28629	0.129697	hypo
7	145847761	145848563	8484985	8485001	2406161	17	803	47.2353	51.4895	3.13498	-0.153789	0.266396	0.420185	0.0507767	hypo
7	27199145	27199519	7746024	7746047	2289559	24	375	15.625	51.4847	2.28639	-0.244685	0.0978515	0.342536	0.114062	hypo
16	31033335	31033553	15326357	15326376	907574	20	219	10.95	51.472	2.71196	-0.292791	0.0189349	0.311726	0.113835	hypo
19	838963	839584	17023416	17023432	1096849	17	622	36.5882	51.4511	3.18696	-0.150166	0.473506	0.623672	0.0496165	hypo
1	11690561	11690836	145360	145380	7990	21	276	13.1429	51.4492	2.60597	-0.231667	0.0440795	0.275747	0.0945595	hypo
10	116271145	116271255	11251265	11251279	337127	15	111	7.4	51.4162	5.12484	-0.182787	0.524392	0.707179	0.0535767	hypo
4	88378580	88378917	4832978	4832994	1795252	17	338	19.8824	51.3743	4.06329	-0.173307	0.0461649	0.219472	0.0575639	hypo
2	95345969	95346215	2210007	2210027	1232880	21	247	11.7619	51.3646	2.71301	-0.295047	7.26566e-05	0.29512	0.120444	hypo
22	32474195	32474579	18677968	18677986	1486143	19	385	20.2632	51.3555	3.13533	-0.212263	0.0889353	0.301199	0.078531	hypo
19	48740642	48741253	17564849	17564865	1132191	17	612	36	51.3277	3.79871	-0.161654	0.428928	0.590582	0.0535393	hypo
21	41426634	41426955	18447360	18447384	1467873	25	322	12.88	51.3266	2.22318	-0.193407	0.0491103	0.242518	0.0942045	hypo
17	74988443	74988894	16393896	16393912	1013937	17	452	26.5882	51.3249	3.98068	-0.172057	0.219578	0.391635	0.0569893	hypo
3	50272791	50273334	3454703	3454722	1552065	20	544	27.2	51.2861	2.70143	-0.161227	0.171555	0.332782	0.0628561	hypo
5	163458018	163458336	6305942	6305956	2073014	15	319	21.2667	51.2398	4.09373	-0.165371	0.567993	0.733364	0.048411	hypo
7	697689	698879	7544972	7544987	2263460	16	1191	74.4375	-51.221	-1.55823	0.159174	0.647713	0.488538	0.0497215	hyper
12	32390894	32391094	12543571	12543595	516890	25	201	8.04	51.2045	2.09242	-0.152801	0.470545	0.623346	0.0745975	hypo
1	180230792	180231071	1135619	1135635	153901	17	280	16.4706	51.2007	3.53115	-0.210177	0.0305966	0.240774	0.0697844	hypo
X	44873257	44873400	19070556	19070579	2719758	24	144	6	51.1888	2.28034	-0.233937	0.00880415	0.242742	0.109681	hypo
2	112254160	112254689	2327530	2327547	1248287	18	530	29.4444	51.1714	4.43474	-0.158852	0.0152174	0.17407	0.0558778	hypo
3	186194288	186194600	4214736	4214757	1694327	22	313	14.2273	51.141	2.53237	-0.177704	0.240577	0.418282	0.0765153	hypo
10	62928932	62929466	10891986	10892003	282933	18	535	29.7222	-51.1224	-2.74326	0.162399	0.715643	0.553244	0.0571922	hyper
13	51584720	51584914	13459328	13459349	649789	22	195	8.86364	51.1224	2.45156	-0.211431	0.00342117	0.214852	0.0909691	hypo
16	67647517	67647708	15507049	15507060	932404	12	192	16	51.1127	4.36332	-0.3045	0.16244	0.466941	0.0714915	hypo
2	124025620	124026154	2403813	2403829	1260224	17	535	31.4706	51.0906	3.78459	-0.150061	0.188469	0.33853	0.0497103	hypo
11	95791364	95792002	12056734	12056749	444713	16	639	39.9375	51.0801	4.17628	-0.152866	0.351711	0.504576	0.0478827	hypo
12	101323816	101324426	12933136	12933150	587860	15	611	40.7333	-51.0598	-3.32453	0.154295	0.815533	0.661238	0.0453278	hyper
19	7873302	7873525	17144546	17144560	1101192	15	224	14.9333	-51.0571	-3.09758	0.209228	0.645493	0.436266	0.0614687	hyper
8	54153456	54154466	9004827	9004841	2466791	15	1011	67.4	-51.0322	-2.22114	0.177712	0.61587	0.438159	0.0522351	hyper
3	27482920	27483553	3299900	3299924	1528669	25	634	25.36	51.0248	2.18511	-0.225707	0.0128457	0.238553	0.110606	hypo
19	49887767	49888132	17583343	17583358	1132931	16	366	22.875	-51.0225	-2.50551	0.171086	0.596695	0.425609	0.0536549	hyper
22	35688751	35690080	18703236	18703253	1489172	18	1330	73.8889	51.0033	3.00244	-0.16186	0.464392	0.626252	0.0571234	hypo
9	134365646	134366249	10402826	10402845	2669956	20	604	30.2	50.9907	2.84918	-0.174622	0.253655	0.428277	0.0683579	hypo
2	23939109	23939645	1766884	1766898	1162934	15	537	35.8	50.9459	4.78589	-0.151796	0.349028	0.500824	0.0446933	hypo
4	154742982	154743282	5159050	5159071	1868141	22	301	13.6818	50.943	2.43461	-0.1603	0.237822	0.398122	0.0693143	hypo
15	92809558	92809722	14947688	14947704	874139	17	165	9.70588	50.9153	3.25661	-0.261779	0.00198663	0.263766	0.0874927	hypo
4	39698383	39698729	4587757	4587772	1745090	16	347	21.6875	50.9145	3.71177	-0.238348	0.000800424	0.239148	0.0749013	hypo
6	41940737	41941125	6797246	6797265	2129081	20	389	19.45	50.9139	3.18264	-0.235017	0.0045094	0.239527	0.0923195	hypo
17	8310739	8311490	15850061	15850078	956943	18	752	41.7778	-50.8926	-2.33791	0.153851	0.497381	0.343529	0.0543998	hyper
12	114683409	114683683	13039408	13039425	600600	18	275	15.2778	50.8845	2.95166	-0.234718	0.00970788	0.244426	0.0830296	hypo
1	8746662	8747291	108353	108368	5879	16	630	39.375	-50.8703	-3.03301	0.189595	0.717676	0.528081	0.0596324	hyper
10	93065639	93065939	11088325	11088342	313807	18	301	16.7222	50.8188	3.03942	-0.262369	0.105417	0.367786	0.0929308	hypo
6	136550808	136551291	7276781	7276800	2230173	20	484	24.2	50.8047	2.94388	-0.211589	0.0241981	0.235787	0.0832949	hypo
16	15898531	15899354	15199745	15199759	895133	15	824	54.9333	-50.7859	-2.96796	0.173351	0.621237	0.447886	0.0512006	hyper
12	49129534	49130264	12627500	12627515	532519	16	731	45.6875	50.7447	3.97745	-0.168734	0.0359333	0.204667	0.0532024	hypo
7	138617884	138618924	8435383	8435402	2399328	20	1041	52.05	50.7262	2.74807	-0.156955	0.572286	0.72924	0.0618797	hypo
14	61322599	61322944	14067443	14067465	761113	23	346	15.0435	50.7054	2.50212	-0.19691	0.00493792	0.201848	0.0893164	hypo
4	182816020	182816888	5306968	5306989	1898424	22	869	39.5	50.6941	2.56085	-0.158134	0.370469	0.528602	0.068593	hypo
1	44030683	44030889	456639	456659	35575	21	207	9.85714	50.6851	2.56959	-0.299521	0.00439231	0.303914	0.124177	hypo
14	103684266	103685199	14388815	14388837	802128	23	934	40.6087	-50.6831	-1.98658	0.182947	0.899512	0.716565	0.0830216	hyper
19	9621072	9621347	17164828	17164849	1102559	22	276	12.5455	50.6751	2.32087	-0.266312	0.0456431	0.311955	0.115616	hypo
7	139650327	139651670	8445576	8445592	2400187	17	1344	79.0588	50.6318	3.26006	-0.163394	0.38384	0.547234	0.0548607	hypo
7	61973696	61974690	7954396	7954411	2321507	16	995	62.1875	50.5845	3.90472	-0.1678	0.307646	0.475446	0.053005	hypo
3	88149831	88150216	3680919	3680936	1591795	18	386	21.4444	50.5752	3.21131	-0.265026	0.00162433	0.26665	0.0943058	hypo
17	80102407	80103141	16466737	16466752	1017380	16	735	45.9375	50.55	4.23581	-0.191419	0.254405	0.445824	0.0607027	hypo
20	62815821	62816261	18220799	18220815	1436556	17	441	25.9412	50.5225	4.30325	-0.17255	0.364106	0.536656	0.0580602	hypo
5	93572058	93572268	5898492	5898512	1998307	21	211	10.0476	50.4899	2.55743	-0.212877	0.075377	0.288254	0.0884816	hypo
8	143275399	143275748	9613039	9613054	2556863	16	350	21.875	50.4751	3.38764	-0.220113	0.365651	0.585764	0.0699205	hypo
20	23986057	23986996	17855795	17855811	1407199	17	940	55.2941	50.4699	3.20498	-0.151588	0.30124	0.452828	0.0510867	hypo
17	21276252	21276464	15966091	15966108	968311	18	213	11.8333	50.4585	3.21334	-0.152373	0.386354	0.538727	0.0546821	hypo
8	1816565	1816768	8636825	8636838	2419052	14	204	14.5714	-50.4318	-1.55252	0.163743	0.46776	0.304017	0.045374	hyper
14	21437589	21438184	13839071	13839086	718364	16	596	37.25	50.4253	3.85406	-0.164653	0.351356	0.516009	0.0522445	hypo
17	30731113	30731244	16018841	16018850	973603	10	132	13.2	50.4047	6.2401	-0.275845	0.0821114	0.357956	0.054726	hypo
1	234865356	234866518	1481882	1481897	210008	16	1163	72.6875	50.3921	3.55012	-0.157716	0.506524	0.66424	0.0500792	hypo
17	20493650	20494415	15958658	15958677	967627	20	766	38.3	50.3855	2.85148	-0.156724	0.25884	0.415564	0.0622104	hypo
6	47242337	47243747	6838842	6838855	2134229	14	1411	100.786	50.3595	3.7148	-0.157337	0.411048	0.568385	0.04374	hypo
7	7640796	7641067	7636961	7636984	2268536	24	272	11.3333	50.3577	2.19404	-0.264817	0.0175805	0.282397	0.126244	hypo
7	4237713	4238548	7597214	7597235	2265924	22	836	38	50.3224	2.53102	-0.150251	0.379837	0.530087	0.065677	hypo
1	85200067	85200339	693935	693950	79368	16	273	17.0625	50.3146	3.35457	-0.245539	0.00533579	0.250875	0.0780812	hypo
16	3107363	3108089	15076445	15076460	884593	16	727	45.4375	-50.2411	-1.60456	0.169069	0.611217	0.442149	0.0538425	hyper
20	41028645	41028827	17992205	17992229	1419494	25	183	7.32	50.2216	2.05308	-0.259504	0.00270667	0.26221	0.12918	hypo
17	9219987	9220893	15859943	15859959	957653	17	907	53.3529	50.1824	3.2007	-0.176564	0.437919	0.614483	0.0598656	hypo
9	123981855	123983123	10275396	10275412	2662172	17	1269	74.6471	50.168	3.09369	-0.150573	0.35822	0.508793	0.0510411	hypo
19	12884971	12885109	17210113	17210125	1104915	13	139	10.6923	50.1671	3.91535	-0.325011	0.0763911	0.401402	0.0842215	hypo
12	105108260	105108577	12957666	12957675	591772	10	318	31.8	50.1007	5.40136	-0.343949	0.00579998	0.349749	0.0686515	hypo
2	27117557	27117996	1797933	1797950	1165774	18	440	24.4444	50.0633	2.92975	-0.152879	0.479234	0.632114	0.0550156	hypo
17	61388657	61389140	16279266	16279281	1001452	16	484	30.25	50.0551	3.26254	-0.210397	0.369869	0.580265	0.0672562	hypo
3	196740304	196740531	4295804	4295818	1704365	15	228	15.2	50.0412	3.46173	-0.279954	0.00568493	0.285639	0.0839268	hypo
12	57847348	57847634	12710125	12710140	540497	16	287	17.9375	50.0065	3.52018	-0.231468	0.222266	0.453734	0.0741734	hypo
3	62378924	62379408	3541888	3541907	1564127	20	485	24.25	50.0063	2.77656	-0.183306	0.10195	0.285257	0.0733586	hypo
12	113479717	113479943	13029684	13029706	599460	23	227	9.86957	49.9945	2.36899	-0.153048	0.0304564	0.183505	0.0704125	hypo
X	152906927	152907392	19376806	19376823	2814570	18	466	25.8889	49.9627	2.78135	-0.155358	0.551254	0.706611	0.0559706	hypo
1	9617167	9617455	119774	119784	6470	11	289	26.2727	49.9599	4.69408	-0.20674	0.423081	0.629821	0.0455195	hypo
19	3879317	3879984	17084160	17084175	1098606	16	668	41.75	49.9215	3.4878	-0.164045	0.374743	0.538788	0.0525056	hypo
6	129353279	129353953	7235120	7235132	2222406	13	675	51.9231	49.8993	3.91791	-0.195176	0.313286	0.508462	0.050849	hypo
17	48107477	48107725	16179046	16179070	988323	25	249	9.96	49.8468	2.03286	-0.243663	0.0193966	0.26306	0.122214	hypo
16	13919950	13920131	15181743	15181762	893622	20	182	9.1	49.8173	2.97176	-0.251375	0.0109516	0.262327	0.101095	hypo
12	52022628	52023402	12655130	12655150	535169	21	775	36.9048	49.8165	2.77294	-0.200526	0.0842501	0.284776	0.0845313	hypo
22	50627611	50628005	18891951	18891974	1500113	24	395	16.4583	49.7983	2.19406	-0.2278	0.063558	0.291358	0.109721	hypo
2	131536958	131537555	2457621	2457635	1267479	15	598	39.8667	49.772	3.88545	-0.159176	0.607391	0.766567	0.0479716	hypo
7	118182342	118183039	8316584	8316597	2377699	14	698	49.8571	49.7694	5.18792	-0.164138	0.700845	0.864982	0.0461717	hypo
10	120619457	120620170	11285991	11286006	341306	16	714	44.625	49.7566	3.15399	-0.150759	0.311529	0.462288	0.0484861	hypo
3	9750226	9750854	3184867	3184887	1510572	21	629	29.9524	49.7488	2.79935	-0.172668	0.0301154	0.202783	0.0729345	hypo
14	49893801	49894095	13994345	13994364	748998	20	295	14.75	49.7139	2.8156	-0.199361	0.00143904	0.2008	0.0802723	hypo
17	81121234	81121451	16483068	16483079	1018025	12	218	18.1667	49.6355	4.40611	-0.195693	0.447477	0.64317	0.0473184	hypo
22	27835914	27836642	18634128	18634142	1481970	15	729	48.6	49.6208	3.61814	-0.17429	0.520243	0.694533	0.0526979	hypo
20	58889977	58890144	18169353	18169374	1433895	22	168	7.63636	49.6026	2.52573	-0.244667	0.353765	0.598432	0.109322	hypo
14	101068814	101069364	14356365	14356380	800188	16	551	34.4375	49.6026	3.98665	-0.193415	0.403629	0.597044	0.0623887	hypo
2	196928302	196928798	2795434	2795452	1338940	19	497	26.1579	49.6016	3.18926	-0.171784	0.174168	0.345952	0.0658024	hypo
8	9450707	9451912	8694285	8694301	2425218	17	1206	70.9412	49.5907	2.96728	-0.162836	0.200771	0.363607	0.0558082	hypo
2	98178866	98179620	2230953	2230968	1235116	16	755	47.1875	-49.535	-2.45874	0.162367	0.493436	0.331068	0.0524436	hyper
11	636817	637020	11427421	11427442	352520	22	204	9.27273	49.5274	2.36099	-0.165743	0.319721	0.485464	0.0736229	hypo
17	78355586	78356648	16440206	16440221	1016264	16	1063	66.4375	49.5158	3.41084	-0.179402	0.345855	0.525257	0.0580951	hypo
2	171363059	171364245	2663429	2663437	1310975	9	1187	131.889	49.5096	5.97895	-0.272841	0.406013	0.678854	0.0495977	hypo
9	89076103	89077162	10038846	10038861	2626932	16	1060	66.25	-49.5036	-2.49967	0.155637	0.602248	0.446611	0.0503	hyper
1	3298780	3299441	44800	44820	1746	21	662	31.5238	49.4787	2.52084	-0.167501	0.289922	0.457423	0.0710967	hypo
3	33360961	33361331	3334396	3334410	1534974	15	371	24.7333	-49.4715	-3.14354	0.197178	0.680745	0.483567	0.0598055	hyper
8	69994889	69995258	9112428	9112443	2482857	16	370	23.125	49.4469	4.26603	-0.169821	0.255763	0.425584	0.0549182	hypo
11	637321	637503	11427443	11427465	352521	23	183	7.95652	49.4104	2.36929	-0.15744	0.395338	0.552778	0.0732685	hypo
22	19892521	19892931	18558392	18558406	1475488	15	411	27.4	49.4015	4.0913	-0.171281	0.230872	0.402152	0.0520148	hypo
10	33337042	33337467	10729140	10729155	254836	16	426	26.625	49.3989	3.61146	-0.20306	0.258928	0.461987	0.0657258	hypo
13	110250509	110251200	13766823	13766835	712994	13	692	53.2308	49.3903	4.23594	-0.199255	0.472527	0.671782	0.0524458	hypo
9	75087470	75087823	9951993	9952011	2612378	19	354	18.6316	49.39	3.14069	-0.197808	0.00388874	0.201697	0.0760955	hypo
2	84880195	84880513	2157008	2157024	1226237	17	319	18.7647	49.3729	3.11489	-0.217258	0.0427956	0.260054	0.0747905	hypo
10	129971909	129972217	11370331	11370346	349471	16	309	19.3125	49.3465	3.26343	-0.18268	0.152575	0.335255	0.0592319	hypo
7	127584226	127584974	8357749	8357764	2388212	16	749	46.8125	49.3413	3.91597	-0.206821	0.125116	0.331937	0.0670661	hypo
17	44327195	44327768	16142409	16142431	985299	23	574	24.9565	49.3356	2.32104	-0.169077	0.587927	0.757004	0.0788771	hypo
16	706811	707561	15032524	15032538	883094	15	751	50.0667	49.3246	4.12258	-0.213224	0.0720529	0.285277	0.064843	hypo
18	5197462	5197954	16555651	16555663	1024524	13	493	37.9231	49.3196	4.03488	-0.253541	0.184754	0.438294	0.0668299	hypo
17	6068887	6069127	15820790	15820800	955271	11	241	21.9091	49.3193	4.75291	-0.31226	0.0967541	0.409014	0.0696454	hypo
19	39342904	39343294	17452716	17452735	1124960	20	391	19.55	49.2906	2.64037	-0.225729	0.0111343	0.236864	0.0915912	hypo
15	90935953	90936550	14933076	14933089	872372	14	598	42.7143	49.2898	4.16912	-0.15791	0.44578	0.60369	0.044852	hypo
4	849167	849708	4320253	4320269	1706243	17	542	31.8824	-49.2779	-1.50949	0.159464	0.791004	0.63154	0.0550123	hyper
2	219178479	219178614	2933127	2933146	1362409	20	136	6.8	49.2737	2.8061	-0.178413	0.00605146	0.184465	0.0724151	hypo
6	35467640	35468074	6745796	6745809	2122826	14	435	31.0714	49.2578	5.46456	-0.181772	0.0527922	0.234564	0.0516629	hypo
19	54160466	54161000	17632088	17632106	1136304	19	535	28.1579	49.2449	2.9692	-0.176597	0.0855397	0.262136	0.0681344	hypo
10	97425433	97425824	11119528	11119541	318182	14	392	28	49.2073	3.78765	-0.286654	0.0442867	0.33094	0.0815556	hypo
12	89374895	89375650	12863201	12863215	575183	15	756	50.4	49.1857	3.64838	-0.153184	0.272596	0.42578	0.0467059	hypo
17	4143439	4143683	15798169	15798191	953755	23	245	10.6522	49.1777	2.34717	-0.158487	0.00144485	0.159932	0.0740054	hypo
1	171742254	171742465	1087240	1087260	144668	21	212	10.0952	49.15	2.46199	-0.218116	0.0332516	0.251368	0.0931931	hypo
7	131532859	131533560	8391311	8391329	2391931	19	702	36.9474	49.1384	2.96872	-0.173793	0.349226	0.523019	0.0672102	hypo
17	1720718	1721753	15767817	15767833	951953	17	1036	60.9412	49.1226	3.33849	-0.151167	0.412104	0.56327	0.052337	hypo
18	31042137	31042407	16699363	16699378	1045622	16	271	16.9375	49.0965	3.3004	-0.24612	0.00241215	0.248532	0.080277	hypo
17	2830176	2830691	15783085	15783103	952741	19	516	27.1579	-49.087	-2.22279	0.17136	0.631886	0.460526	0.0663213	hyper
1	161158926	161159399	1026246	1026264	133345	19	474	24.9474	49.0601	3.12762	-0.202962	0.108368	0.31133	0.0785803	hypo
11	60914275	60914425	11784215	11784233	411197	19	151	7.94737	49.0542	2.88971	-0.245527	0.00382984	0.249357	0.0951357	hypo
11	44949831	44950050	11703272	11703287	398324	16	220	13.75	49.03	3.63877	-0.270995	0.0170862	0.288081	0.0884338	hypo
10	118501437	118502486	11267807	11267821	339342	15	1050	70	48.9865	3.51596	-0.1827	0.139781	0.322481	0.0559435	hypo
3	186359734	186360778	4216037	4216050	1694477	14	1045	74.6429	48.9791	3.72275	-0.161021	0.461284	0.622305	0.046044	hypo
17	9678137	9678929	15864745	15864760	958038	16	793	49.5625	48.9777	3.3855	-0.209398	0.590394	0.799792	0.0684411	hypo
2	10915107	10915878	1686558	1686569	1149536	12	772	64.3333	48.9283	4.46675	-0.208959	0.217302	0.426261	0.0513084	hypo
19	53422598	53423509	17622005	17622023	1135796	19	912	48	48.9248	2.78846	-0.164074	0.385331	0.549404	0.0637171	hypo
X	114260991	114261386	19258918	19258931	2778860	14	396	28.2857	48.9134	3.60953	-0.217351	0.391459	0.60881	0.0622169	hypo
9	96626029	96626592	10103444	10103455	2633846	12	564	47	48.8953	4.24236	-0.188007	0.596558	0.784565	0.0461385	hypo
X	264958	265623	18894673	18894686	2678358	14	666	47.5714	-48.858	-2.47878	0.182874	0.632139	0.449264	0.0524017	hyper
19	48498149	48498525	17560831	17560849	1132033	19	377	19.8421	-48.856	-1.54015	0.16983	0.48584	0.31601	0.0661398	hyper
1	26722973	26723864	299055	299072	19844	18	892	49.5556	48.8446	3.11825	-0.150327	0.159394	0.309721	0.0554169	hypo
19	40716693	40716951	17468487	17468509	1126051	23	259	11.2609	48.8155	2.342	-0.155684	0.00238146	0.158066	0.0733524	hypo
2	96536522	96536771	2218658	2218678	1233880	21	250	11.9048	48.7805	2.38739	-0.264335	0.0318727	0.296208	0.1138	hypo
2	64751769	64752492	2037821	2037837	1204986	17	724	42.5882	48.7742	3.38865	-0.224396	0.0309501	0.255346	0.078212	hypo
20	46029559	46029782	18035760	18035780	1423915	21	224	10.6667	48.7598	2.62852	-0.227974	0.0899231	0.317897	0.098175	hypo
1	89634097	89634702	717531	717550	84198	20	606	30.3	48.7395	2.56449	-0.15423	0.0276478	0.181877	0.0634232	hypo
9	128772238	128772565	10327043	10327062	2666108	20	328	16.4	48.72	2.59619	-0.267204	0.0231438	0.290348	0.109645	hypo
19	35510665	35510941	17407069	17407083	1121903	15	277	18.4667	48.645	3.35855	-0.261587	0.167009	0.428596	0.0806617	hypo
19	14529129	14529357	17233065	17233085	1106054	21	229	10.9048	48.6082	2.45615	-0.212358	0.0150086	0.227367	0.0917297	hypo
6	33391223	33391459	6724288	6724304	2121057	17	237	13.9412	48.6054	2.92338	-0.240662	0.0523062	0.292968	0.0841721	hypo
1	1907636	1908000	21892	21907	901	16	365	22.8125	-48.6052	-2.54648	0.151274	0.446093	0.294819	0.0497967	hyper
17	2238982	2240300	15775059	15775073	952310	15	1319	87.9333	48.5999	4.0767	-0.197157	0.425682	0.622839	0.0608643	hypo
8	56447836	56448492	9023261	9023278	2468948	18	657	36.5	48.5983	3.1412	-0.167043	0.179978	0.347021	0.0618788	hypo
X	2692138	2692584	18925558	18925576	2679920	19	447	23.5263	48.5546	2.75104	-0.163528	0.0112795	0.174807	0.0639904	hypo
20	38807014	38807378	17978032	17978049	1417185	18	365	20.2778	48.4858	2.88986	-0.172594	0.143503	0.316097	0.0640861	hypo
15	29821502	29821735	14491216	14491235	812835	20	234	11.7	48.4801	2.77308	-0.173406	0.0099528	0.183358	0.0715368	hypo
19	44003544	44004184	17500970	17500987	1128898	18	641	35.6111	48.4749	3.15763	-0.192648	0.0331491	0.225797	0.0715353	hypo
3	49239558	49240474	3442970	3442985	1551176	16	917	57.3125	-48.4581	-1.52958	0.167762	0.715574	0.547812	0.0553921	hyper
11	6630846	6631836	11486310	11486326	357647	17	991	58.2941	48.4407	3.2122	-0.218869	0.275965	0.494834	0.0769982	hypo
15	89662293	89663190	14918860	14918875	871357	16	898	56.125	48.4305	3.79359	-0.173017	0.431649	0.604666	0.0578588	hypo
4	41360258	41360367	4602976	4602989	1746596	14	110	7.85714	48.3945	5.74291	-0.171962	0.0666899	0.238652	0.0497468	hypo
1	108830201	108831075	813191	813209	104937	19	875	46.0526	48.3858	2.76054	-0.194227	0.279041	0.473268	0.0763329	hypo
9	97038525	97038824	10106926	10106939	2634256	14	300	21.4286	48.3721	4.58632	-0.238942	0.0494094	0.288352	0.0691554	hypo
2	241316168	241316311	3117686	3117703	1382939	18	144	8	48.3689	2.80949	-0.280986	0.00152208	0.282508	0.104571	hypo
4	178953718	178954236	5282647	5282668	1894470	22	519	23.5909	-48.3648	-1.50914	0.155828	0.454832	0.299004	0.0708576	hyper
19	14207527	14207750	17228005	17228019	1105870	15	224	14.9333	48.3571	3.74037	-0.268533	0.0175886	0.286121	0.0832968	hypo
1	156920738	156921087	999857	999880	128910	24	350	14.5833	48.3477	2.04502	-0.19031	0.225584	0.415894	0.0944672	hypo
8	133296513	133296846	9511707	9511722	2548715	16	334	20.875	48.3251	3.81655	-0.200003	0.00474913	0.204752	0.0662192	hypo
14	105526741	105526977	14415807	14415828	803421	22	237	10.7727	48.3208	2.44359	-0.156987	0.0071937	0.16418	0.0714746	hypo
4	90127282	90127771	4842218	4842234	1797170	17	490	28.8235	48.32	3.26494	-0.253148	0.0158286	0.268976	0.0888333	hypo
X	806800	807642	18903257	18903275	2678735	19	843	44.3684	48.313	2.74005	-0.182821	0.228074	0.410895	0.0719019	hypo
20	12129335	12129552	17775502	17775516	1395378	15	218	14.5333	-48.3073	-3.13084	0.159705	0.337167	0.177462	0.0495911	hyper
16	79600409	79600920	15611715	15611728	943131	14	512	36.5714	48.2935	3.66903	-0.311547	0.0114069	0.322954	0.0905763	hypo
11	44862960	44863802	11702396	11702409	398257	14	843	60.2143	-48.2903	-3.36029	0.162613	0.632817	0.470204	0.0471477	hyper
5	76819196	76819633	5809694	5809711	1980039	18	438	24.3333	48.2899	3.23054	-0.196482	0.000561561	0.197043	0.0732206	hypo
12	6928578	6929032	12385901	12385918	490255	18	455	25.2778	48.2861	3.13325	-0.197277	0.00366242	0.200939	0.0735404	hypo
19	43534262	43534543	17496237	17496252	1128495	16	282	17.625	48.2451	3.44092	-0.157917	0.494904	0.652821	0.0523714	hypo
7	94656773	94657160	8159351	8159374	2353961	24	388	16.1667	48.2103	2.06451	-0.183158	0.363887	0.547045	0.0911847	hypo
5	115815538	115815851	6005892	6005911	2023168	20	314	15.7	48.1797	2.68618	-0.16791	0.306285	0.474195	0.0696692	hypo
4	39460328	39460765	4585586	4585597	1744867	12	438	36.5	48.1643	5.02724	-0.175182	0.610758	0.78594	0.0436404	hypo
19	35644145	35644463	17408993	17409013	1121987	21	319	15.1905	48.1089	2.51512	-0.219076	0.00258656	0.221662	0.0955517	hypo
10	128069875	128070365	11351599	11351616	347903	18	491	27.2778	48.0824	3.34303	-0.16929	0.299337	0.468627	0.0633973	hypo
14	23300480	23301154	13853708	13853722	720200	15	675	45	48.0807	3.93919	-0.237202	0.00583439	0.243037	0.0739626	hypo
3	185824752	185824845	4211219	4211229	1694004	11	94	8.54545	48.0682	4.6189	-0.337688	0.00950544	0.347193	0.0772721	hypo
7	155306084	155306990	8564735	8564755	2414850	21	907	43.1905	48.0639	2.51044	-0.170934	0.369876	0.540811	0.0746844	hypo
9	128912769	128913727	10329153	10329172	2666197	20	959	47.95	47.9707	2.80948	-0.160661	0.256948	0.41761	0.0669864	hypo
18	53313275	53313544	16823923	16823939	1069414	17	270	15.8824	-47.9707	-2.77044	0.159887	0.451401	0.291514	0.0566612	hyper
5	173887527	173887812	6380874	6380885	2083358	12	286	23.8333	47.9577	5.3866	-0.216892	0.160832	0.377724	0.0543216	hypo
5	140664849	140665146	6159891	6159909	2049358	19	298	15.6842	47.9507	2.9712	-0.267715	0.000856999	0.268572	0.106651	hypo
X	134549990	134550711	19320918	19320936	2797636	19	722	38	47.945	3.65183	-0.172889	0.010918	0.183807	0.0685137	hypo
10	102230619	102230752	11160736	11160754	322752	19	134	7.05263	47.9106	2.61036	-0.24934	0.00563111	0.254971	0.0988949	hypo
17	45896059	45896219	16160125	16160144	986533	20	161	8.05	47.9039	2.56958	-0.221343	0.0184052	0.239748	0.0922973	hypo
19	46715673	46716240	17535803	17535823	1130876	21	568	27.0476	47.9001	2.51986	-0.271856	0.00579847	0.277655	0.11917	hypo
7	2354112	2354422	7575295	7575314	2264471	20	311	15.55	47.8874	2.73654	-0.162344	0.000631173	0.162975	0.067823	hypo
6	110414919	110415754	7140362	7140373	2201604	12	836	69.6667	47.8823	4.06338	-0.175382	0.427359	0.602742	0.0439534	hypo
7	157613217	157613444	8593165	8593188	2416624	24	228	9.5	47.8618	2.21562	-0.184336	0.430929	0.615264	0.0923961	hypo
17	5122373	5122820	15811834	15811850	954458	17	448	26.3529	47.8544	3.56364	-0.158883	0.0942377	0.25312	0.0564434	hypo
6	13328669	13329134	6568435	6568451	2101759	17	466	27.4118	47.8078	3.27772	-0.240537	0.0104848	0.251022	0.085555	hypo
7	56244836	56245661	7935190	7935202	2319248	13	826	63.5385	47.7992	3.81347	-0.21946	0.388628	0.608087	0.0596867	hypo
12	125049325	125049737	13147676	13147689	609107	14	413	29.5	47.7957	4.01205	-0.197118	0.455794	0.652912	0.0577384	hypo
10	87503598	87504370	11056431	11056445	307747	15	773	51.5333	47.7631	4.22904	-0.179919	0.412512	0.592431	0.0564926	hypo
15	52022755	52023129	14639817	14639826	834942	10	375	37.5	47.7565	5.15991	-0.22612	0.209999	0.436119	0.0473485	hypo
13	40610813	40612040	13388578	13388591	638388	14	1228	87.7143	-47.7496	-3.03451	0.165404	0.705166	0.539762	0.0484959	hyper
22	50326388	50326729	18886758	18886771	1499926	14	342	24.4286	47.7407	3.68308	-0.287873	0.173048	0.46092	0.0843581	hypo
10	47762149	47762383	10816767	10816783	266712	17	235	13.8235	47.74	3.31776	-0.162777	0.46326	0.626037	0.0579024	hypo
1	58700130	58700416	559528	559542	50407	15	287	19.1333	47.7291	5.20744	-0.175526	0.170159	0.345685	0.0553915	hypo
16	1733442	1733857	15053073	15053092	883718	20	416	20.8	-47.6779	-1.71733	0.200684	0.932841	0.732156	0.0841835	hyper
9	126296042	126297089	10297696	10297714	2664225	19	1048	55.1579	47.6348	2.86432	-0.164115	0.399834	0.563949	0.065505	hypo
1	46182479	46183638	475703	475717	37628	15	1160	77.3333	47.5676	3.58147	-0.153267	0.301606	0.454872	0.0484118	hypo
19	13850391	13850534	17222269	17222281	1105646	13	144	11.0769	47.5548	3.74054	-0.228201	0.144346	0.372547	0.0624025	hypo
17	75589353	75589643	16402732	16402754	1014332	23	291	12.6522	47.554	2.14948	-0.218549	0.0434061	0.261955	0.105736	hypo
9	136744852	136745492	10440227	10440244	2671516	18	641	35.6111	47.4965	2.80181	-0.158654	0.371507	0.530161	0.0601304	hypo
8	8892110	8892378	8689306	8689316	2424727	11	269	24.4545	47.4774	5.17119	-0.275154	0.21463	0.489784	0.0637502	hypo
1	200041579	200042144	1232665	1232686	175680	22	566	25.7273	47.4612	2.31895	-0.183775	0.32889	0.512665	0.0851863	hypo
3	51941972	51942207	3467949	3467965	1553709	17	236	13.8824	47.4468	3.22245	-0.241651	0.00568073	0.247332	0.087017	hypo
9	34379085	34379814	9840711	9840731	2594757	21	730	34.7619	47.4439	2.39843	-0.188738	0.164721	0.353459	0.0835987	hypo
4	103722708	103723034	4905324	4905338	1812180	15	327	21.8	-47.4392	-2.80395	0.196696	0.800518	0.603822	0.0621966	hyper
15	70852316	70853599	14778929	14778944	853485	16	1284	80.25	47.4318	3.33639	-0.20284	0.114857	0.317697	0.068421	hypo
9	33751408	33751879	9834676	9834687	2594200	12	472	39.3333	47.4027	4.45751	-0.234245	0.533812	0.768057	0.0592835	hypo
14	63852077	63852589	14082814	14082831	763745	18	513	28.5	47.3994	2.82733	-0.178054	0.482152	0.660206	0.0675143	hypo
12	48955834	48956549	12625043	12625055	532375	13	716	55.0769	47.3957	6.90119	-0.182	0.180526	0.362526	0.0499251	hypo
7	68646073	68647167	8001917	8001936	2327469	20	1095	54.75	47.39	2.68756	-0.156273	0.362506	0.518779	0.065989	hypo
5	61333809	61334116	5726604	5726624	1965083	21	308	14.6667	47.3256	2.32498	-0.253454	0.00572372	0.259177	0.112466	hypo
19	53564262	53564575	17623695	17623703	1135893	9	314	34.8889	-47.3081	-5.14947	0.262155	0.837574	0.575418	0.0498745	hyper
1	109984276	109984677	823811	823829	105980	19	402	21.1579	47.2941	2.65263	-0.193775	0.0165919	0.210367	0.0778474	hypo
2	61854961	61855595	2019617	2019633	1201940	17	635	37.3529	47.2937	3.33533	-0.156862	0.161452	0.318314	0.0563925	hypo
5	181243247	181243662	6460568	6460590	2089340	23	416	18.087	47.2848	2.17778	-0.221024	0.00115338	0.222177	0.10751	hypo
1	212606452	212607109	1327703	1327724	187864	22	658	29.9091	47.2754	2.35189	-0.169211	0.00499178	0.174203	0.0787679	hypo
17	44009803	44010249	16138228	16138246	985066	19	447	23.5263	47.2437	2.72105	-0.15659	0.496483	0.653072	0.0629126	hypo
4	99560775	99561167	4885211	4885225	1807537	15	393	26.2	47.2092	3.21506	-0.171018	0.607602	0.77862	0.0543314	hypo
9	42327143	42328256	9890571	9890583	2601047	13	1114	85.6923	47.1821	4.54503	-0.160874	0.474877	0.635751	0.0443253	hypo
15	65531641	65532025	14736330	14736344	848525	15	385	25.6667	47.178	3.48303	-0.168802	0.548344	0.717147	0.0536698	hypo
9	66267868	66267981	9908722	9908734	2604361	13	114	8.76923	47.1721	3.75295	-0.206364	0.672564	0.878928	0.0568274	hypo
15	45200286	45200599	14600572	14600590	827720	19	314	16.5263	47.1565	2.6415	-0.205706	0.00720477	0.212911	0.0828851	hypo
4	186917917	186919277	5346269	5346286	1901988	18	1361	75.6111	47.1253	3.48717	-0.161784	0.663979	0.825763	0.0619294	hypo
9	133875504	133876090	10395261	10395280	2669639	20	587	29.35	47.1203	2.5026	-0.161906	0.355644	0.51755	0.0687205	hypo
13	18237283	18238081	13232175	13232185	616076	11	799	72.6364	47.1181	5.45382	-0.196448	0.32032	0.516768	0.0458656	hypo
1	28328467	28328595	316713	316725	21175	13	129	9.92308	47.0964	4.49084	-0.188895	0.482205	0.671099	0.0520207	hypo
22	29031720	29032044	18643136	18643146	1483165	11	325	29.5455	47.0678	5.08906	-0.236508	0.179352	0.41586	0.0554378	hypo
9	134868095	134868756	10410074	10410089	2670299	16	662	41.375	47.0595	3.56927	-0.185767	0.302732	0.4885	0.0631428	hypo
22	28679924	28680410	18639558	18639575	1482858	18	487	27.0556	47.0559	4.00187	-0.174416	0.310783	0.485199	0.0665698	hypo
10	102394941	102395162	11162260	11162270	322898	11	222	20.1818	47.0544	4.44173	-0.338107	0.00576125	0.343869	0.0790629	hypo
14	103103502	103103796	14381017	14381037	801704	21	295	14.0476	47.0525	2.5361	-0.184728	0.128251	0.312979	0.082443	hypo
3	45634252	45635185	3408131	3408145	1547952	15	934	62.2667	-47.04	-1.77685	0.173932	0.760196	0.586264	0.0554772	hyper
2	73233632	73233849	2096865	2096884	1213589	20	218	10.9	47.0249	2.5162	-0.201681	0.00999229	0.211674	0.0857765	hypo
4	99950274	99950558	4887449	4887468	1807962	20	285	14.25	47.009	2.59067	-0.241642	0.00202663	0.243669	0.102907	hypo
5	178154065	178154510	6421446	6421461	2087023	16	446	27.875	46.9672	3.85567	-0.204238	0.130386	0.334623	0.0695869	hypo
11	66678844	66679093	11855909	11855920	415605	12	250	20.8333	46.9386	4.16418	-0.209499	0.408169	0.617668	0.053559	hypo
16	535310	535641	15028502	15028514	882988	13	332	25.5385	46.927	5.26008	-0.21043	0.410598	0.621028	0.0582944	hypo
6	82363855	82364115	6995416	6995434	2171133	19	261	13.7368	46.9143	2.63334	-0.245594	0.00263649	0.24823	0.0994055	hypo
4	186346355	186347065	5340575	5340587	1901516	13	711	54.6923	46.9042	3.76716	-0.164971	0.421755	0.586726	0.0457236	hypo
9	115315119	115316128	10222062	10222078	2653055	17	1010	59.4118	-46.8925	-2.58303	0.155702	0.61622	0.460518	0.0564468	hyper
14	92794696	92795189	14283154	14283168	792809	15	494	32.9333	46.8581	4.45075	-0.179728	0.0649929	0.244721	0.0575336	hypo
18	5296946	5297096	16556171	16556186	1024630	16	151	9.4375	46.8471	3.04464	-0.252306	0.0510033	0.30331	0.0861586	hypo
5	181205796	181206268	6459876	6459891	2089322	16	473	29.5625	46.8453	3.37993	-0.189238	0.248154	0.437392	0.0647137	hypo
2	98087397	98087629	2230251	2230264	1235030	14	233	16.6429	-46.8444	-1.54562	0.159954	0.336067	0.176113	0.0478041	hyper
13	26760951	26761222	13299697	13299712	624105	16	272	17	46.8317	3.053	-0.226389	0.14703	0.373419	0.0773458	hypo
19	53328755	53329323	17621055	17621077	1135718	23	569	24.7391	46.8258	2.0706	-0.150055	0.486088	0.636143	0.0737047	hypo
7	22854589	22854841	7715071	7715088	2285214	18	253	14.0556	46.8158	2.73342	-0.301349	0.00144862	0.302798	0.115864	hypo
5	475302	475650	5377284	5377298	1905345	15	349	23.2667	46.7637	3.63419	-0.183084	0.184766	0.36785	0.0587264	hypo
7	156120354	156120915	8575363	8575383	2415445	21	562	26.7619	46.7589	2.34379	-0.154007	0.290889	0.444896	0.0691517	hypo
10	6218450	6218904	10525884	10525899	228662	16	455	28.4375	46.7264	3.98104	-0.160356	0.131158	0.291514	0.0549089	hypo
11	134343516	134344218	12311243	12311262	483744	20	703	35.15	46.7189	2.4557	-0.1652	0.306422	0.471622	0.0707116	hypo
1	197919174	197919716	1222611	1222627	173322	17	543	31.9412	46.6764	3.50944	-0.187822	0.113389	0.30121	0.068419	hypo
4	48268406	48269362	4636504	4636522	1754238	19	957	50.3684	46.6581	2.61626	-0.167975	0.457171	0.625146	0.0683452	hypo
12	65823483	65823855	12750858	12750878	549165	21	373	17.7619	46.6546	2.42287	-0.178327	0.00183849	0.180165	0.0802609	hypo
10	130583345	130583907	11376493	11376509	350007	17	563	33.1176	46.63	3.16914	-0.158428	0.159912	0.318339	0.0579773	hypo
10	117131607	117131799	11257828	11257844	337964	17	193	11.3529	46.6155	3.34333	-0.190552	0.276937	0.467489	0.0696822	hypo
19	677691	678247	17019940	17019957	1096755	18	557	30.9444	46.6066	2.85202	-0.193014	0.0366123	0.229626	0.07455	hypo
19	11214972	11215305	17188621	17188635	1103611	15	334	22.2667	-46.5706	-1.53789	0.191366	0.920582	0.729216	0.0616374	hyper
4	127966538	127967077	5021543	5021552	1838933	10	540	54	-46.5581	-4.14922	0.269178	0.738896	0.469718	0.0578201	hyper
2	221570430	221570820	2949645	2949665	1364834	21	391	18.619	46.5245	2.31104	-0.179893	0.248364	0.428257	0.0811957	hypo
14	103252830	103253244	14382957	14382967	801818	11	415	37.7273	46.5206	4.32837	-0.194458	0.49992	0.694378	0.0459922	hypo
17	80415776	80416064	16471646	16471665	1017569	20	289	14.45	46.4599	2.668	-0.154297	0.0770489	0.231345	0.0664213	hypo
1	228486996	228487266	1432674	1432694	204021	21	271	12.9048	46.3559	2.35412	-0.237574	0.000765722	0.23834	0.107715	hypo
1	181314569	181315599	1143475	1143489	154975	15	1031	68.7333	46.3513	3.80331	-0.169631	0.184855	0.354486	0.0549095	hypo
17	17032170	17032560	15924134	15924146	964875	13	391	30.0769	46.3485	3.68599	-0.216414	0.382415	0.598829	0.0607002	hypo
6	137494212	137494799	7283017	7283037	2231157	21	588	28	46.3235	2.40164	-0.178191	0.184471	0.362662	0.0807799	hypo
3	48447068	48447454	3433321	3433336	1550547	16	387	24.1875	46.3213	3.37236	-0.259803	0.00748	0.267283	0.0897397	hypo
8	123073310	123073639	9436190	9436202	2538884	13	330	25.3846	46.1714	4.54205	-0.158777	0.0702398	0.229016	0.0447015	hypo
16	85553687	85553985	15670401	15670418	948038	18	299	16.6111	46.1712	2.75285	-0.183753	0.00530975	0.189063	0.0716366	hypo
2	130180357	130180612	2445823	2445835	1266348	13	256	19.6923	46.1567	4.66354	-0.179223	0.162207	0.34143	0.0504794	hypo
5	176544173	176544599	6402963	6402977	2085797	15	427	28.4667	46.1511	4.37134	-0.164479	0.493419	0.657898	0.0535019	hypo
9	96875864	96876156	10105403	10105419	2634103	17	293	17.2353	46.149	3.67615	-0.188389	0.0158188	0.204208	0.0694181	hypo
3	14402915	14403169	3229250	3229271	1514553	22	255	11.5909	46.1256	2.1753	-0.188167	0.00104109	0.189208	0.0897708	hypo
10	97412946	97413847	11119363	11119379	318174	17	902	53.0588	46.1049	3.03977	-0.156737	0.378542	0.53528	0.0577929	hypo
2	221573801	221574152	2949777	2949800	1364835	24	352	14.6667	46.0907	1.93808	-0.158817	0.0131521	0.171969	0.082698	hypo
16	3045386	3045694	15075346	15075363	884553	18	309	17.1667	46.0895	2.98443	-0.193783	0.0673903	0.261173	0.0756807	hypo
11	1390092	1390150	11440811	11440826	352990	16	59	3.6875	46.0848	3.12046	-0.163213	0.289503	0.452716	0.0566652	hypo
12	98516440	98516750	12916983	12916998	584882	16	311	19.4375	46.0681	3.27175	-0.220469	0.000927716	0.221397	0.0765717	hypo
1	231420883	231421245	1456994	1457010	206650	17	363	21.3529	46.0667	3.22834	-0.210094	0.00181812	0.211912	0.0775309	hypo
16	27203263	27203612	15283884	15283906	904939	23	350	15.2174	46.0187	2.08773	-0.166769	0.062951	0.22972	0.0833491	hypo
3	179260976	179261224	4161970	4161989	1687580	20	249	12.45	46.0082	2.48566	-0.206501	0.381529	0.58803	0.0897729	hypo
6	148440811	148441916	7344705	7344716	2242848	12	1106	92.1667	46.002	4.16011	-0.182063	0.378243	0.560306	0.0474926	hypo
10	109923974	109924620	11208804	11208817	330768	14	647	46.2143	-45.9964	-1.71067	0.166463	0.687432	0.520968	0.050686	hyper
9	99820108	99820278	10126914	10126937	2637009	24	171	7.125	45.8897	1.92042	-0.171296	0.00414029	0.175436	0.0895865	hypo
4	56977606	56977843	4678806	4678822	1761004	17	238	14	45.8576	3.09558	-0.199228	0.00436631	0.203594	0.0738562	hypo
14	35122785	35123350	13922654	13922672	732866	19	566	29.7895	45.8201	2.63856	-0.232587	0.0167151	0.249302	0.0964459	hypo
3	57693413	57693884	3512460	3512477	1559339	18	472	26.2222	45.8094	2.89967	-0.193769	0.101044	0.294814	0.0761382	hypo
12	130446003	130446974	13191937	13191952	613987	16	972	60.75	45.7817	3.15199	-0.153461	0.194934	0.348395	0.0536321	hypo
7	67729508	67730139	7995171	7995183	2326582	13	632	48.6154	45.7724	3.68257	-0.178171	0.199509	0.37768	0.0505981	hypo
16	89061049	89061668	15723995	15724010	950313	16	620	38.75	45.7675	3.03645	-0.175345	0.228507	0.403852	0.0612994	hypo
13	20117907	20118174	13244861	13244873	617852	13	268	20.6154	45.761	4.03479	-0.181833	0.493854	0.675687	0.0517009	hypo
6	57172899	57173219	6888065	6888077	2145202	13	321	24.6923	45.7465	3.99279	-0.196822	0.016831	0.213653	0.0559318	hypo
14	24113446	24113858	13860313	13860329	721014	17	413	24.2941	45.7387	2.75643	-0.194208	0.0158661	0.210074	0.0721797	hypo
11	83071960	83072213	11995785	11995801	430815	17	254	14.9412	45.7139	3.18913	-0.190364	0.00114128	0.191505	0.0707869	hypo
12	120534999	120535666	13089411	13089425	605927	15	668	44.5333	45.7128	3.58036	-0.160191	0.0567007	0.216891	0.0525591	hypo
20	57708817	57709041	18155700	18155720	1433044	21	225	10.7143	45.6874	2.25006	-0.153149	0.00327021	0.156419	0.0703939	hypo
16	77723071	77723858	15595751	15595764	941529	14	788	56.2857	45.6757	3.80866	-0.192486	0.289784	0.48227	0.0590011	hypo
20	38927454	38928292	17979270	17979283	1417280	14	839	59.9286	45.6443	3.7347	-0.243761	0.104014	0.347775	0.0747833	hypo
11	66864777	66865291	11858297	11858311	415760	15	515	34.3333	-45.6272	-1.48025	0.222163	0.840156	0.617994	0.073033	hyper
2	24971115	24971524	1775735	1775753	1163901	19	410	21.5789	45.6117	2.66787	-0.197991	0.00312226	0.201113	0.082475	hypo
18	57737817	57738516	16848749	16848761	1074170	13	700	53.8462	45.6103	4.87622	-0.167676	0.47073	0.638406	0.0477163	hypo
10	51074616	51074847	10836341	10836361	269857	21	232	11.0476	45.6065	2.25977	-0.15794	0.0374456	0.195386	0.0727252	hypo
20	62159490	62160022	18207005	18207022	1436247	18	533	29.6111	45.5654	3.03133	-0.155581	0.368767	0.524348	0.0615015	hypo
15	75453361	75453775	14815868	14815880	857808	13	415	31.9231	45.556	3.56217	-0.3238	0.00588704	0.329688	0.0924008	hypo
1	228464588	228464826	1432380	1432400	204003	21	239	11.381	45.5503	2.50671	-0.159117	0.0876837	0.2468	0.0734319	hypo
20	325041	325319	17688183	17688201	1383833	19	279	14.6842	45.5256	2.55612	-0.159648	0.00138117	0.161029	0.0666287	hypo
2	130693062	130693325	2449379	2449394	1266744	16	264	16.5	45.521	3.20089	-0.289068	0.0495085	0.338577	0.101682	hypo
19	32391545	32392854	17373980	17373994	1119346	15	1310	87.3333	-45.4771	-2.96444	0.158465	0.810324	0.651859	0.0522675	hyper
5	173292607	173293391	6375833	6375846	2082840	14	785	56.0714	45.4217	3.68675	-0.18658	0.353433	0.540014	0.0574741	hypo
1	38474801	38475480	408338	408353	30415	16	680	42.5	45.4034	3.25478	-0.172952	0.390387	0.563339	0.0609479	hypo
2	86721206	86721561	2174311	2174323	1227889	13	356	27.3846	45.3894	4.4705	-0.227284	0.00129832	0.228582	0.0650964	hypo
19	893493	893792	17024714	17024729	1096877	16	300	18.75	45.3692	3.39201	-0.212891	0.236825	0.449717	0.0750806	hypo
5	134226258	134226523	6107556	6107575	2043118	20	266	13.3	45.355	2.37023	-0.289885	0.0014343	0.291319	0.127829	hypo
13	44373768	44373902	13412107	13412120	642272	14	135	9.64286	45.3418	3.50999	-0.177631	0.441275	0.618906	0.054848	hypo
6	43274962	43275180	6811442	6811457	2130199	16	219	13.6875	45.3392	3.62117	-0.152121	0.252933	0.405054	0.0536829	hypo
10	80145560	80146689	11014422	11014436	299944	15	1130	75.3333	45.3376	3.61948	-0.151345	0.32737	0.478715	0.05005	hypo
12	123601437	123601758	13128391	13128407	608122	17	322	18.9412	45.3372	3.34234	-0.181639	0.0448758	0.226515	0.0680901	hypo
7	131581333	131582118	8391916	8391930	2391963	15	786	52.4	45.3256	3.20142	-0.152572	0.410813	0.563385	0.050492	hypo
1	107965698	107966178	808935	808949	104154	15	481	32.0667	45.2883	3.46151	-0.209981	0.0814083	0.291389	0.0695556	hypo
19	10915571	10916259	17183801	17183813	1103436	13	689	53	45.2708	4.29917	-0.215172	0.391638	0.606811	0.0615733	hypo
18	12376064	12376256	16611148	16611160	1031393	13	193	14.8462	45.2669	4.102	-0.153745	0.201082	0.354827	0.044157	hypo
1	235932486	235933600	1492389	1492402	210940	14	1115	79.6429	45.2588	3.32531	-0.198434	0.322589	0.521023	0.0613701	hypo
20	62875566	62875987	18222077	18222096	1436581	20	422	21.1	45.2242	2.32309	-0.160296	0.383088	0.543383	0.0708893	hypo
5	88387562	88388323	5874459	5874471	1992503	13	762	58.6154	45.2239	3.55508	-0.15188	0.395155	0.547035	0.0436585	hypo
5	16466690	16467238	5502030	5502046	1920513	17	549	32.2941	-45.1949	-1.59594	0.173713	0.557501	0.383788	0.0653418	hyper
20	16530211	16530618	17800087	17800101	1400063	15	408	27.2	45.1696	3.05885	-0.164794	0.470451	0.635245	0.0547252	hypo
16	14636186	14636964	15188226	15188238	894261	13	779	59.9231	45.1357	4.08743	-0.175947	0.348663	0.524611	0.0506764	hypo
2	119223344	119223565	2369036	2369045	1255516	10	222	22.2	45.1121	6.46984	-0.283217	0.204464	0.487681	0.0627387	hypo
2	173076431	173076677	2675444	2675459	1312710	16	247	15.4375	45.1013	3.34295	-0.177331	0.00387097	0.181202	0.0631046	hypo
12	63843421	63843655	12737811	12737823	547110	13	235	18.0769	45.0755	3.99102	-0.248638	0.216901	0.465539	0.0718835	hypo
18	5891787	5892337	16559666	16559686	1025259	21	551	26.2381	45.0692	2.33209	-0.155859	0.407076	0.562935	0.0726564	hypo
10	103966264	103966403	11178736	11178749	324230	14	140	10	45.0612	4.03675	-0.159152	0.455708	0.61486	0.0494433	hypo
2	4733116	4733395	1634688	1634702	1143841	15	280	18.6667	-45.0521	-2.84118	0.156557	0.474203	0.317646	0.0521481	hyper
16	4299466	4300121	15092891	15092908	885450	18	656	36.4444	45.0507	2.68664	-0.179181	0.196215	0.375396	0.0715807	hypo
6	166955211	166955373	7491463	7491486	2260235	24	163	6.79167	-45.0399	-1.52385	0.165845	0.635812	0.469967	0.0883061	hyper
7	510941	511246	7541628	7541640	2263340	13	306	23.5385	45.0293	4.91552	-0.160012	0.707759	0.867771	0.0461955	hypo
10	11758793	11759307	10566742	10566754	233951	13	515	39.6154	45.0169	3.76999	-0.169498	0.366378	0.535876	0.0489493	hypo
5	148825710	148826261	6214602	6214622	2057882	21	552	26.2857	45.0127	2.30709	-0.167816	0.0206308	0.188447	0.0783342	hypo
4	1898936	1899927	4337945	4337959	1706968	15	992	66.1333	44.9749	3.13046	-0.167188	0.303102	0.470289	0.0557603	hypo
X	9707270	9708038	18952227	18952240	2686533	14	769	54.9286	44.9584	3.28459	-0.205573	0.555407	0.76098	0.0640152	hypo
4	6564953	6565661	4389739	4389752	1710690	14	709	50.6429	44.9339	4.14565	-0.152353	0.303968	0.456321	0.0473551	hypo
17	8388293	8388885	15851073	15851089	956999	17	593	34.8824	-44.9213	-2.51056	0.178274	0.574246	0.395972	0.0674657	hyper
14	79600603	79601329	14202348	14202361	779103	14	727	51.9286	-44.9178	-2.96867	0.153456	0.376969	0.223513	0.0478535	hyper
2	230670509	230671261	3004577	3004586	1374446	10	753	75.3	44.9002	4.56433	-0.236462	0.50803	0.744492	0.0526642	hypo
3	186783626	186783906	4219534	4219547	1694878	14	281	20.0714	44.8813	3.513	-0.284478	0.0180622	0.30254	0.0886184	hypo
14	34140020	34140688	13914074	13914086	731922	13	669	51.4615	44.8602	3.49894	-0.161417	0.461103	0.62252	0.0467768	hypo
17	38869503	38869701	16083365	16083379	980864	15	199	13.2667	44.8239	3.54037	-0.226661	0.000793443	0.227455	0.0756647	hypo
17	43020931	43021338	16127854	16127867	984315	14	408	29.1429	44.799	4.65111	-0.175699	0.0993322	0.275031	0.0549071	hypo
19	27794671	27795140	17338239	17338252	1115144	14	470	33.5714	44.76	4.53872	-0.225351	0.137388	0.36274	0.0704852	hypo
11	77137007	77137964	11962337	11962353	424420	17	958	56.3529	44.7427	3.17494	-0.15684	0.435062	0.591902	0.0595831	hypo
22	47550764	47551554	18849517	18849536	1497963	20	791	39.55	44.7375	2.34817	-0.164795	0.103892	0.268687	0.0736724	hypo
7	56032707	56033668	7933250	7933261	2319059	12	962	80.1667	44.734	5.58061	-0.168094	0.49595	0.664044	0.0450916	hypo
1	32151183	32152201	353179	353189	24566	11	1019	92.6364	44.7314	4.7507	-0.187162	0.529483	0.716644	0.0460253	hypo
1	155193798	155194075	979787	979807	127530	21	278	13.2381	44.721	2.25864	-0.213603	0.023965	0.237568	0.100303	hypo
8	28093095	28093520	8834546	8834568	2442760	23	426	18.5217	44.7209	2.01418	-0.181985	0.0547391	0.236724	0.0936256	hypo
13	52777512	52778397	13468484	13468498	650942	15	886	59.0667	44.7048	3.22098	-0.151081	0.241423	0.392504	0.0507388	hypo
19	31213342	31214348	17364704	17364718	1118282	15	1007	67.1333	44.6624	3.95074	-0.150784	0.288555	0.439338	0.0506411	hypo
8	38663344	38664424	8903230	8903240	2453584	11	1081	98.2727	-44.6621	-3.85669	0.182433	0.477994	0.295562	0.0449279	hyper
17	43170005	43170262	16129440	16129457	984456	18	258	14.3333	44.6608	2.61772	-0.188816	0.00268487	0.191501	0.0761096	hypo
8	76682904	76683244	9154057	9154077	2489978	21	341	16.2381	44.6529	2.17093	-0.172235	0.017005	0.18924	0.0810038	hypo
X	72308865	72309146	19150481	19150494	2741028	14	282	20.1429	44.6449	3.3173	-0.31117	0.0252454	0.336415	0.0975785	hypo
19	35041377	35041848	17401686	17401703	1121557	18	472	26.2222	44.6096	2.86769	-0.154669	0.282844	0.437514	0.0624084	hypo
X	75746385	75746980	19160255	19160269	2744043	15	596	39.7333	44.5411	3.07067	-0.232918	0.211569	0.444487	0.0784376	hypo
10	86710762	86711035	11050679	11050694	307038	16	274	17.125	44.5245	3.1997	-0.160197	0.371254	0.531451	0.0575343	hypo
3	132032760	132033151	3911314	3911323	1636121	10	392	39.2	44.522	4.54371	-0.221265	0.500359	0.721624	0.0496978	hypo
17	37048207	37048881	16067822	16067833	979532	12	675	56.25	44.5159	4.75614	-0.17097	0.583736	0.754706	0.0460878	hypo
11	64165559	64165700	11820414	11820425	413826	12	142	11.8333	44.4869	6.35113	-0.164815	0.114673	0.279489	0.0444577	hypo
19	17377353	17377928	17267923	17267942	1108226	20	576	28.8	44.3995	2.47987	-0.17147	0.382648	0.554118	0.077299	hypo
10	47553945	47554564	10815633	10815645	266534	13	620	47.6923	44.3897	4.66539	-0.173767	0.419222	0.592989	0.0508681	hypo
11	123062606	123062807	12228023	12228035	472854	13	202	15.5385	44.3764	3.69442	-0.310118	0.00564997	0.315768	0.0908486	hypo
1	204073728	204073897	1267347	1267360	179429	14	170	12.1429	44.3306	3.57969	-0.24844	0.00183013	0.25027	0.0786686	hypo
12	44875682	44876099	12598744	12598759	528121	16	418	26.125	44.3108	3.08366	-0.272252	0.010836	0.283088	0.0983337	hypo
17	36755621	36756410	16064840	16064854	979275	15	790	52.6667	44.2852	3.01833	-0.155755	0.295457	0.451211	0.0527562	hypo
19	19063194	19063464	17294514	17294526	1109305	13	271	20.8462	44.1976	4.66075	-0.202928	0.279909	0.482837	0.0597023	hypo
22	23145655	23145946	18589468	18589482	1477981	15	292	19.4667	44.1423	3.11156	-0.161035	0.252003	0.413038	0.0547213	hypo
3	15428161	15428597	3238100	3238109	1515468	10	437	43.7	44.1317	6.79692	-0.218061	0.0380758	0.256136	0.0499743	hypo
19	593100	593511	17017902	17017923	1096708	22	412	18.7273	44.1138	2.09249	-0.161772	0.327628	0.4894	0.0806761	hypo
22	36506578	36506847	18711184	18711194	1489865	11	270	24.5455	44.104	5.29434	-0.245081	0.210202	0.455283	0.0611259	hypo
20	36606365	36607235	17953897	17953916	1415489	20	871	43.55	44.0889	2.35608	-0.173105	0.0293449	0.20245	0.0785257	hypo
1	84997911	84998362	692815	692834	79147	20	452	22.6	44.0787	2.46445	-0.219087	0.00758707	0.226674	0.0993734	hypo
11	206281	206942	11419177	11419188	352250	12	662	55.1667	44.0568	4.22638	-0.276939	0.02172	0.298659	0.0754316	hypo
2	443969	445026	1593328	1593346	1140155	19	1058	55.6842	44.0543	2.5124	-0.166434	0.233867	0.400302	0.0717803	hypo
10	133786679	133786888	11418833	11418848	352210	16	210	13.125	44.0409	3.19815	-0.193403	0.406122	0.599525	0.0701796	hypo
16	84111612	84112654	15649615	15649630	947140	16	1043	65.1875	-44.0407	-2.28778	0.192459	0.87629	0.683831	0.0698721	hyper
16	30697793	30698103	15321485	15321504	907348	20	311	15.55	44.0019	2.34449	-0.216052	0.0152803	0.231333	0.098205	hypo
22	37197262	37198342	18719016	18719033	1490366	18	1081	60.0556	43.9832	2.88856	-0.154527	0.0038775	0.158404	0.0632396	hypo
19	29193173	29194050	17346933	17346947	1116540	15	878	58.5333	43.983	3.03836	-0.167729	0.317037	0.484766	0.0572432	hypo
7	139202473	139203319	8441102	8441113	2399799	12	847	70.5833	-43.9578	-3.05132	0.163602	0.666281	0.502679	0.0446615	hyper
9	135777190	135777611	10422496	10422512	2670931	17	422	24.8235	43.9442	3.07586	-0.160717	0.42398	0.584697	0.0622158	hypo
4	112524073	112524402	4949651	4949671	1821802	21	330	15.7143	43.929	2.23888	-0.166291	0.0203219	0.186613	0.0795226	hypo
15	23174755	23175321	14442637	14442648	806731	12	567	47.25	-43.9069	-3.25064	0.173669	0.279352	0.105683	0.0474693	hyper
7	74587959	74588303	8053880	8053890	2332542	11	345	31.3636	43.8798	4.02845	-0.205263	0.530252	0.735515	0.0514573	hypo
19	42325993	42326342	17486941	17486960	1127364	20	350	17.5	43.8563	2.42096	-0.154513	0.0290627	0.183576	0.0706085	hypo
X	102767897	102768398	19226091	19226107	2768021	17	502	29.5294	43.8562	2.74542	-0.163972	0.530256	0.694228	0.0635614	hypo
7	29562769	29562942	7762689	7762703	2291969	15	174	11.6	-43.8536	-1.49943	0.163552	0.404955	0.241403	0.0558041	hyper
2	20051839	20052231	1741420	1741434	1158988	15	393	26.2	43.8343	3.5012	-0.217613	0.00118691	0.218799	0.0744664	hypo
22	21982211	21982611	18580891	18580905	1476851	15	401	26.7333	43.8112	4.11377	-0.252991	0.01468	0.267671	0.0868399	hypo
6	34149251	34150890	6732919	6732932	2121644	14	1640	117.143	43.7974	3.55721	-0.165158	0.344671	0.509829	0.0527959	hypo
1	26922150	26922381	301270	301281	20010	12	232	19.3333	43.7955	4.08567	-0.19842	0.00502252	0.203442	0.054395	hypo
15	45110489	45110949	14599608	14599619	827638	12	461	38.4167	43.7741	4.16455	-0.166184	0.383339	0.549523	0.0455567	hypo
7	27147324	27147560	7744693	7744712	2289531	20	237	11.85	43.7335	2.36377	-0.234645	0.323069	0.557714	0.107813	hypo
12	110580527	110580995	13001467	13001483	596950	17	469	27.5882	43.712	2.83488	-0.157594	0.523253	0.680848	0.0612513	hypo
5	57174067	57174525	5705729	5705743	1960505	15	459	30.6	43.711	3.32164	-0.277312	0.0438576	0.32117	0.0951838	hypo
4	163494536	163494739	5201560	5201579	1877816	20	204	10.2	43.7051	2.3357	-0.188776	0.00104511	0.189821	0.0863799	hypo
3	127226479	127227564	3873637	3873653	1631517	17	1086	63.8824	43.6848	2.64291	-0.152952	0.377762	0.530713	0.0595186	hypo
13	52129280	52129513	13463545	13463557	650319	13	234	18	43.6629	4.24896	-0.16984	0.33805	0.507889	0.0506125	hypo
7	141697467	141698208	8462896	8462908	2402077	13	742	57.0769	43.6215	3.54394	-0.179293	0.530672	0.709964	0.0534325	hypo
1	43706515	43706972	453681	453689	35290	9	458	50.8889	43.5952	6.42779	-0.25571	0.0215518	0.277261	0.0527899	hypo
7	149460948	149461255	8510944	8510960	2409693	17	308	18.1176	43.5718	2.84869	-0.211614	0.0452662	0.25688	0.0824627	hypo
12	34219037	34219315	12554015	12554034	518854	20	279	13.95	43.5707	2.34197	-0.191741	0.321124	0.512865	0.0879738	hypo
17	28661703	28661933	15999304	15999323	971663	20	231	11.55	43.5527	2.33138	-0.161603	0.00278789	0.164391	0.074228	hypo
3	187739731	187740158	4226237	4226253	1695792	17	428	25.1765	43.5505	2.90177	-0.236912	0.0168893	0.253802	0.0924338	hypo
9	34381061	34381451	9840781	9840800	2594757	20	391	19.55	43.5474	2.42636	-0.191426	0.106865	0.298291	0.0880504	hypo
8	20143140	20144123	8771885	8771894	2435291	10	984	98.4	-43.5384	-2.63921	0.173353	0.540982	0.367629	0.0398166	hyper
19	10501796	10502212	17177047	17177063	1103191	17	417	24.5294	43.5288	3.40885	-0.165732	0.0166716	0.182404	0.0647262	hypo
3	120596233	120596491	3827027	3827048	1624864	22	259	11.7727	43.4655	2.03176	-0.170376	0.0114806	0.181857	0.0862318	hypo
10	121607732	121608188	11293470	11293479	342262	10	457	45.7	43.4585	5.02512	-0.21553	0.259265	0.474795	0.049658	hypo
17	51050519	51051958	16210080	16210092	990822	13	1440	110.769	-43.3896	-3.16975	0.177591	0.711419	0.533828	0.0532076	hyper
6	158730272	158730626	7425188	7425200	2252557	13	355	27.3077	43.348	3.79787	-0.152333	0.201788	0.35412	0.0456843	hypo
1	44784661	44785044	463835	463848	36241	14	384	27.4286	43.3454	3.22762	-0.195537	0.26635	0.461887	0.0631616	hypo
22	47891157	47892111	18852745	18852761	1498236	17	955	56.1765	43.3327	2.76226	-0.172485	0.371792	0.544278	0.0676541	hypo
8	102807783	102808205	9319179	9319190	2517076	12	423	35.25	43.3296	3.94388	-0.247921	0.0511612	0.299083	0.0686611	hypo
6	138773252	138773584	7292053	7292070	2232431	18	333	18.5	43.3013	2.63372	-0.187093	0.00201199	0.189105	0.0777758	hypo
1	47446211	47446666	485967	485980	38885	14	456	32.5714	43.2991	3.30943	-0.197074	0.14245	0.339524	0.0637223	hypo
6	99425677	99426194	7077603	7077615	2189832	13	518	39.8462	43.2963	3.70317	-0.26386	0.00198179	0.265841	0.0792257	hypo
5	177491643	177491783	6415289	6415303	2086519	15	141	9.4	43.2866	3.00025	-0.152255	0.180204	0.33246	0.0527619	hypo
5	32584454	32585313	5587418	5587430	1937688	13	860	66.1538	43.2858	4.51273	-0.166353	0.331812	0.498166	0.0498914	hypo
[truncated: 7,641 more rows]

## Sheet: E6E7_vs_C_DMRs_bsseq_filtered
chr	start	end	idxStart	idxEnd	cluster	n	width	invdensity	areaStat	maxStat	meanDiff	group1 (E6E7),mean	group2 (Control),mean	tstat,sd	direction
[truncated: 13,666 more rows]
