# Supplementary material for: HPV8-E6 drives coordinated transcriptional and epigenetic reprogramming of keratinocytes
Source: Tumour Virus Res. 2026 Jul 13;22:200348. doi: 10.1016/j.tvr.2026.200348 (PMC13383346; doi:10.1016/j.tvr.2026.200348)
Supplement: Supplementary Table 6 — TF binding motif enrichment in DMRs. HOMER motif enrichment analysis of hyper- and hypomethylated DMRs identified by WGBS in HPV8-E6, -E7 or -E6/E7 expressing cells compared to empty vector controls. For each condition and methylation category, enriched motifs are listed together with their associated TF families and Homer calculated q-values. The TF binding motif enrichment for promoter, enhancer or gene body in each oncogene condition are listed in separate sheets. [file mmc10.xlsx]

## Sheet: hypo_E6_Body
Motif Name	Consensus	P-value	Log P-value	q-value (Benjamini)	# of Target Sequences with Motif(of 1482)	% of Target Sequences with Motif	# of Background Sequences with Motif(of 83909)	% of Background Sequences with Motif
Fra2(bZIP)/Striatum-Fra2-ChIP-Seq(GSE43429)/Homer	GGATGACTCATC	1e-05	-1.191e	0.0032	95.0	6.41%	3331.2	3.97%
p53(p53)/Saos-p53-ChIP-Seq(GSE15780)/Homer	RRCATGYCYRGRCATGYYYN	1e-05	-1.170e	0.0032	28.0	1.89%	603.2	0.72%
p53(p53)/Saos-p53-ChIP-Seq/Homer	RRCATGYCYRGRCATGYYYN	1e-05	-1.170e	0.0032	28.0	1.89%	603.2	0.72%
ZBTB18(Zf)/HEK293-ZBTB18.GFP-ChIP-Seq(GSE58341)/Homer	AACATCTGGA	0.0001	-1.099e	0.0032	121.0	8.16%	4614.9	5.50%
p73(p53)/Trachea-p73-ChIP-Seq(PRJNA310161)/Homer	NRRRCAWGTCCDGRCATGYY	0.0001	-1.091e	0.0032	17.0	1.15%	276.0	0.33%
Ets1-distal(ETS)/CD4+PolII-ChIP-Seq(Barski_et_al.)/Homer	MACAGGAAGT	0.0001	-1.086e	0.0032	72.0	4.86%	2402.5	2.86%
Bach2(bZIP)/OCILy7-Bach2-ChIP-Seq(GSE44420)/Homer	TGCTGAGTCA	0.0001	-1.029e	0.0032	42.0	2.83%	1185.5	1.41%
Bcl11a(Zf)/HSPC-BCL11A-ChIP-Seq(GSE104676)/Homer	TYTGACCASWRG	0.0001	-1.028e	0.0032	188.0	12.69%	7947.2	9.46%
Fra1(bZIP)/BT549-Fra1-ChIP-Seq(GSE46166)/Homer	NNATGASTCATH	0.0001	-1.016e	0.0032	106.0	7.15%	4001.2	4.76%
NF1(CTF)/LNCAP-NF1-ChIP-Seq(Unpublished)/Homer	CYTGGCABNSTGCCAR	0.0001	-9.923e	0.0032	104.0	7.02%	3933.7	4.68%
Gli3(Zf)/E11.5-Gli3-ChIP-Chip(GSE151646)/Homer	RGACCACCCASR	0.0001	-9.839e	0.0032	113.0	7.62%	4364.6	5.20%
Fosl2(bZIP)/3T3L1-Fosl2-ChIP-Seq(GSE56872)/Homer	NATGASTCABNN	0.0001	-9.394e	0.0033	63.0	4.25%	2124.8	2.53%
Tcf21(bHLH)/ArterySmoothMuscle-Tcf21-ChIP-Seq(GSE61369)/Homer	NAACAGCTGG	0.0001	-9.245e	0.0035	206.0	13.90%	9011.0	10.73%
ZNF322(Zf)/HEK293-ZNF322.GFP-ChIP-Seq(GSE58341)/Homer	GAGCCTGGTACTGWGCCTGR	0.001	-9.054e	0.0039	82.0	5.53%	3005.5	3.58%
Gli2(Zf)/GM2-Gli2-ChIP-Chip(GSE112702)/Homer	YSTGGGTGGTCT	0.001	-8.809e	0.0047	83.0	5.60%	3075.2	3.66%
BHLHA15(bHLH)/NIH3T3-BHLHB8.HA-ChIP-Seq(GSE119782)/Homer	NAMCAGCTGK	0.001	-8.355e	0.0069	283.0	19.10%	13139.0	15.65%
JunB(bZIP)/DendriticCells-Junb-ChIP-Seq(GSE36099)/Homer	RATGASTCAT	0.001	-8.256e	0.0072	101.0	6.82%	3979.0	4.74%
PRDM10(Zf)/HEK293-PRDM10.eGFP-ChIP-Seq(Encode)/Homer	TGGTACATTCCA	0.001	-8.069e	0.0082	147.0	9.92%	6241.1	7.43%
Fos(bZIP)/TSC-Fos-ChIP-Seq(GSE110950)/Homer	NDATGASTCAYN	0.001	-8.058e	0.0082	110.0	7.42%	4433.9	5.28%
AP-1(bZIP)/ThioMac-PU.1-ChIP-Seq(GSE21512)/Homer	VTGACTCATC	0.001	-8.035e	0.0082	132.0	8.91%	5507.0	6.56%
RUNX1(Runt)/Jurkat-RUNX1-ChIP-Seq(GSE29180)/Homer	AAACCACARM	0.001	-7.740e	0.0098	208.0	14.04%	9376.8	11.17%
PU.1(ETS)/ThioMac-PU.1-ChIP-Seq(GSE21512)/Homer	AGAGGAAGTG	0.001	-7.686e	0.0098	114.0	7.69%	4675.3	5.57%
Tlx?(NR)/NPC-H3K4me1-ChIP-Seq(GSE16256)/Homer	CTGGCAGSCTGCCA	0.001	-7.574e	0.0105	90.0	6.07%	3536.9	4.21%
Bcl6(Zf)/Liver-Bcl6-ChIP-Seq(GSE31578)/Homer	NNNCTTTCCAGGAAA	0.001	-7.407e	0.0119	273.0	18.42%	12818.7	15.26%
PPARE(NR),DR1/3T3L1-Pparg-ChIP-Seq(GSE13511)/Homer	TGACCTTTGCCCCA	0.001	-7.368e	0.0119	204.0	13.77%	9241.9	11.00%
Zfp809(Zf)/ES-Zfp809-ChIP-Seq(GSE70799)/Homer	GGGGCTYGKCTGGGA	0.001	-7.363e	0.0119	79.0	5.33%	3041.4	3.62%
NF-E2(bZIP)/K562-NFE2-ChIP-Seq(GSE31477)/Homer	GATGACTCAGCA	0.001	-7.275e	0.0121	15.0	1.01%	312.8	0.37%
Ap4(bHLH)/AML-Tfap4-ChIP-Seq(GSE45738)/Homer	NAHCAGCTGD	0.001	-7.129e	0.0135	239.0	16.13%	11101.0	13.22%
Nr5a2(NR)/mES-Nr5a2-ChIP-Seq(GSE19019)/Homer	BTCAAGGTCA	0.001	-7.072e	0.0138	110.0	7.42%	4564.3	5.44%
ZNF467(Zf)/HEK293-ZNF467.GFP-ChIP-Seq(GSE58341)/Homer	TGGGGAAGGGCM	0.001	-7.012e	0.0142	248.0	16.73%	11595.4	13.81%
GRHL2(CP2)/HBE-GRHL2-ChIP-Seq(GSE46194)/Homer	AAACYKGTTWDACMRGTTTB	0.001	-6.996e	0.0142	77.0	5.20%	2988.2	3.56%
p63(p53)/Keratinocyte-p63-ChIP-Seq(GSE17611)/Homer	NNDRCATGYCYNRRCATGYH	0.01	-6.898e	0.0149	76.0	5.13%	2952.1	3.52%
ETS:RUNX(ETS,Runt)/Jurkat-RUNX1-ChIP-Seq(GSE17954)/Homer	RCAGGATGTGGT	0.01	-6.690e	0.0178	32.0	2.16%	992.2	1.18%
RXR(NR),DR1/3T3L1-RXR-ChIP-Seq(GSE13511)/Homer	TAGGGCAAAGGTCA	0.01	-6.639e	0.0182	239.0	16.13%	11206.4	13.34%
NF1-halfsite(CTF)/LNCaP-NF1-ChIP-Seq(Unpublished)/Homer	YTGCCAAG	0.01	-6.619e	0.0182	337.0	22.74%	16401.9	19.53%
Atf3(bZIP)/GBM-ATF3-ChIP-Seq(GSE33912)/Homer	DATGASTCATHN	0.01	-6.503e	0.0196	116.0	7.83%	4942.3	5.89%
EBF1(EBF)/Near-E2A-ChIP-Seq(GSE21512)/Homer	GTCCCCWGGGGA	0.01	-6.441e	0.0203	264.0	17.81%	12565.1	14.96%
BATF(bZIP)/Th17-BATF-ChIP-Seq(GSE39756)/Homer	DATGASTCAT	0.01	-6.395e	0.0207	111.0	7.49%	4711.9	5.61%
Tcfcp2l1(CP2)/mES-Tcfcp2l1-ChIP-Seq(GSE11431)/Homer	NRAACCRGTTYRAACCRGYT	0.01	-6.342e	0.0213	34.0	2.29%	1100.2	1.31%
MyoG(bHLH)/C2C12-MyoG-ChIP-Seq(GSE36024)/Homer	AACAGCTG	0.01	-6.276e	0.0222	217.0	14.64%	10137.9	12.07%
ISRE(IRF)/ThioMac-LPS-Expression(GSE23622)/Homer	AGTTTCASTTTC	0.01	-6.097e	0.0259	21.0	1.42%	580.7	0.69%
TCF4(bHLH)/SHSY5Y-TCF4-ChIP-Seq(GSE96915)/Homer	SMCATCTGKH	0.01	-6.036e	0.0269	296.0	19.97%	14363.7	17.10%
HNF4a(NR),DR1/HepG2-HNF4a-ChIP-Seq(GSE25021)/Homer	CARRGKBCAAAGTYCA	0.01	-5.882e	0.0306	86.0	5.80%	3558.2	4.24%
MafA(bZIP)/Islet-MafA-ChIP-Seq(GSE30298)/Homer	TGCTGACTCA	0.01	-5.805e	0.0323	146.0	9.85%	6569.3	7.82%
RUNX(Runt)/HPC7-Runx1-ChIP-Seq(GSE22178)/Homer	SAAACCACAG	0.01	-5.773e	0.0326	144.0	9.72%	6473.2	7.71%
Twist2(bHLH)/Myoblast-Twist2.Ty1-ChIP-Seq(GSE127998)/Homer	MCAGCTGBYH	0.01	-5.618e	0.0373	339.0	22.87%	16783.5	19.99%
Tcf12(bHLH)/GM12878-Tcf12-ChIP-Seq(GSE32465)/Homer	VCAGCTGYTG	0.01	-5.567e	0.0384	205.0	13.83%	9669.7	11.51%
GATA(Zf),IR4/iTreg-Gata3-ChIP-Seq(GSE20898)/Homer	NAGATWNBNATCTNN	0.01	-5.447e	0.0424	19.0	1.28%	536.0	0.64%
GATA:SCL(Zf,bHLH)/Ter119-SCL-ChIP-Seq(GSE18720)/Homer	CRGCTGBNGNSNNSAGATAA	0.01	-5.404e	0.0434	26.0	1.75%	825.4	0.98%
AP-2alpha(AP2)/Hela-AP2alpha-ChIP-Seq(GSE31477)/Homer	ATGCCCTGAGGC	0.01	-5.278e	0.0482	239.0	16.13%	11530.5	13.73%
NFkB-p65(RHD)/GM12787-p65-ChIP-Seq(GSE19485)/Homer	WGGGGATTTCCC	0.01	-5.261e	0.0482	137.0	9.24%	6213.8	7.40%
TEAD(TEA)/Fibroblast-PU.1-ChIP-Seq(Unpublished)/Homer	YCWGGAATGY	0.01	-5.160e	0.0521	142.0	9.58%	6489.9	7.73%
RORa(NR)/Liver-Rora-ChIP-Seq(GSE101115)/Homer	AAWCTAGGTCARDNN	0.01	-5.116e	0.0534	31.0	2.09%	1062.3	1.26%
ARE(NR)/LNCAP-AR-ChIP-Seq(GSE27824)/Homer	RGRACASNSTGTYCYB	0.01	-4.977e	0.0602	50.0	3.37%	1944.2	2.32%
Jun-AP1(bZIP)/K562-cJun-ChIP-Seq(GSE31477)/Homer	GATGASTCATCN	0.01	-4.938e	0.0615	42.0	2.83%	1575.3	1.88%
MRE(NR)/Neuro2A-NR3C2-ChIPnexus(GSE115417)/Homer	GGAACAGAVTGTCCT	0.01	-4.718e	0.0753	299.0	20.18%	14895.3	17.74%
Nur77(NR)/K562-NR4A1-ChIP-Seq(GSE31363)/Homer	TGACCTTTNCNT	0.01	-4.706e	0.0753	47.0	3.17%	1833.1	2.18%
Nrf2(bZIP)/Lymphoblast-Nrf2-ChIP-Seq(GSE37589)/Homer	HTGCTGAGTCAT	0.01	-4.662e	0.0769	12.0	0.81%	302.9	0.36%
HLF(bZIP)/HSC-HLF.Flag-ChIP-Seq(GSE69817)/Homer	RTTATGYAAB	0.1	-4.569e	0.0830	168.0	11.34%	7966.3	9.49%
Ascl1(bHLH)/NeuralTubes-Ascl1-ChIP-Seq(GSE55840)/Homer	NNVVCAGCTGBN	0.1	-4.521e	0.0856	341.0	23.01%	17231.1	20.52%
ZNF341(Zf)/EBV-ZNF341-ChIP-Seq(GSE113194)/Homer	GGAACAGCCG	0.1	-4.499e	0.0861	163.0	11.00%	7721.8	9.19%
Tbx6(T-box)/ESC-Tbx6-ChIP-Seq(GSE93524)/Homer	DAGGTGTBAA	0.1	-4.426e	0.0910	245.0	16.53%	12082.3	14.39%
FXR(NR),ER2/Liver-FXR-ChIP-Seq(GSE133700)/Homer	NTGACCYMKRGGTCA	0.1	-4.281e	0.1036	102.0	6.88%	4614.6	5.49%
Atoh1(bHLH)/Cerebellum-Atoh1-ChIP-Seq(GSE22111)/Homer	VNRVCAGCTGGY	0.1	-4.235e	0.1068	210.0	14.17%	10269.7	12.23%
GLI3(Zf)/Limb-GLI3-ChIP-Chip(GSE11077)/Homer	CGTGGGTGGTCC	0.1	-4.210e	0.1078	36.0	2.43%	1371.1	1.63%
NFkB-p65-Rel(RHD)/ThioMac-LPS-Expression(GSE23622)/Homer	GGAAATTCCC	0.1	-4.195e	0.1078	18.0	1.21%	567.8	0.68%
SpiB(ETS)/OCILY3-SPIB-ChIP-Seq(GSE56857)/Homer	AAAGRGGAAGTG	0.1	-4.135e	0.1127	57.0	3.85%	2385.6	2.84%
Unknown-ESC-element(?)/mES-Nanog-ChIP-Seq(GSE11724)/Homer	CACAGCAGGGGG	0.1	-4.082e	0.1172	127.0	8.57%	5941.9	7.08%
Hand2(bHLH)/Mesoderm-Hand2-ChIP-Seq(GSE61475)/Homer	TGACANARRCCAGRC	0.1	-4.077e	0.1172	89.0	6.01%	3991.9	4.75%
MafK(bZIP)/C2C12-MafK-ChIP-Seq(GSE36030)/Homer	GCTGASTCAGCA	0.1	-4.067e	0.1172	51.0	3.44%	2102.3	2.50%
Fox:Ebox(Forkhead,bHLH)/Panc1-Foxa2-ChIP-Seq(GSE47459)/Homer	NNNVCTGWGYAAACASN	0.1	-4.000e	0.1218	181.0	12.21%	8794.9	10.47%
RORgt(NR)/EL4-RORgt.Flag-ChIP-Seq(GSE56019)/Homer	AAYTAGGTCA	0.1	-3.981e	0.1218	27.0	1.82%	979.7	1.17%
RORgt(NR)/EL4-RORgt.Flag-ChIP-Seq(GSE56019)/Homer	AAYTAGGTCA	0.1	-3.981e	0.1218	27.0	1.82%	979.7	1.17%
Myf5(bHLH)/GM-Myf5-ChIP-Seq(GSE24852)/Homer	BAACAGCTGT	0.1	-3.974e	0.1218	131.0	8.84%	6173.2	7.35%
Otx2(Homeobox)/EpiLC-Otx2-ChIP-Seq(GSE56098)/Homer	NYTAATCCYB	0.1	-3.930e	0.1237	184.0	12.42%	8972.7	10.68%
AP-2gamma(AP2)/MCF7-TFAP2C-ChIP-Seq(GSE21234)/Homer	SCCTSAGGSCAW	0.1	-3.925e	0.1237	296.0	19.97%	14989.4	17.85%
TEAD4(TEA)/Tropoblast-Tead4-ChIP-Seq(GSE37350)/Homer	CCWGGAATGY	0.1	-3.911e	0.1237	177.0	11.94%	8606.8	10.25%
ERE(NR),IR3/MCF7-ERa-ChIP-Seq(Unpublished)/Homer	VAGGTCACNSTGACC	0.1	-3.897e	0.1237	62.0	4.18%	2666.4	3.18%
Six2(Homeobox)/NephronProgenitor-Six2-ChIP-Seq(GSE39837)/Homer	GWAAYHTGAKMC	0.1	-3.820e	0.1310	207.0	13.97%	10228.1	12.18%
SPDEF(ETS)/VCaP-SPDEF-ChIP-Seq(SRA014231)/Homer	ASWTCCTGBT	0.1	-3.797e	0.1324	222.0	14.98%	11038.4	13.14%
Rfx1(HTH)/NPC-H3K4me1-ChIP-Seq(GSE16256)/Homer	KGTTGCCATGGCAA	0.1	-3.785e	0.1324	47.0	3.17%	1945.8	2.32%
RBPJ:Ebox(?,bHLH)/Panc1-Rbpj1-ChIP-Seq(GSE47459)/Homer	GGGRAARRGRMCAGMTG	0.1	-3.765e	0.1333	67.0	4.52%	2936.3	3.50%
Pdx1(Homeobox)/Islet-Pdx1-ChIP-Seq(SRA008281)/Homer	YCATYAATCA	0.1	-3.687e	0.1424	172.0	11.61%	8402.6	10.01%
KLF10(Zf)/HEK293-KLF10.GFP-ChIP-Seq(GSE58341)/Homer	GGGGGTGTGTCC	0.1	-3.658e	0.1449	162.0	10.93%	7880.4	9.38%
FOXP1(Forkhead)/H9-FOXP1-ChIP-Seq(GSE31006)/Homer	NYYTGTTTACHN	0.1	-3.590e	0.1533	90.0	6.07%	4135.1	4.92%
PBX1(Homeobox)/MCF7-PBX1-ChIP-Seq(GSE28007)/Homer	GSCTGTCACTCA	0.1	-3.576e	0.1536	16.0	1.08%	523.7	0.62%
OCT:OCT-short(POU,Homeobox)/NPC-OCT6-ChIP-Seq(GSE43916)/Homer	ATGCATWATGCATRW	0.1	-3.569e	0.1536	135.0	9.11%	6479.9	7.72%
ETS1(ETS)/Jurkat-ETS1-ChIP-Seq(GSE17954)/Homer	ACAGGAAGTG	0.1	-3.566e	0.1536	231.0	15.59%	11595.8	13.81%
Zic3(Zf)/mES-Zic3-ChIP-Seq(GSE37889)/Homer	GGCCYCCTGCTGDGH	0.1	-3.529e	0.1555	157.0	10.59%	7650.5	9.11%
ZNF768(Zf)/Rajj-ZNF768-ChIP-Seq(GSE111879)/Homer	RHHCAGAGAGGB	0.1	-3.518e	0.1556	12.0	0.81%	358.5	0.43%
RUNX-AML(Runt)/CD4+PolII-ChIP-Seq(Barski_et_al.)/Homer	GCTGTGGTTW	0.1	-3.479e	0.1600	137.0	9.24%	6607.3	7.87%
Tbx20(T-box)/Heart-Tbx20-ChIP-Seq(GSE29636)/Homer	GGTGYTGACAGS	0.1	-3.473e	0.1600	40.0	2.70%	1646.6	1.96%
Atoh7(bHLH)/Retina-Atoh7-CutnRun(GSE156756)/Homer	KRRCAGCTGGTS	0.1	-3.449e	0.1612	151.0	10.19%	7354.4	8.76%
TCFL2(HMG)/K562-TCF7L2-ChIP-Seq(GSE29196)/Homer	ACWTCAAAGG	0.1	-3.443e	0.1612	17.0	1.15%	576.5	0.69%
ZFX(Zf)/mES-Zfx-ChIP-Seq(GSE11431)/Homer	AGGCCTRG	0.1	-3.438e	0.1612	317.0	21.39%	16309.2	19.42%
Meis1(Homeobox)/MastCells-Meis1-ChIP-Seq(GSE48085)/Homer	VGCTGWCAVB	0.1	-3.425e	0.1612	320.0	21.59%	16478.5	19.62%
VDR(NR),DR3/GM10855-VDR븫ChIP-Seq(GSE22484)/Homer	ARAGGTCANWGAGTTCANNN	0.1	-3.413e	0.1612	59.0	3.98%	2593.3	3.09%
ZNF148(Zf)/MDAMB231-ZNF148-ChIP-Seq(GSE147020)/Homer	CCCCTCCCCCAC	0.1	-3.392e	0.1621	194.0	13.09%	9662.3	11.51%
Oct4(POU,Homeobox)/mES-Oct4-ChIP-Seq(GSE11431)/Homer	ATTTGCATAW	0.1	-3.337e	0.1694	93.0	6.28%	4342.3	5.17%
Nr5a2(NR)/Pancreas-LRH1-ChIP-Seq(GSE34295)/Homer	BTCAAGGTCA	0.1	-3.334e	0.1694	142.0	9.58%	6909.1	8.23%
ZNF7(Zf)/HepG2-ZNF7.Flag-ChIP-Seq(Encode)/Homer	CTGCCWVCTTTTRTA	0.1	-3.323e	0.1694	102.0	6.88%	4812.1	5.73%
MafF(bZIP)/HepG2-MafF-ChIP-Seq(GSE31477)/Homer	HWWGTCAGCAWWTTT	0.1	-3.283e	0.1737	60.0	4.05%	2665.4	3.17%
Six1(Homeobox)/Myoblast-Six1-ChIP-Chip(GSE20150)/Homer	GKVTCADRTTWC	0.1	-3.268e	0.1745	48.0	3.24%	2067.4	2.46%
SF1(NR)/H295R-Nr5a1-ChIP-Seq(GSE44220)/Homer	CAAGGHCANV	0.1	-3.204e	0.1843	96.0	6.48%	4527.5	5.39%
PRDM15(Zf)/ESC-Prdm15-ChIP-Seq(GSE73694)/Homer	YCCDNTCCAGGTTTT	0.1	-3.177e	0.1875	240.0	16.19%	12214.3	14.54%
Stat3(Stat)/mES-Stat3-ChIP-Seq(GSE11431)/Homer	CTTCCGGGAA	0.1	-3.136e	0.1935	114.0	7.69%	5485.0	6.53%
IRF3(IRF)/BMDM-Irf3-ChIP-Seq(GSE67343)/Homer	AGTTTCAKTTTC	0.1	-3.116e	0.1955	78.0	5.26%	3614.1	4.30%
RAR:RXR(NR),DR0/ES-RAR-ChIP-Seq(GSE56893)/Homer	AGGTCAAGGTCA	0.1	-3.104e	0.1962	27.0	1.82%	1066.5	1.27%
Pbx3(Homeobox)/GM12878-PBX3-ChIP-Seq(GSE32465)/Homer	SCTGTCAMTCAN	0.1	-3.095e	0.1962	41.0	2.77%	1746.7	2.08%
NeuroG2(bHLH)/Fibroblast-NeuroG2-ChIP-Seq(GSE75910)/Homer	ACCATCTGTT	0.1	-3.071e	0.1989	278.0	18.76%	14322.0	17.05%
MafB(bZIP)/BMM-Mafb-ChIP-Seq(GSE75722)/Homer	WNTGCTGASTCAGCANWTTY	0.1	-3.061e	0.1991	82.0	5.53%	3832.7	4.56%
Gata2(Zf)/K562-GATA2-ChIP-Seq(GSE18829)/Homer	BBCTTATCTS	0.1	-3.052e	0.1992	112.0	7.56%	5400.4	6.43%
Pax7(Paired,Homeobox)/Myoblast-Pax7-ChIP-Seq(GSE25064)/Homer	TAATCAATTA	0.1	-3.050e	0.1992	24.0	1.62%	930.1	1.11%
Etv2(ETS)/ES-ER71-ChIP-Seq(GSE59402)/Homer	NNAYTTCCTGHN	0.1	-3.026e	0.2009	217.0	14.64%	11022.5	13.13%
PPARa(NR),DR1/Liver-Ppara-ChIP-Seq(GSE47954)/Homer	VNAGGKCAAAGGTCA	0.1	-3.015e	0.2013	201.0	13.56%	10161.7	12.10%
EBF2(EBF)/BrownAdipose-EBF2-ChIP-Seq(GSE97114)/Homer	NABTCCCWDGGGAVH	0.1	-2.998e	0.2030	208.0	14.04%	10545.5	12.56%
Bach1(bZIP)/K562-Bach1-ChIP-Seq(GSE31477)/Homer	AWWNTGCTGAGTCAT	0.1	-2.996e	0.2030	10.0	0.67%	305.4	0.36%
GATA3(Zf)/iTreg-Gata3-ChIP-Seq(GSE20898)/Homer	AGATAASR	0.1	-2.934e	0.2128	280.0	18.89%	14485.3	17.25%
Tcf3(HMG)/mES-Tcf3-ChIP-Seq(GSE11724)/Homer	ASWTCAAAGG	0.1	-2.933e	0.2128	46.0	3.10%	2019.2	2.40%
NFE2L2(bZIP)/HepG2-NFE2L2-ChIP-Seq(Encode)/Homer	AWWWTGCTGAGTCAT	0.1	-2.928e	0.2128	10.0	0.67%	309.2	0.37%
Gata1(Zf)/K562-GATA1-ChIP-Seq(GSE18829)/Homer	SAGATAAGRV	0.1	-2.871e	0.2209	99.0	6.68%	4762.2	5.67%
NFAT:AP1(RHD,bZIP)/Jurkat-NFATC1-ChIP-Seq(Jolma_et_al.)/Homer	SARTGGAAAAWRTGAGTCAB	0.1	-2.869e	0.2209	34.0	2.29%	1433.5	1.71%
Mef2d(MADS)/Retina-Mef2d-ChIP-Seq(GSE61391)/Homer	GCTATTTTTAGC	0.1	-2.865e	0.2209	54.0	3.64%	2434.4	2.90%
ERRg(NR)/Kidney-ESRRG-ChIP-Seq(GSE104905)/Homer	GTGACCTTGRVN	0.1	-2.788e	0.2343	174.0	11.74%	8782.8	10.46%
TEAD2(TEA)/Py2T-Tead2-ChIP-Seq(GSE55709)/Homer	CCWGGAATGY	0.1	-2.786e	0.2343	103.0	6.95%	4994.5	5.95%
TEAD3(TEA)/HepG2-TEAD3-ChIP-Seq(Encode)/Homer	TRCATTCCAG	0.1	-2.734e	0.2433	231.0	15.59%	11890.0	14.16%
THRb(NR)/HepG2-THRb.Flag-ChIP-Seq(Encode)/Homer	GGTCACCTGAGGTCA	0.1	-2.717e	0.2456	175.0	11.81%	8860.5	10.55%
Hoxb4(Homeobox)/ES-Hoxb4-ChIP-Seq(GSE34014)/Homer	TGATTRATGGCY	0.1	-2.714e	0.2456	33.0	2.23%	1405.4	1.67%
Foxo3(Forkhead)/U2OS-Foxo3-ChIP-Seq(E-MTAB-2701)/Homer	DGTAAACA	0.1	-2.621e	0.2661	143.0	9.65%	7170.4	8.54%
MyoD(bHLH)/Myotube-MyoD-ChIP-Seq(GSE21614)/Homer	RRCAGCTGYTSY	0.1	-2.571e	0.2776	151.0	10.19%	7616.7	9.07%
IRF4(IRF)/GM12878-IRF4-ChIP-Seq(GSE32465)/Homer	ACTGAAACCA	0.1	-2.552e	0.2809	93.0	6.28%	4527.1	5.39%
FOXM1(Forkhead)/MCF7-FOXM1-ChIP-Seq(GSE72977)/Homer	TRTTTACTTW	0.1	-2.545e	0.2809	214.0	14.44%	11038.4	13.14%
Twist(bHLH)/HMLE-TWIST1-ChIP-Seq(Chang_et_al)/Homer	VCAKCTGGNNNCCAGMTGBN	0.1	-2.511e	0.2882	23.0	1.55%	942.7	1.12%
PAX5(Paired,Homeobox),condensed/GM12878-PAX5-ChIP-Seq(GSE32465)/Homer	GTCACGCTCSCTGM	0.1	-2.508e	0.2882	29.0	1.96%	1236.1	1.47%
FXR(NR),IR1/Liver-FXR-ChIP-Seq(Chong_et_al.)/Homer	AGGTCANTGACCTB	0.1	-2.504e	0.2882	83.0	5.60%	4012.5	4.78%
TEAD1(TEAD)/HepG2-TEAD1-ChIP-Seq(Encode)/Homer	CYRCATTCCA	0.1	-2.481e	0.2903	201.0	13.56%	10356.0	12.33%
IRF1(IRF)/PBMC-IRF1-ChIP-Seq(GSE43036)/Homer	GAAAGTGAAAGT	0.1	-2.480e	0.2903	31.0	2.09%	1339.8	1.60%
THRa(NR)/C17.2-THRa-ChIP-Seq(GSE38347)/Homer	GGTCANYTGAGGWCA	0.1	-2.460e	0.2921	135.0	9.11%	6792.4	8.09%
ELF3(ETS)/PDAC-ELF3-ChIP-Seq(GSE64557)/Homer	ANCAGGAAGT	0.1	-2.460e	0.2921	160.0	10.80%	8139.2	9.69%
Tcf7(HMG)/GM12878-TCF7-ChIP-Seq(Encode)/Homer	CTTTGATGTGSB	0.1	-2.432e	0.2961	62.0	4.18%	2930.9	3.49%
GRE(NR),IR3/A549-GR-ChIP-Seq(GSE32465)/Homer	NRGVACABNVTGTYCY	0.1	-2.347e	0.3201	24.0	1.62%	1011.0	1.20%
ZNF416(Zf)/HEK293-ZNF416.GFP-ChIP-Seq(GSE58341)/Homer	WDNCTGGGCA	0.1	-2.347e	0.3201	336.0	22.67%	17831.6	21.23%
Atf4(bZIP)/MEF-Atf4-ChIP-Seq(GSE35681)/Homer	MTGATGCAAT	1	-2.302e	0.3302	56.0	3.78%	2646.1	3.15%
LEF1(HMG)/H1-LEF1-ChIP-Seq(GSE64758)/Homer	CCTTTGATST	1	-2.299e	0.3302	124.0	8.37%	6253.8	7.45%
Zfp281(Zf)/ES-Zfp281-ChIP-Seq(GSE81042)/Homer	CCCCTCCCCCAC	1	-2.299e	0.3302	64.0	4.32%	3064.3	3.65%
ZFP3(Zf)/HEK293-ZFP3.GFP-ChIP-Seq(GSE58341)/Homer	GGGTTTTGAAGGATGARTAGGAGTT	1	-2.298e	0.3302	2.0	0.13%	2025-03-29	0.03%
GRE(NR),IR3/RAW264.7-GRE-ChIP-Seq(Unpublished)/Homer	VAGRACAKWCTGTYC	1	-2.254e	0.3372	41.0	2.77%	1881.4	2.24%
YY1(Zf)/Promoter/Homer	CAAGATGGCGGC	1	-2.230e	0.3428	30.0	2.02%	1326.5	1.58%
SCRT1(Zf)/HEK293-SCRT1.eGFP-ChIP-Seq(Encode)/Homer	GCAACAGGTG	1	-2.229e	0.3428	80.0	5.40%	3924.4	4.67%
RAR:RXR(NR),DR5/ES-RAR-ChIP-Seq(GSE56893)/Homer	RGGTCADNNAGAGGTCAV	1	-2.198e	0.3492	7.0	0.47%	225.5	0.27%
Oct11(POU,Homeobox)/NCIH1048-POU2F3-ChIP-seq(GSE115123)/Homer	GATTTGCATA	1	-2.197e	0.3492	60.0	4.05%	2878.5	3.43%
MYNN(Zf)/HEK293-MYNN.eGFP-ChIP-Seq(Encode)/Homer	TTCAAAWTAAAAGTC	1	-2.189e	0.3492	53.0	3.58%	2514.1	2.99%
FOXK1(Forkhead)/HEK293-FOXK1-ChIP-Seq(GSE51673)/Homer	NVWTGTTTAC	1	-2.186e	0.3492	199.0	13.43%	10365.1	12.34%
HRE(HSF)/HepG2-HSF1-ChIP-Seq(GSE31477)/Homer	BSTTCTRGAABVTTCYAGAA	1	-2.169e	0.3502	29.0	1.96%	1285.2	1.53%
X-box(HTH)/NPC-H3K4me1-ChIP-Seq(GSE16256)/Homer	GGTTGCCATGGCAA	1	-2.158e	0.3518	22.0	1.48%	937.4	1.12%
Mesp1(bHLH)/ESC-Mesp1-ChIP-Seq(GSE165102)/Homer	RCCATTTGBY	1	-2.144e	0.3547	89.0	6.01%	4426.0	5.27%
Rbpj1(?)/Panc1-Rbpj1-ChIP-Seq(GSE47459)/Homer	HTTTCCCASG	1	-2.112e	0.3638	310.0	20.92%	16512.4	19.66%
RFX(HTH)/K562-RFX3-ChIP-Seq(SRA012198)/Homer	CGGTTGCCATGGCAAC	1	-2.110e	0.3638	23.0	1.55%	993.0	1.18%
Rfx2(HTH)/LoVo-RFX2-ChIP-Seq(GSE49402)/Homer	GTTGCCATGGCAACM	1	-2.088e	0.3679	24.0	1.62%	1046.7	1.25%
ZNF189(Zf)/HEK293-ZNF189.GFP-ChIP-Seq(GSE58341)/Homer	TGGAACAGMA	1	-2.059e	0.3763	169.0	11.40%	8779.1	10.45%
NFkB-p50,p52(RHD)/Monocyte-p50-ChIP-Chip(Schreiber_et_al.)/Homer	GGGGGAATCCCC	1	-2.042e	0.3806	41.0	2.77%	1921.1	2.29%
ETS:E-box(ETS,bHLH)/HPC7-Scl-ChIP-Seq(GSE22178)/Homer	AGGAARCAGCTG	1	-2.030e	0.3825	18.0	1.21%	756.8	0.90%
HOXA3(Homeobox)/mEmbryo-Hoxa3-ChIP-Seq(E-MTAB-8607)/Homer	ATGATTGATGGS	1	-2.021e	0.3839	25.0	1.69%	1106.5	1.32%
Foxo1(Forkhead)/RAW-Foxo1-ChIP-Seq(Fan_et_al.)/Homer	CTGTTTAC	1	-2.002e	0.3889	357.0	24.09%	19181.0	22.84%
EKLF(Zf)/Erythrocyte-Klf1-ChIP-Seq(GSE20478)/Homer	NWGGGTGTGGCY	1	-2.000e	0.3889	51.0	3.44%	2451.1	2.92%
FoxL2(Forkhead)/Ovary-FoxL2-ChIP-Seq(GSE60858)/Homer	WWTRTAAACAVG	1	-1.989e	0.3892	175.0	11.81%	9136.6	10.88%
LXRE(NR),DR4/RAW-LXRb.biotin-ChIP-Seq(GSE21512)/Homer	RGGTTACTANAGGTCA	1	-1.986e	0.3892	48.0	3.24%	2297.2	2.74%
EWS:ERG-fusion(ETS)/CADO_ES1-EWS:ERG-ChIP-Seq(SRA014231)/Homer	ATTTCCTGTN	1	-1.953e	0.3987	158.0	10.66%	8222.6	9.79%
NeuroD1(bHLH)/Islet-NeuroD1-ChIP-Seq(GSE30298)/Homer	GCCATCTGTT	1	-1.924e	0.4080	146.0	9.85%	7579.6	9.03%
ZBTB12(Zf)/HEK293-ZBTB12.GFP-ChIP-Seq(GSE58341)/Homer	NGNTCTAGAACCNGV	1	-1.891e	0.4191	77.0	5.20%	3858.8	4.59%
Oct6(POU,Homeobox)/NPC-Pou3f1-ChIP-Seq(GSE35496)/Homer	WATGCAAATGAG	1	-1.882e	0.4203	74.0	4.99%	3700.9	4.41%
PU.1:IRF8(ETS:IRF)/pDC-Irf8-ChIP-Seq(GSE66899)/Homer	GGAAGTGAAAST	1	-1.872e	0.4223	36.0	2.43%	1695.4	2.02%
HOXA1(Homeobox)/mES-Hoxa1-ChIP-Seq(SRP084292)/Homer	TGATKGATGR	1	-1.869e	0.4223	46.0	3.10%	2219.0	2.64%
TFE3(bHLH)/MEF-TFE3-ChIP-Seq(GSE75757)/Homer	GTCACGTGACYV	1	-1.865e	0.4223	20.0	1.35%	877.5	1.04%
IRF2(IRF)/Erythroblas-IRF2-ChIP-Seq(GSE36985)/Homer	GAAASYGAAASY	1	-1.859e	0.4223	25.0	1.69%	1131.8	1.35%
RUNX2(Runt)/PCa-RUNX2-ChIP-Seq(GSE33889)/Homer	NWAACCACADNN	1	-1.837e	0.4272	146.0	9.85%	7614.2	9.07%
Mouse_Recombination_Hotspot(Zf)/Testis-DMC1-ChIP-Seq(GSE24438)/Homer	ACTYKNATTCGTGNTACTTC	1	-1.824e	0.4303	14.0	0.94%	584.4	0.70%
ZNF264(Zf)/HEK293-ZNF264.GFP-ChIP-Seq(GSE58341)/Homer	RGGGCACTAACY	1	-1.820e	0.4303	134.0	9.04%	6966.7	8.30%
IRF8(IRF)/BMDM-IRF8-ChIP-Seq(GSE77884)/Homer	GRAASTGAAAST	1	-1.813e	0.4304	68.0	4.59%	3399.5	4.05%
Pax8(Paired,Homeobox)/Thyroid-Pax8-ChIP-Seq(GSE26938)/Homer	GTCATGCHTGRCTGS	1	-1.803e	0.4321	77.0	5.20%	3884.8	4.63%
Esrrb(NR)/mES-Esrrb-ChIP-Seq(GSE11431)/Homer	KTGACCTTGA	1	-1.765e	0.4466	134.0	9.04%	6988.2	8.32%
EWS:FLI1-fusion(ETS)/SK_N_MC-EWS:FLI1-ChIP-Seq(SRA014231)/Homer	VACAGGAAAT	1	-1.749e	0.4510	127.0	8.57%	6612.2	7.87%
MYB(HTH)/ERMYB-Myb-ChIPSeq(GSE22095)/Homer	GGCVGTTR	1	-1.705e	0.4688	354.0	23.89%	19192.4	22.85%
GFX(?)/Promoter/Homer	ATTCTCGCGAGA	1	-1.636e	0.4994	8.0	0.54%	312.4	0.37%
Brachyury(T-box)/Mesoendoderm-Brachyury-ChIP-exo(GSE54963)/Homer	ANTTMRCASBNNNGTGYKAAN	1	-1.635e	0.4994	46.0	3.10%	2273.5	2.71%
ZNF528(Zf)/HEK293-ZNF528.GFP-ChIP-Seq(GSE58341)/Homer	AGAAATGACTTCCCT	1	-1.630e	0.4994	2.0	0.13%	45.9	0.05%
Foxa3(Forkhead)/Liver-Foxa3-ChIP-Seq(GSE77670)/Homer	BSNTGTTTACWYWGN	1	-1.629e	0.4994	59.0	3.98%	2969.8	3.54%
ZNF143|STAF(Zf)/CUTLL-ZNF143-ChIP-Seq(GSE29600)/Homer	ATTTCCCAGVAKSCY	1	-1.627e	0.4994	77.0	5.20%	3939.8	4.69%
Pitx1:Ebox(Homeobox,bHLH)/Hindlimb-Pitx1-ChIP-Seq(GSE41591)/Homer	YTAATTRAWWCCAGATGT	1	-1.620e	0.4994	33.0	2.23%	1589.4	1.89%
GABPA(ETS)/Jurkat-GABPa-ChIP-Seq(GSE17954)/Homer	RACCGGAAGT	1	-1.603e	0.4999	209.0	14.10%	11190.6	13.33%
CHR(?)/Hela-CellCycle-Expression/Homer	SRGTTTCAAA	1	-1.575e	0.5113	150.0	10.12%	7947.1	9.46%
ZNF675(Zf)/HEK293-ZNF675.GFP-ChIP-Seq(GSE58341)/Homer	ARGAGGMCAAAATGW	1	-1.573e	0.5113	27.0	1.82%	1284.8	1.53%
ETV1(ETS)/GIST48-ETV1-ChIP-Seq(GSE22441)/Homer	AACCGGAAGT	1	-1.558e	0.5148	308.0	20.78%	16719.1	19.91%
Pknox1(Homeobox)/ES-Prep1-ChIP-Seq(GSE63282)/Homer	SCTGTCAVTCAV	1	-1.556e	0.5148	38.0	2.56%	1868.0	2.22%
Rfx5(HTH)/GM12878-Rfx5-ChIP-Seq(GSE31477)/Homer	SCCTAGCAACAG	1	-1.554e	0.5148	64.0	4.32%	3260.7	3.88%
JunD(bZIP)/K562-JunD-ChIP-Seq/Homer	ATGACGTCATCN	1	-1.541e	0.5160	18.0	1.21%	823.6	0.98%
Foxf1(Forkhead)/Lung-Foxf1-ChIP-Seq(GSE77951)/Homer	WWATRTAAACAN	1	-1.523e	0.5226	187.0	12.62%	10015.3	11.93%
ERG(ETS)/VCaP-ERG-ChIP-Seq(GSE14097)/Homer	ACAGGAAGTG	1	-1.506e	0.5287	333.0	22.47%	18149.5	21.61%
Isl1(Homeobox)/Neuron-Isl1-ChIP-Seq(GSE31456)/Homer	CTAATKGV	1	-1.492e	0.5336	339.0	22.87%	18494.2	22.02%
Hoxa10(Homeobox)/ChickenMSG-Hoxa10.Flag-ChIP-Seq(GSE86088)/Homer	GGYAATGAAA	1	-1.482e	0.5363	100.0	6.75%	5243.7	6.24%
Lhx1(Homeobox)/EmbryoCarcinoma-Lhx1-ChIP-Seq(GSE70957)/Homer	NNYTAATTAR	1	-1.444e	0.5544	209.0	14.10%	11278.9	13.43%
Elf4(ETS)/BMDM-Elf4-ChIP-Seq(GSE88699)/Homer	ACTTCCKGKT	1	-1.441e	0.5544	224.0	15.11%	12113.9	14.42%
Oct2(POU,Homeobox)/Bcell-Oct2-ChIP-Seq(GSE21512)/Homer	ATATGCAAAT	1	-1.440e	0.5544	59.0	3.98%	3025.7	3.60%
HNF1b(Homeobox)/PDAC-HNF1B-ChIP-Seq(GSE64557)/Homer	GTTAATNATTAA	1	-1.436e	0.5544	33.0	2.23%	1629.5	1.94%
REST-NRSF(Zf)/Jurkat-NRSF-ChIP-Seq/Homer	GGMGCTGTCCATGGTGCTGA	1	-1.424e	0.5544	4.0	0.27%	140.6	0.17%
Unknown(Homeobox)/Limb-p300-ChIP-Seq/Homer	SSCMATWAAA	1	-1.415e	0.5564	138.0	9.31%	7361.9	8.77%
DLX5(Homeobox)/BasalGanglia-Dlx5-ChIP-seq(GSE124936)/Homer	SSTAATTA	1	-1.409e	0.5570	151.0	10.19%	8082.8	9.62%
CArG(MADS)/PUER-Srf-ChIP-Seq(Sullivan_et_al.)/Homer	CCATATATGGNM	1	-1.401e	0.5591	50.0	3.37%	2550.8	3.04%
OCT4-SOX2-TCF-NANOG(POU,Homeobox,HMG)/mES-Oct4-ChIP-Seq(GSE11431)/Homer	ATTTGCATAACAATG	1	-1.372e	0.5729	35.0	2.36%	1751.5	2.09%
PRDM9(Zf)/Testis-DMC1-ChIP-Seq(GSE35498)/Homer	ADGGYAGYAGCATCT	1	-1.370e	0.5729	72.0	4.86%	3755.8	4.47%
TRPS1(Zf)/MCF7-TRPS1-ChIP-Seq(GSE107013)/Homer	AGATAAGANN	1	-1.361e	0.5734	352.0	23.75%	19314.5	23.00%
Dlx3(Homeobox)/Kerainocytes-Dlx3-ChIP-Seq(GSE89884)/Homer	NDGTAATTAC	1	-1.360e	0.5734	131.0	8.84%	7002.0	8.34%
Sox2(HMG)/mES-Sox2-ChIP-Seq(GSE11431)/Homer	BCCATTGTTC	1	-1.339e	0.5807	149.0	10.05%	8007.2	9.53%
EBNA1(EBV-virus)/Raji-EBNA1-ChIP-Seq(GSE30709)/Homer	GGYAGCAYDTGCTDCCCNNN	1	-1.328e	0.5848	3.0	0.20%	101.0	0.12%
Gata4(Zf)/Heart-Gata4-ChIP-Seq(GSE35151)/Homer	NBWGATAAGR	1	-1.306e	0.5946	167.0	11.27%	9024.0	10.75%
Rfx6(HTH)/Min6b1-Rfx6.HA-ChIP-Seq(GSE62844)/Homer	TGTTKCCTAGCAACM	1	-1.265e	0.6166	207.0	13.97%	11273.4	13.42%
bZIP:IRF(bZIP,IRF)/Th17-BatF-ChIP-Seq(GSE39756)/Homer	NAGTTTCABTHTGACTNW	1	-1.254e	0.6206	77.0	5.20%	4072.8	4.85%
Tbr1(T-box)/Cortex-Tbr1-ChIP-Seq(GSE71384)/Homer	AAGGTGTKAA	1	-1.249e	0.6207	252.0	17.00%	13796.4	16.43%
GATA3(Zf),DR8/iTreg-Gata3-ChIP-Seq(GSE20898)/Homer	AGATSTNDNNDSAGATAASN	1	-1.229e	0.6306	11.0	0.74%	508.3	0.61%
Gfi1b(Zf)/HPC7-Gfi1b-ChIP-Seq(GSE22178)/Homer	MAATCACTGC	1	-1.226e	0.6306	175.0	11.81%	9514.0	11.33%
PR(NR)/T47D-PR-ChIP-Seq(GSE31130)/Homer	VAGRACAKNCTGTBC	1	-1.220e	0.6306	378.0	25.51%	20882.6	24.87%
HIC1(Zf)/Treg-ZBTB29-ChIP-Seq(GSE99889)/Homer	TGCCAGCB	1	-1.219e	0.6306	464.0	31.31%	25722.9	30.63%
Fli1(ETS)/CD8-FLI-ChIP-Seq(GSE20898)/Homer	NRYTTCCGGH	1	-1.218e	0.6306	279.0	18.83%	15329.1	18.25%
Hnf1(Homeobox)/Liver-Foxa2-Chip-Seq(GSE25694)/Homer	GGTTAAWCATTAA	1	-1.203e	0.6330	29.0	1.96%	1470.7	1.75%
Lhx6/Neurons-Lhx6-ChIP-seq(GSE85704)/Homer	YCCTRATTAG	1	-1.198e	0.6330	242.0	16.33%	13272.6	15.80%
Znf263(Zf)/K562-Znf263-ChIP-Seq(GSE31477)/Homer	CVGTSCTCCC	1	-1.192e	0.6339	419.0	28.27%	23211.1	27.64%
FOXA1(Forkhead)/MCF7-FOXA1-ChIP-Seq(GSE26831)/Homer	WAAGTAAACA	1	-1.167e	0.6476	201.0	13.56%	11001.5	13.10%
OCT:OCT(POU,Homeobox,IR1)/NPC-Brn2-ChIP-Seq(GSE35496)/Homer	ATGAATWATTCATGA	1	-1.160e	0.6492	4.0	0.27%	159.5	0.19%
BORIS(Zf)/K562-CTCFL-ChIP-Seq(GSE32465)/Homer	CNNBRGCGCCCCCTGSTGGC	1	-1.146e	0.6555	59.0	3.98%	3124.6	3.72%
Eomes(T-box)/H9-Eomes-ChIP-Seq(GSE26097)/Homer	ATTAACACCT	1	-1.131e	0.6623	384.0	25.91%	21294.4	25.36%
AMYB(HTH)/Testes-AMYB-ChIP-Seq(GSE44588)/Homer	TGGCAGTTGG	1	-1.127e	0.6623	290.0	19.57%	16014.3	19.07%
Stat3詝(Stat)/CD4-Stat3-ChIP-Seq(GSE19198)/Homer	SVYTTCCNGGAARB	1	-1.124e	0.6623	132.0	8.91%	7178.1	8.55%
Zic(Zf)/Cerebellum-ZIC1.2-ChIP-Seq(GSE60731)/Homer	CCTGCTGAGH	1	-1.117e	0.6629	177.0	11.94%	9692.9	11.54%
FOXK2(Forkhead)/U2OS-FOXK2-ChIP-Seq(E-MTAB-2204)/Homer	SCHTGTTTACAT	1	-1.116e	0.6629	113.0	7.62%	6125.7	7.29%
PAX3:FKHR-fusion(Paired,Homeobox)/Rh4-PAX3:FKHR-ChIP-Seq(GSE19063)/Homer	ACCRTGACTAATTNN	1	-1.084e	0.6796	32.0	2.16%	1664.5	1.98%
Six4(Homeobox)/MCF7-SIX4-ChIP-Seq(Encode)/Homer	TGWAAYCTGABACCB	1	-1.081e	0.6796	11.0	0.74%	530.5	0.63%
Pit1햺(Homeobox)/GCrat-Pit1-ChIP-Seq(GSE58009)/Homer	ATGCATAATTCA	1	-1.047e	0.6991	66.0	4.45%	3549.3	4.23%
HRE(HSF)/Striatum-HSF1-ChIP-Seq(GSE38000)/Homer	TTCTAGAABNTTCTA	1	-1.043e	0.6991	35.0	2.36%	1840.9	2.19%
ZNF652/HepG2-ZNF652.Flag-ChIP-Seq(Encode)/Homer	TTAACCCTTTVNKKN	1	-1.039e	0.6991	53.0	3.58%	2834.0	3.37%
Maz(Zf)/HepG2-Maz-ChIP-Seq(GSE31477)/Homer	GGGGGGGG	1	-1.011e	0.7155	379.0	25.57%	21119.9	25.15%
Foxa2(Forkhead)/Liver-Foxa2-ChIP-Seq(GSE25694)/Homer	CYTGTTTACWYW	1	-1.003e	0.7184	141.0	9.51%	7751.7	9.23%
ERb(NR),IR3/Ovary-ERb-ChIP-Seq(GSE203391)/Homer	RGGTCAGGGTGACCT	1	-966.9	0.7416	73.0	4.93%	3973.2	4.73%
Sox4(HMG)/proB-Sox4-ChIP-Seq(GSE50066)/Homer	YCTTTGTTCC	1	-950.7	0.7507	143.0	9.65%	7896.6	9.40%
HNF6(Homeobox)/Liver-Hnf6-ChIP-Seq(ERP000394)/Homer	NTATYGATCH	1	-925.6	0.7666	106.0	7.15%	5839.0	6.95%
Barx1(Homeobox)/Stomach-Barx1.3xFlag-ChIP-Seq(GSE69483)/Homer	AAACMATTAN	1	-924.9	0.7666	89.0	6.01%	4887.8	5.82%
TR4(NR),DR1/Hela-TR4-ChIP-Seq(GSE24685)/Homer	GAGGTCAAAGGTCA	1	-912.5	0.7704	17.0	1.15%	887.9	1.06%
NF1:FOXA1(CTF,Forkhead)/LNCAP-FOXA1-ChIP-Seq(GSE27824)/Homer	WNTGTTTRYTTTGGCA	1	-910.9	0.7704	8.0	0.54%	396.2	0.47%
CEBP:CEBP(bZIP)/MEF-Chop-ChIP-Seq(GSE35681)/Homer	NTNATGCAAYMNNHTGMAAY	1	-904.9	0.7704	28.0	1.89%	1496.7	1.78%
MNT(bHLH)/HepG2-MNT-ChIP-Seq(Encode)/Homer	DGCACACGTG	1	-904.2	0.7704	192.0	12.96%	10681.5	12.72%
Tgif2(Homeobox)/mES-Tgif2-ChIP-Seq(GSE55404)/Homer	TGTCANYT	1	-901.1	0.7704	527.0	35.56%	29587.2	35.23%
EBF(EBF)/proBcell-EBF-ChIP-Seq(GSE21978)/Homer	DGTCCCYRGGGA	1	-900.9	0.7704	44.0	2.97%	2386.2	2.84%
p53(p53)/mES-cMyc-ChIP-Seq(GSE11431)/Homer	ACATGCCCGGGCAT	1	-882.5	0.7749	6.0	0.40%	292.8	0.35%
Sox17(HMG)/Endoderm-Sox17-ChIP-Seq(GSE61475)/Homer	CCATTGTTYB	1	-870.1	0.7815	115.0	7.76%	6376.5	7.59%
Sox6(HMG)/Myotubes-Sox6-ChIP-Seq(GSE32627)/Homer	CCATTGTTNY	1	-861.7	0.7851	274.0	18.49%	15337.9	18.26%
Chop(bZIP)/MEF-Chop-ChIP-Seq(GSE35681)/Homer	ATTGCATCAT	1	-859.8	0.7851	38.0	2.56%	2067.3	2.46%
Slug(Zf)/Mesoderm-Snai2-ChIP-Seq(GSE61475)/Homer	SNGCACCTGCHS	1	-855.3	0.7851	164.0	11.07%	9142.4	10.89%
CTCF(Zf)/CD4+CTCF-ChIP-Seq(Barski_et_al.)/Homer	AYAGTGCCMYCTRGTGGCCA	1	-847.7	0.7868	27.0	1.82%	1458.9	1.74%
PRDM1(Zf)/Hela-PRDM1-ChIP-Seq(GSE31477)/Homer	ACTTTCACTTTC	1	-840.7	0.7893	104.0	7.02%	5776.5	6.88%
Tbet(T-box)/CD8-Tbet-ChIP-Seq(GSE33802)/Homer	AGGTGTGAAM	1	-830.5	0.7942	192.0	12.96%	10739.1	12.79%
PRDM14(Zf)/H1-PRDM14-ChIP-Seq(GSE22767)/Homer	RGGTCTCTAACY	1	-827.8	0.7942	53.0	3.58%	2919.2	3.48%
STAT6(Stat)/CD4-Stat6-ChIP-Seq(GSE22104)/Homer	ABTTCYYRRGAA	1	-815.5	0.8001	95.0	6.41%	5285.2	6.29%
KLF6(Zf)/PDAC-KLF6-ChIP-Seq(GSE64557)/Homer	MKGGGYGTGGCC	1	-809.8	0.8016	317.0	21.39%	17815.6	21.21%
ZNF692(Zf)/HEK293-ZNF692.GFP-ChIP-Seq(GSE58341)/Homer	GTGGGCCCCA	1	-804.1	0.8031	39.0	2.63%	2144.7	2.55%
Max(bHLH)/K562-Max-ChIP-Seq(GSE31477)/Homer	RCCACGTGGYYN	1	-788.9	0.8123	139.0	9.38%	7782.7	9.27%
DLX1(Homeobox)/BasalGanglia-Dlx1-ChIP-seq(GSE124936)/Homer	NSNNTAATTA	1	-788.4	0.8123	242.0	16.33%	13598.7	16.19%
ZNF165(Zf)/WHIM12-ZNF165-ChIP-Seq(GSE65937)/Homer	AAGGKGRCGCAGGCA	1	-777	0.8159	35.0	2.36%	1930.4	2.30%
WT1(Zf)/Kidney-WT1-ChIP-Seq(GSE90016)/Homer	MCTCCCMCRCAB	1	-769.8	0.8187	160.0	10.80%	8982.4	10.70%
ZBTB33(Zf)/GM12878-ZBTB33-ChIP-Seq(GSE32465)/Homer	GGVTCTCGCGAGAAC	1	-767.3	0.8187	17.0	1.15%	924.0	1.10%
ETS(ETS)/Promoter/Homer	AACCGGAAGT	1	-759.5	0.8210	85.0	5.74%	4755.1	5.66%
Cux2(Homeobox)/Liver-Cux2-ChIP-Seq(GSE35985)/Homer	HNRAATCAAT	1	-758.5	0.8210	86.0	5.80%	4812.1	5.73%
EHF(ETS)/LoVo-EHF-ChIP-Seq(GSE49402)/Homer	AVCAGGAAGT	1	-757.6	0.8210	278.0	18.76%	15663.3	18.65%
Sox7(HMG)/ESC-Sox7-ChIP-Seq(GSE133899)/Homer	VVRRAACAATGG	1	-745.3	0.8236	45.0	3.04%	2506.2	2.98%
ELF5(ETS)/T47D-ELF5-ChIP-Seq(GSE30407)/Homer	ACVAGGAAGT	1	-733.2	0.8305	161.0	10.86%	9068.1	10.80%
PGR(NR)/EndoStromal-PGR-ChIP-Seq(GSE69539)/Homer	AAGAACATWHTGTTC	1	-693.9	0.8607	38.0	2.56%	2133.8	2.54%
Olig2(bHLH)/Neuron-Olig2-ChIP-Seq(GSE30882)/Homer	RCCATMTGTT	1	-682	0.8678	321.0	21.66%	18179.3	21.65%
ZNF382(Zf)/HEK293-ZNF382.GFP-ChIP-Seq(GSE58341)/Homer	GNCTGTASTRNTGBCTCHTT	1	-674.1	0.8715	4.0	0.27%	210.3	0.25%
ZNF91(Zf)/HEK-ZNF91.HA-ChIP-Seq(GSE162571)/Homer	RGCMGCCTYC	1	-662.2	0.8788	234.0	15.79%	13269.7	15.80%
Hoxc9(Homeobox)/Ainv15-Hoxc9-ChIP-Seq(GSE21812)/Homer	GGCCATAAATCA	1	-658.4	0.8789	88.0	5.94%	4989.9	5.94%
NFAT(RHD)/Jurkat-NFATC1-ChIP-Seq(Jolma_et_al.)/Homer	ATTTTCCATT	1	-658	0.8789	181.0	12.21%	10267.8	12.23%
Foxh1(Forkhead)/hESC-FOXH1-ChIP-Seq(GSE29422)/Homer	NNTGTGGATTSS	1	-653	0.8789	123.0	8.30%	6980.5	8.31%
MYRF(MYRF)/CFPAC1-MYRF-ChIP-Seq(GSE145627)/Homer	AGTGCCTGGCAC	1	-651.7	0.8789	105.0	7.09%	5959.3	7.10%
Phox2a(Homeobox)/Neuron-Phox2a-ChIP-Seq(GSE31456)/Homer	YTAATYNRATTA	1	-626.4	0.8946	78.0	5.26%	4442.0	5.29%
HOXA2(Homeobox)/mES-Hoxa2-ChIP-Seq(Donaldson_et_al.)/Homer	GYCATCMATCAT	1	-605.8	0.9101	14.0	0.94%	798.2	0.95%
LHX9(Homeobox)/Hct116-LHX9.V5-ChIP-Seq(GSE116822)/Homer	NGCTAATTAG	1	-604.8	0.9101	237.0	15.99%	13502.0	16.08%
GATA(Zf),IR3/iTreg-Gata3-ChIP-Seq(GSE20898)/Homer	NNNNNBAGATAWYATCTVHN	1	-591.5	0.9167	25.0	1.69%	1435.0	1.71%
PAX5(Paired,Homeobox)/GM12878-PAX5-ChIP-Seq(GSE32465)/Homer	GCAGCCAAGCRTGACH	1	-588.7	0.9167	86.0	5.80%	4924.5	5.86%
Emx2(Homeobox)/Cortex-Emx2-ChIP-Seq(GSE183130)/Homer	NVCTAATTAG	1	-587.8	0.9167	195.0	13.16%	11132.5	13.26%
USF1(bHLH)/GM12878-Usf1-ChIP-Seq(GSE32465)/Homer	SGTCACGTGR	1	-570.5	0.9264	103.0	6.95%	5908.6	7.04%
IRF:BATF(IRF:bZIP)/pDC-Irf8-ChIP-Seq(GSE66899)/Homer	CTTTCANTATGACTV	1	-564.7	0.9286	18.0	1.21%	1042.8	1.24%
Pax7(Paired,Homeobox),long/Myoblast-Pax7-ChIP-Seq(GSE25064)/Homer	TAATCHGATTAC	1	-562.7	0.9286	4.0	0.27%	227.3	0.27%
Lhx2(Homeobox)/HFSC-Lhx2-ChIP-Seq(GSE48068)/Homer	TAATTAGN	1	-548.1	0.9376	180.0	12.15%	10320.8	12.29%
Tgif1(Homeobox)/mES-Tgif1-ChIP-Seq(GSE55404)/Homer	YTGWCADY	1	-528.7	0.9527	480.0	32.39%	27407.5	32.64%
T1ISRE(IRF)/ThioMac-Ifnb-Expression/Homer	ACTTTCGTTTCT	1	-527.3	0.9527	2.0	0.13%	112.0	0.13%
ZNF41(Zf)/HEK293-ZNF41.GFP-ChIP-Seq(GSE58341)/Homer	CCTCATGGTGYCYTWYTCCCTTGTG	1	-526.8	0.9527	5.0	0.34%	293.2	0.35%
MITF(bHLH)/MastCells-MITF-ChIP-Seq(GSE48085)/Homer	RTCATGTGAC	1	-516.6	0.9545	174.0	11.74%	10012.6	11.92%
ZEB2(Zf)/SNU398-ZEB2-ChIP-Seq(GSE103048)/Homer	GNMCAGGTGTGC	1	-513.3	0.9545	250.0	16.87%	14350.7	17.09%
Brn1(POU,Homeobox)/NPC-Brn1-ChIP-Seq(GSE35496)/Homer	TATGCWAATBAV	1	-505.3	0.9588	47.0	3.17%	2745.6	3.27%
Gata6(Zf)/HUG1N-GATA6-ChIP-Seq(GSE51936)/Homer	YCTTATCTBN	1	-502.1	0.9588	142.0	9.58%	8199.7	9.76%
STAT1(Stat)/HelaS3-STAT1-ChIP-Seq(GSE12782)/Homer	NATTTCCNGGAAAT	1	-497.1	0.9602	54.0	3.64%	3154.1	3.76%
E2F6(E2F)/Hela-E2F6-ChIP-Seq(GSE31477)/Homer	GGCGGGAARN	1	-486.2	0.9675	186.0	12.55%	10732.5	12.78%
Mixl1(Homeobox)/EpiBlast-Mixl1-ChIP-seq(GSE161164)/Homer	CTAATTARATTA	1	-484.2	0.9675	105.0	7.09%	6097.0	7.26%
FOXA1(Forkhead)/LNCAP-FOXA1-ChIP-Seq(GSE27824)/Homer	WAAGTAAACA	1	-482.6	0.9675	227.0	15.32%	13078.7	15.57%
Pax7(Paired,Homeobox),longest/Myoblast-Pax7-ChIP-Seq(GSE25064)/Homer	NTAATTDGCYAATTANNWWD	1	-460.1	0.9833	6.0	0.40%	368.5	0.44%
POU4F3(POU,Homeobox)/MEF-Pou4f3-ChIP-Seq(GSE150279)/Homer	TRAATAATTTAT	1	-457	0.9833	33.0	2.23%	1962.2	2.34%
ETV4(ETS)/HepG2-ETV4-ChIP-Seq(ENCODE)/Homer	ACCGGAAGTG	1	-452.8	0.9840	268.0	18.08%	15459.2	18.41%
ZSCAN22(Zf)/HEK293-ZSCAN22.GFP-ChIP-Seq(GSE58341)/Homer	SMCAGTCWGAKGGAGGAGGC	1	-450.5	0.9840	15.0	1.01%	909.5	1.08%
DLX2(Homeobox)/BasalGanglia-Dlx2-ChIP-seq(GSE124936)/Homer	NNNTAATTAS	1	-444.2	0.9861	262.0	17.68%	15129.1	18.02%
CREB5(bZIP)/LNCaP-CREB5.V5-ChIP-Seq(GSE137775)/Homer	VVATGACGTCAT	1	-429.9	0.9970	76.0	5.13%	4476.4	5.33%
PBX2(Homeobox)/K562-PBX2-ChIP-Seq(Encode)/Homer	RTGATTKATRGN	1	-424.7	0.9989	134.0	9.04%	7824.1	9.32%
Gsx2(Homeobox)/LGE-Gsx2.Flag-ChIP-Seq(GSE162589)/Homer	CTAATTAGSN	1	-424.6	0.9989	229.0	15.45%	13271.9	15.80%
CEBP:AP1(bZIP)/ThioMac-CEBPb-ChIP-Seq(GSE21512)/Homer	DRTGTTGCAA	1	-411.8	10000	127.0	8.57%	7436.7	8.86%
DMRT6(DM)/Testis-DMRT6-ChIP-Seq(GSE60440)/Homer	YDGHTACAWTGTADC	1	-397.3	10000	30.0	2.02%	1821.8	2.17%
Ascl2(bHLH)/ESC-Ascl2-ChIP-Seq(GSE97712)/Homer	SSRGCAGCTGCH	1	-393	10000	267.0	18.02%	15493.0	18.45%
CRE(bZIP)/Promoter/Homer	CSGTGACGTCAC	1	-390.2	10000	51.0	3.44%	3058.0	3.64%
Elk4(ETS)/Hela-Elk4-ChIP-Seq(GSE31477)/Homer	NRYTTCCGGY	1	-386.7	10000	168.0	11.34%	9826.9	11.70%
PU.1-IRF(ETS:IRF)/Bcell-PU.1-ChIP-Seq(GSE21512)/Homer	MGGAAGTGAAAC	1	-385.2	10000	269.0	18.15%	15620.4	18.60%
Klf9(Zf)/GBM-Klf9-ChIP-Seq(GSE62211)/Homer	GCCACRCCCACY	1	-376.6	10000	117.0	7.89%	6900.9	8.22%
NPAS2(bHLH)/Liver-NPAS2-ChIP-Seq(GSE39860)/Homer	KCCACGTGAC	1	-365.1	10000	232.0	15.65%	13533.5	16.12%
BANP(?)/ESC-Banp-ChIP-Seq(GSE155603)/Homer	TCTCGCGAGANY	1	-364	10000	31.0	2.09%	1901.0	2.26%
Sox3(HMG)/NPC-Sox3-ChIP-Seq(GSE33059)/Homer	CCWTTGTY	1	-348.3	10000	280.0	18.89%	16313.5	19.43%
RARg(NR)/ES-RARg-ChIP-Seq(GSE30538)/Homer	AGGTCAAGGTCA	1	-325.4	10000	3.0	0.20%	212.2	0.25%
ZNF669(Zf)/HEK293-ZNF669.GFP-ChIP-Seq(GSE58341)/Homer	GARTGGTCATCGCCC	1	-312.3	10000	16.0	1.08%	1034.0	1.23%
NFIL3(bZIP)/HepG2-NFIL3-ChIP-Seq(Encode)/Homer	VTTACGTAAYNNNNN	1	-310.6	10000	125.0	8.43%	7448.5	8.87%
Lhx3(Homeobox)/Neuron-Lhx3-ChIP-Seq(GSE31456)/Homer	ADBTAATTAR	1	-291.3	10000	278.0	18.76%	16307.4	19.42%
Klf4(Zf)/mES-Klf4-ChIP-Seq(GSE11431)/Homer	GCCACACCCA	1	-284.9	10000	110.0	7.42%	6612.6	7.87%
Srebp1a(bHLH)/HepG2-Srebp1a-ChIP-Seq(GSE31477)/Homer	RTCACSCCAY	1	-283.6	10000	53.0	3.58%	3270.7	3.89%
E-box(bHLH)/Promoter/Homer	SSGGTCACGTGA	1	-282.3	10000	18.0	1.21%	1173.6	1.40%
BMAL1(bHLH)/Liver-Bmal1-ChIP-Seq(GSE39860)/Homer	GNCACGTG	1	-270.1	10000	318.0	21.46%	18649.1	22.21%
c-Jun-CRE(bZIP)/K562-cJun-ChIP-Seq(GSE31477)/Homer	ATGACGTCATCY	1	-268.3	10000	63.0	4.25%	3878.2	4.62%
E2A(bHLH)/proBcell-E2A-ChIP-Seq(GSE21978)/Homer	DNRCAGCTGY	1	-264.9	10000	349.0	23.55%	20439.3	24.34%
Duxbl(Homeobox)/NIH3T3-Duxbl.HA-ChIP-Seq(GSE119782)/Homer	TAAYCYAATCAA	1	-251.9	10000	10.0	0.67%	693.0	0.83%
Tbx21(T-box)/GM12878-TBX21-ChIP-Seq(Encode)/Homer	AGGTGTGAAA	1	-250.1	10000	192.0	12.96%	11433.5	13.61%
Smad4(MAD)/ESC-SMAD4-ChIP-Seq(GSE29422)/Homer	VBSYGTCTGG	1	-243.5	10000	337.0	22.74%	19803.9	23.58%
Prop1(Homeobox)/GHFT1-PROP1.biotin-ChIP-Seq(GSE77302)/Homer	NTAATBNAATTA	1	-224.6	10000	120.0	8.10%	7292.9	8.68%
Hoxc10(Homeobox)/EB-Hoxc10.iFlag-ChIP-Seq(GSE142377)/Homer	CMATAAATCA	1	-224	10000	224.0	15.11%	13342.0	15.89%
NFATC2(RHD)/Islets-NFATC2-ChIP-Seq(GSE158496)/Homer	WTTTTCCATTGS	1	-219.9	10000	390.0	26.32%	22906.3	27.28%
Egr1(Zf)/K562-Egr1-ChIP-Seq(GSE32465)/Homer	TGCGTGGGYG	1	-218.6	10000	191.0	12.89%	11441.7	13.62%
ZBTB9(Zf)/HEK293T-ZBTB9-ChIP-Seq(GSE251687)/Homer	RGCCACGDRR	1	-205.9	10000	391.0	26.38%	23004.2	27.39%
Atf2(bZIP)/3T3L1-Atf2-ChIP-Seq(GSE56872)/Homer	NRRTGACGTCAT	1	-201.8	10000	67.0	4.52%	4203.7	5.01%
Oct4:Sox17(POU,Homeobox,HMG)/F9-Sox17-ChIP-Seq(GSE44553)/Homer	CCATTGTATGCAAAT	1	-196.5	10000	18.0	1.21%	1236.0	1.47%
Hnf6b(Homeobox)/LNCaP-Hnf6b-ChIP-Seq(GSE106305)/Homer	TATTGAYY	1	-195.5	10000	147.0	9.92%	8929.2	10.63%
Zic2(Zf)/ESC-Zic2-ChIP-Seq(SRP197560)/Homer	CHCAGCRGGRGG	1	-186	10000	113.0	7.62%	6954.4	8.28%
Sox21(HMG)/ESC-SOX21-ChIP-Seq(GSE110505)/Homer	BCCWTTGTBYKV	1	-185	10000	299.0	20.18%	17776.8	21.17%
ZKSCAN1(Zf)/HepG2-ZKSCAN1-ChIP-Seq(Encode)/Homer	GCACAYAGTAGGKCY	1	-181.7	10000	4.0	0.27%	331.1	0.39%
Elk1(ETS)/Hela-Elk1-ChIP-Seq(GSE31477)/Homer	HACTTCCGGY	1	-179.8	10000	156.0	10.53%	9491.8	11.30%
c-Myc(bHLH)/mES-cMyc-ChIP-Seq(GSE11431)/Homer	VVCCACGTGG	1	-170.8	10000	99.0	6.68%	6158.8	7.33%
n-Myc(bHLH)/mES-nMyc-ChIP-Seq(GSE11431)/Homer	VRCCACGTGG	1	-166.8	10000	150.0	10.12%	9171.1	10.92%
CEBP(bZIP)/ThioMac-CEBPb-ChIP-Seq(GSE21512)/Homer	ATTGCGCAAC	1	-165.9	10000	141.0	9.51%	8645.1	10.29%
CLOCK(bHLH)/Liver-Clock-ChIP-Seq(GSE39860)/Homer	GHCACGTG	1	-163.4	10000	117.0	7.89%	7238.1	8.62%
E2F(E2F)/Hela-CellCycle-Expression/Homer	TTSGCGCGAAAA	1	-162.6	10000	15.0	1.01%	1076.2	1.28%
HEB(bHLH)/mES-Heb-ChIP-Seq(GSE53233)/Homer	VCAGCTGBNN	1	-158.6	10000	436.0	29.42%	25743.1	30.65%
GFY(?)/Promoter/Homer	ACTACAATTCCC	1	-156.9	10000	13.0	0.88%	952.9	1.13%
Pit1(Homeobox)/GCrat-Pit1-ChIP-Seq(GSE58009)/Homer	ATGMATATDC	1	-155.2	10000	172.0	11.61%	10490.6	12.49%
DMRT1(DM)/Testis-DMRT1-ChIP-Seq(GSE64892)/Homer	TWGHWACAWTGTWDC	1	-151.5	10000	37.0	2.50%	2466.5	2.94%
GATA3(Zf),DR4/iTreg-Gata3-ChIP-Seq(GSE20898)/Homer	AGATGKDGAGATAAG	1	-150	10000	12.0	0.81%	893.1	1.06%
BMYB(HTH)/Hela-BMYB-ChIP-Seq(GSE27030)/Homer	NHAACBGYYV	1	-141.3	10000	287.0	19.37%	17226.2	20.51%
Smad3(MAD)/NPC-Smad3-ChIP-Seq(GSE36673)/Homer	TWGTCTGV	1	-140.9	10000	481.0	32.46%	28392.5	33.81%
ELF1(ETS)/Jurkat-ELF1-ChIP-Seq(SRA014231)/Homer	AVCCGGAAGT	1	-140.2	10000	136.0	9.18%	8417.8	10.02%
TATA-Box(TBP)/Promoter/Homer	GSCTWTAAAAGG	1	-137.2	10000	234.0	15.79%	14164.4	16.87%
NPAS(bHLH)/Liver-NPAS-ChIP-Seq(GSE39860)/Homer	NVCACGTG	1	-132	10000	298.0	20.11%	17898.4	21.31%
En1(Homeobox)/SUM149-EN1-ChIP-Seq(GSE120957)/Homer	NDCTAATTAS	1	-128.8	10000	302.0	20.38%	18142.7	21.60%
CUX1(Homeobox)/K562-CUX1-ChIP-Seq(GSE92882)/Homer	TATCGATNAN	1	-122.1	10000	116.0	7.83%	7284.8	8.67%
FoxD3(forkhead)/ZebrafishEmbryo-Foxd3.biotin-ChIP-seq(GSE106676)/Homer	TGTTTAYTTAGC	1	-120.9	10000	146.0	9.85%	9064.0	10.79%
NFY(CCAAT)/Promoter/Homer	RGCCAATSRG	1	-120.1	10000	125.0	8.43%	7824.2	9.32%
ZEB1(Zf)/PDAC-ZEB1-ChIP-Seq(GSE64557)/Homer	VCAGGTRDRY	1	-112.6	10000	400.0	26.99%	23871.1	28.42%
E2F3(E2F)/MEF-E2F3-ChIP-Seq(GSE71376)/Homer	BTKGGCGGGAAA	1	-108.9	10000	208.0	14.04%	12751.6	15.18%
DUX4(Homeobox)/Myoblasts-DUX4.V5-ChIP-Seq(GSE75791)/Homer	NWTAAYCYAATCAWN	1	-107.7	10000	4.0	0.27%	377.4	0.45%
Phox2b(Homeobox)/CLBGA-PHOX2B-ChIP-Seq(GSE90683)/Homer	TTAATTNAATTA	1	-103.3	10000	36.0	2.43%	2486.8	2.96%
Sox9(HMG)/Limb-SOX9-ChIP-Seq(GSE73225)/Homer	AGGVNCCTTTGT	1	-94.16	10000	133.0	8.97%	8386.6	9.99%
Tbox:Smad(T-box,MAD)/ESCd5-Smad2_3-ChIP-Seq(GSE29422)/Homer	AGGTGHCAGACA	1	-93.61	10000	31.0	2.09%	2191.6	2.61%
Atf7(bZIP)/3T3L1-Atf7-ChIP-Seq(GSE56872)/Homer	NGRTGACGTCAY	1	-92.46	10000	110.0	7.42%	7020.5	8.36%
FOXA1:AR(Forkhead,NR)/LNCAP-AR-ChIP-Seq(GSE27824)/Homer	AGTAAACAAAAAAGAACAND	1	-90.99	10000	10.0	0.67%	823.7	0.98%
Hoxd10(Homeobox)/ChickenMSG-Hoxd10.Flag-ChIP-Seq(GSE86088)/Homer	GGCMATGAAA	1	-90.87	10000	185.0	12.48%	11476.8	13.67%
Hoxd13(Homeobox)/ChickenMSG-Hoxd13.Flag-ChIP-Seq(GSE86088)/Homer	NCYAATAAAA	1	-89.66	10000	295.0	19.91%	17915.2	21.33%
E2A(bHLH),near_PU.1/Bcell-PU.1-ChIP-Seq(GSE21512)/Homer	NVCACCTGBN	1	-85.73	10000	343.0	23.14%	20722.9	24.68%
bHLHE40(bHLH)/HepG2-BHLHE40-ChIP-Seq(GSE31477)/Homer	KCACGTGMCN	1	-80.48	10000	71.0	4.79%	4705.4	5.60%
Smad2(MAD)/ES-SMAD2-ChIP-Seq(GSE29422)/Homer	CTGTCTGG	1	-78.09	10000	334.0	22.54%	20246.8	24.11%
Nkx6.1(Homeobox)/Islet-Nkx6.1-ChIP-Seq(GSE40975)/Homer	GKTAATGR	1	-77.96	10000	410.0	27.67%	24642.9	29.34%
PSE(SNAPc)/K562-mStart-Seq/Homer	WAVTCACCMTAASYDAAAAG	1	-76.12	10000	84.0	5.67%	5512.4	6.56%
KLF3(Zf)/MEF-Klf3-ChIP-Seq(GSE44748)/Homer	NRGCCCCRCCCHBNN	1	-75.98	10000	154.0	10.39%	9711.7	11.56%
RORg(NR)/Liver-Rorc-ChIP-Seq(GSE101115)/Homer	WAABTAGGTCAV	1	-73.05	10000	17.0	1.15%	1326.1	1.58%
HOXB13(Homeobox)/ProstateTumor-HOXB13-ChIP-Seq(GSE56288)/Homer	TTTTATKRGG	1	-71.08	10000	192.0	12.96%	11986.2	14.27%
ZNF136(Zf)/HEK293-ZNF136.GFP-ChIP-Seq(GSE58341)/Homer	YTKGATAHAGTATTCTWGGTNGGCA	1	-69.05	10000	25.0	1.69%	1861.2	2.22%
Srebp2(bHLH)/HepG2-Srebp2-ChIP-Seq(GSE31477)/Homer	CGGTCACSCCAC	1	-67.31	10000	36.0	2.43%	2572.6	3.06%
Sox10(HMG)/SciaticNerve-Sox3-ChIP-Seq(GSE35132)/Homer	CCWTTGTYYB	1	-64.93	10000	259.0	17.48%	15961.2	19.01%
E2F7(E2F)/Hela-E2F7-ChIP-Seq(GSE32673)/Homer	VDTTTCCCGCCA	1	-64.21	10000	40.0	2.70%	2836.0	3.38%
Atf1(bZIP)/K562-ATF1-ChIP-Seq(GSE31477)/Homer	GATGACGTCA	1	-61.61	10000	153.0	10.32%	9726.1	11.58%
STAT4(Stat)/CD4-Stat4-ChIP-Seq(GSE22104)/Homer	NYTTCCWGGAAR	1	-60.74	10000	171.0	11.54%	10802.3	12.86%
PAX6(Paired,Homeobox)/Forebrain-Pax6-ChIP-Seq(GSE66961)/Homer	NGTGTTCAVTSAAGCGKAAA	1	-60.55	10000	9.0	0.61%	800.8	0.95%
Hoxc6(Homeobox)/EB-Hoxc6.iFlag-ChIP-Seq(GSE142377)/Homer	CMATYAATCW	1	-60.4	10000	447.0	30.16%	26904.0	32.04%
Nanog(Homeobox)/mES-Nanog-ChIP-Seq(GSE11724)/Homer	RGCCATTAAC	1	-59.49	10000	678.0	45.75%	40120.1	47.77%
Snail1(Zf)/LS174T-SNAIL1.HA-ChIP-Seq(GSE127183)/Homer	TRCACCTGCY	1	-57.58	10000	231.0	15.59%	14368.6	17.11%
LRF(Zf)/Erythroblasts-ZBTB7A-ChIP-Seq(GSE74977)/Homer	AAGACCCYYN	1	-56.89	10000	390.0	26.32%	23643.3	28.15%
Hoxd9(Homeobox)/EB-Hoxd9.HA-ChIP-Seq(GSE142377)/Homer	RTGATTTATGGY	1	-56.5	10000	56.0	3.78%	3867.1	4.60%
Arnt:Ahr(bHLH)/MCF7-Arnt-ChIP-Seq(Lo_et_al.)/Homer	TBGCACGCAA	1	-56.06	10000	152.0	10.26%	9700.0	11.55%
Ronin(THAP)/ES-Thap11-ChIP-Seq(GSE51522)/Homer	RACTACAACTCCCAGVAKGC	1	-54.83	10000	6.0	0.40%	590.1	0.70%
Ptf1a(bHLH)/Panc1-Ptf1a-ChIP-Seq(GSE47459)/Homer	ACAGCTGTTN	1	-45.87	10000	533.0	35.96%	31983.6	38.08%
Zscan4c(Zf)/ESC-Zscan4c-ChIP-seq(GSE140619)/Homer	ATRTGTGCAC	1	-42.36	10000	58.0	3.91%	4057.2	4.83%
ZNF317(Zf)/HEK293-ZNF317.GFP-ChIP-Seq(GSE58341)/Homer	GTCWGCTGTYYCTCT	1	-42	10000	12.0	0.81%	1056.0	1.26%
ZBTB38(Zf)/Hela-ZBTB38-ChIP-seq(GSE108618)/Homer	NNWTATCGATAW	1	-40.3	10000	272.0	18.35%	16922.5	20.15%
ZNF415(Zf)/HEK293-ZNF415.GFP-ChIP-Seq(GSE58341)/Homer	GRTGMTRGAGCC	1	-35.68	10000	101.0	6.82%	6759.3	8.05%
Hoxa9(Homeobox)/ChickenMSG-Hoxa9.Flag-ChIP-Seq(GSE86088)/Homer	RGCAATNAAA	1	-28.7	10000	440.0	29.69%	26851.5	31.97%
ZBED2(Zf)/SUIT2-ZBED2.HA-ChIP-Seq(GSE141606)/Homer	NRGTTTCGGK	1	-21.57	10000	119.0	8.03%	7998.1	9.52%
Egr2(Zf)/Thymocytes-Egr2-ChIP-Seq(GSE34254)/Homer	NGCGTGGGCGGR	1	-20.83	10000	50.0	3.37%	3696.9	4.40%
ZNF519(Zf)/HEK293-ZNF519.GFP-ChIP-Seq(GSE58341)/Homer	GAGSCCGAGC	1	-20.77	10000	63.0	4.25%	4527.5	5.39%
HIF-1a(bHLH)/MCF7-HIF1a-ChIP-Seq(GSE28352)/Homer	TACGTGCV	1	-18.74	10000	66.0	4.45%	4739.3	5.64%
E2F4(E2F)/K562-E2F4-ChIP-Seq(GSE31477)/Homer	GGCGGGAAAH	1	-13.6	10000	151.0	10.19%	10079.7	12.00%
Reverb(NR),DR2/RAW-Reverba.biotin-ChIP-Seq(GSE45914)/Homer	GTRGGTCASTGGGTCA	1	-13.51	10000	39.0	2.63%	3056.6	3.64%
GFY-Staf(?,Zf)/Promoter/Homer	RACTACAATTCCCAGAAKGC	1	-11.78	10000	11.0	0.74%	1125.8	1.34%
HINFP(Zf)/K562-HINFP.eGFP-ChIP-Seq(Encode)/Homer	TWVGGTCCGC	1	-10.99	10000	111.0	7.49%	7681.0	9.15%
HIF2a(bHLH)/785_O-HIF2a-ChIP-Seq(GSE34871)/Homer	GCACGTACCC	1	-9.609	10000	96.0	6.48%	6777.9	8.07%
Zfp57(Zf)/H1-ZFP57.HA-ChIP-Seq(GSE115387)/Homer	NANTGCSGCA	1	-8.247	10000	104.0	7.02%	7313.7	8.71%
Zac1(Zf)/Neuro2A-Plagl1-ChIP-Seq(GSE75942)/Homer	HAWGRGGCCM	1	-7.737	10000	570.0	38.46%	34889.3	41.54%
E2F1(E2F)/Hela-E2F1-ChIP-Seq(GSE22478)/Homer	CWGGCGGGAA	1	-7.572	10000	83.0	5.60%	6010.7	7.16%
ZNF711(Zf)/SHSY5Y-ZNF711-ChIP-Seq(GSE20673)/Homer	AGGCCTAG	1	-6.115	10000	447.0	30.16%	27880.7	33.20%
STAT6(Stat)/Macrophage-Stat6-ChIP-Seq(GSE38377)/Homer	TTCCKNAGAA	1	-4.287	10000	88.0	5.94%	6447.6	7.68%
Brn2(POU,Homeobox)/NPC-Brn2-ChIP-Seq(GSE35496)/Homer	ATGAATATTC	1	-4.232	10000	7.0	0.47%	903.2	1.08%
Hoxc13(Homeobox)/EB-Hoxc13.HA-ChIP-Seq(GSE142377)/Homer	TTTTATKRGN	1	-4.223	10000	247.0	16.67%	16219.6	19.31%
TFDP1(E2F)/K562-TFDP1-ChIP-Seq(GSE105217)/Homer	WTTTCCCGCS	1	-3.363	10000	92.0	6.21%	6752.4	8.04%
Hoxa11(Homeobox)/ChickenMSG-Hoxa11.Flag-ChIP-Seq(GSE86088)/Homer	TTTTATGGCM	1	-2.638	10000	392.0	26.45%	24962.7	29.72%
c-Myc(bHLH)/LNCAP-cMyc-ChIP-Seq(Unpublished)/Homer	VCCACGTG	1	-2.622	10000	115.0	7.76%	8262.5	9.84%
Cdx2(Homeobox)/mES-Cdx2-ChIP-Seq(GSE14586)/Homer	GYMATAAAAH	1	-1.931	10000	114.0	7.69%	8265.2	9.84%
bHLHE41(bHLH)/proB-Bhlhe41-ChIP-Seq(GSE93764)/Homer	KCACGTGMCN	1	-1.875	10000	259.0	17.48%	17176.8	20.45%
SCL(bHLH)/HPC7-Scl-ChIP-Seq(GSE13511)/Homer	AVCAGCTG	1	-1.866	10000	686.0	46.29%	42034.2	50.05%
Nkx2.5(Homeobox)/HL1-Nkx2.5.biotin-ChIP-Seq(GSE21529)/Homer	RRSCACTYAA	1	-1.588	10000	463.0	31.24%	29277.7	34.86%
STAT5(Stat)/mCD4+Stat5-ChIP-Seq(GSE12346)/Homer	RTTTCTNAGAAA	1	-1.468	10000	59.0	3.98%	4756.9	5.66%
AR-halfsite(NR)/LNCaP-AR-ChIP-Seq(GSE27824)/Homer	CCAGGAACAG	1	-1.248	10000	577.0	38.93%	35947.1	42.80%
Hoxd11(Homeobox)/ChickenMSG-Hoxd11.Flag-ChIP-Seq(GSE86088)/Homer	VGCCATAAAA	1	-0.847	10000	400.0	26.99%	25789.7	30.71%
NRF(NRF)/Promoter/Homer	STGCGCATGCGC	1	-0.83	10000	34.0	2.29%	3122.0	3.72%
CDX4(Homeobox)/ZebrafishEmbryos-Cdx4.Myc-ChIP-Seq(GSE48254)/Homer	NGYCATAAAWCH	1	-0.462	10000	142.0	9.58%	10336.1	12.31%
Nkx2.2(Homeobox)/NPC-Nkx2.2-ChIP-Seq(GSE61673)/Homer	BTBRAGTGSN	1	-0.422	10000	446.0	30.09%	28694.4	34.17%
NRF1(NRF)/MCF7-NRF1-ChIP-Seq(Unpublished)/Homer	CTGCGCATGCGC	1	-0.317	10000	28.0	1.89%	2805.7	3.34%
OCT:OCT(POU,Homeobox)/NPC-OCT6-ChIP-Seq(GSE43916)/Homer	YATGCATATRCATRT	1	-0.203	10000	13.0	0.88%	1680.4	2.00%
Hoxa13(Homeobox)/ChickenMSG-Hoxa13.Flag-ChIP-Seq(GSE86088)/Homer	CYHATAAAAN	1	-0.012	10000	407.0	27.46%	27329.9	32.54%
HIF-1b(HLH)/T47D-HIF1b-ChIP-Seq(GSE59937)/Homer	RTACGTGC	1	-0.011	10000	259.0	17.48%	18419.0	21.93%
Erra(NR)/HepG2-Erra-ChIP-Seq(GSE31477)/Homer	CAAAGGTCAG	1	-0.008	10000	452.0	30.50%	30087.5	35.83%
KLF5(Zf)/LoVo-KLF5-ChIP-Seq(GSE49402)/Homer	DGGGYGKGGC	1	-0.007	10000	371.0	25.03%	25310.3	30.14%
Tbx5(T-box)/HL1-Tbx5.biotin-ChIP-Seq(GSE21529)/Homer	AGGTGTCA	1	-0.004	10000	634.0	42.78%	40770.9	48.55%
Nkx2.1(Homeobox)/LungAC-Nkx2.1-ChIP-Seq(GSE43252)/Homer	RSCACTYRAG	1	-0.003	10000	557.0	37.58%	36434.6	43.38%
Nkx3.1(Homeobox)/LNCaP-Nkx3.1-ChIP-Seq(GSE28264)/Homer	AAGCACTTAA	1	-0.001	10000	491.0	33.13%	32833.3	39.10%
CRX(Homeobox)/Retina-Crx-ChIP-Seq(GSE20012)/Homer	GCTAATCC	1	-0.000e	10000	516.0	34.82%	34604.6	41.21%
GSC(Homeobox)/FrogEmbryos-GSC-ChIP-Seq(DRA000576)/Homer	RGGATTAR	1	-0.000e	10000	345.0	23.28%	24728.6	29.45%
KLF14(Zf)/HEK293-KLF14.GFP-ChIP-Seq(GSE58341)/Homer	RGKGGGCGKGGC	1	-0.000e	10000	490.0	33.06%	33544.0	39.94%
Bapx1(Homeobox)/VertebralCol-Bapx1-ChIP-Seq(GSE36672)/Homer	TTRAGTGSYK	1	-0.000e	10000	493.0	33.27%	34012.6	40.50%
Sp5(Zf)/mES-Sp5.Flag-ChIP-Seq(GSE72989)/Homer	RGKGGGCGGAGC	1	-0.000e	10000	316.0	21.32%	23387.7	27.85%
Sp2(Zf)/HEK293-Sp2.eGFP-ChIP-Seq(Encode)/Homer	YGGCCCCGCCCC	1	-0.000e	10000	416.0	28.07%	29493.8	35.12%
SOX1(HMG)/NPC-SOX1-ChIP-Seq(GSE138215)/Homer	CCATTGTTCB	1	-0.000e	10000	373.0	25.17%	26964.8	32.11%
GLIS3(Zf)/Thyroid-Glis3.GFP-ChIP-Seq(GSE103297)/Homer	CTCCCTGGGAGGCCN	1	-0.000e	10000	482.0	32.52%	33497.4	39.89%
COUP-TFII(NR)/Artia-Nr2f2-ChIP-Seq(GSE46497)/Homer	AGRGGTCA	1	-0.000e	10000	392.0	26.45%	28164.8	33.54%
EAR2(NR)/K562-NR2F6-ChIP-Seq(Encode)/Homer	NRBCARRGGTCA	1	-0.000e	10000	324.0	21.86%	24181.3	28.79%
Klf15(Zf)/Liver-Klf15-ChIP-Seq(GSE166083)/Homer	RGGGGGCGGGGC	1	-0.000e	10000	320.0	21.59%	24191.9	28.81%
Hoxd12(Homeobox)/ChickenMSG-Hoxd12.Flag-ChIP-Seq(GSE86088)/Homer	HDGYAATGAAAN	1	-0.000e	10000	367.0	24.76%	28164.3	33.54%
Pitx1(Homeobox)/Chicken-Pitx1-ChIP-Seq(GSE38910)/Homer	TAATCCCN	1	-0.000e	10000	722.0	48.72%	51156.8	60.92%
COUP-TFII(NR)/K562-NR2F1-ChIP-Seq(Encode)/Homer	GKBCARAGGTCA	1	-0.000e	10000	336.0	22.67%	25300.3	30.13%
Sox15(HMG)/CPA-Sox15-ChIP-Seq(GSE62909)/Homer	RAACAATGGN	1	-0.000e	10000	202.0	13.63%	16721.2	19.91%
KLF1(Zf)/HUDEP2-KLF1-CutnRun(GSE136251)/Homer	VDGGGYGGGGCY	1	-0.000e	10000	263.0	17.75%	20953.6	24.95%
Sp1(Zf)/Promoter/Homer	GGCCCCGCCCCC	1	-0.000e	10000	88.0	5.94%	10699.5	12.74%
Zfp541(Zf)/Sperm-Zfp541-ChIP-Seq(GSE163916)/Homer	NRSCWCGYGC	1	-0.000e	10000	253.0	17.07%	26616.8	31.69%
KLF17(Zf)/2cell-Klf17-CutnTag(GSE211845)/Homer	GCYCCGCCCCYH	1	-0.000e	10000	170.0	11.47%	16105.5	19.18%
Npas4(bHLH)/Neuron-Npas4-ChIP-Seq(GSE127793)/Homer	NHRTCACGACDN	1	-0.000e	10000	215.0	14.51%	20929.3	24.92%
THRb(NR)/Liver-NR1A2-ChIP-Seq(GSE52613)/Homer	TRAGGTCA	1	-0.000e	10000	679.0	45.82%	47028.6	56.00%
Mef2a(MADS)/HL1-Mef2a.biotin-ChIP-Seq(GSE21529)/Homer	CYAAAAATAG	1	-0.000e	10000	138.0	9.31%	14171.7	16.88%
NFkB2-p52(RHD)/U266-NFKB2-ChIP-seq(GSE230466)/Homer	VGGGRATTYCCC	1	-0.000e	10000	150.0	10.12%	13775.5	16.40%
Usf2(bHLH)/C2C12-Usf2-ChIP-Seq(GSE36030)/Homer	GTCACGTGGT	1	-0.000e	10000	87.0	5.87%	10252.9	12.21%
Mef2c(MADS)/GM12878-Mef2c-ChIP-Seq(GSE32465)/Homer	DCYAAAAATAGM	1	-0.000e	10000	164.0	11.07%	15001.5	17.86%
RARa(NR)/K562-RARa-ChIP-Seq(Encode)/Homer	TTGAMCTTTG	1	-0.000e	10000	552.0	37.25%	39859.7	47.46%
Mef2b(MADS)/HEK293-Mef2b.V5-ChIP-Seq(GSE67450)/Homer	GCTATTTTTGGM	1	-0.000e	10000	214.0	14.44%	18193.4	21.66%
CTCF-SatelliteElement(Zf?)/CD4+CTCF-ChIP-Seq(Barski_et_al.)/Homer	TGCAGTTCCMVNWRTGGCCA	1	-0.000e	10000	0.0	0.00%	108.6	0.13%
ZNF16(Zf)/HEK293-ZNF16.GFP-ChIP-Seq(GSE58341)/Homer	MACCTTCYATGGCTCCCTAKTGCCY	1	0.000e	10000	0.0	0.00%	89.4	0.11%
ZNF410(Zf)/CD34-ZNF410-ChIP-Seq(GSE154960)/Homer	CATCCCATAATAHTC	1	0.000e	10000	0.0	0.00%	2025-01-10	0.01%
DUX(Homeobox)/C2C12-Dux-ChIP-Seq(GSE87279)/Homer	BCWGATTCAATCAAN	1	0.000e	10000	0.0	0.00%	37.1	0.04%
OCT:OCT(POU,Homeobox)/NPC-Brn1-ChIP-Seq(GSE35496)/Homer	ATGAATATTCATGAG	1	0.000e	10000	0.0	0.00%	87.4	0.10%

## Sheet: hypo_E6_enhancer
Motif Name	Consensus	P-value	Log P-value	q-value (Benjamini)	# of Target Sequences with Motif(of 694)	% of Target Sequences with Motif	# of Background Sequences with Motif(of 79319)	% of Background Sequences with Motif
Fra2(bZIP)/Striatum-Fra2-ChIP-Seq(GSE43429)/Homer	GGATGACTCATC	1e-14	-33130	0.0000	103.0	14.84%	5076.4	6.40%
Fra1(bZIP)/BT549-Fra1-ChIP-Seq(GSE46166)/Homer	NNATGASTCATH	1e-14	-32790	0.0000	115.0	16.57%	6036.6	7.61%
Fosl2(bZIP)/3T3L1-Fosl2-ChIP-Seq(GSE56872)/Homer	NATGASTCABNN	1e-14	-32240	0.0000	79.0	11.38%	3388.3	4.27%
Fos(bZIP)/TSC-Fos-ChIP-Seq(GSE110950)/Homer	NDATGASTCAYN	1e-11	-26310	0.0000	114.0	16.43%	6590.4	8.30%
JunB(bZIP)/DendriticCells-Junb-ChIP-Seq(GSE36099)/Homer	RATGASTCAT	1e-11	-25830	0.0000	107.0	15.42%	6062.8	7.64%
BATF(bZIP)/Th17-BATF-ChIP-Seq(GSE39756)/Homer	DATGASTCAT	1e-11	-25510	0.0000	120.0	17.29%	7183.7	9.05%
AP-1(bZIP)/ThioMac-PU.1-ChIP-Seq(GSE21512)/Homer	VTGACTCATC	1e-10	-23600	0.0000	130.0	18.73%	8278.2	10.43%
Atf3(bZIP)/GBM-ATF3-ChIP-Seq(GSE33912)/Homer	DATGASTCATHN	1e-09	-22670	0.0000	118.0	17.00%	7347.3	9.26%
p53(p53)/Saos-p53-ChIP-Seq(GSE15780)/Homer	RRCATGYCYRGRCATGYYYN	1e-08	-19060	0.0000	30.0	4.32%	957.1	1.21%
p53(p53)/Saos-p53-ChIP-Seq/Homer	RRCATGYCYRGRCATGYYYN	1e-08	-19060	0.0000	30.0	4.32%	957.1	1.21%
Jun-AP1(bZIP)/K562-cJun-ChIP-Seq(GSE31477)/Homer	GATGASTCATCN	1e-07	-18160	0.0000	52.0	7.49%	2470.6	3.11%
Bach2(bZIP)/OCILy7-Bach2-ChIP-Seq(GSE44420)/Homer	TGCTGAGTCA	1e-05	-12400	0.0002	38.0	5.48%	1905.5	2.40%
NF-E2(bZIP)/K562-NFE2-ChIP-Seq(GSE31477)/Homer	GATGACTCAGCA	0.0001	-10220	0.0013	16.0	2.31%	539.2	0.68%
p63(p53)/Keratinocyte-p63-ChIP-Seq(GSE17611)/Homer	NNDRCATGYCYNRRCATGYH	0.001	-8312	0.0083	62.0	8.93%	4431.8	5.58%
Stat3(Stat)/mES-Stat3-ChIP-Seq(GSE11431)/Homer	CTTCCGGGAA	0.001	-8129	0.0093	84.0	12.10%	6527.5	8.22%
Tlx?(NR)/NPC-H3K4me1-ChIP-Seq(GSE16256)/Homer	CTGGCAGSCTGCCA	0.001	-7684	0.0136	71.0	10.23%	5383.8	6.78%
RORa(NR)/Liver-Rora-ChIP-Seq(GSE101115)/Homer	AAWCTAGGTCARDNN	0.001	-6960	0.0263	27.0	3.89%	1572.2	1.98%
PU.1(ETS)/ThioMac-PU.1-ChIP-Seq(GSE21512)/Homer	AGAGGAAGTG	0.01	-6905	0.0263	76.0	10.95%	6025.2	7.59%
p73(p53)/Trachea-p73-ChIP-Seq(PRJNA310161)/Homer	NRRRCAWGTCCDGRCATGYY	0.01	-6772	0.0285	11.0	1.59%	404.5	0.51%
MafA(bZIP)/Islet-MafA-ChIP-Seq(GSE30298)/Homer	TGCTGACTCA	0.01	-6622	0.0314	107.0	15.42%	9161.9	11.54%
GRHL2(CP2)/HBE-GRHL2-ChIP-Seq(GSE46194)/Homer	AAACYKGTTWDACMRGTTTB	0.01	-6495	0.0340	58.0	8.36%	4396.0	5.54%
AP-2alpha(AP2)/Hela-AP2alpha-ChIP-Seq(GSE31477)/Homer	ATGCCCTGAGGC	0.01	-6428	0.0347	140.0	20.17%	12601.3	15.88%
SpiB(ETS)/OCILY3-SPIB-ChIP-Seq(GSE56857)/Homer	AAAGRGGAAGTG	0.01	-6244	0.0398	42.0	6.05%	2965.5	3.74%
Nrf2(bZIP)/Lymphoblast-Nrf2-ChIP-Seq(GSE37589)/Homer	HTGCTGAGTCAT	0.01	-6156	0.0417	11.0	1.59%	438.6	0.55%
NFkB-p65(RHD)/GM12787-p65-ChIP-Seq(GSE19485)/Homer	WGGGGATTTCCC	0.01	-5796	0.0574	89.0	12.82%	7583.3	9.55%
Stat3+il21(Stat)/CD4-Stat3-ChIP-Seq(GSE19198)/Homer	SVYTTCCNGGAARB	0.01	-5665	0.0629	104.0	14.99%	9139.7	11.51%
TEAD2(TEA)/Py2T-Tead2-ChIP-Seq(GSE55709)/Homer	CCWGGAATGY	0.01	-5600	0.0646	84.0	12.10%	7137.3	8.99%
NF1(CTF)/LNCAP-NF1-ChIP-Seq(Unpublished)/Homer	CYTGGCABNSTGCCAR	0.01	-5590	0.0646	70.0	10.09%	5752.4	7.25%
Ets1-distal(ETS)/CD4+-PolII-ChIP-Seq(Barski_et_al.)/Homer	MACAGGAAGT	0.01	-5462	0.0691	45.0	6.48%	3381.7	4.26%
Nr5a2(NR)/mES-Nr5a2-ChIP-Seq(GSE19019)/Homer	BTCAAGGTCA	0.01	-5125	0.0936	73.0	10.52%	6170.2	7.77%
Gata4(Zf)/Heart-Gata4-ChIP-Seq(GSE35151)/Homer	NBWGATAAGR	0.01	-5116	0.0936	135.0	19.45%	12542.4	15.80%
PU.1:IRF8(ETS:IRF)/pDC-Irf8-ChIP-Seq(GSE66899)/Homer	GGAAGTGAAAST	0.01	-5108	0.0936	33.0	4.76%	2341.7	2.95%
MYRF(MYRF)/CFPAC1-MYRF-ChIP-Seq(GSE145627)/Homer	AGTGCCTGGCAC	0.01	-4869	0.1098	89.0	12.82%	7858.8	9.90%
Atoh1(bHLH)/Cerebellum-Atoh1-ChIP-Seq(GSE22111)/Homer	VNRVCAGCTGGY	0.01	-4868	0.1098	147.0	21.18%	13908.3	17.52%
MafK(bZIP)/C2C12-MafK-ChIP-Seq(GSE36030)/Homer	GCTGASTCAGCA	0.01	-4765	0.1150	40.0	5.76%	3050.0	3.84%
ETS:E-box(ETS,bHLH)/HPC7-Scl-ChIP-Seq(GSE22178)/Homer	AGGAARCAGCTG	0.01	-4720	0.1169	19.0	2.74%	1171.9	1.48%
NF1-halfsite(CTF)/LNCaP-NF1-ChIP-Seq(Unpublished)/Homer	YTGCCAAG	0.01	-4715	0.1169	221.0	31.84%	21975.2	27.69%
Pax8(Paired,Homeobox)/Thyroid-Pax8-ChIP-Seq(GSE26938)/Homer	GTCATGCHTGRCTGS	0.01	-4638	0.1202	63.0	9.08%	5308.9	6.69%
Bcl6(Zf)/Liver-Bcl6-ChIP-Seq(GSE31578)/Homer	NNNCTTTCCAGGAAA	0.1	-4573	0.1250	177.0	25.50%	17252.2	21.74%
PBX1(Homeobox)/MCF7-PBX1-ChIP-Seq(GSE28007)/Homer	GSCTGTCACTCA	0.1	-4496	0.1316	14.0	2.02%	787.0	0.99%
Gata2(Zf)/K562-GATA2-ChIP-Seq(GSE18829)/Homer	BBCTTATCTS	0.1	-4407	0.1404	86.0	12.39%	7701.3	9.70%
HNF4a(NR),DR1/HepG2-HNF4a-ChIP-Seq(GSE25021)/Homer	CARRGKBCAAAGTYCA	0.1	-4388	0.1404	62.0	8.93%	5278.0	6.65%
TCFL2(HMG)/K562-TCF7L2-ChIP-Seq(GSE29196)/Homer	ACWTCAAAGG	0.1	-4254	0.1560	14.0	2.02%	811.1	1.02%
Oct4(POU,Homeobox)/mES-Oct4-ChIP-Seq(GSE11431)/Homer	ATTTGCATAW	0.1	-4214	0.1586	71.0	10.23%	6233.2	7.85%
TEAD4(TEA)/Tropoblast-Tead4-ChIP-Seq(GSE37350)/Homer	CCWGGAATGY	0.1	-4170	0.1620	125.0	18.01%	11862.9	14.95%
HLF(bZIP)/HSC-HLF.Flag-ChIP-Seq(GSE69817)/Homer	RTTATGYAAB	0.1	-4080	0.1735	115.0	16.57%	10842.4	13.66%
Zfp809(Zf)/ES-Zfp809-ChIP-Seq(GSE70799)/Homer	GGGGCTYGKCTGGGA	0.1	-4069	0.1735	42.0	6.05%	3391.2	4.27%
MYNN(Zf)/HEK293-MYNN.eGFP-ChIP-Seq(Encode)/Homer	TTCAAAWTAAAAGTC	0.1	-4062	0.1735	41.0	5.91%	3296.2	4.15%
Pknox1(Homeobox)/ES-Prep1-ChIP-Seq(GSE63282)/Homer	SCTGTCAVTCAV	0.1	-4058	0.1735	33.0	4.76%	2533.8	3.19%
CTCF(Zf)/CD4+-CTCF-ChIP-Seq(Barski_et_al.)/Homer	AYAGTGCCMYCTRGTGGCCA	0.1	-4048	0.1735	22.0	3.17%	1523.5	1.92%
Pdx1(Homeobox)/Islet-Pdx1-ChIP-Seq(SRA008281)/Homer	YCATYAATCA	0.1	-4034	0.1735	126.0	18.16%	12026.1	15.15%
IRF2(IRF)/Erythroblas-IRF2-ChIP-Seq(GSE36985)/Homer	GAAASYGAAASY	0.1	-4019	0.1735	20.0	2.88%	1350.7	1.70%
Tcfcp2l1(CP2)/mES-Tcfcp2l1-ChIP-Seq(GSE11431)/Homer	NRAACCRGTTYRAACCRGYT	0.1	-3936	0.1739	21.0	3.03%	1451.4	1.83%
Etv2(ETS)/ES-ER71-ChIP-Seq(GSE59402)/Homer	NNAYTTCCTGHN	0.1	-3915	0.1743	138.0	19.88%	13359.4	16.83%
ETS1(ETS)/Jurkat-ETS1-ChIP-Seq(GSE17954)/Homer	ACAGGAAGTG	0.1	-3906	0.1743	139.0	20.03%	13470.3	16.97%
Oct2(POU,Homeobox)/Bcell-Oct2-ChIP-Seq(GSE21512)/Homer	ATATGCAAAT	0.1	-3816	0.1856	50.0	7.20%	4240.1	5.34%
SPDEF(ETS)/VCaP-SPDEF-ChIP-Seq(SRA014231)/Homer	ASWTCCTGBT	0.1	-3757	0.1935	137.0	19.74%	13325.8	16.79%
HNF1b(Homeobox)/PDAC-HNF1B-ChIP-Seq(GSE64557)/Homer	GTTAATNATTAA	0.1	-3704	0.2004	28.0	4.03%	2133.2	2.69%
Pbx3(Homeobox)/GM12878-PBX3-ChIP-Seq(GSE32465)/Homer	SCTGTCAMTCAN	0.1	-3704	0.2004	33.0	4.76%	2607.8	3.29%
Bcl11a(Zf)/HSPC-BCL11A-ChIP-Seq(GSE104676)/Homer	TYTGACCASWRG	0.1	-3582	0.2189	124.0	17.87%	12014.0	15.14%
NFAT:AP1(RHD,bZIP)/Jurkat-NFATC1-ChIP-Seq(Jolma_et_al.)/Homer	SARTGGAAAAWRTGAGTCAB	0.1	-3571	0.2189	27.0	3.89%	2066.0	2.60%
GATA3(Zf)/iTreg-Gata3-ChIP-Seq(GSE20898)/Homer	AGATAASR	0.1	-3547	0.2192	193.0	27.81%	19517.0	24.59%
Gata6(Zf)/HUG1N-GATA6-ChIP-Seq(GSE51936)/Homer	YCTTATCTBN	0.1	-3490	0.2284	118.0	17.00%	11415.5	14.38%
SF1(NR)/H295R-Nr5a1-ChIP-Seq(GSE44220)/Homer	CAAGGHCANV	0.1	-3462	0.2314	71.0	10.23%	6482.2	8.17%
STAT1(Stat)/HelaS3-STAT1-ChIP-Seq(GSE12782)/Homer	NATTTCCNGGAAAT	0.1	-3417	0.2382	48.0	6.92%	4152.3	5.23%
OCT:OCT-short(POU,Homeobox)/NPC-OCT6-ChIP-Seq(GSE43916)/Homer	ATGCATWATGCATRW	0.1	-3403	0.2382	97.0	13.98%	9223.5	11.62%
BHLHA15(bHLH)/NIH3T3-BHLHB8.HA-ChIP-Seq(GSE119782)/Homer	NAMCAGCTGK	0.1	-3357	0.2455	179.0	25.79%	18089.8	22.79%
RAR:RXR(NR),DR0/ES-RAR-ChIP-Seq(GSE56893)/Homer	AGGTCAAGGTCA	0.1	-3328	0.2490	21.0	3.03%	1551.2	1.95%
Mef2d(MADS)/Retina-Mef2d-ChIP-Seq(GSE61391)/Homer	GCTATTTTTAGC	0.1	-3310	0.2497	38.0	5.48%	3186.3	4.01%
ZNF341(Zf)/EBV-ZNF341-ChIP-Seq(GSE113194)/Homer	GGAACAGCCG	0.1	-3249	0.2617	93.0	13.40%	8866.8	11.17%
EKLF(Zf)/Erythrocyte-Klf1-ChIP-Seq(GSE20478)/Homer	NWGGGTGTGGCY	0.1	-3243	0.2617	42.0	6.05%	3601.3	4.54%
Hand2(bHLH)/Mesoderm-Hand2-ChIP-Seq(GSE61475)/Homer	TGACANARRCCAGRC	0.1	-3112	0.2917	66.0	9.51%	6091.5	7.67%
RXR(NR),DR1/3T3L1-RXR-ChIP-Seq(GSE13511)/Homer	TAGGGCAAAGGTCA	0.1	-3099	0.2917	146.0	21.04%	14630.0	18.43%
TEAD3(TEA)/HepG2-TEAD3-ChIP-Seq(Encode)/Homer	TRCATTCCAG	0.1	-3098	0.2917	161.0	23.20%	16266.2	20.49%
NFkB-p65-Rel(RHD)/ThioMac-LPS-Expression(GSE23622)/Homer	GGAAATTCCC	0.1	-3066	0.2934	11.0	1.59%	696.3	0.88%
Pax7(Paired,Homeobox),longest/Myoblast-Pax7-ChIP-Seq(GSE25064)/Homer	NTAATTDGCYAATTANNWWD	0.1	-3035	0.2986	8.0	1.15%	450.6	0.57%
AP-2gamma(AP2)/MCF7-TFAP2C-ChIP-Seq(GSE21234)/Homer	SCCTSAGGSCAW	0.1	-3014	0.3009	157.0	22.62%	15877.8	20.00%
Oct6(POU,Homeobox)/NPC-Pou3f1-ChIP-Seq(GSE35496)/Homer	WATGCAAATGAG	0.1	-3013	0.3009	57.0	8.21%	5196.6	6.55%
HRE(HSF)/Striatum-HSF1-ChIP-Seq(GSE38000)/Homer	TTCTAGAABNTTCTA	0.1	-3002	0.3009	31.0	4.47%	2575.2	3.24%
ETS(ETS)/Promoter/Homer	AACCGGAAGT	0.1	-2992	0.3009	48.0	6.92%	4281.5	5.39%
VDR(NR),DR3/GM10855-VDR+vitD-ChIP-Seq(GSE22484)/Homer	ARAGGTCANWGAGTTCANNN	0.1	-2964	0.3009	35.0	5.04%	2980.5	3.75%
EWS:ERG-fusion(ETS)/CADO_ES1-EWS:ERG-ChIP-Seq(SRA014231)/Homer	ATTTCCTGTN	0.1	-2961	0.3009	111.0	15.99%	10918.2	13.76%
Pitx1:Ebox(Homeobox,bHLH)/Hindlimb-Pitx1-ChIP-Seq(GSE41591)/Homer	YTAATTRAWWCCAGATGT	0.1	-2953	0.3009	29.0	4.18%	2391.7	3.01%
ERRg(NR)/Kidney-ESRRG-ChIP-Seq(GSE104905)/Homer	GTGACCTTGRVN	0.1	-2933	0.3009	114.0	16.43%	11255.7	14.18%
MafF(bZIP)/HepG2-MafF-ChIP-Seq(GSE31477)/Homer	HWWGTCAGCAWWTTT	0.1	-2915	0.3010	45.0	6.48%	4000.9	5.04%
CEBP:AP1(bZIP)/ThioMac-CEBPb-ChIP-Seq(GSE21512)/Homer	DRTGTTGCAA	0.1	-2829	0.3243	103.0	14.84%	10125.0	12.76%
ZNF467(Zf)/HEK293-ZNF467.GFP-ChIP-Seq(GSE58341)/Homer	TGGGGAAGGGCM	0.1	-2827	0.3243	122.0	17.58%	12174.2	15.34%
GATA:SCL(Zf,bHLH)/Ter119-SCL-ChIP-Seq(GSE18720)/Homer	CRGCTGBNGNSNNSAGATAA	0.1	-2822	0.3243	17.0	2.45%	1270.6	1.60%
ZNF322(Zf)/HEK293-ZNF322.GFP-ChIP-Seq(GSE58341)/Homer	GAGCCTGGTACTGWGCCTGR	0.1	-2804	0.3243	49.0	7.06%	4445.6	5.60%
Gata1(Zf)/K562-GATA1-ChIP-Seq(GSE18829)/Homer	SAGATAAGRV	0.1	-2780	0.3253	72.0	10.37%	6849.1	8.63%
TRPS1(Zf)/MCF7-TRPS1-ChIP-Seq(GSE107013)/Homer	AGATAAGANN	0.1	-2730	0.3383	244.0	35.16%	25699.7	32.38%
IRF8(IRF)/BMDM-IRF8-ChIP-Seq(GSE77884)/Homer	GRAASTGAAAST	0.1	-2702	0.3442	48.0	6.92%	4378.0	5.52%
Esrrb(NR)/mES-Esrrb-ChIP-Seq(GSE11431)/Homer	KTGACCTTGA	0.1	-2687	0.3456	94.0	13.54%	9230.7	11.63%
TEAD(TEA)/Fibroblast-PU.1-ChIP-Seq(Unpublished)/Homer	YCWGGAATGY	0.1	-2650	0.3546	94.0	13.54%	9248.7	11.65%
WT1(Zf)/Kidney-WT1-ChIP-Seq(GSE90016)/Homer	MCTCCCMCRCAB	0.1	-2650	0.3546	92.0	13.26%	9035.0	11.38%
MRE(NR)/Neuro2A-NR3C2-ChIPnexus(GSE115417)/Homer	GGAACAGAVTGTCCT	0.1	-2643	0.3546	185.0	26.66%	19189.9	24.18%
GATA(Zf),IR4/iTreg-Gata3-ChIP-Seq(GSE20898)/Homer	NAGATWNBNATCTNN	0.1	-2615	0.3559	12.0	1.73%	845.7	1.07%
Sox2(HMG)/mES-Sox2-ChIP-Seq(GSE11431)/Homer	BCCATTGTTC	0.1	-2603	0.3565	110.0	15.85%	10996.2	13.85%
Hnf1(Homeobox)/Liver-Foxa2-Chip-Seq(GSE25694)/Homer	GGTTAAWCATTAA	0.1	-2562	0.3680	23.0	3.31%	1897.5	2.39%
Mouse_Recombination_Hotspot(Zf)/Testis-DMC1-ChIP-Seq(GSE24438)/Homer	ACTYKNATTCGTGNTACTTC	0.1	-2543	0.3710	12.0	1.73%	856.9	1.08%
NeuroD1(bHLH)/Islet-NeuroD1-ChIP-Seq(GSE30298)/Homer	GCCATCTGTT	0.1	-2536	0.3710	107.0	15.42%	10708.3	13.49%
GATA(Zf),IR3/iTreg-Gata3-ChIP-Seq(GSE20898)/Homer	NNNNNBAGATAWYATCTVHN	0.1	-2511	0.3758	26.0	3.75%	2205.8	2.78%
ISRE(IRF)/ThioMac-LPS-Expression(GSE23622)/Homer	AGTTTCASTTTC	0.1	-2499	0.3765	11.0	1.59%	772.5	0.97%
PPARE(NR),DR1/3T3L1-Pparg-ChIP-Seq(GSE13511)/Homer	TGACCTTTGCCCCA	0.1	-2485	0.3783	123.0	17.72%	12475.8	15.72%
Hoxb4(Homeobox)/ES-Hoxb4-ChIP-Seq(GSE34014)/Homer	TGATTRATGGCY	0.1	-2432	0.3951	25.0	3.60%	2126.2	2.68%
Nr5a2(NR)/Pancreas-LRH1-ChIP-Seq(GSE34295)/Homer	BTCAAGGTCA	0.1	-2403	0.4028	95.0	13.69%	9483.0	11.95%
p53(p53)/mES-cMyc-ChIP-Seq(GSE11431)/Homer	ACATGCCCGGGCAT	0.1	-2402	0.4028	6.0	0.86%	349.7	0.44%
BORIS(Zf)/K562-CTCFL-ChIP-Seq(GSE32465)/Homer	CNNBRGCGCCCCCTGSTGGC	0.1	-2400	0.4028	32.0	4.61%	2838.6	3.58%
Ascl1(bHLH)/NeuralTubes-Ascl1-ChIP-Seq(GSE55840)/Homer	NNVVCAGCTGBN	0.1	-2367	0.4059	209.0	30.12%	22053.4	27.78%
RBPJ:Ebox(?,bHLH)/Panc1-Rbpj1-ChIP-Seq(GSE47459)/Homer	GGGRAARRGRMCAGMTG	0.1	-2331	0.4171	46.0	6.63%	4303.5	5.42%
ZNF143|STAF(Zf)/CUTLL-ZNF143-ChIP-Seq(GSE29600)/Homer	ATTTCCCAGVAKSCY	1	-2301	0.4260	53.0	7.64%	5048.1	6.36%
Tcf21(bHLH)/ArterySmoothMuscle-Tcf21-ChIP-Seq(GSE61369)/Homer	NAACAGCTGG	1	-2287	0.4278	119.0	17.15%	12157.7	15.32%
Oct11(POU,Homeobox)/NCIH1048-POU2F3-ChIP-seq(GSE115123)/Homer	GATTTGCATA	1	-2265	0.4337	43.0	6.20%	4015.9	5.06%
NFE2L2(bZIP)/HepG2-NFE2L2-ChIP-Seq(Encode)/Homer	AWWWTGCTGAGTCAT	1	-2227	0.4464	7.0	1.01%	453.1	0.57%
MafB(bZIP)/BMM-Mafb-ChIP-Seq(GSE75722)/Homer	WNTGCTGASTCAGCANWTTY	1	-2221	0.4464	58.0	8.36%	5610.9	7.07%
Pit1+1bp(Homeobox)/GCrat-Pit1-ChIP-Seq(GSE58009)/Homer	ATGCATAATTCA	1	-2183	0.4587	51.0	7.35%	4886.0	6.16%
Rfx5(HTH)/GM12878-Rfx5-ChIP-Seq(GSE31477)/Homer	SCCTAGCAACAG	1	-2148	0.4707	43.0	6.20%	4059.7	5.11%
GABPA(ETS)/Jurkat-GABPa-ChIP-Seq(GSE17954)/Homer	RACCGGAAGT	1	-2132	0.4744	116.0	16.71%	11926.1	15.03%
ZNF189(Zf)/HEK293-ZNF189.GFP-ChIP-Seq(GSE58341)/Homer	TGGAACAGMA	1	-2127	0.4744	106.0	15.27%	10835.3	13.65%
Six2(Homeobox)/NephronProgenitor-Six2-ChIP-Seq(GSE39837)/Homer	GWAAYHTGAKMC	1	-2123	0.4744	127.0	18.30%	13139.9	16.55%
TCF4(bHLH)/SHSY5Y-TCF4-ChIP-Seq(GSE96915)/Homer	SMCATCTGKH	1	-2120	0.4744	187.0	26.95%	19788.1	24.93%
EWS:FLI1-fusion(ETS)/SK_N_MC-EWS:FLI1-ChIP-Seq(SRA014231)/Homer	VACAGGAAAT	1	-2106	0.4744	75.0	10.81%	7483.2	9.43%
HOXA1(Homeobox)/mES-Hoxa1-ChIP-Seq(SRP084292)/Homer	TGATKGATGR	1	-2081	0.4790	34.0	4.90%	3146.6	3.96%
IRF3(IRF)/BMDM-Irf3-ChIP-Seq(GSE67343)/Homer	AGTTTCAKTTTC	1	-1982	0.5245	48.0	6.92%	4654.9	5.86%
TEAD1(TEAD)/HepG2-TEAD1-ChIP-Seq(Encode)/Homer	CYRCATTCCA	1	-1981	0.5245	135.0	19.45%	14119.6	17.79%
STAT4(Stat)/CD4-Stat4-ChIP-Seq(GSE22104)/Homer	NYTTCCWGGAAR	1	-1974	0.5245	133.0	19.16%	13903.6	17.52%
RUNX1(Runt)/Jurkat-RUNX1-ChIP-Seq(GSE29180)/Homer	AAACCACARM	1	-1952	0.5278	126.0	18.16%	13146.8	16.56%
Twist2(bHLH)/Myoblast-Twist2.Ty1-ChIP-Seq(GSE127998)/Homer	MCAGCTGBYH	1	-1930	0.5354	210.0	30.26%	22517.3	28.37%
ARE(NR)/LNCAP-AR-ChIP-Seq(GSE27824)/Homer	RGRACASNSTGTYCYB	1	-1901	0.5465	30.0	4.32%	2794.0	3.52%
Lhx6/Neurons-Lhx6-ChIP-seq(GSE85704)/Homer	YCCTRATTAG	1	-1900	0.5465	160.0	23.05%	16953.7	21.36%
PBX2(Homeobox)/K562-PBX2-ChIP-Seq(Encode)/Homer	RTGATTKATRGN	1	-1899	0.5465	108.0	15.56%	11200.4	14.11%
Ap4(bHLH)/AML-Tfap4-ChIP-Seq(GSE45738)/Homer	NAHCAGCTGD	1	-1899	0.5465	143.0	20.61%	15065.9	18.98%
ZNF675(Zf)/HEK293-ZNF675.GFP-ChIP-Seq(GSE58341)/Homer	ARGAGGMCAAAATGW	1	-1899	0.5465	20.0	2.88%	1766.5	2.23%
ERE(NR),IR3/MCF7-ERa-ChIP-Seq(Unpublished)/Homer	VAGGTCACNSTGACC	1	-1891	0.5465	41.0	5.91%	3952.0	4.98%
NFATC2(RHD)/Islets-NFATC2-ChIP-Seq(GSE158496)/Homer	WTTTTCCATTGS	1	-1886	0.5465	262.0	37.75%	28414.5	35.80%
EBF1(EBF)/Near-E2A-ChIP-Seq(GSE21512)/Homer	GTCCCCWGGGGA	1	-1884	0.5465	145.0	20.89%	15298.8	19.27%
PRDM10(Zf)/HEK293-PRDM10.eGFP-ChIP-Seq(Encode)/Homer	TGGTACATTCCA	1	-1860	0.5465	92.0	13.26%	9471.5	11.93%
Nur77(NR)/K562-NR4A1-ChIP-Seq(GSE31363)/Homer	TGACCTTTNCNT	1	-1838	0.5465	27.0	3.89%	2503.9	3.15%
PU.1-IRF(ETS:IRF)/Bcell-PU.1-ChIP-Seq(GSE21512)/Homer	MGGAAGTGAAAC	1	-1834	0.5465	177.0	25.50%	18903.3	23.82%
DLX2(Homeobox)/BasalGanglia-Dlx2-ChIP-seq(GSE124936)/Homer	NNNTAATTAS	1	-1829	0.5465	187.0	26.95%	20026.6	25.23%
ETS:RUNX(ETS,Runt)/Jurkat-RUNX1-ChIP-Seq(GSE17954)/Homer	RCAGGATGTGGT	1	-1766	0.5724	15.0	2.16%	1296.5	1.63%
PR(NR)/T47D-PR-ChIP-Seq(GSE31130)/Homer	VAGRACAKNCTGTBC	1	-1730	0.5894	256.0	36.89%	27885.7	35.13%
ELF5(ETS)/T47D-ELF5-ChIP-Seq(GSE30407)/Homer	ACVAGGAAGT	1	-1709	0.5976	103.0	14.84%	10781.0	13.58%
Lhx2(Homeobox)/HFSC-Lhx2-ChIP-Seq(GSE48068)/Homer	TAATTAGN	1	-1704	0.5976	131.0	18.88%	13883.3	17.49%
ZNF768(Zf)/Rajj-ZNF768-ChIP-Seq(GSE111879)/Homer	RHHCAGAGAGGB	1	-1686	0.6028	8.0	1.15%	623.1	0.79%
Mesp1(bHLH)/ESC-Mesp1-ChIP-Seq(GSE165102)/Homer	RCCATTTGBY	1	-1674	0.6062	64.0	9.22%	6528.1	8.22%
Atoh7(bHLH)/Retina-Atoh7-CutnRun(GSE156756)/Homer	KRRCAGCTGGTS	1	-1668	0.6062	97.0	13.98%	10147.7	12.78%
NFAT(RHD)/Jurkat-NFATC1-ChIP-Seq(Jolma_et_al.)/Homer	ATTTTCCATT	1	-1660	0.6062	122.0	17.58%	12918.3	16.28%
Six1(Homeobox)/Myoblast-Six1-ChIP-Chip(GSE20150)/Homer	GKVTCADRTTWC	1	-1642	0.6130	30.0	4.32%	2888.5	3.64%
Brn1(POU,Homeobox)/NPC-Brn1-ChIP-Seq(GSE35496)/Homer	TATGCWAATBAV	1	-1634	0.6140	39.0	5.62%	3849.5	4.85%
Elk4(ETS)/Hela-Elk4-ChIP-Seq(GSE31477)/Homer	NRYTTCCGGY	1	-1632	0.6140	82.0	11.82%	8522.0	10.74%
Emx2(Homeobox)/Cortex-Emx2-ChIP-Seq(GSE183130)/Homer	NVCTAATTAG	1	-1590	0.6332	142.0	20.46%	15201.9	19.15%
Dlx3(Homeobox)/Kerainocytes-Dlx3-ChIP-Seq(GSE89884)/Homer	NDGTAATTAC	1	-1578	0.6368	89.0	12.82%	9328.4	11.75%
DUX4(Homeobox)/Myoblasts-DUX4.V5-ChIP-Seq(GSE75791)/Homer	NWTAAYCYAATCAWN	1	-1575	0.6368	8.0	1.15%	643.7	0.81%
FOXP1(Forkhead)/H9-FOXP1-ChIP-Seq(GSE31006)/Homer	NYYTGTTTACHN	1	-1574	0.6368	57.0	8.21%	5823.5	7.34%
Rfx1(HTH)/NPC-H3K4me1-ChIP-Seq(GSE16256)/Homer	KGTTGCCATGGCAA	1	-1574	0.6368	24.0	3.46%	2281.2	2.87%
MyoG(bHLH)/C2C12-MyoG-ChIP-Seq(GSE36024)/Homer	AACAGCTG	1	-1563	0.6368	126.0	18.16%	13440.7	16.93%
NeuroG2(bHLH)/Fibroblast-NeuroG2-ChIP-Seq(GSE75910)/Homer	ACCATCTGTT	1	-1562	0.6368	181.0	26.08%	19593.5	24.68%
Sox17(HMG)/Endoderm-Sox17-ChIP-Seq(GSE61475)/Homer	CCATTGTTYB	1	-1561	0.6368	87.0	12.54%	9119.6	11.49%
RFX(HTH)/K562-RFX3-ChIP-Seq(SRA012198)/Homer	CGGTTGCCATGGCAAC	1	-1476	0.6745	10.0	1.44%	862.9	1.09%
ZNF416(Zf)/HEK293-ZNF416.GFP-ChIP-Seq(GSE58341)/Homer	WDNCTGGGCA	1	-1465	0.6771	217.0	31.27%	23745.8	29.92%
T1ISRE(IRF)/ThioMac-Ifnb-Expression/Homer	ACTTTCGTTTCT	1	-1438	0.6918	2.0	0.29%	105.3	0.13%
Meis1(Homeobox)/MastCells-Meis1-ChIP-Seq(GSE48085)/Homer	VGCTGWCAVB	1	-1431	0.6925	209.0	30.12%	22878.7	28.82%
ZNF692(Zf)/HEK293-ZNF692.GFP-ChIP-Seq(GSE58341)/Homer	GTGGGCCCCA	1	-1423	0.6936	26.0	3.75%	2550.0	3.21%
Olig2(bHLH)/Neuron-Olig2-ChIP-Seq(GSE30882)/Homer	RCCATMTGTT	1	-1423	0.6936	227.0	32.71%	24921.4	31.40%
Bach1(bZIP)/K562-Bach1-ChIP-Seq(GSE31477)/Homer	AWWNTGCTGAGTCAT	1	-1406	0.6969	6.0	0.86%	478.4	0.60%
Elk1(ETS)/Hela-Elk1-ChIP-Seq(GSE31477)/Homer	HACTTCCGGY	1	-1397	0.6991	78.0	11.24%	8241.7	10.38%
Sox6(HMG)/Myotubes-Sox6-ChIP-Seq(GSE32627)/Homer	CCATTGTTNY	1	-1385	0.7031	192.0	27.67%	21007.8	26.47%
GFY(?)/Promoter/Homer	ACTACAATTCCC	1	-1369	0.7103	9.0	1.30%	785.2	0.99%
Klf4(Zf)/mES-Klf4-ChIP-Seq(GSE11431)/Homer	GCCACACCCA	1	-1365	0.7103	74.0	10.66%	7821.3	9.85%
Phox2a(Homeobox)/Neuron-Phox2a-ChIP-Seq(GSE31456)/Homer	YTAATYNRATTA	1	-1347	0.7177	57.0	8.21%	5958.9	7.51%
RORg(NR)/Liver-Rorc-ChIP-Seq(GSE101115)/Homer	WAABTAGGTCAV	1	-1344	0.7177	14.0	2.02%	1308.8	1.65%
FOXA1:AR(Forkhead,NR)/LNCAP-AR-ChIP-Seq(GSE27824)/Homer	AGTAAACAAAAAAGAACAND	1	-1339	0.7177	13.0	1.87%	1205.3	1.52%
Isl1(Homeobox)/Neuron-Isl1-ChIP-Seq(GSE31456)/Homer	CTAATKGV	1	-1318	0.7260	218.0	31.41%	24018.8	30.26%
Otx2(Homeobox)/EpiLC-Otx2-ChIP-Seq(GSE56098)/Homer	NYTAATCCYB	1	-1314	0.7260	114.0	16.43%	12313.2	15.51%
PRDM1(Zf)/Hela-PRDM1-ChIP-Seq(GSE31477)/Homer	ACTTTCACTTTC	1	-1309	0.7260	76.0	10.95%	8083.4	10.18%
ERb(NR),IR3/Ovary-ERb-ChIP-Seq(GSE203391)/Homer	RGGTCAGGGTGACCT	1	-1305	0.7260	45.0	6.48%	4666.7	5.88%
FOXM1(Forkhead)/MCF7-FOXM1-ChIP-Seq(GSE72977)/Homer	TRTTTACTTW	1	-1301	0.7260	138.0	19.88%	15015.7	18.92%
Unknown-ESC-element(?)/mES-Nanog-ChIP-Seq(GSE11724)/Homer	CACAGCAGGGGG	1	-1295	0.7260	80.0	11.53%	8538.0	10.76%
Rfx6(HTH)/Min6b1-Rfx6.HA-ChIP-Seq(GSE62844)/Homer	TGTTKCCTAGCAACM	1	-1293	0.7260	126.0	18.16%	13676.7	17.23%
OCT:OCT(POU,Homeobox,IR1)/NPC-Brn2-ChIP-Seq(GSE35496)/Homer	ATGAATWATTCATGA	1	-1259	0.7403	3.0	0.43%	211.5	0.27%
Hoxc9(Homeobox)/Ainv15-Hoxc9-ChIP-Seq(GSE21812)/Homer	GGCCATAAATCA	1	-1252	0.7417	66.0	9.51%	7016.4	8.84%
Tbx20(T-box)/Heart-Tbx20-ChIP-Seq(GSE29636)/Homer	GGTGYTGACAGS	1	-1229	0.7543	24.0	3.46%	2416.5	3.04%
X-box(HTH)/NPC-H3K4me1-ChIP-Seq(GSE16256)/Homer	GGTTGCCATGGCAA	1	-1220	0.7573	12.0	1.73%	1135.1	1.43%
CArG(MADS)/PUER-Srf-ChIP-Seq(Sullivan_et_al.)/Homer	CCATATATGGNM	1	-1192	0.7746	35.0	5.04%	3633.9	4.58%
LHX9(Homeobox)/Hct116-LHX9.V5-ChIP-Seq(GSE116822)/Homer	NGCTAATTAG	1	-1183	0.7771	166.0	23.92%	18290.8	23.04%
STAT6(Stat)/CD4-Stat6-ChIP-Seq(GSE22104)/Homer	ABTTCYYRRGAA	1	-1169	0.7844	69.0	9.94%	7411.6	9.34%
Tbx6(T-box)/ESC-Tbx6-ChIP-Seq(GSE93524)/Homer	DAGGTGTBAA	1	-1155	0.7907	154.0	22.19%	16966.7	21.38%
HOXA3(Homeobox)/mEmbryo-Hoxa3-ChIP-Seq(E-MTAB-8607)/Homer	ATGATTGATGGS	1	-1146	0.7941	17.0	2.45%	1694.2	2.13%
FXR(NR),ER2/Liver-FXR-ChIP-Seq(GSE133700)/Homer	NTGACCYMKRGGTCA	1	-1138	0.7961	56.0	8.07%	5987.5	7.54%
ETV4(ETS)/HepG2-ETV4-ChIP-Seq(ENCODE)/Homer	ACCGGAAGTG	1	-1124	0.8027	144.0	20.75%	15871.9	20.00%
DLX5(Homeobox)/BasalGanglia-Dlx5-ChIP-seq(GSE124936)/Homer	SSTAATTA	1	-1123	0.8027	98.0	14.12%	10694.9	13.47%
NFIL3(bZIP)/HepG2-NFIL3-ChIP-Seq(Encode)/Homer	VTTACGTAAYNNNNN	1	-1118	0.8027	84.0	12.10%	9128.3	11.50%
Elf4(ETS)/BMDM-Elf4-ChIP-Seq(GSE88699)/Homer	ACTTCCKGKT	1	-1116	0.8027	124.0	17.87%	13625.3	17.17%
PGR(NR)/EndoStromal-PGR-ChIP-Seq(GSE69539)/Homer	AAGAACATWHTGTTC	1	-1108	0.8027	30.0	4.32%	3129.5	3.94%
JunD(bZIP)/K562-JunD-ChIP-Seq/Homer	ATGACGTCATCN	1	-1081	0.8173	9.0	1.30%	858.8	1.08%
Tcf3(HMG)/mES-Tcf3-ChIP-Seq(GSE11724)/Homer	ASWTCAAAGG	1	-1068	0.8235	28.0	4.03%	2930.5	3.69%
RARg(NR)/ES-RARg-ChIP-Seq(GSE30538)/Homer	AGGTCAAGGTCA	1	-1065	0.8235	4.0	0.58%	338.7	0.43%
Maz(Zf)/HepG2-Maz-ChIP-Seq(GSE31477)/Homer	GGGGGGGG	1	-1065	0.8235	169.0	24.35%	18766.4	23.64%
Lhx1(Homeobox)/EmbryoCarcinoma-Lhx1-ChIP-Seq(GSE70957)/Homer	NNYTAATTAR	1	-1060	0.8235	136.0	19.60%	15038.3	18.95%
Hoxc10(Homeobox)/EB-Hoxc10.iFlag-ChIP-Seq(GSE142377)/Homer	CMATAAATCA	1	-1037	0.8327	159.0	22.91%	17667.9	22.26%
PSE(SNAPc)/K562-mStart-Seq/Homer	WAVTCACCMTAASYDAAAAG	1	-1024	0.8388	73.0	10.52%	7976.9	10.05%
IRF1(IRF)/PBMC-IRF1-ChIP-Seq(GSE43036)/Homer	GAAAGTGAAAGT	1	-1024	0.8388	18.0	2.59%	1852.6	2.33%
bZIP:IRF(bZIP,IRF)/Th17-BatF-ChIP-Seq(GSE39756)/Homer	NAGTTTCABTHTGACTNW	1	-1010	0.8429	56.0	8.07%	6082.0	7.66%
PRDM14(Zf)/H1-PRDM14-ChIP-Seq(GSE22767)/Homer	RGGTCTCTAACY	1	-982.6	0.8619	35.0	5.04%	3755.9	4.73%
CUX1(Homeobox)/K562-CUX1-ChIP-Seq(GSE92882)/Homer	TATCGATNAN	1	-967.2	0.8710	85.0	12.25%	9379.5	11.82%
DUX(Homeobox)/C2C12-Dux-ChIP-Seq(GSE87279)/Homer	BCWGATTCAATCAAN	1	-966.1	0.8710	1.0	0.14%	54.2	0.07%
ZNF264(Zf)/HEK293-ZNF264.GFP-ChIP-Seq(GSE58341)/Homer	RGGGCACTAACY	1	-963.2	0.8710	77.0	11.10%	8481.9	10.69%
MyoD(bHLH)/Myotube-MyoD-ChIP-Seq(GSE21614)/Homer	RRCAGCTGYTSY	1	-958.8	0.8710	86.0	12.39%	9500.3	11.97%
RUNX(Runt)/HPC7-Runx1-ChIP-Seq(GSE22178)/Homer	SAAACCACAG	1	-958.6	0.8710	82.0	11.82%	9050.0	11.40%
Tbet(T-box)/CD8-Tbet-ChIP-Seq(GSE33802)/Homer	AGGTGTGAAM	1	-953.2	0.8710	146.0	21.04%	16295.8	20.53%
DLX1(Homeobox)/BasalGanglia-Dlx1-ChIP-seq(GSE124936)/Homer	NSNNTAATTA	1	-952.3	0.8710	161.0	23.20%	17998.8	22.68%
Myf5(bHLH)/GM-Myf5-ChIP-Seq(GSE24852)/Homer	BAACAGCTGT	1	-939.6	0.8710	78.0	11.24%	8616.8	10.86%
TATA-Box(TBP)/Promoter/Homer	GSCTWTAAAAGG	1	-937.6	0.8710	165.0	23.78%	18471.8	23.27%
Foxh1(Forkhead)/hESC-FOXH1-ChIP-Seq(GSE29422)/Homer	NNTGTGGATTSS	1	-917.7	0.8769	86.0	12.39%	9541.6	12.02%
Sox7(HMG)/ESC-Sox7-ChIP-Seq(GSE133899)/Homer	VVRRAACAATGG	1	-911.4	0.8783	32.0	4.61%	3465.2	4.37%
ZNF91(Zf)/HEK-ZNF91.HA-ChIP-Seq(GSE162571)/Homer	RGCMGCCTYC	1	-903.6	0.8811	119.0	17.15%	13293.8	16.75%
Mixl1(Homeobox)/EpiBlast-Mixl1-ChIP-seq(GSE161164)/Homer	CTAATTARATTA	1	-894.1	0.8855	74.0	10.66%	8208.2	10.34%
Egr2(Zf)/Thymocytes-Egr2-ChIP-Seq(GSE34254)/Homer	NGCGTGGGCGGR	1	-882.6	0.8917	25.0	3.60%	2699.4	3.40%
PPARa(NR),DR1/Liver-Ppara-ChIP-Seq(GSE47954)/Homer	VNAGGKCAAAGGTCA	1	-881.7	0.8917	123.0	17.72%	13773.3	17.35%
Tcf12(bHLH)/GM12878-Tcf12-ChIP-Seq(GSE32465)/Homer	VCAGCTGYTG	1	-873	0.8921	114.0	16.43%	12762.8	16.08%
Prop1(Homeobox)/GHFT1-PROP1.biotin-ChIP-Seq(GSE77302)/Homer	NTAATBNAATTA	1	-868.9	0.8921	88.0	12.68%	9818.7	12.37%
ZNF382(Zf)/HEK293-ZNF382.GFP-ChIP-Seq(GSE58341)/Homer	GNCTGTASTRNTGBCTCHTT	1	-868.1	0.8921	3.0	0.43%	269.9	0.34%
GFY-Staf(?,Zf)/Promoter/Homer	RACTACAATTCCCAGAAKGC	1	-867.4	0.8921	8.0	1.15%	814.8	1.03%
NFkB-p50,p52(RHD)/Monocyte-p50-ChIP-Chip(Schreiber_et_al.)/Homer	GGGGGAATCCCC	1	-861.1	0.8921	17.0	2.45%	1816.0	2.29%
ELF3(ETS)/PDAC-ELF3-ChIP-Seq(GSE64557)/Homer	ANCAGGAAGT	1	-859.2	0.8921	92.0	13.26%	10282.4	12.95%
Klf9(Zf)/GBM-Klf9-ChIP-Seq(GSE62211)/Homer	GCCACRCCCACY	1	-857.2	0.8921	62.0	8.93%	6886.6	8.68%
ETV1(ETS)/GIST48-ETV1-ChIP-Seq(GSE22441)/Homer	AACCGGAAGT	1	-856.4	0.8921	165.0	23.78%	18580.7	23.41%
HOXB13(Homeobox)/ProstateTumor-HOXB13-ChIP-Seq(GSE56288)/Homer	TTTTATKRGG	1	-854	0.8921	141.0	20.32%	15853.5	19.97%
ZFX(Zf)/mES-Zfx-ChIP-Seq(GSE11431)/Homer	AGGCCTRG	1	-848.6	0.8921	177.0	25.50%	19957.6	25.14%
ZBTB12(Zf)/HEK293-ZBTB12.GFP-ChIP-Seq(GSE58341)/Homer	NGNTCTAGAACCNGV	1	-833.8	0.8921	47.0	6.77%	5210.9	6.56%
FXR(NR),IR1/Liver-FXR-ChIP-Seq(Chong_et_al.)/Homer	AGGTCANTGACCTB	1	-813	0.9023	53.0	7.64%	5907.1	7.44%
ZBTB18(Zf)/HEK293-ZBTB18.GFP-ChIP-Seq(GSE58341)/Homer	AACATCTGGA	1	-798.3	0.9118	59.0	8.50%	6601.3	8.32%
DMRT6(DM)/Testis-DMRT6-ChIP-Seq(GSE60440)/Homer	YDGHTACAWTGTADC	1	-796.2	0.9118	24.0	3.46%	2638.7	3.32%
HNF6(Homeobox)/Liver-Hnf6-ChIP-Seq(ERP000394)/Homer	NTATYGATCH	1	-788.6	0.9128	67.0	9.65%	7519.7	9.47%
Barx1(Homeobox)/Stomach-Barx1.3xFlag-ChIP-Seq(GSE69483)/Homer	AAACMATTAN	1	-782.5	0.9146	62.0	8.93%	6957.7	8.77%
ZNF136(Zf)/HEK293-ZNF136.GFP-ChIP-Seq(GSE58341)/Homer	YTKGATAHAGTATTCTWGGTNGGCA	1	-781.4	0.9146	22.0	3.17%	2421.5	3.05%
FOXK1(Forkhead)/HEK293-FOXK1-ChIP-Seq(GSE51673)/Homer	NVWTGTTTAC	1	-779.2	0.9146	125.0	18.01%	14131.1	17.80%
FOXA1(Forkhead)/MCF7-FOXA1-ChIP-Seq(GSE26831)/Homer	WAAGTAAACA	1	-770.2	0.9146	133.0	19.16%	15056.0	18.97%
Rfx2(HTH)/LoVo-RFX2-ChIP-Seq(GSE49402)/Homer	GTTGCCATGGCAACM	1	-766.3	0.9146	9.0	1.30%	961.3	1.21%
Six4(Homeobox)/MCF7-SIX4-ChIP-Seq(Encode)/Homer	TGWAAYCTGABACCB	1	-765.8	0.9146	6.0	0.86%	624.8	0.79%
GRE(NR),IR3/A549-GR-ChIP-Seq(GSE32465)/Homer	NRGVACABNVTGTYCY	1	-760	0.9146	13.0	1.87%	1415.1	1.78%
Atf4(bZIP)/MEF-Atf4-ChIP-Seq(GSE35681)/Homer	MTGATGCAAT	1	-756.9	0.9146	34.0	4.90%	3798.3	4.79%
Pit1(Homeobox)/GCrat-Pit1-ChIP-Seq(GSE58009)/Homer	ATGMATATDC	1	-751.2	0.9146	126.0	18.16%	14283.3	17.99%
ZNF165(Zf)/WHIM12-ZNF165-ChIP-Seq(GSE65937)/Homer	AAGGKGRCGCAGGCA	1	-749.4	0.9146	19.0	2.74%	2100.2	2.65%
FOXK2(Forkhead)/U2OS-FOXK2-ChIP-Seq(E-MTAB-2204)/Homer	SCHTGTTTACAT	1	-743	0.9146	76.0	10.95%	8592.9	10.83%
IRF:BATF(IRF:bZIP)/pDC-Irf8-ChIP-Seq(GSE66899)/Homer	CTTTCANTATGACTV	1	-741.8	0.9146	14.0	2.02%	1537.5	1.94%
Cux2(Homeobox)/Liver-Cux2-ChIP-Seq(GSE35985)/Homer	HNRAATCAAT	1	-739.1	0.9146	55.0	7.93%	6203.7	7.82%
PRDM9(Zf)/Testis-DMC1-ChIP-Seq(GSE35498)/Homer	ADGGYAGYAGCATCT	1	-736.6	0.9146	46.0	6.63%	5180.5	6.53%
Fli1(ETS)/CD8-FLI-ChIP-Seq(GSE20898)/Homer	NRYTTCCGGH	1	-731.1	0.9146	139.0	20.03%	15795.8	19.90%
Sox3(HMG)/NPC-Sox3-ChIP-Seq(GSE33059)/Homer	CCWTTGTY	1	-729.5	0.9146	198.0	28.53%	22535.3	28.39%
En1(Homeobox)/SUM149-EN1-ChIP-Seq(GSE120957)/Homer	NDCTAATTAS	1	-726.8	0.9146	209.0	30.12%	23796.8	29.98%
ZNF652/HepG2-ZNF652.Flag-ChIP-Seq(Encode)/Homer	TTAACCCTTTVNKKN	1	-716.9	0.9146	34.0	4.90%	3830.0	4.83%
Atf2(bZIP)/3T3L1-Atf2-ChIP-Seq(GSE56872)/Homer	NRRTGACGTCAT	1	-713	0.9146	50.0	7.20%	5658.8	7.13%
EBF2(EBF)/BrownAdipose-EBF2-ChIP-Seq(GSE97114)/Homer	NABTCCCWDGGGAVH	1	-701.5	0.9178	115.0	16.57%	13096.9	16.50%
Tbx21(T-box)/GM12878-TBX21-ChIP-Seq(Encode)/Homer	AGGTGTGAAA	1	-698.5	0.9178	148.0	21.33%	16872.3	21.26%
E-box(bHLH)/Promoter/Homer	SSGGTCACGTGA	1	-696.8	0.9178	10.0	1.44%	1103.6	1.39%
CREB5(bZIP)/LNCaP-CREB5.V5-ChIP-Seq(GSE137775)/Homer	VVATGACGTCAT	1	-690.9	0.9178	55.0	7.93%	6251.4	7.88%
STAT5(Stat)/mCD4+-Stat5-ChIP-Seq(GSE12346)/Homer	RTTTCTNAGAAA	1	-685.3	0.9184	53.0	7.64%	6028.0	7.59%
Foxo1(Forkhead)/RAW-Foxo1-ChIP-Seq(Fan_et_al.)/Homer	CTGTTTAC	1	-683	0.9184	226.0	32.56%	25815.1	32.52%
OCT:OCT(POU,Homeobox)/NPC-Brn1-ChIP-Seq(GSE35496)/Homer	ATGAATATTCATGAG	1	-681	0.9184	1.0	0.14%	80.8	0.10%
CHR(?)/Hela-CellCycle-Expression/Homer	SRGTTTCAAA	1	-668.8	0.9229	94.0	13.54%	10739.2	13.53%
Twist(bHLH)/HMLE-TWIST1-ChIP-Seq(Chang_et_al)/Homer	VCAKCTGGNNNCCAGMTGBN	1	-663	0.9248	14.0	2.02%	1578.1	1.99%
Sox4(HMG)/proB-Sox4-ChIP-Seq(GSE50066)/Homer	YCTTTGTTCC	1	-633	0.9494	96.0	13.83%	11017.2	13.88%
Brn2(POU,Homeobox)/NPC-Brn2-ChIP-Seq(GSE35496)/Homer	ATGAATATTC	1	-627.1	0.9514	11.0	1.59%	1251.0	1.58%
ZNF7(Zf)/HepG2-ZNF7.Flag-ChIP-Seq(Encode)/Homer	CTGCCWVCTTTTRTA	1	-618.5	0.9560	61.0	8.79%	7018.1	8.84%
SCRT1(Zf)/HEK293-SCRT1.eGFP-ChIP-Seq(Encode)/Homer	GCAACAGGTG	1	-572.7	0.9970	47.0	6.77%	5457.3	6.88%
EHF(ETS)/LoVo-EHF-ChIP-Seq(GSE49402)/Homer	AVCAGGAAGT	1	-570.6	0.9970	162.0	23.34%	18691.1	23.55%
MYB(HTH)/ERMYB-Myb-ChIPSeq(GSE22095)/Homer	GGCVGTTR	1	-567.8	0.9970	192.0	27.67%	22139.0	27.89%
Chop(bZIP)/MEF-Chop-ChIP-Seq(GSE35681)/Homer	ATTGCATCAT	1	-550.7	10000	26.0	3.75%	3045.0	3.84%
Pax7(Paired,Homeobox)/Myoblast-Pax7-ChIP-Seq(GSE25064)/Homer	TAATCAATTA	1	-534.9	10000	12.0	1.73%	1419.3	1.79%
Fox:Ebox(Forkhead,bHLH)/Panc1-Foxa2-ChIP-Seq(GSE47459)/Homer	NNNVCTGWGYAAACASN	1	-525	10000	110.0	15.85%	12793.1	16.12%
BMYB(HTH)/Hela-BMYB-ChIP-Seq(GSE27030)/Homer	NHAACBGYYV	1	-520.2	10000	178.0	25.65%	20626.1	25.99%
ERG(ETS)/VCaP-ERG-ChIP-Seq(GSE14097)/Homer	ACAGGAAGTG	1	-485.3	10000	189.0	27.23%	21964.1	27.67%
POU4F3(POU,Homeobox)/MEF-Pou4f3-ChIP-Seq(GSE150279)/Homer	TRAATAATTTAT	1	-481.7	10000	21.0	3.03%	2519.2	3.17%
RUNX-AML(Runt)/CD4+-PolII-ChIP-Seq(Barski_et_al.)/Homer	GCTGTGGTTW	1	-479.5	10000	84.0	12.10%	9865.0	12.43%
Hoxc13(Homeobox)/EB-Hoxc13.HA-ChIP-Seq(GSE142377)/Homer	TTTTATKRGN	1	-478.4	10000	182.0	26.22%	21174.9	26.68%
Gfi1b(Zf)/HPC7-Gfi1b-ChIP-Seq(GSE22178)/Homer	MAATCACTGC	1	-461.8	10000	114.0	16.43%	13368.4	16.84%
Duxbl(Homeobox)/NIH3T3-Duxbl.HA-ChIP-Seq(GSE119782)/Homer	TAAYCYAATCAA	1	-453.1	10000	9.0	1.30%	1111.2	1.40%
Hoxa10(Homeobox)/ChickenMSG-Hoxa10.Flag-ChIP-Seq(GSE86088)/Homer	GGYAATGAAA	1	-452.2	10000	63.0	9.08%	7469.5	9.41%
Egr1(Zf)/K562-Egr1-ChIP-Seq(GSE32465)/Homer	TGCGTGGGYG	1	-447.8	10000	85.0	12.25%	10034.1	12.64%
ZEB2(Zf)/SNU398-ZEB2-ChIP-Seq(GSE103048)/Homer	GNMCAGGTGTGC	1	-447.8	10000	161.0	23.20%	18823.7	23.71%
Pax7(Paired,Homeobox),long/Myoblast-Pax7-ChIP-Seq(GSE25064)/Homer	TAATCHGATTAC	1	-447.4	10000	3.0	0.43%	376.6	0.47%
Slug(Zf)/Mesoderm-Snai2-ChIP-Seq(GSE61475)/Homer	SNGCACCTGCHS	1	-447.3	10000	105.0	15.13%	12354.8	15.57%
Phox2b(Homeobox)/CLBGA-PHOX2B-ChIP-Seq(GSE90683)/Homer	TTAATTNAATTA	1	-442.2	10000	28.0	4.03%	3383.5	4.26%
Gli3(Zf)/E11.5-Gli3-ChIP-Chip(GSE151646)/Homer	RGACCACCCASR	1	-441.7	10000	50.0	7.20%	5967.5	7.52%
LXRE(NR),DR4/RAW-LXRb.biotin-ChIP-Seq(GSE21512)/Homer	RGGTTACTANAGGTCA	1	-437.6	10000	29.0	4.18%	3506.1	4.42%
PAX5(Paired,Homeobox),condensed/GM12878-PAX5-ChIP-Seq(GSE32465)/Homer	GTCACGCTCSCTGM	1	-436.6	10000	12.0	1.73%	1484.1	1.87%
Gli2(Zf)/GM2-Gli2-ChIP-Chip(GSE112702)/Homer	YSTGGGTGGTCT	1	-429.4	10000	34.0	4.90%	4105.9	5.17%
FoxL2(Forkhead)/Ovary-FoxL2-ChIP-Seq(GSE60858)/Homer	WWTRTAAACAVG	1	-429	10000	105.0	15.13%	12389.5	15.61%
Srebp2(bHLH)/HepG2-Srebp2-ChIP-Seq(GSE31477)/Homer	CGGTCACSCCAC	1	-425.1	10000	30.0	4.32%	3638.6	4.58%
Foxo3(Forkhead)/U2OS-Foxo3-ChIP-Seq(E-MTAB-2701)/Homer	DGTAAACA	1	-415.7	10000	85.0	12.25%	10091.7	12.71%
IRF4(IRF)/GM12878-IRF4-ChIP-Seq(GSE32465)/Homer	ACTGAAACCA	1	-410.6	10000	52.0	7.49%	6246.1	7.87%
PRDM15(Zf)/ESC-Prdm15-ChIP-Seq(GSE73694)/Homer	YCCDNTCCAGGTTTT	1	-400.1	10000	126.0	18.16%	14883.6	18.75%
Foxa2(Forkhead)/Liver-Foxa2-ChIP-Seq(GSE25694)/Homer	CYTGTTTACWYW	1	-398.2	10000	93.0	13.40%	11055.5	13.93%
Atf7(bZIP)/3T3L1-Atf7-ChIP-Seq(GSE56872)/Homer	NGRTGACGTCAY	1	-397.6	10000	79.0	11.38%	9425.5	11.87%
KLF3(Zf)/MEF-Klf3-ChIP-Seq(GSE44748)/Homer	NRGCCCCRCCCHBNN	1	-390.4	10000	83.0	11.96%	9905.9	12.48%
Lhx3(Homeobox)/Neuron-Lhx3-ChIP-Seq(GSE31456)/Homer	ADBTAATTAR	1	-389.5	10000	182.0	26.22%	21383.7	26.94%
TR4(NR),DR1/Hela-TR4-ChIP-Seq(GSE24685)/Homer	GAGGTCAAAGGTCA	1	-383.1	10000	9.0	1.30%	1157.9	1.46%
Hoxd10(Homeobox)/ChickenMSG-Hoxd10.Flag-ChIP-Seq(GSE86088)/Homer	GGCMATGAAA	1	-379.5	10000	134.0	19.31%	15857.4	19.98%
NFY(CCAAT)/Promoter/Homer	RGCCAATSRG	1	-378.8	10000	80.0	11.53%	9578.0	12.07%
ZNF669(Zf)/HEK293-ZNF669.GFP-ChIP-Seq(GSE58341)/Homer	GARTGGTCATCGCCC	1	-374.8	10000	8.0	1.15%	1039.8	1.31%
STAT6(Stat)/Macrophage-Stat6-ChIP-Seq(GSE38377)/Homer	TTCCKNAGAA	1	-374.2	10000	72.0	10.37%	8650.0	10.90%
FOXA1(Forkhead)/LNCAP-FOXA1-ChIP-Seq(GSE27824)/Homer	WAAGTAAACA	1	-367.8	10000	150.0	21.61%	17739.6	22.35%
THRa(NR)/C17.2-THRa-ChIP-Seq(GSE38347)/Homer	GGTCANYTGAGGWCA	1	-367.2	10000	83.0	11.96%	9950.7	12.54%
Hnf6b(Homeobox)/LNCaP-Hnf6b-ChIP-Seq(GSE106305)/Homer	TATTGAYY	1	-364.3	10000	100.0	14.41%	11940.6	15.04%
KLF10(Zf)/HEK293-KLF10.GFP-ChIP-Seq(GSE58341)/Homer	GGGGGTGTGTCC	1	-364.2	10000	74.0	10.66%	8903.9	11.22%
AMYB(HTH)/Testes-AMYB-ChIP-Seq(GSE44588)/Homer	TGGCAGTTGG	1	-357.4	10000	168.0	24.21%	19849.3	25.01%
ELF1(ETS)/Jurkat-ELF1-ChIP-Seq(SRA014231)/Homer	AVCCGGAAGT	1	-347.2	10000	62.0	8.93%	7526.3	9.48%
GRE(NR),IR3/RAW264.7-GRE-ChIP-Seq(Unpublished)/Homer	VAGRACAKWCTGTYC	1	-347.1	10000	21.0	3.03%	2652.7	3.34%
Rbpj1(?)/Panc1-Rbpj1-ChIP-Seq(GSE47459)/Homer	HTTTCCCASG	1	-345.8	10000	177.0	25.50%	20921.2	26.36%
Foxf1(Forkhead)/Lung-Foxf1-ChIP-Seq(GSE77951)/Homer	WWATRTAAACAN	1	-339.4	10000	114.0	16.43%	13628.1	17.17%
HOXA2(Homeobox)/mES-Hoxa2-ChIP-Seq(Donaldson_et_al.)/Homer	GYCATCMATCAT	1	-338.9	10000	9.0	1.30%	1190.4	1.50%
Znf263(Zf)/K562-Znf263-ChIP-Seq(GSE31477)/Homer	CVGTSCTCCC	1	-334.6	10000	223.0	32.13%	26263.8	33.09%
HRE(HSF)/HepG2-HSF1-ChIP-Seq(GSE31477)/Homer	BSTTCTRGAABVTTCYAGAA	1	-330.2	10000	13.0	1.87%	1694.1	2.13%
RORgt(NR)/EL4-RORgt.Flag-ChIP-Seq(GSE56019)/Homer	AAYTAGGTCA	1	-327.4	10000	11.0	1.59%	1449.9	1.83%
RORgt(NR)/EL4-RORgt.Flag-ChIP-Seq(GSE56019)/Homer	AAYTAGGTCA	1	-327.4	10000	11.0	1.59%	1449.9	1.83%
Gsx2(Homeobox)/LGE-Gsx2.Flag-ChIP-Seq(GSE162589)/Homer	CTAATTAGSN	1	-323.4	10000	149.0	21.47%	17739.9	22.35%
PAX5(Paired,Homeobox)/GM12878-PAX5-ChIP-Seq(GSE32465)/Homer	GCAGCCAAGCRTGACH	1	-311.5	10000	49.0	7.06%	6054.9	7.63%
CEBP:CEBP(bZIP)/MEF-Chop-ChIP-Seq(GSE35681)/Homer	NTNATGCAAYMNNHTGMAAY	1	-305.5	10000	18.0	2.59%	2335.4	2.94%
FoxD3(forkhead)/ZebrafishEmbryo-Foxd3.biotin-ChIP-seq(GSE106676)/Homer	TGTTTAYTTAGC	1	-297.9	10000	103.0	14.84%	12446.8	15.68%
ZNF148(Zf)/MDAMB231-ZNF148-ChIP-Seq(GSE147020)/Homer	CCCCTCCCCCAC	1	-294.1	10000	74.0	10.66%	9048.2	11.40%
MITF(bHLH)/MastCells-MITF-ChIP-Seq(GSE48085)/Homer	RTCATGTGAC	1	-293.7	10000	109.0	15.71%	13159.5	16.58%
KLF6(Zf)/PDAC-KLF6-ChIP-Seq(GSE64557)/Homer	MKGGGYGTGGCC	1	-285.3	10000	148.0	21.33%	17732.1	22.34%
GATA3(Zf),DR4/iTreg-Gata3-ChIP-Seq(GSE20898)/Homer	AGATGKDGAGATAAG	1	-284.8	10000	9.0	1.30%	1236.9	1.56%
c-Jun-CRE(bZIP)/K562-cJun-ChIP-Seq(GSE31477)/Homer	ATGACGTCATCY	1	-282.6	10000	44.0	6.34%	5511.7	6.94%
Zic2(Zf)/ESC-Zic2-ChIP-Seq(SRP197560)/Homer	CHCAGCRGGRGG	1	-277.9	10000	61.0	8.79%	7546.5	9.51%
Zic3(Zf)/mES-Zic3-ChIP-Seq(GSE37889)/Homer	GGCCYCCTGCTGDGH	1	-276.3	10000	73.0	10.52%	8971.9	11.30%
OCT4-SOX2-TCF-NANOG(POU,Homeobox,HMG)/mES-Oct4-ChIP-Seq(GSE11431)/Homer	ATTTGCATAACAATG	1	-273.5	10000	19.0	2.74%	2498.7	3.15%
Srebp1a(bHLH)/HepG2-Srebp1a-ChIP-Seq(GSE31477)/Homer	RTCACSCCAY	1	-264.4	10000	36.0	5.19%	4584.0	5.78%
ZSCAN22(Zf)/HEK293-ZSCAN22.GFP-ChIP-Seq(GSE58341)/Homer	SMCAGTCWGAKGGAGGAGGC	1	-263	10000	8.0	1.15%	1128.9	1.42%
ZNF415(Zf)/HEK293-ZNF415.GFP-ChIP-Seq(GSE58341)/Homer	GRTGMTRGAGCC	1	-240.4	10000	66.0	9.51%	8228.4	10.37%
DMRT1(DM)/Testis-DMRT1-ChIP-Seq(GSE64892)/Homer	TWGHWACAWTGTWDC	1	-237.4	10000	28.0	4.03%	3659.0	4.61%
THRb(NR)/HepG2-THRb.Flag-ChIP-Seq(Encode)/Homer	GGTCACCTGAGGTCA	1	-237	10000	99.0	14.27%	12144.1	15.30%
Tbr1(T-box)/Cortex-Tbr1-ChIP-Seq(GSE71384)/Homer	AAGGTGTKAA	1	-235.6	10000	158.0	22.77%	19059.1	24.01%
Sox9(HMG)/Limb-SOX9-ChIP-Seq(GSE73225)/Homer	AGGVNCCTTTGT	1	-227.2	10000	97.0	13.98%	11938.9	15.04%
CDX4(Homeobox)/ZebrafishEmbryos-Cdx4.Myc-ChIP-Seq(GSE48254)/Homer	NGYCATAAAWCH	1	-227	10000	111.0	15.99%	13588.8	17.12%
PAX6(Paired,Homeobox)/Forebrain-Pax6-ChIP-Seq(GSE66961)/Homer	NGTGTTCAVTSAAGCGKAAA	1	-222.4	10000	7.0	1.01%	1037.2	1.31%
RAR:RXR(NR),DR5/ES-RAR-ChIP-Seq(GSE56893)/Homer	RGGTCADNNAGAGGTCAV	1	-211.9	10000	2.0	0.29%	349.8	0.44%
HIC1(Zf)/Treg-ZBTB29-ChIP-Seq(GSE99889)/Homer	TGCCAGCB	1	-209.2	10000	262.0	37.75%	31214.0	39.32%
TFE3(bHLH)/MEF-TFE3-ChIP-Seq(GSE75757)/Homer	GTCACGTGACYV	1	-204.9	10000	6.0	0.86%	921.8	1.16%
ZKSCAN1(Zf)/HepG2-ZKSCAN1-ChIP-Seq(Encode)/Homer	GCACAYAGTAGGKCY	1	-202.9	10000	3.0	0.43%	504.6	0.64%
GFX(?)/Promoter/Homer	ATTCTCGCGAGA	1	-199.9	10000	1.0	0.14%	195.1	0.25%
GATA3(Zf),DR8/iTreg-Gata3-ChIP-Seq(GSE20898)/Homer	AGATSTNDNNDSAGATAASN	1	-199.2	10000	5.0	0.72%	790.5	1.00%
Tgif2(Homeobox)/mES-Tgif2-ChIP-Seq(GSE55404)/Homer	TGTCANYT	1	-193	10000	333.0	47.98%	39439.6	49.69%
Arnt:Ahr(bHLH)/MCF7-Arnt-ChIP-Seq(Lo_et_al.)/Homer	TBGCACGCAA	1	-192.3	10000	78.0	11.24%	9795.3	12.34%
RUNX2(Runt)/PCa-RUNX2-ChIP-Seq(GSE33889)/Homer	NWAACCACADNN	1	-189	10000	90.0	12.97%	11234.5	14.15%
E2F1(E2F)/Hela-E2F1-ChIP-Seq(GSE22478)/Homer	CWGGCGGGAA	1	-183.5	10000	31.0	4.47%	4136.5	5.21%
Brachyury(T-box)/Mesoendoderm-Brachyury-ChIP-exo(GSE54963)/Homer	ANTTMRCASBNNNGTGYKAAN	1	-181.8	10000	25.0	3.60%	3395.6	4.28%
Reverb(NR),DR2/RAW-Reverba.biotin-ChIP-Seq(GSE45914)/Homer	GTRGGTCASTGGGTCA	1	-174.9	10000	28.0	4.03%	3784.5	4.77%
CEBP(bZIP)/ThioMac-CEBPb-ChIP-Seq(GSE21512)/Homer	ATTGCGCAAC	1	-171.2	10000	93.0	13.40%	11655.1	14.68%
E2F6(E2F)/Hela-E2F6-ChIP-Seq(GSE31477)/Homer	GGCGGGAARN	1	-163	10000	64.0	9.22%	8214.6	10.35%
Zic(Zf)/Cerebellum-ZIC1.2-ChIP-Seq(GSE60731)/Homer	CCTGCTGAGH	1	-154.6	10000	96.0	13.83%	12078.1	15.22%
Tcf7(HMG)/GM12878-TCF7-ChIP-Seq(Encode)/Homer	CTTTGATGTGSB	1	-151.7	10000	30.0	4.32%	4090.8	5.15%
Cdx2(Homeobox)/mES-Cdx2-ChIP-Seq(GSE14586)/Homer	GYMATAAAAH	1	-149.5	10000	88.0	12.68%	11145.6	14.04%
Tgif1(Homeobox)/mES-Tgif1-ChIP-Seq(GSE55404)/Homer	YTGWCADY	1	-146.5	10000	313.0	45.10%	37398.4	47.12%
HIF-1a(bHLH)/MCF7-HIF1a-ChIP-Seq(GSE28352)/Homer	TACGTGCV	1	-145.6	10000	36.0	5.19%	4853.1	6.11%
Unknown(Homeobox)/Limb-p300-ChIP-Seq/Homer	SSCMATWAAA	1	-135.7	10000	77.0	11.10%	9884.7	12.45%
CRE(bZIP)/Promoter/Homer	CSGTGACGTCAC	1	-135.1	10000	21.0	3.03%	2997.4	3.78%
PAX3:FKHR-fusion(Paired,Homeobox)/Rh4-PAX3:FKHR-ChIP-Seq(GSE19063)/Homer	ACCRTGACTAATTNN	1	-117.9	10000	16.0	2.31%	2393.8	3.02%
Hoxd13(Homeobox)/ChickenMSG-Hoxd13.Flag-ChIP-Seq(GSE86088)/Homer	NCYAATAAAA	1	-115	10000	191.0	27.52%	23487.5	29.59%
Nkx6.1(Homeobox)/Islet-Nkx6.1-ChIP-Seq(GSE40975)/Homer	GKTAATGR	1	-111.6	10000	262.0	37.75%	31760.0	40.01%
YY1(Zf)/Promoter/Homer	CAAGATGGCGGC	1	-110	10000	6.0	0.86%	1050.9	1.32%
Ascl2(bHLH)/ESC-Ascl2-ChIP-Seq(GSE97712)/Homer	SSRGCAGCTGCH	1	-109.7	10000	159.0	22.91%	19770.8	24.91%
Tbox:Smad(T-box,MAD)/ESCd5-Smad2_3-ChIP-Seq(GSE29422)/Homer	AGGTGHCAGACA	1	-109.4	10000	19.0	2.74%	2808.3	3.54%
Atf1(bZIP)/K562-ATF1-ChIP-Seq(GSE31477)/Homer	GATGACGTCA	1	-99.53	10000	99.0	14.27%	12711.2	16.01%
Zfp281(Zf)/ES-Zfp281-ChIP-Seq(GSE81042)/Homer	CCCCTCCCCCAC	1	-95.93	10000	18.0	2.59%	2718.3	3.42%
Hoxc6(Homeobox)/EB-Hoxc6.iFlag-ChIP-Seq(GSE142377)/Homer	CMATYAATCW	1	-92.79	10000	288.0	41.50%	34906.0	43.98%
EBF(EBF)/proBcell-EBF-ChIP-Seq(GSE21978)/Homer	DGTCCCYRGGGA	1	-90.61	10000	19.0	2.74%	2867.9	3.61%
USF1(bHLH)/GM12878-Usf1-ChIP-Seq(GSE32465)/Homer	SGTCACGTGR	1	-88.03	10000	53.0	7.64%	7184.2	9.05%
E2A(bHLH),near_PU.1/Bcell-PU.1-ChIP-Seq(GSE21512)/Homer	NVCACCTGBN	1	-77.97	10000	217.0	31.27%	26814.3	33.78%
Foxa3(Forkhead)/Liver-Foxa3-ChIP-Seq(GSE77670)/Homer	BSNTGTTTACWYWGN	1	-75.73	10000	29.0	4.18%	4226.6	5.32%
Eomes(T-box)/H9-Eomes-ChIP-Seq(GSE26097)/Homer	ATTAACACCT	1	-75.37	10000	240.0	34.58%	29516.9	37.19%
c-Myc(bHLH)/mES-cMyc-ChIP-Seq(GSE11431)/Homer	VVCCACGTGG	1	-71.59	10000	58.0	8.36%	7899.5	9.95%
Ronin(THAP)/ES-Thap11-ChIP-Seq(GSE51522)/Homer	RACTACAACTCCCAGVAKGC	1	-62.17	10000	1.0	0.14%	321.4	0.40%
Smad3(MAD)/NPC-Smad3-ChIP-Seq(GSE36673)/Homer	TWGTCTGV	1	-58.88	10000	299.0	43.08%	36518.3	46.01%
Zscan4c(Zf)/ESC-Zscan4c-ChIP-seq(GSE140619)/Homer	ATRTGTGCAC	1	-56.16	10000	35.0	5.04%	5106.9	6.43%
Sox21(HMG)/ESC-SOX21-ChIP-Seq(GSE110505)/Homer	BCCWTTGTBYKV	1	-52.14	10000	192.0	27.67%	24168.1	30.45%
E2F3(E2F)/MEF-E2F3-ChIP-Seq(GSE71376)/Homer	BTKGGCGGGAAA	1	-50.19	10000	73.0	10.52%	9921.2	12.50%
Sox10(HMG)/SciaticNerve-Sox3-ChIP-Seq(GSE35132)/Homer	CCWTTGTYYB	1	-45.86	10000	174.0	25.07%	22129.8	27.88%
NF1:FOXA1(CTF,Forkhead)/LNCAP-FOXA1-ChIP-Seq(GSE27824)/Homer	WNTGTTTRYTTTGGCA	1	-43.22	10000	2.0	0.29%	565.5	0.71%
Snail1(Zf)/LS174T-SNAIL1.HA-ChIP-Seq(GSE127183)/Homer	TRCACCTGCY	1	-43.13	10000	146.0	21.04%	18841.5	23.74%
GLI3(Zf)/Limb-GLI3-ChIP-Chip(GSE11077)/Homer	CGTGGGTGGTCC	1	-39.26	10000	10.0	1.44%	1850.7	2.33%
Hoxd9(Homeobox)/EB-Hoxd9.HA-ChIP-Seq(GSE142377)/Homer	RTGATTTATGGY	1	-36.7	10000	36.0	5.19%	5390.0	6.79%
LEF1(HMG)/H1-LEF1-ChIP-Seq(GSE64758)/Homer	CCTTTGATST	1	-34.89	10000	63.0	9.08%	8845.6	11.14%
E2A(bHLH)/proBcell-E2A-ChIP-Seq(GSE21978)/Homer	DNRCAGCTGY	1	-32.18	10000	206.0	29.68%	26126.5	32.92%
HEB(bHLH)/mES-Heb-ChIP-Seq(GSE53233)/Homer	VCAGCTGBNN	1	-28.66	10000	256.0	36.89%	32042.7	40.37%
bHLHE40(bHLH)/HepG2-BHLHE40-ChIP-Seq(GSE31477)/Homer	KCACGTGMCN	1	-28.36	10000	35.0	5.04%	5349.0	6.74%
CLOCK(bHLH)/Liver-Clock-ChIP-Seq(GSE39860)/Homer	GHCACGTG	1	-27.89	10000	63.0	9.08%	8941.4	11.26%
Oct4:Sox17(POU,Homeobox,HMG)/F9-Sox17-ChIP-Seq(GSE44553)/Homer	CCATTGTATGCAAAT	1	-26.65	10000	9.0	1.30%	1785.6	2.25%
E2F4(E2F)/K562-E2F4-ChIP-Seq(GSE31477)/Homer	GGCGGGAAAH	1	-25.38	10000	46.0	6.63%	6816.2	8.59%
Smad4(MAD)/ESC-SMAD4-ChIP-Seq(GSE29422)/Homer	VBSYGTCTGG	1	-24.75	10000	177.0	25.50%	22860.0	28.80%
Hoxa11(Homeobox)/ChickenMSG-Hoxa11.Flag-ChIP-Seq(GSE86088)/Homer	TTTTATGGCM	1	-24.61	10000	253.0	36.46%	31790.3	40.05%
ZEB1(Zf)/PDAC-ZEB1-ChIP-Seq(GSE64557)/Homer	VCAGGTRDRY	1	-23.04	10000	238.0	34.29%	30083.6	37.90%
E2F7(E2F)/Hela-E2F7-ChIP-Seq(GSE32673)/Homer	VDTTTCCCGCCA	1	-21.54	10000	10.0	1.44%	1980.4	2.49%
Nanog(Homeobox)/mES-Nanog-ChIP-Seq(GSE11724)/Homer	RGCCATTAAC	1	-20.11	10000	401.0	57.78%	48845.1	61.54%
HIF2a(bHLH)/785_O-HIF2a-ChIP-Seq(GSE34871)/Homer	GCACGTACCC	1	-18.64	10000	45.0	6.48%	6799.3	8.57%
ZBTB33(Zf)/GM12878-ZBTB33-ChIP-Seq(GSE32465)/Homer	GGVTCTCGCGAGAAC	1	-15.65	10000	1.0	0.14%	476.7	0.60%
TFDP1(E2F)/K562-TFDP1-ChIP-Seq(GSE105217)/Homer	WTTTCCCGCS	1	-11.77	10000	28.0	4.03%	4686.1	5.90%
MNT(bHLH)/HepG2-MNT-ChIP-Seq(Encode)/Homer	DGCACACGTG	1	-10.66	10000	105.0	15.13%	14597.6	18.39%
ZBED2(Zf)/SUIT2-ZBED2.HA-ChIP-Seq(GSE141606)/Homer	NRGTTTCGGK	1	-8.358	10000	51.0	7.35%	7862.2	9.91%
AR-halfsite(NR)/LNCaP-AR-ChIP-Seq(GSE27824)/Homer	CCAGGAACAG	1	-7.743	10000	357.0	51.44%	44421.2	55.96%
n-Myc(bHLH)/mES-nMyc-ChIP-Seq(GSE11431)/Homer	VRCCACGTGG	1	-7.659	10000	75.0	10.81%	10983.7	13.84%
SCL(bHLH)/HPC7-Scl-ChIP-Seq(GSE13511)/Homer	AVCAGCTG	1	-7.345	10000	400.0	57.64%	49296.3	62.11%
ZNF317(Zf)/HEK293-ZNF317.GFP-ChIP-Seq(GSE58341)/Homer	GTCWGCTGTYYCTCT	1	-6.489	10000	6.0	0.86%	1569.0	1.98%
Max(bHLH)/K562-Max-ChIP-Seq(GSE31477)/Homer	RCCACGTGGYYN	1	-5.775	10000	68.0	9.80%	10196.4	12.85%
ZNF519(Zf)/HEK293-ZNF519.GFP-ChIP-Seq(GSE58341)/Homer	GAGSCCGAGC	1	-4.798	10000	25.0	3.60%	4512.2	5.68%
NPAS2(bHLH)/Liver-NPAS2-ChIP-Seq(GSE39860)/Homer	KCCACGTGAC	1	-4.416	10000	128.0	18.44%	17823.0	22.45%
NRF(NRF)/Promoter/Homer	STGCGCATGCGC	1	-4.37	10000	8.0	1.15%	1974.3	2.49%
E2F(E2F)/Hela-CellCycle-Expression/Homer	TTSGCGCGAAAA	1	-3.63	10000	1.0	0.14%	642.2	0.81%
Smad2(MAD)/ES-SMAD2-ChIP-Seq(GSE29422)/Homer	CTGTCTGG	1	-3.271	10000	176.0	25.36%	23789.3	29.97%
ZNF711(Zf)/SHSY5Y-ZNF711-ChIP-Seq(GSE20673)/Homer	AGGCCTAG	1	-3.132	10000	231.0	33.29%	30350.4	38.24%
Hoxa9(Homeobox)/ChickenMSG-Hoxa9.Flag-ChIP-Seq(GSE86088)/Homer	RGCAATNAAA	1	-2.453	10000	267.0	38.47%	34682.2	43.69%
GSC(Homeobox)/FrogEmbryos-GSC-ChIP-Seq(DRA000576)/Homer	RGGATTAR	1	-2.323	10000	229.0	33.00%	30258.8	38.12%
Hoxd11(Homeobox)/ChickenMSG-Hoxd11.Flag-ChIP-Seq(GSE86088)/Homer	VGCCATAAAA	1	-2.273	10000	250.0	36.02%	32735.9	41.24%
Zfp57(Zf)/H1-ZFP57.HA-ChIP-Seq(GSE115387)/Homer	NANTGCSGCA	1	-2.175	10000	29.0	4.18%	5282.2	6.65%
ZBTB38(Zf)/Hela-ZBTB38-ChIP-seq(GSE108618)/Homer	NNWTATCGATAW	1	-2.044	10000	111.0	15.99%	16038.7	20.21%
LRF(Zf)/Erythroblasts-ZBTB7A-ChIP-Seq(GSE74977)/Homer	AAGACCCYYN	1	-1.978	10000	168.0	24.21%	23052.3	29.04%
ZBTB9(Zf)/HEK293T-ZBTB9-ChIP-Seq(GSE251687)/Homer	RGCCACGDRR	1	-1.769	10000	220.0	31.70%	29322.1	36.94%
NRF1(NRF)/MCF7-NRF1-ChIP-Seq(Unpublished)/Homer	CTGCGCATGCGC	1	-1.64	10000	4.0	0.58%	1416.2	1.78%
Mef2b(MADS)/HEK293-Mef2b.V5-ChIP-Seq(GSE67450)/Homer	GCTATTTTTGGM	1	-1.279	10000	159.0	22.91%	22147.8	27.90%
Hoxa13(Homeobox)/ChickenMSG-Hoxa13.Flag-ChIP-Seq(GSE86088)/Homer	CYHATAAAAN	1	-1.154	10000	264.0	38.04%	34686.5	43.70%
BANP(?)/ESC-Banp-ChIP-Seq(GSE155603)/Homer	TCTCGCGAGANY	1	-1.146	10000	3.0	0.43%	1261.6	1.59%
Mef2c(MADS)/GM12878-Mef2c-ChIP-Seq(GSE32465)/Homer	DCYAAAAATAGM	1	-0.904	10000	123.0	17.72%	17853.6	22.49%
c-Myc(bHLH)/LNCAP-cMyc-ChIP-Seq(Unpublished)/Homer	VCCACGTG	1	-0.763	10000	48.0	6.92%	8204.8	10.34%
OCT:OCT(POU,Homeobox)/NPC-OCT6-ChIP-Seq(GSE43916)/Homer	YATGCATATRCATRT	1	-0.605	10000	7.0	1.01%	2134.2	2.69%
KLF5(Zf)/LoVo-KLF5-ChIP-Seq(GSE49402)/Homer	DGGGYGKGGC	1	-0.559	10000	180.0	25.94%	25037.6	31.54%
Ptf1a(bHLH)/Panc1-Ptf1a-ChIP-Seq(GSE47459)/Homer	ACAGCTGTTN	1	-0.528	10000	302.0	43.52%	39431.5	49.68%
Sox15(HMG)/CPA-Sox15-ChIP-Seq(GSE62909)/Homer	RAACAATGGN	1	-0.373	10000	143.0	20.61%	20672.0	26.04%
HIF-1b(HLH)/T47D-HIF1b-ChIP-Seq(GSE59937)/Homer	RTACGTGC	1	-0.252	10000	131.0	18.88%	19324.4	24.35%
BMAL1(bHLH)/Liver-Bmal1-ChIP-Seq(GSE39860)/Homer	GNCACGTG	1	-0.186	10000	175.0	25.22%	24859.9	31.32%
HINFP(Zf)/K562-HINFP.eGFP-ChIP-Seq(Encode)/Homer	TWVGGTCCGC	1	-0.173	10000	24.0	3.46%	5136.4	6.47%
Zac1(Zf)/Neuro2A-Plagl1-ChIP-Seq(GSE75942)/Homer	HAWGRGGCCM	1	-0.167	10000	301.0	43.37%	39790.8	50.13%
Erra(NR)/HepG2-Erra-ChIP-Seq(GSE31477)/Homer	CAAAGGTCAG	1	-0.091	10000	269.0	38.76%	36321.3	45.76%
Mef2a(MADS)/HL1-Mef2a.biotin-ChIP-Seq(GSE21529)/Homer	CYAAAAATAG	1	-0.022	10000	105.0	15.13%	16819.0	21.19%
bHLHE41(bHLH)/proB-Bhlhe41-ChIP-Seq(GSE93764)/Homer	KCACGTGMCN	1	-0.01	10000	115.0	16.57%	18342.0	23.11%
CRX(Homeobox)/Retina-Crx-ChIP-Seq(GSE20012)/Homer	GCTAATCC	1	-0.009	10000	306.0	44.09%	41419.8	52.18%
KLF1(Zf)/HUDEP2-KLF1-CutnRun(GSE136251)/Homer	VDGGGYGGGGCY	1	-0.008	10000	133.0	19.16%	20696.8	26.07%
Sp5(Zf)/mES-Sp5.Flag-ChIP-Seq(GSE72989)/Homer	RGKGGGCGGAGC	1	-0.008	10000	143.0	20.61%	21983.2	27.70%
Nkx2.2(Homeobox)/NPC-Nkx2.2-ChIP-Seq(GSE61673)/Homer	BTBRAGTGSN	1	-0.007	10000	263.0	37.90%	36544.7	46.04%
Sp2(Zf)/HEK293-Sp2.eGFP-ChIP-Seq(Encode)/Homer	YGGCCCCGCCCC	1	-0.004	10000	196.0	28.24%	28711.5	36.17%
NPAS(bHLH)/Liver-NPAS-ChIP-Seq(GSE39860)/Homer	NVCACGTG	1	-0.002	10000	151.0	21.76%	23337.8	29.40%
KLF14(Zf)/HEK293-KLF14.GFP-ChIP-Seq(GSE58341)/Homer	RGKGGGCGKGGC	1	-0.002	10000	223.0	32.13%	32226.4	40.60%
COUP-TFII(NR)/K562-NR2F1-ChIP-Seq(Encode)/Homer	GKBCARAGGTCA	1	-0.001	10000	206.0	29.68%	30269.0	38.13%
NFkB2-p52(RHD)/U266-NFKB2-ChIP-seq(GSE230466)/Homer	VGGGRATTYCCC	1	-0.001	10000	83.0	11.96%	14663.0	18.47%
Nkx2.5(Homeobox)/HL1-Nkx2.5.biotin-ChIP-Seq(GSE21529)/Homer	RRSCACTYAA	1	-0.001	10000	271.0	39.05%	38014.4	47.89%
SOX1(HMG)/NPC-SOX1-ChIP-Seq(GSE138215)/Homer	CCATTGTTCB	1	-0.001	10000	233.0	33.57%	33591.0	42.32%
COUP-TFII(NR)/Artia-Nr2f2-ChIP-Seq(GSE46497)/Homer	AGRGGTCA	1	-0.001	10000	229.0	33.00%	33214.9	41.85%
Klf15(Zf)/Liver-Klf15-ChIP-Seq(GSE166083)/Homer	RGGGGGCGGGGC	1	-0.001	10000	148.0	21.33%	23392.2	29.47%
Nkx3.1(Homeobox)/LNCaP-Nkx3.1-ChIP-Seq(GSE28264)/Homer	AAGCACTTAA	1	-0.000e+00	10000	294.0	42.36%	40964.0	51.61%
Bapx1(Homeobox)/VertebralCol-Bapx1-ChIP-Seq(GSE36672)/Homer	TTRAGTGSYK	1	-0.000e+00	10000	301.0	43.37%	42021.3	52.94%
EAR2(NR)/K562-NR2F6-ChIP-Seq(Encode)/Homer	NRBCARRGGTCA	1	-0.000e+00	10000	189.0	27.23%	28950.6	36.47%
KLF17(Zf)/2cell-Klf17-CutnTag(GSE211845)/Homer	GCYCCGCCCCYH	1	-0.000e+00	10000	68.0	9.80%	13333.7	16.80%
Hoxd12(Homeobox)/ChickenMSG-Hoxd12.Flag-ChIP-Seq(GSE86088)/Homer	HDGYAATGAAAN	1	-0.000e+00	10000	237.0	34.15%	35153.5	44.29%
GLIS3(Zf)/Thyroid-Glis3.GFP-ChIP-Seq(GSE103297)/Homer	CTCCCTGGGAGGCCN	1	-0.000e+00	10000	244.0	35.16%	36505.9	45.99%
Tbx5(T-box)/HL1-Tbx5.biotin-ChIP-Seq(GSE21529)/Homer	AGGTGTCA	1	-0.000e+00	10000	353.0	50.86%	49079.2	61.83%
RARa(NR)/K562-RARa-ChIP-Seq(Encode)/Homer	TTGAMCTTTG	1	-0.000e+00	10000	335.0	48.27%	47325.1	59.62%
Npas4(bHLH)/Neuron-Npas4-ChIP-Seq(GSE127793)/Homer	NHRTCACGACDN	1	-0.000e+00	10000	121.0	17.44%	21663.6	27.29%
Pitx1(Homeobox)/Chicken-Pitx1-ChIP-Seq(GSE38910)/Homer	TAATCCCN	1	-0.000e+00	10000	434.0	62.54%	58258.3	73.40%
THRb(NR)/Liver-NR1A2-ChIP-Seq(GSE52613)/Homer	TRAGGTCA	1	-0.000e+00	10000	375.0	54.03%	55132.9	69.46%
Zfp541(Zf)/Sperm-Zfp541-ChIP-Seq(GSE163916)/Homer	NRSCWCGYGC	1	-0.000e+00	10000	78.0	11.24%	20626.0	25.99%
Nkx2.1(Homeobox)/LungAC-Nkx2.1-ChIP-Seq(GSE43252)/Homer	RSCACTYRAG	1	-0.000e+00	10000	309.0	44.52%	45449.3	57.26%
Sp1(Zf)/Promoter/Homer	GGCCCCGCCCCC	1	-0.000e+00	10000	27.0	3.89%	8644.9	10.89%
Usf2(bHLH)/C2C12-Usf2-ChIP-Seq(GSE36030)/Homer	GTCACGTGGT	1	-0.000e+00	10000	43.0	6.20%	11270.5	14.20%
ZNF410(Zf)/CD34-ZNF410-ChIP-Seq(GSE154960)/Homer	CATCCCATAATAHTC	1	-0.000e+00	10000	0.0	0.00%	2025-08-11	0.01%
EBNA1(EBV-virus)/Raji-EBNA1-ChIP-Seq(GSE30709)/Homer	GGYAGCAYDTGCTDCCCNNN	1	-0.000e+00	10000	0.0	0.00%	120.1	0.15%
ZNF528(Zf)/HEK293-ZNF528.GFP-ChIP-Seq(GSE58341)/Homer	AGAAATGACTTCCCT	1	-0.000e+00	10000	0.0	0.00%	71.6	0.09%
ZNF16(Zf)/HEK293-ZNF16.GFP-ChIP-Seq(GSE58341)/Homer	MACCTTCYATGGCTCCCTAKTGCCY	1	-0.000e+00	10000	0.0	0.00%	135.9	0.17%
ZFP3(Zf)/HEK293-ZFP3.GFP-ChIP-Seq(GSE58341)/Homer	GGGTTTTGAAGGATGARTAGGAGTT	1	-0.000e+00	10000	0.0	0.00%	64.1	0.08%
ZNF41(Zf)/HEK293-ZNF41.GFP-ChIP-Seq(GSE58341)/Homer	CCTCATGGTGYCYTWYTCCCTTGTG	1	0.000e+00	10000	0.0	0.00%	407.0	0.51%
REST-NRSF(Zf)/Jurkat-NRSF-ChIP-Seq/Homer	GGMGCTGTCCATGGTGCTGA	1	0.000e+00	10000	0.0	0.00%	155.8	0.20%
CTCF-SatelliteElement(Zf?)/CD4+-CTCF-ChIP-Seq(Barski_et_al.)/Homer	TGCAGTTCCMVNWRTGGCCA	1	0.000e+00	10000	0.0	0.00%	163.2	0.21%

## Sheet: hypo_E6_promoter
Motif Name	Consensus	P-value	Log P-value	q-value (Benjamini)	# of Target Sequences with Motif(of 1094)	% of Target Sequences with Motif	# of Background Sequences with Motif(of 89556)	% of Background Sequences with Motif
MYB(HTH)/ERMYB-Myb-ChIPSeq(GSE22095)/Homer	GGCVGTTR	0.0001	-9336	0.0416	323.0	29.52%	21923.3	24.48%
Nur77(NR)/K562-NR4A1-ChIP-Seq(GSE31363)/Homer	TGACCTTTNCNT	0.001	-8172	0.0667	39.0	3.56%	1724.7	1.93%
RFX(HTH)/K562-RFX3-ChIP-Seq(SRA012198)/Homer	CGGTTGCCATGGCAAC	0.001	-8087	0.0667	29.0	2.65%	1148.8	1.28%
Stat3(Stat)/mES-Stat3-ChIP-Seq(GSE11431)/Homer	CTTCCGGGAA	0.001	-7434	0.0697	112.0	10.24%	6696.4	7.48%
RXR(NR),DR1/3T3L1-RXR-ChIP-Seq(GSE13511)/Homer	TAGGGCAAAGGTCA	0.001	-7319	0.0697	218.0	19.93%	14501.4	16.19%
Bcl6(Zf)/Liver-Bcl6-ChIP-Seq(GSE31578)/Homer	NNNCTTTCCAGGAAA	0.001	-7115	0.0697	228.0	20.84%	15315.9	17.10%
p53(p53)/Saos-p53-ChIP-Seq(GSE15780)/Homer	RRCATGYCYRGRCATGYYYN	0.01	-6859	0.0697	20.0	1.83%	734.4	0.82%
p53(p53)/Saos-p53-ChIP-Seq/Homer	RRCATGYCYRGRCATGYYYN	0.01	-6859	0.0697	20.0	1.83%	734.4	0.82%
Rfx2(HTH)/LoVo-RFX2-ChIP-Seq(GSE49402)/Homer	GTTGCCATGGCAACM	0.01	-6740	0.0697	29.0	2.65%	1255.1	1.40%
AMYB(HTH)/Testes-AMYB-ChIP-Seq(GSE44588)/Homer	TGGCAGTTGG	0.01	-6672	0.0697	264.0	24.13%	18199.7	20.32%
Hoxc9(Homeobox)/Ainv15-Hoxc9-ChIP-Seq(GSE21812)/Homer	GGCCATAAATCA	0.01	-6384	0.0725	85.0	7.77%	4995.9	5.58%
NFAT:AP1(RHD,bZIP)/Jurkat-NFATC1-ChIP-Seq(Jolma_et_al.)/Homer	SARTGGAAAAWRTGAGTCAB	0.01	-6006	0.0969	32.0	2.93%	1506.1	1.68%
TCFL2(HMG)/K562-TCF7L2-ChIP-Seq(GSE29196)/Homer	ACWTCAAAGG	0.01	-5741	0.1166	16.0	1.46%	588.3	0.66%
SpiB(ETS)/OCILY3-SPIB-ChIP-Seq(GSE56857)/Homer	AAAGRGGAAGTG	0.01	-5505	0.1371	52.0	4.75%	2871.9	3.21%
MYNN(Zf)/HEK293-MYNN.eGFP-ChIP-Seq(Encode)/Homer	TTCAAAWTAAAAGTC	0.01	-5486	0.1371	48.0	4.39%	2605.2	2.91%
Oct11(POU,Homeobox)/NCIH1048-POU2F3-ChIP-seq(GSE115123)/Homer	GATTTGCATA	0.01	-5344	0.1409	49.0	4.48%	2693.6	3.01%
Unknown-ESC-element(?)/mES-Nanog-ChIP-Seq(GSE11724)/Homer	CACAGCAGGGGG	0.01	-5307	0.1409	124.0	11.33%	8040.8	8.98%
PRDM15(Zf)/ESC-Prdm15-ChIP-Seq(GSE73694)/Homer	YCCDNTCCAGGTTTT	0.01	-5274	0.1409	213.0	19.47%	14753.7	16.47%
ZNF652/HepG2-ZNF652.Flag-ChIP-Seq(Encode)/Homer	TTAACCCTTTVNKKN	0.01	-5255	0.1409	50.0	4.57%	2774.6	3.10%
Dlx3(Homeobox)/Kerainocytes-Dlx3-ChIP-Seq(GSE89884)/Homer	NDGTAATTAC	0.01	-5213	0.1409	107.0	9.78%	6817.3	7.61%
ZBTB38(Zf)/Hela-ZBTB38-ChIP-seq(GSE108618)/Homer	NNWTATCGATAW	0.01	-5190	0.1409	279.0	25.50%	19887.4	22.20%
BMYB(HTH)/Hela-BMYB-ChIP-Seq(GSE27030)/Homer	NHAACBGYYV	0.01	-5179	0.1409	266.0	24.31%	18879.8	21.08%
DLX5(Homeobox)/BasalGanglia-Dlx5-ChIP-seq(GSE124936)/Homer	SSTAATTA	0.01	-5151	0.1409	124.0	11.33%	8081.7	9.02%
DMRT6(DM)/Testis-DMRT6-ChIP-Seq(GSE60440)/Homer	YDGHTACAWTGTADC	0.01	-5126	0.1409	34.0	3.11%	1731.1	1.93%
Fra2(bZIP)/Striatum-Fra2-ChIP-Seq(GSE43429)/Homer	GGATGACTCATC	0.01	-5124	0.1409	66.0	6.03%	3899.6	4.35%
Rfx1(HTH)/NPC-H3K4me1-ChIP-Seq(GSE16256)/Homer	KGTTGCCATGGCAA	0.01	-5060	0.1409	44.0	4.02%	2399.8	2.68%
HLF(bZIP)/HSC-HLF.Flag-ChIP-Seq(GSE69817)/Homer	RTTATGYAAB	0.01	-5054	0.1409	122.0	11.15%	7959.8	8.89%
Tcf3(HMG)/mES-Tcf3-ChIP-Seq(GSE11724)/Homer	ASWTCAAAGG	0.01	-5023	0.1409	41.0	3.75%	2204.1	2.46%
Fra1(bZIP)/BT549-Fra1-ChIP-Seq(GSE46166)/Homer	NNATGASTCATH	0.01	-5020	0.1409	76.0	6.95%	4625.4	5.16%
GRHL2(CP2)/HBE-GRHL2-ChIP-Seq(GSE46194)/Homer	AAACYKGTTWDACMRGTTTB	0.01	-4995	0.1409	58.0	5.30%	3365.1	3.76%
DLX1(Homeobox)/BasalGanglia-Dlx1-ChIP-seq(GSE124936)/Homer	NSNNTAATTA	0.01	-4991	0.1409	202.0	18.46%	14008.5	15.64%
Stat3+il21(Stat)/CD4-Stat3-ChIP-Seq(GSE19198)/Homer	SVYTTCCNGGAARB	0.01	-4988	0.1409	127.0	11.61%	8347.5	9.32%
ZNF467(Zf)/HEK293-ZNF467.GFP-ChIP-Seq(GSE58341)/Homer	TGGGGAAGGGCM	0.01	-4967	0.1409	232.0	21.21%	16324.8	18.22%
Rbpj1(?)/Panc1-Rbpj1-ChIP-Seq(GSE47459)/Homer	HTTTCCCASG	0.01	-4752	0.1409	261.0	23.86%	18657.5	20.83%
PU.1(ETS)/ThioMac-PU.1-ChIP-Seq(GSE21512)/Homer	AGAGGAAGTG	0.01	-4731	0.1409	90.0	8.23%	5695.6	6.36%
HNF4a(NR),DR1/HepG2-HNF4a-ChIP-Seq(GSE25021)/Homer	CARRGKBCAAAGTYCA	0.01	-4702	0.1409	72.0	6.58%	4406.4	4.92%
Hoxb4(Homeobox)/ES-Hoxb4-ChIP-Seq(GSE34014)/Homer	TGATTRATGGCY	0.1	-4540	0.1409	29.0	2.65%	1479.7	1.65%
HOXB13(Homeobox)/ProstateTumor-HOXB13-ChIP-Seq(GSE56288)/Homer	TTTTATKRGG	0.1	-4513	0.1409	171.0	15.63%	11805.2	13.18%
NF1-halfsite(CTF)/LNCaP-NF1-ChIP-Seq(Unpublished)/Homer	YTGCCAAG	0.1	-4436	0.1433	284.0	25.96%	20588.3	22.98%
Oct6(POU,Homeobox)/NPC-Pou3f1-ChIP-Seq(GSE35496)/Homer	WATGCAAATGAG	0.1	-4430	0.1433	59.0	5.39%	3539.8	3.95%
ETS(ETS)/Promoter/Homer	AACCGGAAGT	0.1	-4377	0.1446	91.0	8.32%	5854.6	6.54%
Nr5a2(NR)/mES-Nr5a2-ChIP-Seq(GSE19019)/Homer	BTCAAGGTCA	0.1	-4369	0.1446	91.0	8.32%	5856.8	6.54%
Foxo3(Forkhead)/U2OS-Foxo3-ChIP-Seq(E-MTAB-2701)/Homer	DGTAAACA	0.1	-4298	0.1492	111.0	10.15%	7351.5	8.21%
GATA:SCL(Zf,bHLH)/Ter119-SCL-ChIP-Seq(GSE18720)/Homer	CRGCTGBNGNSNNSAGATAA	0.1	-4258	0.1519	20.0	1.83%	939.4	1.05%
X-box(HTH)/NPC-H3K4me1-ChIP-Seq(GSE16256)/Homer	GGTTGCCATGGCAA	0.1	-4186	0.1595	23.0	2.10%	1135.2	1.27%
Six2(Homeobox)/NephronProgenitor-Six2-ChIP-Seq(GSE39837)/Homer	GWAAYHTGAKMC	0.1	-4163	0.1597	159.0	14.53%	11011.4	12.29%
AP-1(bZIP)/ThioMac-PU.1-ChIP-Seq(GSE21512)/Homer	VTGACTCATC	0.1	-4158	0.1597	97.0	8.87%	6352.2	7.09%
Mouse_Recombination_Hotspot(Zf)/Testis-DMC1-ChIP-Seq(GSE24438)/Homer	ACTYKNATTCGTGNTACTTC	0.1	-4118	0.1600	14.0	1.28%	589.6	0.66%
ZNF675(Zf)/HEK293-ZNF675.GFP-ChIP-Seq(GSE58341)/Homer	ARGAGGMCAAAATGW	0.1	-3938	0.1877	27.0	2.47%	1424.8	1.59%
ZNF264(Zf)/HEK293-ZNF264.GFP-ChIP-Seq(GSE58341)/Homer	RGGGCACTAACY	0.1	-3911	0.1890	126.0	11.52%	8592.9	9.59%
NFAT(RHD)/Jurkat-NFATC1-ChIP-Seq(Jolma_et_al.)/Homer	ATTTTCCATT	0.1	-3864	0.1941	160.0	14.63%	11194.8	12.50%
Nkx6.1(Homeobox)/Islet-Nkx6.1-ChIP-Seq(GSE40975)/Homer	GKTAATGR	0.1	-3852	0.1941	337.0	30.80%	25051.3	27.97%
Otx2(Homeobox)/EpiLC-Otx2-ChIP-Seq(GSE56098)/Homer	NYTAATCCYB	0.1	-3850	0.1941	141.0	12.89%	9749.9	10.88%
Isl1(Homeobox)/Neuron-Isl1-ChIP-Seq(GSE31456)/Homer	CTAATKGV	0.1	-3801	0.1954	277.0	25.32%	20325.1	22.69%
Unknown(Homeobox)/Limb-p300-ChIP-Seq/Homer	SSCMATWAAA	0.1	-3800	0.1954	107.0	9.78%	7198.3	8.04%
ARE(NR)/LNCAP-AR-ChIP-Seq(GSE27824)/Homer	RGRACASNSTGTYCYB	0.1	-3746	0.1991	40.0	3.66%	2335.1	2.61%
JunB(bZIP)/DendriticCells-Junb-ChIP-Seq(GSE36099)/Homer	RATGASTCAT	0.1	-3702	0.2044	73.0	6.67%	4706.3	5.25%
PBX2(Homeobox)/K562-PBX2-ChIP-Seq(Encode)/Homer	RTGATTKATRGN	0.1	-3667	0.2079	113.0	10.33%	7690.3	8.59%
RAR:RXR(NR),DR0/ES-RAR-ChIP-Seq(GSE56893)/Homer	AGGTCAAGGTCA	0.1	-3640	0.2100	25.0	2.29%	1331.1	1.49%
Foxo1(Forkhead)/RAW-Foxo1-ChIP-Seq(Fan_et_al.)/Homer	CTGTTTAC	0.1	-3601	0.2148	291.0	26.60%	21528.3	24.03%
ETS1(ETS)/Jurkat-ETS1-ChIP-Seq(GSE17954)/Homer	ACAGGAAGTG	0.1	-3567	0.2185	198.0	18.10%	14245.5	15.90%
Fosl2(bZIP)/3T3L1-Fosl2-ChIP-Seq(GSE56872)/Homer	NATGASTCABNN	0.1	-3544	0.2199	44.0	4.02%	2652.6	2.96%
NFATC2(RHD)/Islets-NFATC2-ChIP-Seq(GSE158496)/Homer	WTTTTCCATTGS	0.1	-3522	0.2213	332.0	30.35%	24824.9	27.71%
Tcf21(bHLH)/ArterySmoothMuscle-Tcf21-ChIP-Seq(GSE61369)/Homer	NAACAGCTGG	0.1	-3517	0.2213	167.0	15.27%	11865.1	13.25%
Myf5(bHLH)/GM-Myf5-ChIP-Seq(GSE24852)/Homer	BAACAGCTGT	0.1	-3514	0.2213	117.0	10.69%	8042.1	8.98%
MyoD(bHLH)/Myotube-MyoD-ChIP-Seq(GSE21614)/Homer	RRCAGCTGYTSY	0.1	-3509	0.2213	144.0	13.16%	10100.4	11.28%
ZNF143|STAF(Zf)/CUTLL-ZNF143-ChIP-Seq(GSE29600)/Homer	ATTTCCCAGVAKSCY	0.1	-3453	0.2230	76.0	6.95%	4991.9	5.57%
RUNX1(Runt)/Jurkat-RUNX1-ChIP-Seq(GSE29180)/Homer	AAACCACARM	0.1	-3451	0.2230	150.0	13.71%	10582.2	11.81%
Gata2(Zf)/K562-GATA2-ChIP-Seq(GSE18829)/Homer	BBCTTATCTS	0.1	-3443	0.2230	89.0	8.14%	5960.0	6.65%
Bcl11a(Zf)/HSPC-BCL11A-ChIP-Seq(GSE104676)/Homer	TYTGACCASWRG	0.1	-3438	0.2230	138.0	12.61%	9667.7	10.79%
Rfx6(HTH)/Min6b1-Rfx6.HA-ChIP-Seq(GSE62844)/Homer	TGTTKCCTAGCAACM	0.1	-3426	0.2230	193.0	17.64%	13917.1	15.54%
PAX6(Paired,Homeobox)/Forebrain-Pax6-ChIP-Seq(GSE66961)/Homer	NGTGTTCAVTSAAGCGKAAA	0.1	-3420	0.2230	18.0	1.65%	901.9	1.01%
PPARE(NR),DR1/3T3L1-Pparg-ChIP-Seq(GSE13511)/Homer	TGACCTTTGCCCCA	0.1	-3418	0.2230	165.0	15.08%	11750.7	13.12%
FOXK1(Forkhead)/HEK293-FOXK1-ChIP-Seq(GSE51673)/Homer	NVWTGTTTAC	0.1	-3417	0.2230	150.0	13.71%	10595.1	11.83%
EBF1(EBF)/Near-E2A-ChIP-Seq(GSE21512)/Homer	GTCCCCWGGGGA	0.1	-3384	0.2230	235.0	21.48%	17219.1	19.22%
Tcf7(HMG)/GM12878-TCF7-ChIP-Seq(Encode)/Homer	CTTTGATGTGSB	0.1	-3382	0.2230	48.0	4.39%	2969.7	3.32%
Ets1-distal(ETS)/CD4+-PolII-ChIP-Seq(Barski_et_al.)/Homer	MACAGGAAGT	0.1	-3308	0.2243	47.0	4.30%	2913.1	3.25%
LHX9(Homeobox)/Hct116-LHX9.V5-ChIP-Seq(GSE116822)/Homer	NGCTAATTAG	0.1	-3249	0.2348	193.0	17.64%	13995.8	15.62%
MyoG(bHLH)/C2C12-MyoG-ChIP-Seq(GSE36024)/Homer	AACAGCTG	0.1	-3236	0.2350	184.0	16.82%	13300.9	14.85%
PRDM10(Zf)/HEK293-PRDM10.eGFP-ChIP-Seq(Encode)/Homer	TGGTACATTCCA	0.1	-3232	0.2350	110.0	10.05%	7607.9	8.49%
NFE2L2(bZIP)/HepG2-NFE2L2-ChIP-Seq(Encode)/Homer	AWWWTGCTGAGTCAT	0.1	-3232	0.2350	8.0	0.73%	308.4	0.34%
Fli1(ETS)/CD8-FLI-ChIP-Seq(GSE20898)/Homer	NRYTTCCGGH	0.1	-3222	0.2350	251.0	22.94%	18558.3	20.72%
EBF(EBF)/proBcell-EBF-ChIP-Seq(GSE21978)/Homer	DGTCCCYRGGGA	0.1	-3215	0.2350	53.0	4.84%	3366.2	3.76%
EBF2(EBF)/BrownAdipose-EBF2-ChIP-Seq(GSE97114)/Homer	NABTCCCWDGGGAVH	0.1	-3214	0.2350	193.0	17.64%	14011.9	15.64%
Gli3(Zf)/E11.5-Gli3-ChIP-Chip(GSE151646)/Homer	RGACCACCCASR	0.1	-3210	0.2350	87.0	7.95%	5879.7	6.56%
ZKSCAN1(Zf)/HepG2-ZKSCAN1-ChIP-Seq(Encode)/Homer	GCACAYAGTAGGKCY	0.1	-3175	0.2350	9.0	0.82%	369.1	0.41%
DLX2(Homeobox)/BasalGanglia-Dlx2-ChIP-seq(GSE124936)/Homer	NNNTAATTAS	0.1	-3173	0.2350	211.0	19.29%	15437.7	17.23%
Hoxd10(Homeobox)/ChickenMSG-Hoxd10.Flag-ChIP-Seq(GSE86088)/Homer	GGCMATGAAA	0.1	-3150	0.2350	164.0	14.99%	11785.0	13.16%
Gata1(Zf)/K562-GATA1-ChIP-Seq(GSE18829)/Homer	SAGATAAGRV	0.1	-3135	0.2350	79.0	7.22%	5303.4	5.92%
Tcfcp2l1(CP2)/mES-Tcfcp2l1-ChIP-Seq(GSE11431)/Homer	NRAACCRGTTYRAACCRGYT	0.1	-3085	0.2399	26.0	2.38%	1478.1	1.65%
GATA3(Zf)/iTreg-Gata3-ChIP-Seq(GSE20898)/Homer	AGATAASR	0.1	-3068	0.2413	210.0	19.20%	15409.5	17.20%
Ap4(bHLH)/AML-Tfap4-ChIP-Seq(GSE45738)/Homer	NAHCAGCTGD	0.1	-3059	0.2413	197.0	18.01%	14396.0	16.07%
STAT4(Stat)/CD4-Stat4-ChIP-Seq(GSE22104)/Homer	NYTTCCWGGAAR	0.1	-3015	0.2490	155.0	14.17%	11144.1	12.44%
Bach1(bZIP)/K562-Bach1-ChIP-Seq(GSE31477)/Homer	AWWNTGCTGAGTCAT	0.1	-3008	0.2490	8.0	0.73%	323.7	0.36%
TATA-Box(TBP)/Promoter/Homer	GSCTWTAAAAGG	0.1	-3006	0.2490	205.0	18.74%	15047.6	16.80%
En1(Homeobox)/SUM149-EN1-ChIP-Seq(GSE120957)/Homer	NDCTAATTAS	0.1	-2993	0.2490	253.0	23.13%	18835.9	21.03%
Gli2(Zf)/GM2-Gli2-ChIP-Chip(GSE112702)/Homer	YSTGGGTGGTCT	0.1	-2990	0.2490	63.0	5.76%	4155.6	4.64%
BATF(bZIP)/Th17-BATF-ChIP-Seq(GSE39756)/Homer	DATGASTCAT	0.1	-2969	0.2490	81.0	7.40%	5503.6	6.14%
LEF1(HMG)/H1-LEF1-ChIP-Seq(GSE64758)/Homer	CCTTTGATST	0.1	-2949	0.2499	95.0	8.68%	6566.4	7.33%
Bach2(bZIP)/OCILy7-Bach2-ChIP-Seq(GSE44420)/Homer	TGCTGAGTCA	0.1	-2940	0.2499	26.0	2.38%	1501.1	1.68%
Oct4(POU,Homeobox)/mES-Oct4-ChIP-Seq(GSE11431)/Homer	ATTTGCATAW	0.1	-2938	0.2499	63.0	5.76%	4169.8	4.66%
JunD(bZIP)/K562-JunD-ChIP-Seq/Homer	ATGACGTCATCN	0.1	-2935	0.2499	18.0	1.65%	959.6	1.07%
GRE(NR),IR3/A549-GR-ChIP-Seq(GSE32465)/Homer	NRGVACABNVTGTYCY	0.1	-2892	0.2542	22.0	2.01%	1234.2	1.38%
Hand2(bHLH)/Mesoderm-Hand2-ChIP-Seq(GSE61475)/Homer	TGACANARRCCAGRC	0.1	-2886	0.2542	71.0	6.49%	4780.0	5.34%
ISRE(IRF)/ThioMac-LPS-Expression(GSE23622)/Homer	AGTTTCASTTTC	0.1	-2866	0.2558	13.0	1.19%	641.1	0.72%
Tbx20(T-box)/Heart-Tbx20-ChIP-Seq(GSE29636)/Homer	GGTGYTGACAGS	0.1	-2857	0.2559	34.0	3.11%	2077.6	2.32%
Hoxa10(Homeobox)/ChickenMSG-Hoxa10.Flag-ChIP-Seq(GSE86088)/Homer	GGYAATGAAA	0.1	-2843	0.2570	79.0	7.22%	5392.8	6.02%
p63(p53)/Keratinocyte-p63-ChIP-Seq(GSE17611)/Homer	NNDRCATGYCYNRRCATGYH	0.1	-2839	0.2570	56.0	5.12%	3678.6	4.11%
GFX(?)/Promoter/Homer	ATTCTCGCGAGA	0.1	-2836	0.2570	9.0	0.82%	395.7	0.44%
GLI3(Zf)/Limb-GLI3-ChIP-Chip(GSE11077)/Homer	CGTGGGTGGTCC	0.1	-2800	0.2610	32.0	2.93%	1946.4	2.17%
NF-E2(bZIP)/K562-NFE2-ChIP-Seq(GSE31477)/Homer	GATGACTCAGCA	0.1	-2799	0.2610	9.0	0.82%	398.3	0.44%
Atf3(bZIP)/GBM-ATF3-ChIP-Seq(GSE33912)/Homer	DATGASTCATHN	0.1	-2774	0.2631	83.0	7.59%	5716.6	6.38%
Fos(bZIP)/TSC-Fos-ChIP-Seq(GSE110950)/Homer	NDATGASTCAYN	0.1	-2771	0.2631	76.0	6.95%	5190.0	5.79%
Gata4(Zf)/Heart-Gata4-ChIP-Seq(GSE35151)/Homer	NBWGATAAGR	0.1	-2759	0.2631	135.0	12.34%	9704.2	10.83%
MafA(bZIP)/Islet-MafA-ChIP-Seq(GSE30298)/Homer	TGCTGACTCA	0.1	-2749	0.2631	114.0	10.42%	8089.4	9.03%
Tbr1(T-box)/Cortex-Tbr1-ChIP-Seq(GSE71384)/Homer	AAGGTGTKAA	0.1	-2736	0.2637	209.0	19.10%	15497.5	17.30%
TEAD(TEA)/Fibroblast-PU.1-ChIP-Seq(Unpublished)/Homer	YCWGGAATGY	0.1	-2706	0.2696	101.0	9.23%	7109.7	7.94%
KLF10(Zf)/HEK293-KLF10.GFP-ChIP-Seq(GSE58341)/Homer	GGGGGTGTGTCC	0.1	-2701	0.2696	135.0	12.34%	9729.6	10.86%
PSE(SNAPc)/K562-mStart-Seq/Homer	WAVTCACCMTAASYDAAAAG	0.1	-2684	0.2707	79.0	7.22%	5443.4	6.08%
SPDEF(ETS)/VCaP-SPDEF-ChIP-Seq(SRA014231)/Homer	ASWTCCTGBT	0.1	-2684	0.2707	178.0	16.27%	13088.8	14.61%
FoxL2(Forkhead)/Ovary-FoxL2-ChIP-Seq(GSE60858)/Homer	WWTRTAAACAVG	0.1	-2667	0.2710	129.0	11.79%	9279.6	10.36%
HNF6(Homeobox)/Liver-Hnf6-ChIP-Seq(ERP000394)/Homer	NTATYGATCH	0.1	-2655	0.2719	81.0	7.40%	5604.6	6.26%
Lhx2(Homeobox)/HFSC-Lhx2-ChIP-Seq(GSE48068)/Homer	TAATTAGN	0.1	-2650	0.2719	144.0	13.16%	10450.3	11.67%
Gsx2(Homeobox)/LGE-Gsx2.Flag-ChIP-Seq(GSE162589)/Homer	CTAATTAGSN	0.1	-2633	0.2735	186.0	17.00%	13741.1	15.34%
Zic3(Zf)/mES-Zic3-ChIP-Seq(GSE37889)/Homer	GGCCYCCTGCTGDGH	0.1	-2619	0.2752	150.0	13.71%	10931.1	12.20%
Elk4(ETS)/Hela-Elk4-ChIP-Seq(GSE31477)/Homer	NRYTTCCGGY	0.1	-2591	0.2809	166.0	15.17%	12194.0	13.61%
Emx2(Homeobox)/Cortex-Emx2-ChIP-Seq(GSE183130)/Homer	NVCTAATTAG	0.1	-2578	0.2822	161.0	14.72%	11810.0	13.18%
NFkB-p65(RHD)/GM12787-p65-ChIP-Seq(GSE19485)/Homer	WGGGGATTTCCC	0.1	-2572	0.2822	115.0	10.51%	8237.4	9.20%
IRF3(IRF)/BMDM-Irf3-ChIP-Seq(GSE67343)/Homer	AGTTTCAKTTTC	0.1	-2547	0.2866	57.0	5.21%	3832.3	4.28%
DMRT1(DM)/Testis-DMRT1-ChIP-Seq(GSE64892)/Homer	TWGHWACAWTGTWDC	0.1	-2544	0.2866	37.0	3.38%	2358.2	2.63%
Six1(Homeobox)/Myoblast-Six1-ChIP-Chip(GSE20150)/Homer	GKVTCADRTTWC	0.1	-2521	0.2895	35.0	3.20%	2218.0	2.48%
STAT1(Stat)/HelaS3-STAT1-ChIP-Seq(GSE12782)/Homer	NATTTCCNGGAAAT	0.1	-2519	0.2895	50.0	4.57%	3319.6	3.71%
Foxa2(Forkhead)/Liver-Foxa2-ChIP-Seq(GSE25694)/Homer	CYTGTTTACWYW	0.1	-2518	0.2895	108.0	9.87%	7719.3	8.62%
FOXK2(Forkhead)/U2OS-FOXK2-ChIP-Seq(E-MTAB-2204)/Homer	SCHTGTTTACAT	0.1	-2507	0.2895	93.0	8.50%	6571.8	7.34%
CTCF(Zf)/CD4+-CTCF-ChIP-Seq(Barski_et_al.)/Homer	AYAGTGCCMYCTRGTGGCCA	0.1	-2499	0.2895	32.0	2.93%	2006.5	2.24%
Pit1+1bp(Homeobox)/GCrat-Pit1-ChIP-Seq(GSE58009)/Homer	ATGCATAATTCA	0.1	-2494	0.2895	51.0	4.66%	3400.9	3.80%
Foxa3(Forkhead)/Liver-Foxa3-ChIP-Seq(GSE77670)/Homer	BSNTGTTTACWYWGN	0.1	-2492	0.2895	46.0	4.20%	3030.4	3.38%
Elk1(ETS)/Hela-Elk1-ChIP-Seq(GSE31477)/Homer	HACTTCCGGY	0.1	-2470	0.2895	161.0	14.72%	11862.2	13.24%
Gata6(Zf)/HUG1N-GATA6-ChIP-Seq(GSE51936)/Homer	YCTTATCTBN	0.1	-2459	0.2903	120.0	10.97%	8671.4	9.68%
Lhx6/Neurons-Lhx6-ChIP-seq(GSE85704)/Homer	YCCTRATTAG	0.1	-2413	0.3019	194.0	17.73%	14487.5	16.17%
POU4F3(POU,Homeobox)/MEF-Pou4f3-ChIP-Seq(GSE150279)/Homer	TRAATAATTTAT	0.1	-2374	0.3118	29.0	2.65%	1816.1	2.03%
Twist2(bHLH)/Myoblast-Twist2.Ty1-ChIP-Seq(GSE127998)/Homer	MCAGCTGBYH	0.1	-2331	0.3230	267.0	24.41%	20333.6	22.70%
Meis1(Homeobox)/MastCells-Meis1-ChIP-Seq(GSE48085)/Homer	VGCTGWCAVB	0.1	-2306	0.3290	263.0	24.04%	20030.7	22.36%
ZNF341(Zf)/EBV-ZNF341-ChIP-Seq(GSE113194)/Homer	GGAACAGCCG	1	-2265	0.3404	136.0	12.43%	10006.7	11.17%
Foxf1(Forkhead)/Lung-Foxf1-ChIP-Seq(GSE77951)/Homer	WWATRTAAACAN	1	-2262	0.3404	139.0	12.71%	10242.5	11.43%
ZFP3(Zf)/HEK293-ZFP3.GFP-ChIP-Seq(GSE58341)/Homer	GGGTTTTGAAGGATGARTAGGAGTT	1	-2240	0.3441	2.0	0.18%	44.2	0.05%
GRE(NR),IR3/RAW264.7-GRE-ChIP-Seq(Unpublished)/Homer	VAGRACAKWCTGTYC	1	-2236	0.3441	34.0	3.11%	2211.0	2.47%
TEAD3(TEA)/HepG2-TEAD3-ChIP-Seq(Encode)/Homer	TRCATTCCAG	1	-2229	0.3441	173.0	15.81%	12931.1	14.44%
E2F7(E2F)/Hela-E2F7-ChIP-Seq(GSE32673)/Homer	VDTTTCCCGCCA	1	-2208	0.3480	57.0	5.21%	3934.1	4.39%
BHLHA15(bHLH)/NIH3T3-BHLHB8.HA-ChIP-Seq(GSE119782)/Homer	NAMCAGCTGK	1	-2181	0.3553	215.0	19.65%	16285.8	18.18%
Jun-AP1(bZIP)/K562-cJun-ChIP-Seq(GSE31477)/Homer	GATGASTCATCN	1	-2163	0.3595	30.0	2.74%	1934.5	2.16%
Hoxc10(Homeobox)/EB-Hoxc10.iFlag-ChIP-Seq(GSE142377)/Homer	CMATAAATCA	1	-2148	0.3623	171.0	15.63%	12818.1	14.31%
GFY(?)/Promoter/Homer	ACTACAATTCCC	1	-2147	0.3623	18.0	1.65%	1074.6	1.20%
Fox:Ebox(Forkhead,bHLH)/Panc1-Foxa2-ChIP-Seq(GSE47459)/Homer	NNNVCTGWGYAAACASN	1	-2130	0.3641	124.0	11.33%	9133.5	10.20%
MRE(NR)/Neuro2A-NR3C2-ChIPnexus(GSE115417)/Homer	GGAACAGAVTGTCCT	1	-2124	0.3641	240.0	21.94%	18312.9	20.44%
Nrf2(bZIP)/Lymphoblast-Nrf2-ChIP-Seq(GSE37589)/Homer	HTGCTGAGTCAT	1	-2121	0.3641	7.0	0.64%	333.2	0.37%
TEAD1(TEAD)/HepG2-TEAD1-ChIP-Seq(Encode)/Homer	CYRCATTCCA	1	-2119	0.3641	153.0	13.99%	11415.1	12.74%
Pax8(Paired,Homeobox)/Thyroid-Pax8-ChIP-Seq(GSE26938)/Homer	GTCATGCHTGRCTGS	1	-2102	0.3649	73.0	6.67%	5191.0	5.80%
Hoxd13(Homeobox)/ChickenMSG-Hoxd13.Flag-ChIP-Seq(GSE86088)/Homer	NCYAATAAAA	1	-2089	0.3675	235.0	21.48%	17936.0	20.02%
TRPS1(Zf)/MCF7-TRPS1-ChIP-Seq(GSE107013)/Homer	AGATAAGANN	1	-2041	0.3832	267.0	24.41%	20527.5	22.92%
FOXP1(Forkhead)/H9-FOXP1-ChIP-Seq(GSE31006)/Homer	NYYTGTTTACHN	1	-2016	0.3905	62.0	5.67%	4379.3	4.89%
ZNF189(Zf)/HEK293-ZNF189.GFP-ChIP-Seq(GSE58341)/Homer	TGGAACAGMA	1	-2013	0.3905	140.0	12.80%	10448.8	11.67%
Sox7(HMG)/ESC-Sox7-ChIP-Seq(GSE133899)/Homer	VVRRAACAATGG	1	-1998	0.3926	42.0	3.84%	2867.5	3.20%
Tcf12(bHLH)/GM12878-Tcf12-ChIP-Seq(GSE32465)/Homer	VCAGCTGYTG	1	-1997	0.3926	171.0	15.63%	12905.1	14.41%
Pax7(Paired,Homeobox)/Myoblast-Pax7-ChIP-Seq(GSE25064)/Homer	TAATCAATTA	1	-1989	0.3926	15.0	1.37%	889.5	0.99%
NFY(CCAAT)/Promoter/Homer	RGCCAATSRG	1	-1985	0.3926	118.0	10.79%	8735.6	9.75%
PPARa(NR),DR1/Liver-Ppara-ChIP-Seq(GSE47954)/Homer	VNAGGKCAAAGGTCA	1	-1980	0.3926	170.0	15.54%	12836.4	14.33%
Hoxa9(Homeobox)/ChickenMSG-Hoxa9.Flag-ChIP-Seq(GSE86088)/Homer	RGCAATNAAA	1	-1979	0.3926	363.0	33.18%	28300.4	31.59%
ZNF148(Zf)/MDAMB231-ZNF148-ChIP-Seq(GSE147020)/Homer	CCCCTCCCCCAC	1	-1964	0.3926	179.0	16.36%	13559.2	15.14%
Ronin(THAP)/ES-Thap11-ChIP-Seq(GSE51522)/Homer	RACTACAACTCCCAGVAKGC	1	-1926	0.4044	12.0	1.10%	689.0	0.77%
Sox3(HMG)/NPC-Sox3-ChIP-Seq(GSE33059)/Homer	CCWTTGTY	1	-1922	0.4044	237.0	21.66%	18208.8	20.33%
Esrrb(NR)/mES-Esrrb-ChIP-Seq(GSE11431)/Homer	KTGACCTTGA	1	-1921	0.4044	115.0	10.51%	8532.2	9.53%
Sox2(HMG)/mES-Sox2-ChIP-Seq(GSE11431)/Homer	BCCATTGTTC	1	-1913	0.4044	121.0	11.06%	9007.1	10.06%
Sox21(HMG)/ESC-SOX21-ChIP-Seq(GSE110505)/Homer	BCCWTTGTBYKV	1	-1903	0.4047	258.0	23.58%	19904.8	22.22%
ZNF768(Zf)/Rajj-ZNF768-ChIP-Seq(GSE111879)/Homer	RHHCAGAGAGGB	1	-1900	0.4047	10.0	0.91%	555.6	0.62%
Pdx1(Homeobox)/Islet-Pdx1-ChIP-Seq(SRA008281)/Homer	YCATYAATCA	1	-1884	0.4076	114.0	10.42%	8472.9	9.46%
ZBTB12(Zf)/HEK293-ZBTB12.GFP-ChIP-Seq(GSE58341)/Homer	NGNTCTAGAACCNGV	1	-1884	0.4076	65.0	5.94%	4658.4	5.20%
Foxh1(Forkhead)/hESC-FOXH1-ChIP-Seq(GSE29422)/Homer	NNTGTGGATTSS	1	-1877	0.4076	93.0	8.50%	6832.5	7.63%
Pknox1(Homeobox)/ES-Prep1-ChIP-Seq(GSE63282)/Homer	SCTGTCAVTCAV	1	-1876	0.4076	35.0	3.20%	2376.7	2.65%
Oct2(POU,Homeobox)/Bcell-Oct2-ChIP-Seq(GSE21512)/Homer	ATATGCAAAT	1	-1857	0.4093	42.0	3.84%	2909.5	3.25%
Six4(Homeobox)/MCF7-SIX4-ChIP-Seq(Encode)/Homer	TGWAAYCTGABACCB	1	-1839	0.4145	10.0	0.91%	563.8	0.63%
Maz(Zf)/HepG2-Maz-ChIP-Seq(GSE31477)/Homer	GGGGGGGG	1	-1837	0.4145	363.0	33.18%	28415.4	31.72%
RORa(NR)/Liver-Rora-ChIP-Seq(GSE101115)/Homer	AAWCTAGGTCARDNN	1	-1835	0.4145	21.0	1.92%	1348.6	1.51%
Brn1(POU,Homeobox)/NPC-Brn1-ChIP-Seq(GSE35496)/Homer	TATGCWAATBAV	1	-1834	0.4145	37.0	3.38%	2538.6	2.83%
Znf263(Zf)/K562-Znf263-ChIP-Seq(GSE31477)/Homer	CVGTSCTCCC	1	-1830	0.4145	370.0	33.82%	28987.4	32.36%
Cdx2(Homeobox)/mES-Cdx2-ChIP-Seq(GSE14586)/Homer	GYMATAAAAH	1	-1816	0.4145	105.0	9.60%	7800.7	8.71%
CDX4(Homeobox)/ZebrafishEmbryos-Cdx4.Myc-ChIP-Seq(GSE48254)/Homer	NGYCATAAAWCH	1	-1804	0.4155	131.0	11.97%	9853.9	11.00%
PRDM9(Zf)/Testis-DMC1-ChIP-Seq(GSE35498)/Homer	ADGGYAGYAGCATCT	1	-1788	0.4200	64.0	5.85%	4618.2	5.16%
Atf4(bZIP)/MEF-Atf4-ChIP-Seq(GSE35681)/Homer	MTGATGCAAT	1	-1788	0.4200	39.0	3.56%	2703.6	3.02%
Elf4(ETS)/BMDM-Elf4-ChIP-Seq(GSE88699)/Homer	ACTTCCKGKT	1	-1785	0.4200	189.0	17.28%	14468.0	16.15%
Brachyury(T-box)/Mesoendoderm-Brachyury-ChIP-exo(GSE54963)/Homer	ANTTMRCASBNNNGTGYKAAN	1	-1774	0.4200	36.0	3.29%	2480.6	2.77%
HOXA3(Homeobox)/mEmbryo-Hoxa3-ChIP-Seq(E-MTAB-8607)/Homer	ATGATTGATGGS	1	-1773	0.4200	18.0	1.65%	1142.7	1.28%
GATA3(Zf),DR8/iTreg-Gata3-ChIP-Seq(GSE20898)/Homer	AGATSTNDNNDSAGATAASN	1	-1773	0.4200	9.0	0.82%	503.7	0.56%
ZNF7(Zf)/HepG2-ZNF7.Flag-ChIP-Seq(Encode)/Homer	CTGCCWVCTTTTRTA	1	-1763	0.4200	70.0	6.40%	5093.1	5.69%
Mef2d(MADS)/Retina-Mef2d-ChIP-Seq(GSE61391)/Homer	GCTATTTTTAGC	1	-1740	0.4251	37.0	3.38%	2566.2	2.86%
OCT:OCT(POU,Homeobox,IR1)/NPC-Brn2-ChIP-Seq(GSE35496)/Homer	ATGAATWATTCATGA	1	-1730	0.4269	3.0	0.27%	117.5	0.13%
OCT:OCT-short(POU,Homeobox)/NPC-OCT6-ChIP-Seq(GSE43916)/Homer	ATGCATWATGCATRW	1	-1710	0.4334	84.0	7.68%	6207.6	6.93%
Nr5a2(NR)/Pancreas-LRH1-ChIP-Seq(GSE34295)/Homer	BTCAAGGTCA	1	-1697	0.4366	119.0	10.88%	8965.7	10.01%
ZNF528(Zf)/HEK293-ZNF528.GFP-ChIP-Seq(GSE58341)/Homer	AGAAATGACTTCCCT	1	-1687	0.4390	2.0	0.18%	63.2	0.07%
ZBTB33(Zf)/GM12878-ZBTB33-ChIP-Seq(GSE32465)/Homer	GGVTCTCGCGAGAAC	1	-1680	0.4397	19.0	1.74%	1234.9	1.38%
ERRg(NR)/Kidney-ESRRG-ChIP-Seq(GSE104905)/Homer	GTGACCTTGRVN	1	-1671	0.4416	145.0	13.25%	11040.9	12.33%
Eomes(T-box)/H9-Eomes-ChIP-Seq(GSE26097)/Homer	ATTAACACCT	1	-1650	0.4487	307.0	28.06%	24045.5	26.84%
STAT6(Stat)/CD4-Stat6-ChIP-Seq(GSE22104)/Homer	ABTTCYYRRGAA	1	-1640	0.4512	80.0	7.31%	5927.7	6.62%
Tbx6(T-box)/ESC-Tbx6-ChIP-Seq(GSE93524)/Homer	DAGGTGTBAA	1	-1616	0.4595	192.0	17.55%	14824.5	16.55%
PRDM14(Zf)/H1-PRDM14-ChIP-Seq(GSE22767)/Homer	RGGTCTCTAACY	1	-1603	0.4633	47.0	4.30%	3377.0	3.77%
AP-2gamma(AP2)/MCF7-TFAP2C-ChIP-Seq(GSE21234)/Homer	SCCTSAGGSCAW	1	-1581	0.4716	260.0	23.77%	20312.6	22.68%
ETS:RUNX(ETS,Runt)/Jurkat-RUNX1-ChIP-Seq(GSE17954)/Homer	RCAGGATGTGGT	1	-1572	0.4733	20.0	1.83%	1332.2	1.49%
Atoh1(bHLH)/Cerebellum-Atoh1-ChIP-Seq(GSE22111)/Homer	VNRVCAGCTGGY	1	-1564	0.4750	170.0	15.54%	13102.8	14.63%
HNF1b(Homeobox)/PDAC-HNF1B-ChIP-Seq(GSE64557)/Homer	GTTAATNATTAA	1	-1562	0.4750	24.0	2.19%	1634.2	1.82%
Etv2(ETS)/ES-ER71-ChIP-Seq(GSE59402)/Homer	NNAYTTCCTGHN	1	-1553	0.4756	166.0	15.17%	12790.6	14.28%
Ascl1(bHLH)/NeuralTubes-Ascl1-ChIP-Seq(GSE55840)/Homer	NNVVCAGCTGBN	1	-1537	0.4809	289.0	26.42%	22688.6	25.33%
Zfp57(Zf)/H1-ZFP57.HA-ChIP-Seq(GSE115387)/Homer	NANTGCSGCA	1	-1528	0.4830	124.0	11.33%	9460.5	10.56%
Smad3(MAD)/NPC-Smad3-ChIP-Seq(GSE36673)/Homer	TWGTCTGV	1	-1523	0.4832	416.0	38.03%	32997.6	36.84%
Tgif2(Homeobox)/mES-Tgif2-ChIP-Seq(GSE55404)/Homer	TGTCANYT	1	-1507	0.4886	426.0	38.94%	33826.7	37.76%
IRF4(IRF)/GM12878-IRF4-ChIP-Seq(GSE32465)/Homer	ACTGAAACCA	1	-1507	0.4886	70.0	6.40%	5206.2	5.81%
RUNX(Runt)/HPC7-Runx1-ChIP-Seq(GSE22178)/Homer	SAAACCACAG	1	-1504	0.4886	100.0	9.14%	7571.4	8.45%
FOXM1(Forkhead)/MCF7-FOXM1-ChIP-Seq(GSE72977)/Homer	TRTTTACTTW	1	-1503	0.4886	147.0	13.44%	11308.0	12.62%
ZBTB18(Zf)/HEK293-ZBTB18.GFP-ChIP-Seq(GSE58341)/Homer	AACATCTGGA	1	-1493	0.4886	78.0	7.13%	5841.5	6.52%
Cux2(Homeobox)/Liver-Cux2-ChIP-Seq(GSE35985)/Homer	HNRAATCAAT	1	-1488	0.4886	62.0	5.67%	4588.2	5.12%
Barx1(Homeobox)/Stomach-Barx1.3xFlag-ChIP-Seq(GSE69483)/Homer	AAACMATTAN	1	-1487	0.4886	67.0	6.12%	4980.1	5.56%
RARg(NR)/ES-RARg-ChIP-Seq(GSE30538)/Homer	AGGTCAAGGTCA	1	-1487	0.4886	6.0	0.55%	332.3	0.37%
TCF4(bHLH)/SHSY5Y-TCF4-ChIP-Seq(GSE96915)/Homer	SMCATCTGKH	1	-1477	0.4886	221.0	20.20%	17257.9	19.27%
PAX5(Paired,Homeobox),condensed/GM12878-PAX5-ChIP-Seq(GSE32465)/Homer	GTCACGCTCSCTGM	1	-1472	0.4886	23.0	2.10%	1582.8	1.77%
E2F(E2F)/Hela-CellCycle-Expression/Homer	TTSGCGCGAAAA	1	-1455	0.4918	20.0	1.83%	1360.8	1.52%
ZNF91(Zf)/HEK-ZNF91.HA-ChIP-Seq(GSE162571)/Homer	RGCMGCCTYC	1	-1455	0.4918	229.0	20.93%	17919.4	20.01%
SF1(NR)/H295R-Nr5a1-ChIP-Seq(GSE44220)/Homer	CAAGGHCANV	1	-1449	0.4918	79.0	7.22%	5942.9	6.63%
ERG(ETS)/VCaP-ERG-ChIP-Seq(GSE14097)/Homer	ACAGGAAGTG	1	-1433	0.4962	270.0	24.68%	21245.1	23.72%
AP-2alpha(AP2)/Hela-AP2alpha-ChIP-Seq(GSE31477)/Homer	ATGCCCTGAGGC	1	-1431	0.4962	205.0	18.74%	16007.5	17.87%
NF1:FOXA1(CTF,Forkhead)/LNCAP-FOXA1-ChIP-Seq(GSE27824)/Homer	WNTGTTTRYTTTGGCA	1	-1429	0.4962	7.0	0.64%	409.3	0.46%
CRE(bZIP)/Promoter/Homer	CSGTGACGTCAC	1	-1407	0.5025	48.0	4.39%	3529.4	3.94%
CArG(MADS)/PUER-Srf-ChIP-Seq(Sullivan_et_al.)/Homer	CCATATATGGNM	1	-1406	0.5025	40.0	3.66%	2907.2	3.25%
BORIS(Zf)/K562-CTCFL-ChIP-Seq(GSE32465)/Homer	CNNBRGCGCCCCCTGSTGGC	1	-1391	0.5061	60.0	5.48%	4475.6	5.00%
PBX1(Homeobox)/MCF7-PBX1-ChIP-Seq(GSE28007)/Homer	GSCTGTCACTCA	1	-1389	0.5061	11.0	1.01%	704.7	0.79%
Mixl1(Homeobox)/EpiBlast-Mixl1-ChIP-seq(GSE161164)/Homer	CTAATTARATTA	1	-1365	0.5154	77.0	7.04%	5828.0	6.51%
Twist(bHLH)/HMLE-TWIST1-ChIP-Seq(Chang_et_al)/Homer	VCAKCTGGNNNCCAGMTGBN	1	-1364	0.5154	20.0	1.83%	1383.5	1.54%
HIF2a(bHLH)/785_O-HIF2a-ChIP-Seq(GSE34871)/Homer	GCACGTACCC	1	-1356	0.5154	96.0	8.78%	7339.9	8.19%
TEAD2(TEA)/Py2T-Tead2-ChIP-Seq(GSE55709)/Homer	CCWGGAATGY	1	-1353	0.5154	76.0	6.95%	5756.0	6.43%
Lhx3(Homeobox)/Neuron-Lhx3-ChIP-Seq(GSE31456)/Homer	ADBTAATTAR	1	-1351	0.5154	212.0	19.38%	16636.3	18.57%
HRE(HSF)/Striatum-HSF1-ChIP-Seq(GSE38000)/Homer	TTCTAGAABNTTCTA	1	-1346	0.5154	28.0	2.56%	2000.5	2.23%
ETV4(ETS)/HepG2-ETV4-ChIP-Seq(ENCODE)/Homer	ACCGGAAGTG	1	-1325	0.5227	244.0	22.30%	19242.0	21.48%
Duxbl(Homeobox)/NIH3T3-Duxbl.HA-ChIP-Seq(GSE119782)/Homer	TAAYCYAATCAA	1	-1309	0.5291	10.0	0.91%	645.9	0.72%
GABPA(ETS)/Jurkat-GABPa-ChIP-Seq(GSE17954)/Homer	RACCGGAAGT	1	-1305	0.5291	176.0	16.09%	13776.9	15.38%
RUNX-AML(Runt)/CD4+-PolII-ChIP-Seq(Barski_et_al.)/Homer	GCTGTGGTTW	1	-1301	0.5291	99.0	9.05%	7611.4	8.50%
MafK(bZIP)/C2C12-MafK-ChIP-Seq(GSE36030)/Homer	GCTGASTCAGCA	1	-1275	0.5406	35.0	3.20%	2567.9	2.87%
Pax7(Paired,Homeobox),longest/Myoblast-Pax7-ChIP-Seq(GSE25064)/Homer	NTAATTDGCYAATTANNWWD	1	-1273	0.5406	6.0	0.55%	359.4	0.40%
p73(p53)/Trachea-p73-ChIP-Seq(PRJNA310161)/Homer	NRRRCAWGTCCDGRCATGYY	1	-1266	0.5411	6.0	0.55%	360.1	0.40%
Prop1(Homeobox)/GHFT1-PROP1.biotin-ChIP-Seq(GSE77302)/Homer	NTAATBNAATTA	1	-1257	0.5439	90.0	8.23%	6921.1	7.73%
EBNA1(EBV-virus)/Raji-EBNA1-ChIP-Seq(GSE30709)/Homer	GGYAGCAYDTGCTDCCCNNN	1	-1256	0.5439	3.0	0.27%	151.3	0.17%
FXR(NR),ER2/Liver-FXR-ChIP-Seq(GSE133700)/Homer	NTGACCYMKRGGTCA	1	-1243	0.5469	82.0	7.50%	6292.4	7.02%
EWS:ERG-fusion(ETS)/CADO_ES1-EWS:ERG-ChIP-Seq(SRA014231)/Homer	ATTTCCTGTN	1	-1235	0.5492	111.0	10.15%	8612.5	9.62%
ZFX(Zf)/mES-Zfx-ChIP-Seq(GSE11431)/Homer	AGGCCTRG	1	-1228	0.5505	264.0	24.13%	20950.3	23.39%
Hoxc13(Homeobox)/EB-Hoxc13.HA-ChIP-Seq(GSE142377)/Homer	TTTTATKRGN	1	-1223	0.5514	203.0	18.56%	16021.7	17.89%
Tgif1(Homeobox)/mES-Tgif1-ChIP-Seq(GSE55404)/Homer	YTGWCADY	1	-1219	0.5516	387.0	35.37%	30952.7	34.56%
Pbx3(Homeobox)/GM12878-PBX3-ChIP-Seq(GSE32465)/Homer	SCTGTCAMTCAN	1	-1212	0.5528	31.0	2.83%	2278.6	2.54%
Phox2a(Homeobox)/Neuron-Phox2a-ChIP-Seq(GSE31456)/Homer	YTAATYNRATTA	1	-1208	0.5533	56.0	5.12%	4247.9	4.74%
NFkB-p50,p52(RHD)/Monocyte-p50-ChIP-Chip(Schreiber_et_al.)/Homer	GGGGGAATCCCC	1	-1203	0.5537	34.0	3.11%	2516.6	2.81%
Sox6(HMG)/Myotubes-Sox6-ChIP-Seq(GSE32627)/Homer	CCATTGTTNY	1	-1147	0.5831	209.0	19.10%	16575.7	18.51%
YY1(Zf)/Promoter/Homer	CAAGATGGCGGC	1	-1143	0.5834	25.0	2.29%	1834.5	2.05%
Atoh7(bHLH)/Retina-Atoh7-CutnRun(GSE156756)/Homer	KRRCAGCTGGTS	1	-1134	0.5865	123.0	11.24%	9647.5	10.77%
Hoxd11(Homeobox)/ChickenMSG-Hoxd11.Flag-ChIP-Seq(GSE86088)/Homer	VGCCATAAAA	1	-1124	0.5900	332.0	30.35%	26581.5	29.68%
PU.1:IRF8(ETS:IRF)/pDC-Irf8-ChIP-Seq(GSE66899)/Homer	GGAAGTGAAAST	1	-1118	0.5909	27.0	2.47%	1999.4	2.23%
Pit1(Homeobox)/GCrat-Pit1-ChIP-Seq(GSE58009)/Homer	ATGMATATDC	1	-1116	0.5909	120.0	10.97%	9419.4	10.52%
NFkB-p65-Rel(RHD)/ThioMac-LPS-Expression(GSE23622)/Homer	GGAAATTCCC	1	-1109	0.5921	10.0	0.91%	684.5	0.76%
Hoxd9(Homeobox)/EB-Hoxd9.HA-ChIP-Seq(GSE142377)/Homer	RTGATTTATGGY	1	-1097	0.5969	48.0	4.39%	3667.5	4.09%
Hnf1(Homeobox)/Liver-Foxa2-Chip-Seq(GSE25694)/Homer	GGTTAAWCATTAA	1	-1062	0.6160	20.0	1.83%	1470.9	1.64%
PAX3:FKHR-fusion(Paired,Homeobox)/Rh4-PAX3:FKHR-ChIP-Seq(GSE19063)/Homer	ACCRTGACTAATTNN	1	-1059	0.6160	23.0	2.10%	1706.3	1.90%
E2F4(E2F)/K562-E2F4-ChIP-Seq(GSE31477)/Homer	GGCGGGAAAH	1	-1049	0.6193	166.0	15.17%	13187.9	14.72%
bZIP:IRF(bZIP,IRF)/Th17-BatF-ChIP-Seq(GSE39756)/Homer	NAGTTTCABTHTGACTNW	1	-1035	0.6256	57.0	5.21%	4417.2	4.93%
OCT4-SOX2-TCF-NANOG(POU,Homeobox,HMG)/mES-Oct4-ChIP-Seq(GSE11431)/Homer	ATTTGCATAACAATG	1	-1034	0.6256	22.0	2.01%	1636.5	1.83%
FOXA1(Forkhead)/MCF7-FOXA1-ChIP-Seq(GSE26831)/Homer	WAAGTAAACA	1	-1024	0.6278	141.0	12.89%	11187.3	12.49%
Chop(bZIP)/MEF-Chop-ChIP-Seq(GSE35681)/Homer	ATTGCATCAT	1	-1020	0.6284	28.0	2.56%	2115.5	2.36%
Pitx1:Ebox(Homeobox,bHLH)/Hindlimb-Pitx1-ChIP-Seq(GSE41591)/Homer	YTAATTRAWWCCAGATGT	1	-997	0.6403	22.0	2.01%	1649.5	1.84%
Hnf6b(Homeobox)/LNCaP-Hnf6b-ChIP-Seq(GSE106305)/Homer	TATTGAYY	1	-987.6	0.6440	106.0	9.69%	8389.8	9.37%
ZNF322(Zf)/HEK293-ZNF322.GFP-ChIP-Seq(GSE58341)/Homer	GAGCCTGGTACTGWGCCTGR	1	-960.2	0.6594	54.0	4.94%	4219.7	4.71%
Mesp1(bHLH)/ESC-Mesp1-ChIP-Seq(GSE165102)/Homer	RCCATTTGBY	1	-953.4	0.6615	64.0	5.85%	5027.2	5.61%
REST-NRSF(Zf)/Jurkat-NRSF-ChIP-Seq/Homer	GGMGCTGTCCATGGTGCTGA	1	-951	0.6615	3.0	0.27%	182.9	0.20%
IRF8(IRF)/BMDM-IRF8-ChIP-Seq(GSE77884)/Homer	GRAASTGAAAST	1	-948.1	0.6615	51.0	4.66%	3985.4	4.45%
ETV1(ETS)/GIST48-ETV1-ChIP-Seq(GSE22441)/Homer	AACCGGAAGT	1	-945.2	0.6615	253.0	23.13%	20357.6	22.73%
ELF3(ETS)/PDAC-ELF3-ChIP-Seq(GSE64557)/Homer	ANCAGGAAGT	1	-943.8	0.6615	113.0	10.33%	8990.4	10.04%
Phox2b(Homeobox)/CLBGA-PHOX2B-ChIP-Seq(GSE90683)/Homer	TTAATTNAATTA	1	-935	0.6618	31.0	2.83%	2389.8	2.67%
FXR(NR),IR1/Liver-FXR-ChIP-Seq(Chong_et_al.)/Homer	AGGTCANTGACCTB	1	-931	0.6621	67.0	6.12%	5283.2	5.90%
ELF1(ETS)/Jurkat-ELF1-ChIP-Seq(SRA014231)/Homer	AVCCGGAAGT	1	-930.1	0.6621	133.0	12.16%	10622.3	11.86%
RBPJ:Ebox(?,bHLH)/Panc1-Rbpj1-ChIP-Seq(GSE47459)/Homer	GGGRAARRGRMCAGMTG	1	-927.8	0.6621	52.0	4.75%	4077.2	4.55%
Nanog(Homeobox)/mES-Nanog-ChIP-Seq(GSE11724)/Homer	RGCCATTAAC	1	-908.6	0.6699	540.0	49.36%	43838.1	48.94%
STAT5(Stat)/mCD4+-Stat5-ChIP-Seq(GSE12346)/Homer	RTTTCTNAGAAA	1	-898	0.6747	56.0	5.12%	4418.0	4.93%
NeuroD1(bHLH)/Islet-NeuroD1-ChIP-Seq(GSE30298)/Homer	GCCATCTGTT	1	-888.2	0.6789	120.0	10.97%	9605.4	10.72%
ZNF669(Zf)/HEK293-ZNF669.GFP-ChIP-Seq(GSE58341)/Homer	GARTGGTCATCGCCC	1	-868.8	0.6898	17.0	1.55%	1298.0	1.45%
BMAL1(bHLH)/Liver-Bmal1-ChIP-Seq(GSE39860)/Homer	GNCACGTG	1	-864.8	0.6902	259.0	23.67%	20942.2	23.38%
HOXA2(Homeobox)/mES-Hoxa2-ChIP-Seq(Donaldson_et_al.)/Homer	GYCATCMATCAT	1	-863	0.6902	11.0	1.01%	821.7	0.92%
Hoxc6(Homeobox)/EB-Hoxc6.iFlag-ChIP-Seq(GSE142377)/Homer	CMATYAATCW	1	-828.1	0.7111	336.0	30.71%	27275.3	30.45%
Hoxa11(Homeobox)/ChickenMSG-Hoxa11.Flag-ChIP-Seq(GSE86088)/Homer	TTTTATGGCM	1	-826.8	0.7111	308.0	28.15%	24990.9	27.90%
TR4(NR),DR1/Hela-TR4-ChIP-Seq(GSE24685)/Homer	GAGGTCAAAGGTCA	1	-816.1	0.7147	15.0	1.37%	1155.4	1.29%
Lhx1(Homeobox)/EmbryoCarcinoma-Lhx1-ChIP-Seq(GSE70957)/Homer	NNYTAATTAR	1	-801.4	0.7228	141.0	12.89%	11397.0	12.72%
PAX5(Paired,Homeobox)/GM12878-PAX5-ChIP-Seq(GSE32465)/Homer	GCAGCCAAGCRTGACH	1	-800.2	0.7228	79.0	7.22%	6349.4	7.09%
PGR(NR)/EndoStromal-PGR-ChIP-Seq(GSE69539)/Homer	AAGAACATWHTGTTC	1	-795.9	0.7228	27.0	2.47%	2131.1	2.38%
TEAD4(TEA)/Tropoblast-Tead4-ChIP-Seq(GSE37350)/Homer	CCWGGAATGY	1	-783.4	0.7285	123.0	11.24%	9947.0	11.10%
NeuroG2(bHLH)/Fibroblast-NeuroG2-ChIP-Seq(GSE75910)/Homer	ACCATCTGTT	1	-778.2	0.7298	211.0	19.29%	17133.3	19.13%
HOXA1(Homeobox)/mES-Hoxa1-ChIP-Seq(SRP084292)/Homer	TGATKGATGR	1	-771.1	0.7326	28.0	2.56%	2224.2	2.48%
HIF-1a(bHLH)/MCF7-HIF1a-ChIP-Seq(GSE28352)/Homer	TACGTGCV	1	-769.5	0.7326	64.0	5.85%	5152.9	5.75%
Zscan4c(Zf)/ESC-Zscan4c-ChIP-seq(GSE140619)/Homer	ATRTGTGCAC	1	-740.3	0.7504	50.0	4.57%	4032.8	4.50%
SCRT1(Zf)/HEK293-SCRT1.eGFP-ChIP-Seq(Encode)/Homer	GCAACAGGTG	1	-739.1	0.7504	61.0	5.58%	4930.5	5.50%
PU.1-IRF(ETS:IRF)/Bcell-PU.1-ChIP-Seq(GSE21512)/Homer	MGGAAGTGAAAC	1	-738.6	0.7504	227.0	20.75%	18491.9	20.64%
Sox4(HMG)/proB-Sox4-ChIP-Seq(GSE50066)/Homer	YCTTTGTTCC	1	-733.5	0.7504	111.0	10.15%	9017.5	10.07%
Rfx5(HTH)/GM12878-Rfx5-ChIP-Seq(GSE31477)/Homer	SCCTAGCAACAG	1	-709	0.7641	48.0	4.39%	3890.5	4.34%
CEBP:AP1(bZIP)/ThioMac-CEBPb-ChIP-Seq(GSE21512)/Homer	DRTGTTGCAA	1	-701.2	0.7675	102.0	9.32%	8313.8	9.28%
MafF(bZIP)/HepG2-MafF-ChIP-Seq(GSE31477)/Homer	HWWGTCAGCAWWTTT	1	-698.4	0.7675	34.0	3.11%	2752.6	3.07%
Tlx?(NR)/NPC-H3K4me1-ChIP-Seq(GSE16256)/Homer	CTGGCAGSCTGCCA	1	-695.1	0.7675	58.0	5.30%	4718.9	5.27%
BANP(?)/ESC-Banp-ChIP-Seq(GSE155603)/Homer	TCTCGCGAGANY	1	-687.1	0.7708	30.0	2.74%	2432.0	2.72%
ZBED2(Zf)/SUIT2-ZBED2.HA-ChIP-Seq(GSE141606)/Homer	NRGTTTCGGK	1	-684.9	0.7708	121.0	11.06%	9885.1	11.04%
Zfp281(Zf)/ES-Zfp281-ChIP-Seq(GSE81042)/Homer	CCCCTCCCCCAC	1	-683.7	0.7708	55.0	5.03%	4481.9	5.00%
ETS:E-box(ETS,bHLH)/HPC7-Scl-ChIP-Seq(GSE22178)/Homer	AGGAARCAGCTG	1	-671.7	0.7753	12.0	1.10%	962.4	1.07%
ELF5(ETS)/T47D-ELF5-ChIP-Seq(GSE30407)/Homer	ACVAGGAAGT	1	-649.5	0.7901	125.0	11.43%	10252.8	11.45%
EWS:FLI1-fusion(ETS)/SK_N_MC-EWS:FLI1-ChIP-Seq(SRA014231)/Homer	VACAGGAAAT	1	-642.6	0.7931	96.0	8.78%	7880.4	8.80%
Tbet(T-box)/CD8-Tbet-ChIP-Seq(GSE33802)/Homer	AGGTGTGAAM	1	-615.6	0.8122	152.0	13.89%	12509.6	13.97%
DUX4(Homeobox)/Myoblasts-DUX4.V5-ChIP-Seq(GSE75791)/Homer	NWTAAYCYAATCAWN	1	-614.8	0.8122	5.0	0.46%	400.1	0.45%
GATA(Zf),IR3/iTreg-Gata3-ChIP-Seq(GSE20898)/Homer	NNNNNBAGATAWYATCTVHN	1	-612.6	0.8122	17.0	1.55%	1399.8	1.56%
MNT(bHLH)/HepG2-MNT-ChIP-Seq(Encode)/Homer	DGCACACGTG	1	-607.9	0.8122	145.0	13.25%	11944.9	13.34%
PR(NR)/T47D-PR-ChIP-Seq(GSE31130)/Homer	VAGRACAKNCTGTBC	1	-597.5	0.8167	291.0	26.60%	23943.4	26.73%
Sox17(HMG)/Endoderm-Sox17-ChIP-Seq(GSE61475)/Homer	CCATTGTTYB	1	-589.9	0.8203	84.0	7.68%	6947.8	7.76%
IRF:BATF(IRF:bZIP)/pDC-Irf8-ChIP-Seq(GSE66899)/Homer	CTTTCANTATGACTV	1	-579.3	0.8265	13.0	1.19%	1081.4	1.21%
WT1(Zf)/Kidney-WT1-ChIP-Seq(GSE90016)/Homer	MCTCCCMCRCAB	1	-572.8	0.8292	150.0	13.71%	12401.9	13.85%
NFIL3(bZIP)/HepG2-NFIL3-ChIP-Seq(Encode)/Homer	VTTACGTAAYNNNNN	1	-567.7	0.8309	96.0	8.78%	7960.5	8.89%
ZNF41(Zf)/HEK293-ZNF41.GFP-ChIP-Seq(GSE58341)/Homer	CCTCATGGTGYCYTWYTCCCTTGTG	1	-567.6	0.8309	4.0	0.37%	327.4	0.37%
RAR:RXR(NR),DR5/ES-RAR-ChIP-Seq(GSE56893)/Homer	RGGTCADNNAGAGGTCAV	1	-563.4	0.8309	4.0	0.37%	328.4	0.37%
Pax7(Paired,Homeobox),long/Myoblast-Pax7-ChIP-Seq(GSE25064)/Homer	TAATCHGATTAC	1	-559.9	0.8309	3.0	0.27%	243.7	0.27%
bHLHE41(bHLH)/proB-Bhlhe41-ChIP-Seq(GSE93764)/Homer	KCACGTGMCN	1	-548.7	0.8364	252.0	23.03%	20824.0	23.25%
FOXA1(Forkhead)/LNCAP-FOXA1-ChIP-Seq(GSE27824)/Homer	WAAGTAAACA	1	-546.1	0.8364	159.0	14.53%	13179.7	14.71%
HRE(HSF)/HepG2-HSF1-ChIP-Seq(GSE31477)/Homer	BSTTCTRGAABVTTCYAGAA	1	-541.5	0.8373	20.0	1.83%	1685.6	1.88%
IRF1(IRF)/PBMC-IRF1-ChIP-Seq(GSE43036)/Homer	GAAAGTGAAAGT	1	-534.6	0.8405	19.0	1.74%	1605.2	1.79%
RUNX2(Runt)/PCa-RUNX2-ChIP-Seq(GSE33889)/Homer	NWAACCACADNN	1	-532.9	0.8405	101.0	9.23%	8413.1	9.39%
CHR(?)/Hela-CellCycle-Expression/Homer	SRGTTTCAAA	1	-528.5	0.8406	93.0	8.50%	7757.3	8.66%
MYRF(MYRF)/CFPAC1-MYRF-ChIP-Seq(GSE145627)/Homer	AGTGCCTGGCAC	1	-521.3	0.8441	98.0	8.96%	8179.1	9.13%
STAT6(Stat)/Macrophage-Stat6-ChIP-Seq(GSE38377)/Homer	TTCCKNAGAA	1	-512.9	0.8487	77.0	7.04%	6450.9	7.20%
IRF2(IRF)/Erythroblas-IRF2-ChIP-Seq(GSE36985)/Homer	GAAASYGAAASY	1	-512.6	0.8487	15.0	1.37%	1280.3	1.43%
USF1(bHLH)/GM12878-Usf1-ChIP-Seq(GSE32465)/Homer	SGTCACGTGR	1	-507.8	0.8487	83.0	7.59%	6953.6	7.76%
TFE3(bHLH)/MEF-TFE3-ChIP-Seq(GSE75757)/Homer	GTCACGTGACYV	1	-506.1	0.8487	12.0	1.10%	1029.7	1.15%
MITF(bHLH)/MastCells-MITF-ChIP-Seq(GSE48085)/Homer	RTCATGTGAC	1	-502.8	0.8487	141.0	12.89%	11757.0	13.13%
CEBP(bZIP)/ThioMac-CEBPb-ChIP-Seq(GSE21512)/Homer	ATTGCGCAAC	1	-501.9	0.8487	117.0	10.69%	9775.7	10.91%
NF1(CTF)/LNCAP-NF1-ChIP-Seq(Unpublished)/Homer	CYTGGCABNSTGCCAR	1	-498.8	0.8487	65.0	5.94%	5469.9	6.11%
OCT:OCT(POU,Homeobox)/NPC-Brn1-ChIP-Seq(GSE35496)/Homer	ATGAATATTCATGAG	1	-490.7	0.8499	1.0	0.09%	77.3	0.09%
GATA3(Zf),DR4/iTreg-Gata3-ChIP-Seq(GSE20898)/Homer	AGATGKDGAGATAAG	1	-490.3	0.8499	8.0	0.73%	694.6	0.78%
p53(p53)/mES-cMyc-ChIP-Seq(GSE11431)/Homer	ACATGCCCGGGCAT	1	-488.1	0.8499	5.0	0.46%	435.6	0.49%
Tbx21(T-box)/GM12878-TBX21-ChIP-Seq(Encode)/Homer	AGGTGTGAAA	1	-469.6	0.8604	158.0	14.44%	13212.1	14.75%
Max(bHLH)/K562-Max-ChIP-Seq(GSE31477)/Homer	RCCACGTGGYYN	1	-468.4	0.8604	107.0	9.78%	8992.8	10.04%
Egr1(Zf)/K562-Egr1-ChIP-Seq(GSE32465)/Homer	TGCGTGGGYG	1	-461.2	0.8626	184.0	16.82%	15374.9	17.16%
GATA(Zf),IR4/iTreg-Gata3-ChIP-Seq(GSE20898)/Homer	NAGATWNBNATCTNN	1	-453.8	0.8666	6.0	0.55%	534.7	0.60%
Sox9(HMG)/Limb-SOX9-ChIP-Seq(GSE73225)/Homer	AGGVNCCTTTGT	1	-450.3	0.8670	109.0	9.96%	9183.3	10.25%
EHF(ETS)/LoVo-EHF-ChIP-Seq(GSE49402)/Homer	AVCAGGAAGT	1	-446.3	0.8680	215.0	19.65%	17960.1	20.05%
NPAS(bHLH)/Liver-NPAS-ChIP-Seq(GSE39860)/Homer	NVCACGTG	1	-430.2	0.8796	236.0	21.57%	19724.8	22.02%
Brn2(POU,Homeobox)/NPC-Brn2-ChIP-Seq(GSE35496)/Homer	ATGAATATTC	1	-408.9	0.8960	9.0	0.82%	816.2	0.91%
Zfp809(Zf)/ES-Zfp809-ChIP-Seq(GSE70799)/Homer	GGGGCTYGKCTGGGA	1	-397.3	0.9039	53.0	4.84%	4575.2	5.11%
Zic(Zf)/Cerebellum-ZIC1.2-ChIP-Seq(GSE60731)/Homer	CCTGCTGAGH	1	-394.5	0.9039	150.0	13.71%	12676.8	14.15%
FoxD3(forkhead)/ZebrafishEmbryo-Foxd3.biotin-ChIP-seq(GSE106676)/Homer	TGTTTAYTTAGC	1	-392.7	0.9039	113.0	10.33%	9602.2	10.72%
ZNF382(Zf)/HEK293-ZNF382.GFP-ChIP-Seq(GSE58341)/Homer	GNCTGTASTRNTGBCTCHTT	1	-376.9	0.9147	2.0	0.18%	194.4	0.22%
Zic2(Zf)/ESC-Zic2-ChIP-Seq(SRP197560)/Homer	CHCAGCRGGRGG	1	-374.6	0.9147	115.0	10.51%	9798.6	10.94%
ZNF692(Zf)/HEK293-ZNF692.GFP-ChIP-Seq(GSE58341)/Homer	GTGGGCCCCA	1	-373.6	0.9147	34.0	3.11%	2992.8	3.34%
E2F3(E2F)/MEF-E2F3-ChIP-Seq(GSE71376)/Homer	BTKGGCGGGAAA	1	-364.7	0.9181	205.0	18.74%	17296.7	19.31%
NRF(NRF)/Promoter/Homer	STGCGCATGCGC	1	-364.5	0.9181	45.0	4.11%	3936.2	4.39%
CREB5(bZIP)/LNCaP-CREB5.V5-ChIP-Seq(GSE137775)/Homer	VVATGACGTCAT	1	-355.2	0.9217	60.0	5.48%	5216.4	5.82%
E2F1(E2F)/Hela-E2F1-ChIP-Seq(GSE22478)/Homer	CWGGCGGGAA	1	-354	0.9217	95.0	8.68%	8160.2	9.11%
Sox10(HMG)/SciaticNerve-Sox3-ChIP-Seq(GSE35132)/Homer	CCWTTGTYYB	1	-338.4	0.9321	204.0	18.65%	17271.2	19.28%
HIC1(Zf)/Treg-ZBTB29-ChIP-Seq(GSE99889)/Homer	TGCCAGCB	1	-334.4	0.9333	391.0	35.74%	32723.0	36.53%
GFY-Staf(?,Zf)/Promoter/Homer	RACTACAATTCCCAGAAKGC	1	-331.4	0.9335	16.0	1.46%	1477.8	1.65%
E2F6(E2F)/Hela-E2F6-ChIP-Seq(GSE31477)/Homer	GGCGGGAARN	1	-327.5	0.9346	174.0	15.90%	14803.5	16.53%
CLOCK(bHLH)/Liver-Clock-ChIP-Seq(GSE39860)/Homer	GHCACGTG	1	-320.3	0.9388	95.0	8.68%	8216.9	9.17%
ERE(NR),IR3/MCF7-ERa-ChIP-Seq(Unpublished)/Homer	VAGGTCACNSTGACC	1	-319.5	0.9388	37.0	3.38%	3305.2	3.69%
THRb(NR)/HepG2-THRb.Flag-ChIP-Seq(Encode)/Homer	GGTCACCTGAGGTCA	1	-311.5	0.9418	134.0	12.25%	11501.4	12.84%
EKLF(Zf)/Erythrocyte-Klf1-ChIP-Seq(GSE20478)/Homer	NWGGGTGTGGCY	1	-307.4	0.9431	36.0	3.29%	3233.3	3.61%
ZNF16(Zf)/HEK293-ZNF16.GFP-ChIP-Seq(GSE58341)/Homer	MACCTTCYATGGCTCCCTAKTGCCY	1	-300.7	0.9470	1.0	0.09%	110.1	0.12%
TFDP1(E2F)/K562-TFDP1-ChIP-Seq(GSE105217)/Homer	WTTTCCCGCS	1	-294.5	0.9503	100.0	9.14%	8683.5	9.69%
RORgt(NR)/EL4-RORgt.Flag-ChIP-Seq(GSE56019)/Homer	AAYTAGGTCA	1	-283.4	0.9557	13.0	1.19%	1248.9	1.39%
RORgt(NR)/EL4-RORgt.Flag-ChIP-Seq(GSE56019)/Homer	AAYTAGGTCA	1	-283.4	0.9557	13.0	1.19%	1248.9	1.39%
T1ISRE(IRF)/ThioMac-Ifnb-Expression/Homer	ACTTTCGTTTCT	1	-272.5	0.9636	1.0	0.09%	117.5	0.13%
ZNF165(Zf)/WHIM12-ZNF165-ChIP-Seq(GSE65937)/Homer	AAGGKGRCGCAGGCA	1	-268.4	0.9649	31.0	2.83%	2847.5	3.18%
ZSCAN22(Zf)/HEK293-ZSCAN22.GFP-ChIP-Seq(GSE58341)/Homer	SMCAGTCWGAKGGAGGAGGC	1	-262.4	0.9681	13.0	1.19%	1265.6	1.41%
SCL(bHLH)/HPC7-Scl-ChIP-Seq(GSE13511)/Homer	AVCAGCTG	1	-254.5	0.9732	591.0	54.02%	49372.3	55.12%
FOXA1:AR(Forkhead,NR)/LNCAP-AR-ChIP-Seq(GSE27824)/Homer	AGTAAACAAAAAAGAACAND	1	-252.7	0.9732	9.0	0.82%	908.7	1.01%
ZNF416(Zf)/HEK293-ZNF416.GFP-ChIP-Seq(GSE58341)/Homer	WDNCTGGGCA	1	-236.8	0.9854	263.0	24.04%	22444.0	25.06%
Olig2(bHLH)/Neuron-Olig2-ChIP-Seq(GSE30882)/Homer	RCCATMTGTT	1	-235.1	0.9854	248.0	22.67%	21202.9	23.67%
Hoxa13(Homeobox)/ChickenMSG-Hoxa13.Flag-ChIP-Seq(GSE86088)/Homer	CYHATAAAAN	1	-235	0.9854	328.0	29.98%	27835.4	31.08%
n-Myc(bHLH)/mES-nMyc-ChIP-Seq(GSE11431)/Homer	VRCCACGTGG	1	-220.6	0.9936	124.0	11.33%	10869.8	12.14%
Oct4:Sox17(POU,Homeobox,HMG)/F9-Sox17-ChIP-Seq(GSE44553)/Homer	CCATTGTATGCAAAT	1	-216.4	0.9952	12.0	1.10%	1215.1	1.36%
LRF(Zf)/Erythroblasts-ZBTB7A-ChIP-Seq(GSE74977)/Homer	AAGACCCYYN	1	-214.6	0.9952	368.0	33.64%	31215.1	34.85%
ZBTB9(Zf)/HEK293T-ZBTB9-ChIP-Seq(GSE251687)/Homer	RGCCACGDRR	1	-206.9	0.9995	327.0	29.89%	27855.3	31.10%
CUX1(Homeobox)/K562-CUX1-ChIP-Seq(GSE92882)/Homer	TATCGATNAN	1	-196.3	10000	76.0	6.95%	6850.2	7.65%
Gfi1b(Zf)/HPC7-Gfi1b-ChIP-Seq(GSE22178)/Homer	MAATCACTGC	1	-193.7	10000	132.0	12.07%	11619.6	12.97%
ZEB2(Zf)/SNU398-ZEB2-ChIP-Seq(GSE103048)/Homer	GNMCAGGTGTGC	1	-189.4	10000	215.0	19.65%	18606.2	20.77%
HIF-1b(HLH)/T47D-HIF1b-ChIP-Seq(GSE59937)/Homer	RTACGTGC	1	-182.4	10000	239.0	21.85%	20637.1	23.04%
E-box(bHLH)/Promoter/Homer	SSGGTCACGTGA	1	-173.8	10000	13.0	1.19%	1353.3	1.51%
MafB(bZIP)/BMM-Mafb-ChIP-Seq(GSE75722)/Homer	WNTGCTGASTCAGCANWTTY	1	-153.5	10000	52.0	4.75%	4875.3	5.44%
VDR(NR),DR3/GM10855-VDR+vitD-ChIP-Seq(GSE22484)/Homer	ARAGGTCANWGAGTTCANNN	1	-150.3	10000	37.0	3.38%	3561.7	3.98%
PRDM1(Zf)/Hela-PRDM1-ChIP-Seq(GSE31477)/Homer	ACTTTCACTTTC	1	-143	10000	70.0	6.40%	6470.9	7.22%
HINFP(Zf)/K562-HINFP.eGFP-ChIP-Seq(Encode)/Homer	TWVGGTCCGC	1	-138.6	10000	112.0	10.24%	10098.7	11.27%
c-Jun-CRE(bZIP)/K562-cJun-ChIP-Seq(GSE31477)/Homer	ATGACGTCATCY	1	-132	10000	52.0	4.75%	4930.9	5.50%
Klf9(Zf)/GBM-Klf9-ChIP-Seq(GSE62211)/Homer	GCCACRCCCACY	1	-126.7	10000	103.0	9.41%	9371.5	10.46%
Atf2(bZIP)/3T3L1-Atf2-ChIP-Seq(GSE56872)/Homer	NRRTGACGTCAT	1	-123.1	10000	56.0	5.12%	5307.1	5.92%
Arnt:Ahr(bHLH)/MCF7-Arnt-ChIP-Seq(Lo_et_al.)/Homer	TBGCACGCAA	1	-117.9	10000	130.0	11.88%	11718.8	13.08%
ZNF415(Zf)/HEK293-ZNF415.GFP-ChIP-Seq(GSE58341)/Homer	GRTGMTRGAGCC	1	-116.3	10000	100.0	9.14%	9153.4	10.22%
OCT:OCT(POU,Homeobox)/NPC-OCT6-ChIP-Seq(GSE43916)/Homer	YATGCATATRCATRT	1	-109.5	10000	11.0	1.01%	1253.2	1.40%
c-Myc(bHLH)/LNCAP-cMyc-ChIP-Seq(Unpublished)/Homer	VCCACGTG	1	-93.26	10000	107.0	9.78%	9858.7	11.01%
Egr2(Zf)/Thymocytes-Egr2-ChIP-Seq(GSE34254)/Homer	NGCGTGGGCGGR	1	-91.2	10000	52.0	4.75%	5059.2	5.65%
Smad2(MAD)/ES-SMAD2-ChIP-Seq(GSE29422)/Homer	CTGTCTGG	1	-80.26	10000	270.0	24.68%	23772.2	26.54%
Atf7(bZIP)/3T3L1-Atf7-ChIP-Seq(GSE56872)/Homer	NGRTGACGTCAY	1	-74	10000	90.0	8.23%	8483.8	9.47%
CEBP:CEBP(bZIP)/MEF-Chop-ChIP-Seq(GSE35681)/Homer	NTNATGCAAYMNNHTGMAAY	1	-73.85	10000	13.0	1.19%	1522.1	1.70%
THRa(NR)/C17.2-THRa-ChIP-Seq(GSE38347)/Homer	GGTCANYTGAGGWCA	1	-70.19	10000	91.0	8.32%	8592.4	9.59%
AR-halfsite(NR)/LNCaP-AR-ChIP-Seq(GSE27824)/Homer	CCAGGAACAG	1	-67.85	10000	495.0	45.25%	42540.8	47.49%
KLF6(Zf)/PDAC-KLF6-ChIP-Seq(GSE64557)/Homer	MKGGGYGTGGCC	1	-62.91	10000	267.0	24.41%	23668.6	26.42%
c-Myc(bHLH)/mES-cMyc-ChIP-Seq(GSE11431)/Homer	VVCCACGTGG	1	-62.25	10000	76.0	6.95%	7322.9	8.18%
ERb(NR),IR3/Ovary-ERb-ChIP-Seq(GSE203391)/Homer	RGGTCAGGGTGACCT	1	-44.53	10000	56.0	5.12%	5652.7	6.31%
NPAS2(bHLH)/Liver-NPAS2-ChIP-Seq(GSE39860)/Homer	KCCACGTGAC	1	-39.05	10000	172.0	15.72%	15863.0	17.71%
KLF3(Zf)/MEF-Klf3-ChIP-Seq(GSE44748)/Homer	NRGCCCCRCCCHBNN	1	-38.16	10000	138.0	12.61%	12941.6	14.45%
NRF1(NRF)/MCF7-NRF1-ChIP-Seq(Unpublished)/Homer	CTGCGCATGCGC	1	-37.32	10000	36.0	3.29%	3868.8	4.32%
ZNF317(Zf)/HEK293-ZNF317.GFP-ChIP-Seq(GSE58341)/Homer	GTCWGCTGTYYCTCT	1	-35.13	10000	8.0	0.73%	1132.3	1.26%
bHLHE40(bHLH)/HepG2-BHLHE40-ChIP-Seq(GSE31477)/Homer	KCACGTGMCN	1	-34.14	10000	53.0	4.84%	5461.5	6.10%
Ascl2(bHLH)/ESC-Ascl2-ChIP-Seq(GSE97712)/Homer	SSRGCAGCTGCH	1	-26.5	10000	223.0	20.38%	20413.8	22.79%
LXRE(NR),DR4/RAW-LXRb.biotin-ChIP-Seq(GSE21512)/Homer	RGGTTACTANAGGTCA	1	-24.79	10000	23.0	2.10%	2722.2	3.04%
Smad4(MAD)/ESC-SMAD4-ChIP-Seq(GSE29422)/Homer	VBSYGTCTGG	1	-24.56	10000	263.0	24.04%	23848.7	26.62%
Slug(Zf)/Mesoderm-Snai2-ChIP-Seq(GSE61475)/Homer	SNGCACCTGCHS	1	-22.37	10000	123.0	11.24%	11854.8	13.23%
E2A(bHLH)/proBcell-E2A-ChIP-Seq(GSE21978)/Homer	DNRCAGCTGY	1	-18.2	10000	294.0	26.87%	26620.0	29.72%
ZEB1(Zf)/PDAC-ZEB1-ChIP-Seq(GSE64557)/Homer	VCAGGTRDRY	1	-17.32	10000	330.0	30.16%	29674.3	33.13%
HEB(bHLH)/mES-Heb-ChIP-Seq(GSE53233)/Homer	VCAGCTGBNN	1	-16.51	10000	366.0	33.46%	32712.9	36.52%
Atf1(bZIP)/K562-ATF1-ChIP-Seq(GSE31477)/Homer	GATGACGTCA	1	-16.4	10000	118.0	10.79%	11532.4	12.87%
Srebp1a(bHLH)/HepG2-Srebp1a-ChIP-Seq(GSE31477)/Homer	RTCACSCCAY	1	-10.4	10000	35.0	3.20%	4080.5	4.56%
Klf4(Zf)/mES-Klf4-ChIP-Seq(GSE11431)/Homer	GCCACACCCA	1	-10.01	10000	85.0	7.77%	8749.3	9.77%
Ptf1a(bHLH)/Panc1-Ptf1a-ChIP-Seq(GSE47459)/Homer	ACAGCTGTTN	1	-8.964	10000	442.0	40.40%	39342.2	43.92%
ZNF711(Zf)/SHSY5Y-ZNF711-ChIP-Seq(GSE20673)/Homer	AGGCCTAG	1	-8.594	10000	396.0	36.20%	35545.2	39.68%
ZNF136(Zf)/HEK293-ZNF136.GFP-ChIP-Seq(GSE58341)/Homer	YTKGATAHAGTATTCTWGGTNGGCA	1	-8.193	10000	16.0	1.46%	2217.5	2.48%
ZNF519(Zf)/HEK293-ZNF519.GFP-ChIP-Seq(GSE58341)/Homer	GAGSCCGAGC	1	-6.18	10000	56.0	5.12%	6209.3	6.93%
Zac1(Zf)/Neuro2A-Plagl1-ChIP-Seq(GSE75942)/Homer	HAWGRGGCCM	1	-4.797	10000	486.0	44.42%	43274.3	48.31%
Reverb(NR),DR2/RAW-Reverba.biotin-ChIP-Seq(GSE45914)/Homer	GTRGGTCASTGGGTCA	1	-2.63	10000	35.0	3.20%	4372.6	4.88%
Snail1(Zf)/LS174T-SNAIL1.HA-ChIP-Seq(GSE127183)/Homer	TRCACCTGCY	1	-1.351	10000	188.0	17.18%	18598.8	20.76%
Tbox:Smad(T-box,MAD)/ESCd5-Smad2_3-ChIP-Seq(GSE29422)/Homer	AGGTGHCAGACA	1	-1.33	10000	22.0	2.01%	3158.3	3.53%
Srebp2(bHLH)/HepG2-Srebp2-ChIP-Seq(GSE31477)/Homer	CGGTCACSCCAC	1	-0.632	10000	22.0	2.01%	3279.3	3.66%
E2A(bHLH),near_PU.1/Bcell-PU.1-ChIP-Seq(GSE21512)/Homer	NVCACCTGBN	1	-0.63	10000	276.0	25.23%	26510.6	29.60%
Nkx2.1(Homeobox)/LungAC-Nkx2.1-ChIP-Seq(GSE43252)/Homer	RSCACTYRAG	1	-0.376	10000	469.0	42.87%	42936.2	47.93%
Nkx2.5(Homeobox)/HL1-Nkx2.5.biotin-ChIP-Seq(GSE21529)/Homer	RRSCACTYAA	1	-0.112	10000	367.0	33.55%	34865.3	38.92%
RORg(NR)/Liver-Rorc-ChIP-Seq(GSE101115)/Homer	WAABTAGGTCAV	1	-0.086	10000	8.0	0.73%	1890.4	2.11%
Nkx2.2(Homeobox)/NPC-Nkx2.2-ChIP-Seq(GSE61673)/Homer	BTBRAGTGSN	1	-0.031	10000	365.0	33.36%	35114.0	39.20%
Erra(NR)/HepG2-Erra-ChIP-Seq(GSE31477)/Homer	CAAAGGTCAG	1	-0.006	10000	382.0	34.92%	37049.5	41.36%
Tbx5(T-box)/HL1-Tbx5.biotin-ChIP-Seq(GSE21529)/Homer	AGGTGTCA	1	-0.000e+00	10000	507.0	46.34%	48691.7	54.36%
Sp5(Zf)/mES-Sp5.Flag-ChIP-Seq(GSE72989)/Homer	RGKGGGCGGAGC	1	-0.000e+00	10000	303.0	27.70%	31746.3	35.44%
KLF5(Zf)/LoVo-KLF5-ChIP-Seq(GSE49402)/Homer	DGGGYGKGGC	1	-0.000e+00	10000	321.0	29.34%	33479.9	37.38%
CRX(Homeobox)/Retina-Crx-ChIP-Seq(GSE20012)/Homer	GCTAATCC	1	-0.000e+00	10000	389.0	35.56%	39485.2	44.08%
Nkx3.1(Homeobox)/LNCaP-Nkx3.1-ChIP-Seq(GSE28264)/Homer	AAGCACTTAA	1	-0.000e+00	10000	376.0	34.37%	38469.7	42.95%
SOX1(HMG)/NPC-SOX1-ChIP-Seq(GSE138215)/Homer	CCATTGTTCB	1	-0.000e+00	10000	296.0	27.06%	31648.4	35.33%
KLF17(Zf)/2cell-Klf17-CutnTag(GSE211845)/Homer	GCYCCGCCCCYH	1	-0.000e+00	10000	190.0	17.37%	22124.7	24.70%
Hoxd12(Homeobox)/ChickenMSG-Hoxd12.Flag-ChIP-Seq(GSE86088)/Homer	HDGYAATGAAAN	1	-0.000e+00	10000	289.0	26.42%	31062.1	34.68%
Pitx1(Homeobox)/Chicken-Pitx1-ChIP-Seq(GSE38910)/Homer	TAATCCCN	1	-0.000e+00	10000	585.0	53.47%	56128.6	62.66%
Bapx1(Homeobox)/VertebralCol-Bapx1-ChIP-Seq(GSE36672)/Homer	TTRAGTGSYK	1	-0.000e+00	10000	376.0	34.37%	39925.4	44.57%
KLF14(Zf)/HEK293-KLF14.GFP-ChIP-Seq(GSE58341)/Homer	RGKGGGCGKGGC	1	-0.000e+00	10000	430.0	39.31%	43897.7	49.01%
RARa(NR)/K562-RARa-ChIP-Seq(Encode)/Homer	TTGAMCTTTG	1	-0.000e+00	10000	467.0	42.69%	46919.9	52.38%
Usf2(bHLH)/C2C12-Usf2-ChIP-Seq(GSE36030)/Homer	GTCACGTGGT	1	-0.000e+00	10000	60.0	5.48%	12885.6	14.39%
Klf15(Zf)/Liver-Klf15-ChIP-Seq(GSE166083)/Homer	RGGGGGCGGGGC	1	-0.000e+00	10000	277.0	25.32%	32399.9	36.17%
THRb(NR)/Liver-NR1A2-ChIP-Seq(GSE52613)/Homer	TRAGGTCA	1	-0.000e+00	10000	565.0	51.65%	55867.0	62.37%
Sox15(HMG)/CPA-Sox15-ChIP-Seq(GSE62909)/Homer	RAACAATGGN	1	-0.000e+00	10000	146.0	13.35%	20224.8	22.58%
COUP-TFII(NR)/K562-NR2F1-ChIP-Seq(Encode)/Homer	GKBCARAGGTCA	1	0.000e+00	10000	256.0	23.40%	32415.7	36.19%
COUP-TFII(NR)/Artia-Nr2f2-ChIP-Seq(GSE46497)/Homer	AGRGGTCA	1	0.000e+00	10000	323.0	29.52%	35760.8	39.92%
GLIS3(Zf)/Thyroid-Glis3.GFP-ChIP-Seq(GSE103297)/Homer	CTCCCTGGGAGGCCN	1	0.000e+00	10000	390.0	35.65%	43658.6	48.74%
NFkB2-p52(RHD)/U266-NFKB2-ChIP-seq(GSE230466)/Homer	VGGGRATTYCCC	1	0.000e+00	10000	122.0	11.15%	18250.2	20.37%
Mef2c(MADS)/GM12878-Mef2c-ChIP-Seq(GSE32465)/Homer	DCYAAAAATAGM	1	0.000e+00	10000	106.0	9.69%	17875.0	19.96%
Mef2b(MADS)/HEK293-Mef2b.V5-ChIP-Seq(GSE67450)/Homer	GCTATTTTTGGM	1	0.000e+00	10000	147.0	13.44%	20930.6	23.37%
Mef2a(MADS)/HL1-Mef2a.biotin-ChIP-Seq(GSE21529)/Homer	CYAAAAATAG	1	0.000e+00	10000	99.0	9.05%	17114.5	19.11%
DUX(Homeobox)/C2C12-Dux-ChIP-Seq(GSE87279)/Homer	BCWGATTCAATCAAN	1	0.000e+00	10000	0.0	0.00%	2025-04-27	0.03%
EAR2(NR)/K562-NR2F6-ChIP-Seq(Encode)/Homer	NRBCARRGGTCA	1	0.000e+00	10000	241.0	22.03%	31130.2	34.75%
Sp1(Zf)/Promoter/Homer	GGCCCCGCCCCC	1	0.000e+00	10000	103.0	9.41%	14587.4	16.29%
Zfp541(Zf)/Sperm-Zfp541-ChIP-Seq(GSE163916)/Homer	NRSCWCGYGC	1	0.000e+00	10000	270.0	24.68%	33597.4	37.51%
Npas4(bHLH)/Neuron-Npas4-ChIP-Seq(GSE127793)/Homer	NHRTCACGACDN	1	0.000e+00	10000	197.0	18.01%	25396.8	28.35%
ZNF410(Zf)/CD34-ZNF410-ChIP-Seq(GSE154960)/Homer	CATCCCATAATAHTC	1	0.000e+00	10000	0.0	0.00%	2025-07-19	0.02%
Sp2(Zf)/HEK293-Sp2.eGFP-ChIP-Seq(Encode)/Homer	YGGCCCCGCCCC	1	0.000e+00	10000	376.0	34.37%	39741.7	44.37%
KLF1(Zf)/HUDEP2-KLF1-CutnRun(GSE136251)/Homer	VDGGGYGGGGCY	1	0.000e+00	10000	226.0	20.66%	28296.6	31.59%
CTCF-SatelliteElement(Zf?)/CD4+-CTCF-ChIP-Seq(Barski_et_al.)/Homer	TGCAGTTCCMVNWRTGGCCA	1	0.000e+00	10000	0.0	0.00%	115.0	0.13%
GSC(Homeobox)/FrogEmbryos-GSC-ChIP-Seq(DRA000576)/Homer	RGGATTAR	1	0.000e+00	10000	240.0	21.94%	29128.2	32.52%

## Sheet: hypo_E6E7_Body
Motif Name	Consensus	P-value	Log P-value	q-value (Benjamini)	# of Target Sequences with Motif(of 1832)	% of Target Sequences with Motif	# of Background Sequences with Motif(of 83543)	% of Background Sequences with Motif
Tlx?(NR)/NPC-H3K4me1-ChIP-Seq(GSE16256)/Homer	CTGGCAGSCTGCCA	1e-06	-15540	0.0001	122.0	6.66%	3383.5	4.05%
Bach2(bZIP)/OCILy7-Bach2-ChIP-Seq(GSE44420)/Homer	TGCTGAGTCA	1e-06	-14790	0.0001	58.0	3.17%	1261.4	1.51%
p53(p53)/Saos-p53-ChIP-Seq(GSE15780)/Homer	RRCATGYCYRGRCATGYYYN	1e-05	-13240	0.0002	36.0	1.97%	660.9	0.79%
p53(p53)/Saos-p53-ChIP-Seq/Homer	RRCATGYCYRGRCATGYYYN	1e-05	-13240	0.0002	36.0	1.97%	660.9	0.79%
CArG(MADS)/PUER-Srf-ChIP-Seq(Sullivan_et_al.)/Homer	CCATATATGGNM	1e-05	-12620	0.0003	92.0	5.02%	2513.7	3.01%
Fra2(bZIP)/Striatum-Fra2-ChIP-Seq(GSE43429)/Homer	GGATGACTCATC	1e-05	-12480	0.0003	118.0	6.44%	3461.8	4.15%
Jun-AP1(bZIP)/K562-cJun-ChIP-Seq(GSE31477)/Homer	GATGASTCATCN	1e-05	-11860	0.0005	64.0	3.49%	1593.3	1.91%
Fos(bZIP)/TSC-Fos-ChIP-Seq(GSE110950)/Homer	NDATGASTCAYN	1e-05	-11720	0.0005	147.0	8.02%	4613.6	5.53%
Fosl2(bZIP)/3T3L1-Fosl2-ChIP-Seq(GSE56872)/Homer	NATGASTCABNN	1e-05	-11620	0.0005	82.0	4.48%	2226.1	2.67%
Bcl11a(Zf)/HSPC-BCL11A-ChIP-Seq(GSE104676)/Homer	TYTGACCASWRG	0.0001	-11510	0.0005	230.0	12.55%	7890.1	9.45%
JunB(bZIP)/DendriticCells-Junb-ChIP-Seq(GSE36099)/Homer	RATGASTCAT	0.0001	-11330	0.0005	133.0	7.26%	4117.6	4.93%
AP-1(bZIP)/ThioMac-PU.1-ChIP-Seq(GSE21512)/Homer	VTGACTCATC	0.0001	-10580	0.0010	172.0	9.39%	5697.8	6.83%
Fox:Ebox(Forkhead,bHLH)/Panc1-Foxa2-ChIP-Seq(GSE47459)/Homer	NNNVCTGWGYAAACASN	0.0001	-10330	0.0012	244.0	13.32%	8608.6	10.31%
RXR(NR),DR1/3T3L1-RXR-ChIP-Seq(GSE13511)/Homer	TAGGGCAAAGGTCA	0.0001	-9875	0.0017	295.0	16.10%	10770.6	12.90%
PPARE(NR),DR1/3T3L1-Pparg-ChIP-Seq(GSE13511)/Homer	TGACCTTTGCCCCA	0.0001	-9798	0.0017	248.0	13.54%	8846.5	10.60%
Fra1(bZIP)/BT549-Fra1-ChIP-Seq(GSE46166)/Homer	NNATGASTCATH	0.0001	-9690	0.0018	131.0	7.15%	4197.3	5.03%
MyoG(bHLH)/C2C12-MyoG-ChIP-Seq(GSE36024)/Homer	AACAGCTG	0.0001	-9675	0.0018	280.0	15.28%	10180.0	12.20%
Gli3(Zf)/E11.5-Gli3-ChIP-Chip(GSE151646)/Homer	RGACCACCCASR	0.0001	-9374	0.0022	134.0	7.31%	4345.8	5.21%
Atf3(bZIP)/GBM-ATF3-ChIP-Seq(GSE33912)/Homer	DATGASTCATHN	0.0001	-9222	0.0025	153.0	8.35%	5103.1	6.11%
Bcl6(Zf)/Liver-Bcl6-ChIP-Seq(GSE31578)/Homer	NNNCTTTCCAGGAAA	0.001	-9071	0.0027	343.0	18.72%	12911.3	15.47%
Nrf2(bZIP)/Lymphoblast-Nrf2-ChIP-Seq(GSE37589)/Homer	HTGCTGAGTCAT	0.001	-8869	0.0032	18.0	0.98%	289.5	0.35%
Myf5(bHLH)/GM-Myf5-ChIP-Seq(GSE24852)/Homer	BAACAGCTGT	0.001	-8820	0.0032	180.0	9.83%	6224.0	7.46%
Six1(Homeobox)/Myoblast-Six1-ChIP-Chip(GSE20150)/Homer	GKVTCADRTTWC	0.001	-8812	0.0032	73.0	3.98%	2099.4	2.52%
p73(p53)/Trachea-p73-ChIP-Seq(PRJNA310161)/Homer	NRRRCAWGTCCDGRCATGYY	0.001	-8788	0.0032	18.0	0.98%	291.2	0.35%
GATA:SCL(Zf,bHLH)/Ter119-SCL-ChIP-Seq(GSE18720)/Homer	CRGCTGBNGNSNNSAGATAA	0.001	-8450	0.0040	34.0	1.86%	776.1	0.93%
NF1-halfsite(CTF)/LNCaP-NF1-ChIP-Seq(Unpublished)/Homer	YTGCCAAG	0.001	-8369	0.0042	419.0	22.87%	16279.2	19.50%
PRDM10(Zf)/HEK293-PRDM10.eGFP-ChIP-Seq(Encode)/Homer	TGGTACATTCCA	0.001	-8127	0.0052	175.0	9.55%	6114.0	7.33%
Rbpj1(?)/Panc1-Rbpj1-ChIP-Seq(GSE47459)/Homer	HTTTCCCASG	0.001	-8055	0.0054	396.0	21.62%	15357.3	18.40%
Gata2(Zf)/K562-GATA2-ChIP-Seq(GSE18829)/Homer	BBCTTATCTS	0.001	-7935	0.0058	164.0	8.95%	5697.2	6.83%
Tcf12(bHLH)/GM12878-Tcf12-ChIP-Seq(GSE32465)/Homer	VCAGCTGYTG	0.001	-7864	0.0060	261.0	14.25%	9683.6	11.60%
Tcf3(HMG)/mES-Tcf3-ChIP-Seq(GSE11724)/Homer	ASWTCAAAGG	0.001	-7860	0.0060	71.0	3.88%	2099.4	2.52%
ZNF675(Zf)/HEK293-ZNF675.GFP-ChIP-Seq(GSE58341)/Homer	ARGAGGMCAAAATGW	0.001	-7851	0.0060	47.0	2.57%	1241.7	1.49%
FXR(NR),ER2/Liver-FXR-ChIP-Seq(GSE133700)/Homer	NTGACCYMKRGGTCA	0.001	-7826	0.0060	134.0	7.31%	4516.4	5.41%
Nr5a2(NR)/mES-Nr5a2-ChIP-Seq(GSE19019)/Homer	BTCAAGGTCA	0.001	-7752	0.0060	138.0	7.53%	4683.4	5.61%
Ap4(bHLH)/AML-Tfap4-ChIP-Seq(GSE45738)/Homer	NAHCAGCTGD	0.001	-7619	0.0066	298.0	16.27%	11277.1	13.51%
PU.1(ETS)/ThioMac-PU.1-ChIP-Seq(GSE21512)/Homer	AGAGGAAGTG	0.001	-7587	0.0066	135.0	7.37%	4584.2	5.49%
Gli2(Zf)/GM2-Gli2-ChIP-Chip(GSE112702)/Homer	YSTGGGTGGTCT	0.001	-7561	0.0066	95.0	5.19%	3028.0	3.63%
BATF(bZIP)/Th17-BATF-ChIP-Seq(GSE39756)/Homer	DATGASTCAT	0.001	-7551	0.0066	145.0	7.91%	4986.2	5.97%
NF-E2(bZIP)/K562-NFE2-ChIP-Seq(GSE31477)/Homer	GATGACTCAGCA	0.001	-7435	0.0071	18.0	0.98%	328.2	0.39%
ZBTB18(Zf)/HEK293-ZBTB18.GFP-ChIP-Seq(GSE58341)/Homer	AACATCTGGA	0.001	-7382	0.0073	135.0	7.37%	4609.3	5.52%
NeuroD1(bHLH)/Islet-NeuroD1-ChIP-Seq(GSE30298)/Homer	GCCATCTGTT	0.001	-7279	0.0079	206.0	11.24%	7500.1	8.99%
NF1(CTF)/LNCAP-NF1-ChIP-Seq(Unpublished)/Homer	CYTGGCABNSTGCCAR	0.001	-7252	0.0080	119.0	6.50%	3992.1	4.78%
Tcf21(bHLH)/ArterySmoothMuscle-Tcf21-ChIP-Seq(GSE61369)/Homer	NAACAGCTGG	0.001	-7233	0.0080	245.0	13.37%	9124.6	10.93%
Rfx1(HTH)/NPC-H3K4me1-ChIP-Seq(GSE16256)/Homer	KGTTGCCATGGCAA	0.001	-7039	0.0094	60.0	3.28%	1760.2	2.11%
p63(p53)/Keratinocyte-p63-ChIP-Seq(GSE17611)/Homer	NNDRCATGYCYNRRCATGYH	0.01	-6745	0.0123	93.0	5.08%	3033.8	3.63%
NFAT:AP1(RHD,bZIP)/Jurkat-NFATC1-ChIP-Seq(Jolma_et_al.)/Homer	SARTGGAAAAWRTGAGTCAB	0.01	-6690	0.0128	51.0	2.78%	1459.3	1.75%
Tcf7(HMG)/GM12878-TCF7-ChIP-Seq(Encode)/Homer	CTTTGATGTGSB	0.01	-6661	0.0129	87.0	4.75%	2810.6	3.37%
Atoh1(bHLH)/Cerebellum-Atoh1-ChIP-Seq(GSE22111)/Homer	VNRVCAGCTGGY	0.01	-6636	0.0129	267.0	14.57%	10155.0	12.17%
Unknown-ESC-element(?)/mES-Nanog-ChIP-Seq(GSE11724)/Homer	CACAGCAGGGGG	0.01	-6635	0.0129	167.0	9.12%	6001.0	7.19%
BHLHA15(bHLH)/NIH3T3-BHLHB8.HA-ChIP-Seq(GSE119782)/Homer	NAMCAGCTGK	0.01	-6531	0.0138	341.0	18.61%	13322.0	15.96%
ELF3(ETS)/PDAC-ELF3-ChIP-Seq(GSE64557)/Homer	ANCAGGAAGT	0.01	-6463	0.0144	201.0	10.97%	7426.8	8.90%
EBF1(EBF)/Near-E2A-ChIP-Seq(GSE21512)/Homer	GTCCCCWGGGGA	0.01	-6341	0.0160	313.0	17.09%	12166.7	14.58%
RUNX1(Runt)/Jurkat-RUNX1-ChIP-Seq(GSE29180)/Homer	AAACCACARM	0.01	-6320	0.0160	248.0	13.54%	9415.1	11.28%
ZNF416(Zf)/HEK293-ZNF416.GFP-ChIP-Seq(GSE58341)/Homer	WDNCTGGGCA	0.01	-6214	0.0175	429.0	23.42%	17194.6	20.60%
Tbx6(T-box)/ESC-Tbx6-ChIP-Seq(GSE93524)/Homer	DAGGTGTBAA	0.01	-6108	0.0191	322.0	17.58%	12601.8	15.10%
GRE(NR),IR3/RAW264.7-GRE-ChIP-Seq(Unpublished)/Homer	VAGRACAKWCTGTYC	0.01	-5828	0.0248	59.0	3.22%	1823.1	2.18%
Twist2(bHLH)/Myoblast-Twist2.Ty1-ChIP-Seq(GSE127998)/Homer	MCAGCTGBYH	0.01	-5735	0.0267	419.0	22.87%	16880.9	20.22%
ZNF341(Zf)/EBV-ZNF341-ChIP-Seq(GSE113194)/Homer	GGAACAGCCG	0.01	-5644	0.0288	192.0	10.48%	7194.8	8.62%
ZNF322(Zf)/HEK293-ZNF322.GFP-ChIP-Seq(GSE58341)/Homer	GAGCCTGGTACTGWGCCTGR	0.01	-5506	0.0325	93.0	5.08%	3173.9	3.80%
MyoD(bHLH)/Myotube-MyoD-ChIP-Seq(GSE21614)/Homer	RRCAGCTGYTSY	0.01	-5493	0.0325	199.0	10.86%	7514.6	9.00%
Gata1(Zf)/K562-GATA1-ChIP-Seq(GSE18829)/Homer	SAGATAAGRV	0.01	-5403	0.0348	138.0	7.53%	5002.9	5.99%
KLF10(Zf)/HEK293-KLF10.GFP-ChIP-Seq(GSE58341)/Homer	GGGGGTGTGTCC	0.01	-5401	0.0348	200.0	10.92%	7573.1	9.07%
Hand2(bHLH)/Mesoderm-Hand2-ChIP-Seq(GSE61475)/Homer	TGACANARRCCAGRC	0.01	-5347	0.0357	110.0	6.00%	3873.2	4.64%
CHR(?)/Hela-CellCycle-Expression/Homer	SRGTTTCAAA	0.01	-5254	0.0385	197.0	10.75%	7475.5	8.96%
MafA(bZIP)/Islet-MafA-ChIP-Seq(GSE30298)/Homer	TGCTGACTCA	0.01	-5243	0.0385	173.0	9.44%	6474.6	7.76%
PPARa(NR),DR1/Liver-Ppara-ChIP-Seq(GSE47954)/Homer	VNAGGKCAAAGGTCA	0.01	-5076	0.0447	251.0	13.70%	9796.7	11.74%
ARE(NR)/LNCAP-AR-ChIP-Seq(GSE27824)/Homer	RGRACASNSTGTYCYB	0.01	-5059	0.0447	56.0	3.06%	1780.2	2.13%
MYNN(Zf)/HEK293-MYNN.eGFP-ChIP-Seq(Encode)/Homer	TTCAAAWTAAAAGTC	0.01	-5032	0.0453	78.0	4.26%	2637.3	3.16%
Ets1-distal(ETS)/CD4+-PolII-ChIP-Seq(Barski_et_al.)/Homer	MACAGGAAGT	0.01	-4993	0.0464	73.0	3.98%	2445.5	2.93%
ZNF467(Zf)/HEK293-ZNF467.GFP-ChIP-Seq(GSE58341)/Homer	TGGGGAAGGGCM	0.01	-4979	0.0464	280.0	15.28%	11058.7	13.25%
ZNF768(Zf)/Rajj-ZNF768-ChIP-Seq(GSE111879)/Homer	RHHCAGAGAGGB	0.01	-4909	0.0490	17.0	0.93%	388.5	0.47%
RAR:RXR(NR),DR0/ES-RAR-ChIP-Seq(GSE56893)/Homer	AGGTCAAGGTCA	0.01	-4899	0.0490	35.0	1.91%	1010.6	1.21%
Rfx2(HTH)/LoVo-RFX2-ChIP-Seq(GSE49402)/Homer	GTTGCCATGGCAACM	0.01	-4883	0.0490	32.0	1.75%	903.3	1.08%
SPDEF(ETS)/VCaP-SPDEF-ChIP-Seq(SRA014231)/Homer	ASWTCCTGBT	0.01	-4870	0.0490	268.0	14.63%	10569.8	12.66%
MRE(NR)/Neuro2A-NR3C2-ChIPnexus(GSE115417)/Homer	GGAACAGAVTGTCCT	0.01	-4712	0.0566	355.0	19.38%	14366.6	17.21%
HNF4a(NR),DR1/HepG2-HNF4a-ChIP-Seq(GSE25021)/Homer	CARRGKBCAAAGTYCA	0.01	-4665	0.0585	97.0	5.29%	3443.9	4.13%
Ascl1(bHLH)/NeuralTubes-Ascl1-ChIP-Seq(GSE55840)/Homer	NNVVCAGCTGBN	0.1	-4525	0.0664	419.0	22.87%	17215.7	20.63%
Tcfcp2l1(CP2)/mES-Tcfcp2l1-ChIP-Seq(GSE11431)/Homer	NRAACCRGTTYRAACCRGYT	0.1	-4472	0.0691	37.0	2.02%	1116.1	1.34%
Six2(Homeobox)/NephronProgenitor-Six2-ChIP-Seq(GSE39837)/Homer	GWAAYHTGAKMC	0.1	-4462	0.0691	259.0	14.14%	10280.5	12.32%
PRDM14(Zf)/H1-PRDM14-ChIP-Seq(GSE22767)/Homer	RGGTCTCTAACY	0.1	-4452	0.0691	78.0	4.26%	2708.4	3.24%
EBF2(EBF)/BrownAdipose-EBF2-ChIP-Seq(GSE97114)/Homer	NABTCCCWDGGGAVH	0.1	-4418	0.0703	254.0	13.86%	10076.4	12.07%
ETS1(ETS)/Jurkat-ETS1-ChIP-Seq(GSE17954)/Homer	ACAGGAAGTG	0.1	-4351	0.0742	281.0	15.34%	11255.1	13.48%
TCF4(bHLH)/SHSY5Y-TCF4-ChIP-Seq(GSE96915)/Homer	SMCATCTGKH	0.1	-4323	0.0754	351.0	19.16%	14300.2	17.13%
EKLF(Zf)/Erythrocyte-Klf1-ChIP-Seq(GSE20478)/Homer	NWGGGTGTGGCY	0.1	-4320	0.0754	67.0	3.66%	2287.6	2.74%
Nur77(NR)/K562-NR4A1-ChIP-Seq(GSE31363)/Homer	TGACCTTTNCNT	0.1	-4182	0.0848	48.0	2.62%	1559.7	1.87%
Otx2(Homeobox)/EpiLC-Otx2-ChIP-Seq(GSE56098)/Homer	NYTAATCCYB	0.1	-4172	0.0848	238.0	12.99%	9449.1	11.32%
Bach1(bZIP)/K562-Bach1-ChIP-Seq(GSE31477)/Homer	AWWNTGCTGAGTCAT	0.1	-4154	0.0852	13.0	0.71%	292.4	0.35%
TEAD4(TEA)/Tropoblast-Tead4-ChIP-Seq(GSE37350)/Homer	CCWGGAATGY	0.1	-4149	0.0852	217.0	11.84%	8555.8	10.25%
Stat3+il21(Stat)/CD4-Stat3-ChIP-Seq(GSE19198)/Homer	SVYTTCCNGGAARB	0.1	-4127	0.0855	177.0	9.66%	6858.8	8.22%
EWS:ERG-fusion(ETS)/CADO_ES1-EWS:ERG-ChIP-Seq(SRA014231)/Homer	ATTTCCTGTN	0.1	-4116	0.0856	196.0	10.70%	7667.7	9.19%
SpiB(ETS)/OCILY3-SPIB-ChIP-Seq(GSE56857)/Homer	AAAGRGGAAGTG	0.1	-4115	0.0856	67.0	3.66%	2312.1	2.77%
ZFX(Zf)/mES-Zfx-ChIP-Seq(GSE11431)/Homer	AGGCCTRG	0.1	-4111	0.0856	376.0	20.52%	15455.5	18.52%
RUNX(Runt)/HPC7-Runx1-ChIP-Seq(GSE22178)/Homer	SAAACCACAG	0.1	-4097	0.0856	169.0	9.22%	6526.6	7.82%
Stat3(Stat)/mES-Stat3-ChIP-Seq(GSE11431)/Homer	CTTCCGGGAA	0.1	-4092	0.0856	138.0	7.53%	5224.1	6.26%
Znf263(Zf)/K562-Znf263-ChIP-Seq(GSE31477)/Homer	CVGTSCTCCC	0.1	-4090	0.0856	518.0	28.28%	21724.8	26.03%
ZNF264(Zf)/HEK293-ZNF264.GFP-ChIP-Seq(GSE58341)/Homer	RGGGCACTAACY	0.1	-4085	0.0856	174.0	9.50%	6740.1	8.08%
PR(NR)/T47D-PR-ChIP-Seq(GSE31130)/Homer	VAGRACAKNCTGTBC	0.1	-4058	0.0856	494.0	26.97%	20671.3	24.77%
ZBTB12(Zf)/HEK293-ZBTB12.GFP-ChIP-Seq(GSE58341)/Homer	NGNTCTAGAACCNGV	0.1	-4050	0.0856	104.0	5.68%	3821.8	4.58%
RFX(HTH)/K562-RFX3-ChIP-Seq(SRA012198)/Homer	CGGTTGCCATGGCAAC	0.1	-4038	0.0856	28.0	1.53%	818.6	0.98%
LEF1(HMG)/H1-LEF1-ChIP-Seq(GSE64758)/Homer	CCTTTGATST	0.1	-4007	0.0858	162.0	8.84%	6249.0	7.49%
Rfx5(HTH)/GM12878-Rfx5-ChIP-Seq(GSE31477)/Homer	SCCTAGCAACAG	0.1	-4002	0.0858	86.0	4.69%	3092.9	3.71%
ZNF143|STAF(Zf)/CUTLL-ZNF143-ChIP-Seq(GSE29600)/Homer	ATTTCCCAGVAKSCY	0.1	-3999	0.0858	102.0	5.57%	3747.1	4.49%
Pitx1:Ebox(Homeobox,bHLH)/Hindlimb-Pitx1-ChIP-Seq(GSE41591)/Homer	YTAATTRAWWCCAGATGT	0.1	-3976	0.0860	52.0	2.84%	1736.1	2.08%
Rfx6(HTH)/Min6b1-Rfx6.HA-ChIP-Seq(GSE62844)/Homer	TGTTKCCTAGCAACM	0.1	-3942	0.0881	266.0	14.52%	10714.4	12.84%
GLI3(Zf)/Limb-GLI3-ChIP-Chip(GSE11077)/Homer	CGTGGGTGGTCC	0.1	-3906	0.0905	45.0	2.46%	1471.3	1.76%
TCFL2(HMG)/K562-TCF7L2-ChIP-Seq(GSE29196)/Homer	ACWTCAAAGG	0.1	-3781	0.1015	21.0	1.15%	583.9	0.70%
Hoxb4(Homeobox)/ES-Hoxb4-ChIP-Seq(GSE34014)/Homer	TGATTRATGGCY	0.1	-3731	0.1057	46.0	2.51%	1528.7	1.83%
Atoh7(bHLH)/Retina-Atoh7-CutnRun(GSE156756)/Homer	KRRCAGCTGGTS	0.1	-3715	0.1064	186.0	10.15%	7332.7	8.79%
TEAD1(TEAD)/HepG2-TEAD1-ChIP-Seq(Encode)/Homer	CYRCATTCCA	0.1	-3694	0.1077	252.0	13.76%	10175.6	12.19%
Gata4(Zf)/Heart-Gata4-ChIP-Seq(GSE35151)/Homer	NBWGATAAGR	0.1	-3624	0.1145	234.0	12.77%	9416.9	11.28%
NFkB-p50,p52(RHD)/Monocyte-p50-ChIP-Chip(Schreiber_et_al.)/Homer	GGGGGAATCCCC	0.1	-3593	0.1171	51.0	2.78%	1740.6	2.09%
ERG(ETS)/VCaP-ERG-ChIP-Seq(GSE14097)/Homer	ACAGGAAGTG	0.1	-3581	0.1174	412.0	22.49%	17209.1	20.62%
Twist(bHLH)/HMLE-TWIST1-ChIP-Seq(Chang_et_al)/Homer	VCAKCTGGNNNCCAGMTGBN	0.1	-3555	0.1194	34.0	1.86%	1082.3	1.30%
NeuroG2(bHLH)/Fibroblast-NeuroG2-ChIP-Seq(GSE75910)/Homer	ACCATCTGTT	0.1	-3537	0.1204	346.0	18.89%	14319.8	17.16%
NFE2L2(bZIP)/HepG2-NFE2L2-ChIP-Seq(Encode)/Homer	AWWWTGCTGAGTCAT	0.1	-3520	0.1215	12.0	0.66%	287.4	0.34%
Zfp809(Zf)/ES-Zfp809-ChIP-Seq(GSE70799)/Homer	GGGGCTYGKCTGGGA	0.1	-3453	0.1288	82.0	4.48%	3012.9	3.61%
Isl1(Homeobox)/Neuron-Isl1-ChIP-Seq(GSE31456)/Homer	CTAATKGV	0.1	-3418	0.1322	452.0	24.67%	19036.8	22.81%
TEAD(TEA)/Fibroblast-PU.1-ChIP-Seq(Unpublished)/Homer	YCWGGAATGY	0.1	-3396	0.1340	168.0	9.17%	6638.4	7.95%
ISRE(IRF)/ThioMac-LPS-Expression(GSE23622)/Homer	AGTTTCASTTTC	0.1	-3321	0.1433	21.0	1.15%	614.9	0.74%
RBPJ:Ebox(?,bHLH)/Panc1-Rbpj1-ChIP-Seq(GSE47459)/Homer	GGGRAARRGRMCAGMTG	0.1	-3292	0.1462	78.0	4.26%	2873.4	3.44%
bZIP:IRF(bZIP,IRF)/Th17-BatF-ChIP-Seq(GSE39756)/Homer	NAGTTTCABTHTGACTNW	0.1	-3275	0.1475	118.0	6.44%	4543.9	5.44%
Pbx3(Homeobox)/GM12878-PBX3-ChIP-Seq(GSE32465)/Homer	SCTGTCAMTCAN	0.1	-3271	0.1475	49.0	2.67%	1699.3	2.04%
Mesp1(bHLH)/ESC-Mesp1-ChIP-Seq(GSE165102)/Homer	RCCATTTGBY	0.1	-3251	0.1487	119.0	6.50%	4590.9	5.50%
HRE(HSF)/Striatum-HSF1-ChIP-Seq(GSE38000)/Homer	TTCTAGAABNTTCTA	0.1	-3214	0.1530	49.0	2.67%	1706.9	2.05%
PBX1(Homeobox)/MCF7-PBX1-ChIP-Seq(GSE28007)/Homer	GSCTGTCACTCA	0.1	-3173	0.1581	18.0	0.98%	515.6	0.62%
PRDM9(Zf)/Testis-DMC1-ChIP-Seq(GSE35498)/Homer	ADGGYAGYAGCATCT	0.1	-3165	0.1582	98.0	5.35%	3725.2	4.46%
Zic3(Zf)/mES-Zic3-ChIP-Seq(GSE37889)/Homer	GGCCYCCTGCTGDGH	0.1	-3129	0.1627	192.0	10.48%	7735.7	9.27%
MafK(bZIP)/C2C12-MafK-ChIP-Seq(GSE36030)/Homer	GCTGASTCAGCA	0.1	-3090	0.1678	59.0	3.22%	2126.9	2.55%
Tbet(T-box)/CD8-Tbet-ChIP-Seq(GSE33802)/Homer	AGGTGTGAAM	0.1	-3078	0.1684	276.0	15.07%	11400.7	13.66%
PRDM15(Zf)/ESC-Prdm15-ChIP-Seq(GSE73694)/Homer	YCCDNTCCAGGTTTT	0.1	-3039	0.1739	289.0	15.78%	11982.4	14.36%
ETS:RUNX(ETS,Runt)/Jurkat-RUNX1-ChIP-Seq(GSE17954)/Homer	RCAGGATGTGGT	0.1	-3022	0.1755	29.0	1.58%	940.5	1.13%
GATA3(Zf),DR8/iTreg-Gata3-ChIP-Seq(GSE20898)/Homer	AGATSTNDNNDSAGATAASN	0.1	-3013	0.1758	18.0	0.98%	526.5	0.63%
ZNF189(Zf)/HEK293-ZNF189.GFP-ChIP-Seq(GSE58341)/Homer	TGGAACAGMA	0.1	-2974	0.1814	206.0	11.24%	8383.1	10.04%
Mouse_Recombination_Hotspot(Zf)/Testis-DMC1-ChIP-Seq(GSE24438)/Homer	ACTYKNATTCGTGNTACTTC	0.1	-2970	0.1814	18.0	0.98%	529.3	0.63%
TEAD3(TEA)/HepG2-TEAD3-ChIP-Seq(Encode)/Homer	TRCATTCCAG	0.1	-2948	0.1833	282.0	15.39%	11705.7	14.02%
Pax8(Paired,Homeobox)/Thyroid-Pax8-ChIP-Seq(GSE26938)/Homer	GTCATGCHTGRCTGS	0.1	-2939	0.1837	97.0	5.29%	3726.3	4.46%
ERE(NR),IR3/MCF7-ERa-ChIP-Seq(Unpublished)/Homer	VAGGTCACNSTGACC	0.1	-2922	0.1855	73.0	3.98%	2727.2	3.27%
EHF(ETS)/LoVo-EHF-ChIP-Seq(GSE49402)/Homer	AVCAGGAAGT	0.1	-2858	0.1963	352.0	19.21%	14818.9	17.75%
GRE(NR),IR3/A549-GR-ChIP-Seq(GSE32465)/Homer	NRGVACABNVTGTYCY	0.1	-2807	0.2050	29.0	1.58%	961.9	1.15%
X-box(HTH)/NPC-H3K4me1-ChIP-Seq(GSE16256)/Homer	GGTTGCCATGGCAA	0.1	-2802	0.2050	26.0	1.42%	845.6	1.01%
FOXP1(Forkhead)/H9-FOXP1-ChIP-Seq(GSE31006)/Homer	NYYTGTTTACHN	0.1	-2756	0.2128	112.0	6.11%	4398.4	5.27%
HNF1b(Homeobox)/PDAC-HNF1B-ChIP-Seq(GSE64557)/Homer	GTTAATNATTAA	0.1	-2751	0.2128	49.0	2.67%	1767.1	2.12%
Foxa2(Forkhead)/Liver-Foxa2-ChIP-Seq(GSE25694)/Homer	CYTGTTTACWYW	0.1	-2738	0.2135	194.0	10.59%	7930.4	9.50%
Unknown(Homeobox)/Limb-p300-ChIP-Seq/Homer	SSCMATWAAA	0.1	-2713	0.2174	183.0	9.99%	7461.0	8.94%
Emx2(Homeobox)/Cortex-Emx2-ChIP-Seq(GSE183130)/Homer	NVCTAATTAG	0.1	-2704	0.2178	281.0	15.34%	11744.5	14.07%
Atf4(bZIP)/MEF-Atf4-ChIP-Seq(GSE35681)/Homer	MTGATGCAAT	0.1	-2682	0.2213	71.0	3.88%	2685.7	3.22%
IRF3(IRF)/BMDM-Irf3-ChIP-Seq(GSE67343)/Homer	AGTTTCAKTTTC	0.1	-2679	0.2213	93.0	5.08%	3609.2	4.32%
DLX1(Homeobox)/BasalGanglia-Dlx1-ChIP-seq(GSE124936)/Homer	NSNNTAATTA	0.1	-2673	0.2213	339.0	18.50%	14313.8	17.15%
AP-2gamma(AP2)/MCF7-TFAP2C-ChIP-Seq(GSE21234)/Homer	SCCTSAGGSCAW	0.1	-2608	0.2335	342.0	18.67%	14471.8	17.34%
TR4(NR),DR1/Hela-TR4-ChIP-Seq(GSE24685)/Homer	GAGGTCAAAGGTCA	0.1	-2606	0.2335	25.0	1.36%	825.7	0.99%
PBX2(Homeobox)/K562-PBX2-ChIP-Seq(Encode)/Homer	RTGATTKATRGN	0.1	-2558	0.2422	201.0	10.97%	8289.5	9.93%
Foxo3(Forkhead)/U2OS-Foxo3-ChIP-Seq(E-MTAB-2701)/Homer	DGTAAACA	0.1	-2503	0.2541	184.0	10.04%	7565.5	9.06%
AMYB(HTH)/Testes-AMYB-ChIP-Seq(GSE44588)/Homer	TGGCAGTTGG	0.1	-2454	0.2652	370.0	20.20%	15775.9	18.90%
MafF(bZIP)/HepG2-MafF-ChIP-Seq(GSE31477)/Homer	HWWGTCAGCAWWTTT	0.1	-2430	0.2698	75.0	4.09%	2899.3	3.47%
TEAD2(TEA)/Py2T-Tead2-ChIP-Seq(GSE55709)/Homer	CCWGGAATGY	0.1	-2376	0.2831	127.0	6.93%	5131.7	6.15%
GRHL2(CP2)/HBE-GRHL2-ChIP-Seq(GSE46194)/Homer	AAACYKGTTWDACMRGTTTB	0.1	-2373	0.2831	78.0	4.26%	3037.0	3.64%
GATA3(Zf)/iTreg-Gata3-ChIP-Seq(GSE20898)/Homer	AGATAASR	0.1	-2357	0.2846	357.0	19.49%	15238.8	18.26%
Elf4(ETS)/BMDM-Elf4-ChIP-Seq(GSE88699)/Homer	ACTTCCKGKT	0.1	-2357	0.2846	274.0	14.96%	11562.2	13.85%
STAT1(Stat)/HelaS3-STAT1-ChIP-Seq(GSE12782)/Homer	NATTTCCNGGAAAT	0.1	-2335	0.2873	79.0	4.31%	3087.2	3.70%
EBF(EBF)/proBcell-EBF-ChIP-Seq(GSE21978)/Homer	DGTCCCYRGGGA	1	-2299	0.2959	60.0	3.28%	2293.7	2.75%
Gata6(Zf)/HUG1N-GATA6-ChIP-Seq(GSE51936)/Homer	YCTTATCTBN	1	-2291	0.2965	205.0	11.19%	8551.0	10.24%
Mef2d(MADS)/Retina-Mef2d-ChIP-Seq(GSE61391)/Homer	GCTATTTTTAGC	1	-2289	0.2965	67.0	3.66%	2590.0	3.10%
Etv2(ETS)/ES-ER71-ChIP-Seq(GSE59402)/Homer	NNAYTTCCTGHN	1	-2264	0.3009	248.0	13.54%	10450.3	12.52%
Sox7(HMG)/ESC-Sox7-ChIP-Seq(GSE133899)/Homer	VVRRAACAATGG	1	-2237	0.3072	67.0	3.66%	2599.1	3.11%
FOXK2(Forkhead)/U2OS-FOXK2-ChIP-Seq(E-MTAB-2204)/Homer	SCHTGTTTACAT	1	-2193	0.3190	155.0	8.46%	6396.8	7.66%
Gsx2(Homeobox)/LGE-Gsx2.Flag-ChIP-Seq(GSE162589)/Homer	CTAATTAGSN	1	-2169	0.3249	328.0	17.90%	14030.2	16.81%
Meis1(Homeobox)/MastCells-Meis1-ChIP-Seq(GSE48085)/Homer	VGCTGWCAVB	1	-2154	0.3278	387.0	21.12%	16665.0	19.97%
ELF5(ETS)/T47D-ELF5-ChIP-Seq(GSE30407)/Homer	ACVAGGAAGT	1	-2153	0.3278	201.0	10.97%	8422.8	10.09%
SCRT1(Zf)/HEK293-SCRT1.eGFP-ChIP-Seq(Encode)/Homer	GCAACAGGTG	1	-2141	0.3284	102.0	5.57%	4114.1	4.93%
IRF:BATF(IRF:bZIP)/pDC-Irf8-ChIP-Seq(GSE66899)/Homer	CTTTCANTATGACTV	1	-2140	0.3284	31.0	1.69%	1117.8	1.34%
Tbr1(T-box)/Cortex-Tbr1-ChIP-Seq(GSE71384)/Homer	AAGGTGTKAA	1	-2136	0.3284	338.0	18.45%	14489.7	17.36%
NFkB-p65(RHD)/GM12787-p65-ChIP-Seq(GSE19485)/Homer	WGGGGATTTCCC	1	-2120	0.3292	146.0	7.97%	6026.0	7.22%
ETS:E-box(ETS,bHLH)/HPC7-Scl-ChIP-Seq(GSE22178)/Homer	AGGAARCAGCTG	1	-2118	0.3292	21.0	1.15%	717.3	0.86%
Zfp281(Zf)/ES-Zfp281-ChIP-Seq(GSE81042)/Homer	CCCCTCCCCCAC	1	-2102	0.3315	75.0	4.09%	2966.2	3.55%
Lhx1(Homeobox)/EmbryoCarcinoma-Lhx1-ChIP-Seq(GSE70957)/Homer	NNYTAATTAR	1	-2095	0.3320	283.0	15.45%	12064.5	14.45%
IRF4(IRF)/GM12878-IRF4-ChIP-Seq(GSE32465)/Homer	ACTGAAACCA	1	-2089	0.3321	116.0	6.33%	4732.4	5.67%
MYB(HTH)/ERMYB-Myb-ChIPSeq(GSE22095)/Homer	GGCVGTTR	1	-2034	0.3488	431.0	23.53%	18689.6	22.39%
HRE(HSF)/HepG2-HSF1-ChIP-Seq(GSE31477)/Homer	BSTTCTRGAABVTTCYAGAA	1	-2020	0.3517	32.0	1.75%	1175.0	1.41%
OCT:OCT(POU,Homeobox)/NPC-Brn1-ChIP-Seq(GSE35496)/Homer	ATGAATATTCATGAG	1	-2020	0.3517	4.0	0.22%	87.3	0.10%
ZKSCAN1(Zf)/HepG2-ZKSCAN1-ChIP-Seq(Encode)/Homer	GCACAYAGTAGGKCY	1	-2011	0.3517	10.0	0.55%	300.0	0.36%
FOXM1(Forkhead)/MCF7-FOXM1-ChIP-Seq(GSE72977)/Homer	TRTTTACTTW	1	-2006	0.3517	271.0	14.79%	11569.9	13.86%
Fli1(ETS)/CD8-FLI-ChIP-Seq(GSE20898)/Homer	NRYTTCCGGH	1	-2003	0.3517	336.0	18.34%	14460.5	17.33%
Foxa3(Forkhead)/Liver-Foxa3-ChIP-Seq(GSE77670)/Homer	BSNTGTTTACWYWGN	1	-1986	0.3541	79.0	4.31%	3163.6	3.79%
Dlx3(Homeobox)/Kerainocytes-Dlx3-ChIP-Seq(GSE89884)/Homer	NDGTAATTAC	1	-1957	0.3626	181.0	9.88%	7612.3	9.12%
KLF6(Zf)/PDAC-KLF6-ChIP-Seq(GSE64557)/Homer	MKGGGYGTGGCC	1	-1880	0.3894	393.0	21.45%	17066.3	20.45%
TFE3(bHLH)/MEF-TFE3-ChIP-Seq(GSE75757)/Homer	GTCACGTGACYV	1	-1857	0.3962	23.0	1.26%	827.4	0.99%
HOXA3(Homeobox)/mEmbryo-Hoxa3-ChIP-Seq(E-MTAB-8607)/Homer	ATGATTGATGGS	1	-1853	0.3962	32.0	1.75%	1198.8	1.44%
Sox9(HMG)/Limb-SOX9-ChIP-Seq(GSE73225)/Homer	AGGVNCCTTTGT	1	-1845	0.3969	187.0	10.21%	7917.4	9.49%
EBNA1(EBV-virus)/Raji-EBNA1-ChIP-Seq(GSE30709)/Homer	GGYAGCAYDTGCTDCCCNNN	1	-1838	0.3973	5.0	0.27%	128.6	0.15%
FoxL2(Forkhead)/Ovary-FoxL2-ChIP-Seq(GSE60858)/Homer	WWTRTAAACAVG	1	-1820	0.4025	228.0	12.45%	9740.8	11.67%
STAT6(Stat)/CD4-Stat6-ChIP-Seq(GSE22104)/Homer	ABTTCYYRRGAA	1	-1815	0.4026	126.0	6.88%	5248.0	6.29%
Duxbl(Homeobox)/NIH3T3-Duxbl.HA-ChIP-Seq(GSE119782)/Homer	TAAYCYAATCAA	1	-1802	0.4056	22.0	1.20%	793.6	0.95%
MNT(bHLH)/HepG2-MNT-ChIP-Seq(Encode)/Homer	DGCACACGTG	1	-1788	0.4091	250.0	13.65%	10730.7	12.86%
Chop(bZIP)/MEF-Chop-ChIP-Seq(GSE35681)/Homer	ATTGCATCAT	1	-1774	0.4129	53.0	2.89%	2097.9	2.51%
Pdx1(Homeobox)/Islet-Pdx1-ChIP-Seq(SRA008281)/Homer	YCATYAATCA	1	-1751	0.4203	217.0	11.84%	9281.0	11.12%
REST-NRSF(Zf)/Jurkat-NRSF-ChIP-Seq/Homer	GGMGCTGTCCATGGTGCTGA	1	-1732	0.4262	4.0	0.22%	98.8	0.12%
OCT4-SOX2-TCF-NANOG(POU,Homeobox,HMG)/mES-Oct4-ChIP-Seq(GSE11431)/Homer	ATTTGCATAACAATG	1	-1720	0.4292	50.0	2.73%	1980.4	2.37%
Tbox:Smad(T-box,MAD)/ESCd5-Smad2_3-ChIP-Seq(GSE29422)/Homer	AGGTGHCAGACA	1	-1718	0.4292	51.0	2.78%	2023.6	2.42%
DLX5(Homeobox)/BasalGanglia-Dlx5-ChIP-seq(GSE124936)/Homer	SSTAATTA	1	-1694	0.4361	203.0	11.08%	8684.2	10.40%
YY1(Zf)/Promoter/Homer	CAAGATGGCGGC	1	-1687	0.4369	29.0	1.58%	1098.7	1.32%
FOXK1(Forkhead)/HEK293-FOXK1-ChIP-Seq(GSE51673)/Homer	NVWTGTTTAC	1	-1685	0.4369	252.0	13.76%	10865.9	13.02%
Lhx6/Neurons-Lhx6-ChIP-seq(GSE85704)/Homer	YCCTRATTAG	1	-1676	0.4373	313.0	17.09%	13591.7	16.28%
ZNF528(Zf)/HEK293-ZNF528.GFP-ChIP-Seq(GSE58341)/Homer	AGAAATGACTTCCCT	1	-1669	0.4382	2.0	0.11%	35.1	0.04%
NFkB-p65-Rel(RHD)/ThioMac-LPS-Expression(GSE23622)/Homer	GGAAATTCCC	1	-1655	0.4421	16.0	0.87%	566.0	0.68%
Oct4(POU,Homeobox)/mES-Oct4-ChIP-Seq(GSE11431)/Homer	ATTTGCATAW	1	-1645	0.4446	115.0	6.28%	4820.0	5.77%
RARg(NR)/ES-RARg-ChIP-Seq(GSE30538)/Homer	AGGTCAAGGTCA	1	-1643	0.4446	8.0	0.44%	250.5	0.30%
AP-2alpha(AP2)/Hela-AP2alpha-ChIP-Seq(GSE31477)/Homer	ATGCCCTGAGGC	1	-1631	0.4462	261.0	14.25%	11291.5	13.53%
Nr5a2(NR)/Pancreas-LRH1-ChIP-Seq(GSE34295)/Homer	BTCAAGGTCA	1	-1608	0.4545	168.0	9.17%	7168.9	8.59%
Foxo1(Forkhead)/RAW-Foxo1-ChIP-Seq(Fan_et_al.)/Homer	CTGTTTAC	1	-1591	0.4601	437.0	23.85%	19200.5	23.00%
PU.1:IRF8(ETS:IRF)/pDC-Irf8-ChIP-Seq(GSE66899)/Homer	GGAAGTGAAAST	1	-1558	0.4730	44.0	2.40%	1756.2	2.10%
CTCF(Zf)/CD4+-CTCF-ChIP-Seq(Barski_et_al.)/Homer	AYAGTGCCMYCTRGTGGCCA	1	-1547	0.4761	35.0	1.91%	1374.6	1.65%
EWS:FLI1-fusion(ETS)/SK_N_MC-EWS:FLI1-ChIP-Seq(SRA014231)/Homer	VACAGGAAAT	1	-1546	0.4761	148.0	8.08%	6308.0	7.56%
IRF1(IRF)/PBMC-IRF1-ChIP-Seq(GSE43036)/Homer	GAAAGTGAAAGT	1	-1542	0.4761	37.0	2.02%	1460.4	1.75%
Tbx20(T-box)/Heart-Tbx20-ChIP-Seq(GSE29636)/Homer	GGTGYTGACAGS	1	-1539	0.4761	43.0	2.35%	1717.3	2.06%
IRF2(IRF)/Erythroblas-IRF2-ChIP-Seq(GSE36985)/Homer	GAAASYGAAASY	1	-1539	0.4761	28.0	1.53%	1079.2	1.29%
TRPS1(Zf)/MCF7-TRPS1-ChIP-Seq(GSE107013)/Homer	AGATAAGANN	1	-1518	0.4788	460.0	25.11%	20280.9	24.30%
DMRT6(DM)/Testis-DMRT6-ChIP-Seq(GSE60440)/Homer	YDGHTACAWTGTADC	1	-1505	0.4830	46.0	2.51%	1853.3	2.22%
RUNX-AML(Runt)/CD4+-PolII-ChIP-Seq(Barski_et_al.)/Homer	GCTGTGGTTW	1	-1498	0.4838	154.0	8.41%	6591.4	7.90%
GATA3(Zf),DR4/iTreg-Gata3-ChIP-Seq(GSE20898)/Homer	AGATGKDGAGATAAG	1	-1471	0.4952	23.0	1.26%	879.2	1.05%
FOXA1(Forkhead)/MCF7-FOXA1-ChIP-Seq(GSE26831)/Homer	WAAGTAAACA	1	-1452	0.5023	267.0	14.57%	11648.8	13.96%
Pit1+1bp(Homeobox)/GCrat-Pit1-ChIP-Seq(GSE58009)/Homer	ATGCATAATTCA	1	-1425	0.5137	93.0	5.08%	3923.8	4.70%
RUNX2(Runt)/PCa-RUNX2-ChIP-Seq(GSE33889)/Homer	NWAACCACADNN	1	-1402	0.5232	175.0	9.55%	7564.4	9.06%
Foxf1(Forkhead)/Lung-Foxf1-ChIP-Seq(GSE77951)/Homer	WWATRTAAACAN	1	-1401	0.5232	244.0	13.32%	10645.5	12.75%
MafB(bZIP)/BMM-Mafb-ChIP-Seq(GSE75722)/Homer	WNTGCTGASTCAGCANWTTY	1	-1391	0.5244	93.0	5.08%	3934.2	4.71%
ZNF652/HepG2-ZNF652.Flag-ChIP-Seq(Encode)/Homer	TTAACCCTTTVNKKN	1	-1383	0.5264	66.0	3.60%	2751.2	3.30%
ZNF692(Zf)/HEK293-ZNF692.GFP-ChIP-Seq(GSE58341)/Homer	GTGGGCCCCA	1	-1359	0.5364	48.0	2.62%	1972.6	2.36%
ZNF382(Zf)/HEK293-ZNF382.GFP-ChIP-Seq(GSE58341)/Homer	GNCTGTASTRNTGBCTCHTT	1	-1356	0.5364	6.0	0.33%	193.2	0.23%
WT1(Zf)/Kidney-WT1-ChIP-Seq(GSE90016)/Homer	MCTCCCMCRCAB	1	-1355	0.5364	196.0	10.70%	8522.3	10.21%
CEBP:CEBP(bZIP)/MEF-Chop-ChIP-Seq(GSE35681)/Homer	NTNATGCAAYMNNHTGMAAY	1	-1340	0.5395	39.0	2.13%	1586.4	1.90%
Hnf6b(Homeobox)/LNCaP-Hnf6b-ChIP-Seq(GSE106305)/Homer	TATTGAYY	1	-1332	0.5419	213.0	11.63%	9293.2	11.13%
RAR:RXR(NR),DR5/ES-RAR-ChIP-Seq(GSE56893)/Homer	RGGTCADNNAGAGGTCAV	1	-1302	0.5559	6.0	0.33%	197.1	0.24%
GFX(?)/Promoter/Homer	ATTCTCGCGAGA	1	-1282	0.5644	8.0	0.44%	279.5	0.33%
Slug(Zf)/Mesoderm-Snai2-ChIP-Seq(GSE61475)/Homer	SNGCACCTGCHS	1	-1254	0.5780	210.0	11.46%	9198.3	11.02%
Hoxa10(Homeobox)/ChickenMSG-Hoxa10.Flag-ChIP-Seq(GSE86088)/Homer	GGYAATGAAA	1	-1249	0.5784	129.0	7.04%	5581.4	6.69%
ZNF148(Zf)/MDAMB231-ZNF148-ChIP-Seq(GSE147020)/Homer	CCCCTCCCCCAC	1	-1224	0.5905	207.0	11.30%	9080.0	10.88%
SF1(NR)/H295R-Nr5a1-ChIP-Seq(GSE44220)/Homer	CAAGGHCANV	1	-1214	0.5941	113.0	6.17%	4883.8	5.85%
GABPA(ETS)/Jurkat-GABPa-ChIP-Seq(GSE17954)/Homer	RACCGGAAGT	1	-1207	0.5957	246.0	13.43%	10839.3	12.99%
LXRE(NR),DR4/RAW-LXRb.biotin-ChIP-Seq(GSE21512)/Homer	RGGTTACTANAGGTCA	1	-1199	0.5977	53.0	2.89%	2231.2	2.67%
DMRT1(DM)/Testis-DMRT1-ChIP-Seq(GSE64892)/Homer	TWGHWACAWTGTWDC	1	-1165	0.6159	59.0	3.22%	2505.7	3.00%
Olig2(bHLH)/Neuron-Olig2-ChIP-Seq(GSE30882)/Homer	RCCATMTGTT	1	-1153	0.6207	415.0	22.65%	18494.5	22.16%
THRa(NR)/C17.2-THRa-ChIP-Seq(GSE38347)/Homer	GGTCANYTGAGGWCA	1	-1144	0.6241	151.0	8.24%	6610.7	7.92%
Pknox1(Homeobox)/ES-Prep1-ChIP-Seq(GSE63282)/Homer	SCTGTCAVTCAV	1	-1132	0.6288	43.0	2.35%	1809.0	2.17%
Sox17(HMG)/Endoderm-Sox17-ChIP-Seq(GSE61475)/Homer	CCATTGTTYB	1	-1111	0.6394	154.0	8.41%	6760.5	8.10%
Srebp1a(bHLH)/HepG2-Srebp1a-ChIP-Seq(GSE31477)/Homer	RTCACSCCAY	1	-1105	0.6406	77.0	4.20%	3322.8	3.98%
PAX3:FKHR-fusion(Paired,Homeobox)/Rh4-PAX3:FKHR-ChIP-Seq(GSE19063)/Homer	ACCRTGACTAATTNN	1	-1093	0.6458	42.0	2.29%	1775.6	2.13%
HLF(bZIP)/HSC-HLF.Flag-ChIP-Seq(GSE69817)/Homer	RTTATGYAAB	1	-1070	0.6579	193.0	10.53%	8533.0	10.22%
TATA-Box(TBP)/Promoter/Homer	GSCTWTAAAAGG	1	-1050	0.6689	315.0	17.19%	14048.8	16.83%
LHX9(Homeobox)/Hct116-LHX9.V5-ChIP-Seq(GSE116822)/Homer	NGCTAATTAG	1	-1048	0.6689	323.0	17.63%	14411.8	17.27%
HNF6(Homeobox)/Liver-Hnf6-ChIP-Seq(ERP000394)/Homer	NTATYGATCH	1	-1043	0.6689	139.0	7.59%	6120.9	7.33%
ETV1(ETS)/GIST48-ETV1-ChIP-Seq(GSE22441)/Homer	AACCGGAAGT	1	-1036	0.6702	361.0	19.71%	16138.4	19.34%
Hoxd10(Homeobox)/ChickenMSG-Hoxd10.Flag-ChIP-Seq(GSE86088)/Homer	GGCMATGAAA	1	-1026	0.6740	262.0	14.30%	11670.5	13.98%
FoxD3(forkhead)/ZebrafishEmbryo-Foxd3.biotin-ChIP-seq(GSE106676)/Homer	TGTTTAYTTAGC	1	-1011	0.6814	212.0	11.57%	9423.9	11.29%
Pax7(Paired,Homeobox),long/Myoblast-Pax7-ChIP-Seq(GSE25064)/Homer	TAATCHGATTAC	1	-979.1	0.7008	8.0	0.44%	310.7	0.37%
Hoxc9(Homeobox)/Ainv15-Hoxc9-ChIP-Seq(GSE21812)/Homer	GGCCATAAATCA	1	-940.3	0.7257	120.0	6.55%	5316.3	6.37%
STAT4(Stat)/CD4-Stat4-ChIP-Seq(GSE22104)/Homer	NYTTCCWGGAAR	1	-934.5	0.7271	224.0	12.23%	10013.5	12.00%
Sox2(HMG)/mES-Sox2-ChIP-Seq(GSE11431)/Homer	BCCATTGTTC	1	-924.8	0.7312	188.0	10.26%	8392.2	10.05%
PAX5(Paired,Homeobox)/GM12878-PAX5-ChIP-Seq(GSE32465)/Homer	GCAGCCAAGCRTGACH	1	-881	0.7611	107.0	5.84%	4759.7	5.70%
BMAL1(bHLH)/Liver-Bmal1-ChIP-Seq(GSE39860)/Homer	GNCACGTG	1	-880.5	0.7611	409.0	22.33%	18438.3	22.09%
Pax7(Paired,Homeobox),longest/Myoblast-Pax7-ChIP-Seq(GSE25064)/Homer	NTAATTDGCYAATTANNWWD	1	-871.8	0.7621	10.0	0.55%	411.7	0.49%
FOXA1(Forkhead)/LNCAP-FOXA1-ChIP-Seq(GSE27824)/Homer	WAAGTAAACA	1	-871.2	0.7621	303.0	16.54%	13636.7	16.34%
MYRF(MYRF)/CFPAC1-MYRF-ChIP-Seq(GSE145627)/Homer	AGTGCCTGGCAC	1	-863.3	0.7627	132.0	7.21%	5897.1	7.07%
ERRg(NR)/Kidney-ESRRG-ChIP-Seq(GSE104905)/Homer	GTGACCTTGRVN	1	-858.9	0.7632	198.0	10.81%	8886.3	10.65%
Zic(Zf)/Cerebellum-ZIC1.2-ChIP-Seq(GSE60731)/Homer	CCTGCTGAGH	1	-851.8	0.7657	209.0	11.41%	9389.9	11.25%
Lhx3(Homeobox)/Neuron-Lhx3-ChIP-Seq(GSE31456)/Homer	ADBTAATTAR	1	-848.7	0.7657	385.0	21.02%	17376.9	20.82%
RORa(NR)/Liver-Rora-ChIP-Seq(GSE101115)/Homer	AAWCTAGGTCARDNN	1	-843.7	0.7661	27.0	1.47%	1173.3	1.41%
GATA(Zf),IR3/iTreg-Gata3-ChIP-Seq(GSE20898)/Homer	NNNNNBAGATAWYATCTVHN	1	-843	0.7661	34.0	1.86%	1487.3	1.78%
NFATC2(RHD)/Islets-NFATC2-ChIP-Seq(GSE158496)/Homer	WTTTTCCATTGS	1	-841.5	0.7661	492.0	26.86%	22244.1	26.65%
Hnf1(Homeobox)/Liver-Foxa2-Chip-Seq(GSE25694)/Homer	GGTTAAWCATTAA	1	-838.8	0.7661	36.0	1.97%	1578.6	1.89%
Lhx2(Homeobox)/HFSC-Lhx2-ChIP-Seq(GSE48068)/Homer	TAATTAGN	1	-834	0.7661	246.0	13.43%	11079.5	13.27%
Egr1(Zf)/K562-Egr1-ChIP-Seq(GSE32465)/Homer	TGCGTGGGYG	1	-830.9	0.7661	234.0	12.77%	10537.7	12.63%
Smad4(MAD)/ESC-SMAD4-ChIP-Seq(GSE29422)/Homer	VBSYGTCTGG	1	-827.6	0.7661	425.0	23.20%	19212.9	23.02%
HOXA1(Homeobox)/mES-Hoxa1-ChIP-Seq(SRP084292)/Homer	TGATKGATGR	1	-826.4	0.7661	52.0	2.84%	2302.5	2.76%
NFAT(RHD)/Jurkat-NFATC1-ChIP-Seq(Jolma_et_al.)/Homer	ATTTTCCATT	1	-815.3	0.7661	225.0	12.28%	10140.1	12.15%
OCT:OCT-short(POU,Homeobox)/NPC-OCT6-ChIP-Seq(GSE43916)/Homer	ATGCATWATGCATRW	1	-795.8	0.7773	156.0	8.52%	7023.1	8.41%
DLX2(Homeobox)/BasalGanglia-Dlx2-ChIP-seq(GSE124936)/Homer	NNNTAATTAS	1	-794.2	0.7773	355.0	19.38%	16061.5	19.24%
DUX(Homeobox)/C2C12-Dux-ChIP-Seq(GSE87279)/Homer	BCWGATTCAATCAAN	1	-786.2	0.7791	1.0	0.05%	27.0	0.03%
PGR(NR)/EndoStromal-PGR-ChIP-Seq(GSE69539)/Homer	AAGAACATWHTGTTC	1	-783.5	0.7791	44.0	2.40%	1956.7	2.34%
ZEB2(Zf)/SNU398-ZEB2-ChIP-Seq(GSE103048)/Homer	GNMCAGGTGTGC	1	-780.9	0.7791	316.0	17.25%	14301.0	17.13%
PAX5(Paired,Homeobox),condensed/GM12878-PAX5-ChIP-Seq(GSE32465)/Homer	GTCACGCTCSCTGM	1	-779.3	0.7791	29.0	1.58%	1280.1	1.53%
Oct11(POU,Homeobox)/NCIH1048-POU2F3-ChIP-seq(GSE115123)/Homer	GATTTGCATA	1	-779	0.7791	70.0	3.82%	3134.4	3.76%
ZSCAN22(Zf)/HEK293-ZSCAN22.GFP-ChIP-Seq(GSE58341)/Homer	SMCAGTCWGAKGGAGGAGGC	1	-776.5	0.7791	20.0	1.09%	875.5	1.05%
Six4(Homeobox)/MCF7-SIX4-ChIP-Seq(Encode)/Homer	TGWAAYCTGABACCB	1	-772.5	0.7791	12.0	0.66%	516.3	0.62%
ZBTB9(Zf)/HEK293T-ZBTB9-ChIP-Seq(GSE251687)/Homer	RGCCACGDRR	1	-762.1	0.7791	501.0	27.35%	22732.9	27.24%
GATA(Zf),IR4/iTreg-Gata3-ChIP-Seq(GSE20898)/Homer	NAGATWNBNATCTNN	1	-756.8	0.7797	15.0	0.82%	654.0	0.78%
Pax7(Paired,Homeobox)/Myoblast-Pax7-ChIP-Seq(GSE25064)/Homer	TAATCAATTA	1	-751.2	0.7814	25.0	1.36%	1107.3	1.33%
ZFP3(Zf)/HEK293-ZFP3.GFP-ChIP-Seq(GSE58341)/Homer	GGGTTTTGAAGGATGARTAGGAGTT	1	-736.6	0.7901	1.0	0.05%	2025-04-29	0.04%
MITF(bHLH)/MastCells-MITF-ChIP-Seq(GSE48085)/Homer	RTCATGTGAC	1	-721.5	0.7993	218.0	11.90%	9892.0	11.85%
Phox2b(Homeobox)/CLBGA-PHOX2B-ChIP-Seq(GSE90683)/Homer	TTAATTNAATTA	1	-720.2	0.7993	61.0	3.33%	2751.5	3.30%
Hoxd9(Homeobox)/EB-Hoxd9.HA-ChIP-Seq(GSE142377)/Homer	RTGATTTATGGY	1	-712.6	0.8008	93.0	5.08%	4210.5	5.04%
p53(p53)/mES-cMyc-ChIP-Seq(GSE11431)/Homer	ACATGCCCGGGCAT	1	-687.4	0.8185	7.0	0.38%	304.7	0.37%
CEBP:AP1(bZIP)/ThioMac-CEBPb-ChIP-Seq(GSE21512)/Homer	DRTGTTGCAA	1	-687.1	0.8185	166.0	9.06%	7550.2	9.05%
BMYB(HTH)/Hela-BMYB-ChIP-Seq(GSE27030)/Homer	NHAACBGYYV	1	-683.1	0.8185	359.0	19.60%	16347.5	19.59%
Oct6(POU,Homeobox)/NPC-Pou3f1-ChIP-Seq(GSE35496)/Homer	WATGCAAATGAG	1	-682.6	0.8185	91.0	4.97%	4135.8	4.96%
Klf4(Zf)/mES-Klf4-ChIP-Seq(GSE11431)/Homer	GCCACACCCA	1	-669.3	0.8221	143.0	7.81%	6515.0	7.81%
PSE(SNAPc)/K562-mStart-Seq/Homer	WAVTCACCMTAASYDAAAAG	1	-655.9	0.8304	127.0	6.93%	5793.9	6.94%
ERb(NR),IR3/Ovary-ERb-ChIP-Seq(GSE203391)/Homer	RGGTCAGGGTGACCT	1	-654.8	0.8304	83.0	4.53%	3785.3	4.54%
HOXA2(Homeobox)/mES-Hoxa2-ChIP-Seq(Donaldson_et_al.)/Homer	GYCATCMATCAT	1	-652.5	0.8304	19.0	1.04%	860.6	1.03%
FOXA1:AR(Forkhead,NR)/LNCAP-AR-ChIP-Seq(GSE27824)/Homer	AGTAAACAAAAAAGAACAND	1	-643.9	0.8319	21.0	1.15%	954.8	1.14%
NF1:FOXA1(CTF,Forkhead)/LNCAP-FOXA1-ChIP-Seq(GSE27824)/Homer	WNTGTTTRYTTTGGCA	1	-642.9	0.8319	9.0	0.49%	403.3	0.48%
BORIS(Zf)/K562-CTCFL-ChIP-Seq(GSE32465)/Homer	CNNBRGCGCCCCCTGSTGGC	1	-637.9	0.8319	65.0	3.55%	2971.7	3.56%
PRDM1(Zf)/Hela-PRDM1-ChIP-Seq(GSE31477)/Homer	ACTTTCACTTTC	1	-588.2	0.8708	127.0	6.93%	5839.3	7.00%
Sox6(HMG)/Myotubes-Sox6-ChIP-Seq(GSE32627)/Homer	CCATTGTTNY	1	-568.2	0.8855	354.0	19.32%	16240.8	19.46%
JunD(bZIP)/K562-JunD-ChIP-Seq/Homer	ATGACGTCATCN	1	-567.5	0.8855	16.0	0.87%	744.0	0.89%
IRF8(IRF)/BMDM-IRF8-ChIP-Seq(GSE77884)/Homer	GRAASTGAAAST	1	-565	0.8855	75.0	4.09%	3468.5	4.16%
RORgt(NR)/EL4-RORgt.Flag-ChIP-Seq(GSE56019)/Homer	AAYTAGGTCA	1	-561.3	0.8855	23.0	1.26%	1071.2	1.28%
RORgt(NR)/EL4-RORgt.Flag-ChIP-Seq(GSE56019)/Homer	AAYTAGGTCA	1	-561.3	0.8855	23.0	1.26%	1071.2	1.28%
Eomes(T-box)/H9-Eomes-ChIP-Seq(GSE26097)/Homer	ATTAACACCT	1	-561.1	0.8855	489.0	26.69%	22414.5	26.85%
FXR(NR),IR1/Liver-FXR-ChIP-Seq(Chong_et_al.)/Homer	AGGTCANTGACCTB	1	-561	0.8855	87.0	4.75%	4022.7	4.82%
Brachyury(T-box)/Mesoendoderm-Brachyury-ChIP-exo(GSE54963)/Homer	ANTTMRCASBNNNGTGYKAAN	1	-557.3	0.8855	51.0	2.78%	2367.4	2.84%
NFY(CCAAT)/Promoter/Homer	RGCCAATSRG	1	-553	0.8855	168.0	9.17%	7745.7	9.28%
Tbx21(T-box)/GM12878-TBX21-ChIP-Seq(Encode)/Homer	AGGTGTGAAA	1	-531.4	0.8921	258.0	14.08%	11889.0	14.24%
Srebp2(bHLH)/HepG2-Srebp2-ChIP-Seq(GSE31477)/Homer	CGGTCACSCCAC	1	-522.3	0.8973	58.0	3.17%	2709.0	3.25%
T1ISRE(IRF)/ThioMac-Ifnb-Expression/Homer	ACTTTCGTTTCT	1	-497.6	0.9168	2.0	0.11%	93.3	0.11%
Foxh1(Forkhead)/hESC-FOXH1-ChIP-Seq(GSE29422)/Homer	NNTGTGGATTSS	1	-473.2	0.9365	146.0	7.97%	6803.4	8.15%
STAT5(Stat)/mCD4+-Stat5-ChIP-Seq(GSE12346)/Homer	RTTTCTNAGAAA	1	-459	0.9469	85.0	4.64%	3997.5	4.79%
NPAS2(bHLH)/Liver-NPAS2-ChIP-Seq(GSE39860)/Homer	KCCACGTGAC	1	-458	0.9469	287.0	15.67%	13301.4	15.94%
USF1(bHLH)/GM12878-Usf1-ChIP-Seq(GSE32465)/Homer	SGTCACGTGR	1	-451.2	0.9482	123.0	6.71%	5761.5	6.90%
THRb(NR)/HepG2-THRb.Flag-ChIP-Seq(Encode)/Homer	GGTCACCTGAGGTCA	1	-441	0.9550	186.0	10.15%	8677.7	10.40%
Ascl2(bHLH)/ESC-Ascl2-ChIP-Seq(GSE97712)/Homer	SSRGCAGCTGCH	1	-436.6	0.9562	343.0	18.72%	15898.2	19.05%
POU4F3(POU,Homeobox)/MEF-Pou4f3-ChIP-Seq(GSE150279)/Homer	TRAATAATTTAT	1	-427.3	0.9621	46.0	2.51%	2202.0	2.64%
ETV4(ETS)/HepG2-ETV4-ChIP-Seq(ENCODE)/Homer	ACCGGAAGTG	1	-423.6	0.9626	318.0	17.36%	14768.3	17.69%
Max(bHLH)/K562-Max-ChIP-Seq(GSE31477)/Homer	RCCACGTGGYYN	1	-422.2	0.9626	166.0	9.06%	7774.2	9.31%
DUX4(Homeobox)/Myoblasts-DUX4.V5-ChIP-Seq(GSE75791)/Homer	NWTAAYCYAATCAWN	1	-420.9	0.9626	9.0	0.49%	451.2	0.54%
Mixl1(Homeobox)/EpiBlast-Mixl1-ChIP-seq(GSE161164)/Homer	CTAATTARATTA	1	-418.1	0.9626	141.0	7.70%	6624.0	7.94%
ZNF41(Zf)/HEK293-ZNF41.GFP-ChIP-Seq(GSE58341)/Homer	CCTCATGGTGYCYTWYTCCCTTGTG	1	-412.9	0.9626	5.0	0.27%	256.6	0.31%
Maz(Zf)/HepG2-Maz-ChIP-Seq(GSE31477)/Homer	GGGGGGGG	1	-411.5	0.9626	431.0	23.53%	19969.4	23.93%
ZNF91(Zf)/HEK-ZNF91.HA-ChIP-Seq(GSE162571)/Homer	RGCMGCCTYC	1	-403	0.9646	276.0	15.07%	12865.1	15.41%
Tgif2(Homeobox)/mES-Tgif2-ChIP-Seq(GSE55404)/Homer	TGTCANYT	1	-402.6	0.9646	655.0	35.75%	30233.7	36.22%
Brn1(POU,Homeobox)/NPC-Brn1-ChIP-Seq(GSE35496)/Homer	TATGCWAATBAV	1	-400.1	0.9646	65.0	3.55%	3109.0	3.72%
Nkx6.1(Homeobox)/Islet-Nkx6.1-ChIP-Seq(GSE40975)/Homer	GKTAATGR	1	-386.6	0.9717	557.0	30.40%	25780.1	30.89%
Esrrb(NR)/mES-Esrrb-ChIP-Seq(GSE11431)/Homer	KTGACCTTGA	1	-382.9	0.9723	150.0	8.19%	7075.5	8.48%
VDR(NR),DR3/GM10855-VDR+vitD-ChIP-Seq(GSE22484)/Homer	ARAGGTCANWGAGTTCANNN	1	-370.6	0.9814	48.0	2.62%	2330.1	2.79%
Sox4(HMG)/proB-Sox4-ChIP-Seq(GSE50066)/Homer	YCTTTGTTCC	1	-358.8	0.9901	178.0	9.72%	8399.6	10.06%
E2A(bHLH)/proBcell-E2A-ChIP-Seq(GSE21978)/Homer	DNRCAGCTGY	1	-342.3	10000	443.0	24.18%	20633.3	24.72%
Gfi1b(Zf)/HPC7-Gfi1b-ChIP-Seq(GSE22178)/Homer	MAATCACTGC	1	-341	10000	215.0	11.74%	10134.1	12.14%
Smad2(MAD)/ES-SMAD2-ChIP-Seq(GSE29422)/Homer	CTGTCTGG	1	-319.4	10000	413.0	22.54%	19296.6	23.12%
En1(Homeobox)/SUM149-EN1-ChIP-Seq(GSE120957)/Homer	NDCTAATTAS	1	-308	10000	410.0	22.38%	19179.9	22.98%
Hoxc10(Homeobox)/EB-Hoxc10.iFlag-ChIP-Seq(GSE142377)/Homer	CMATAAATCA	1	-303	10000	296.0	16.16%	13935.3	16.70%
PAX6(Paired,Homeobox)/Forebrain-Pax6-ChIP-Seq(GSE66961)/Homer	NGTGTTCAVTSAAGCGKAAA	1	-278.5	10000	15.0	0.82%	797.5	0.96%
NPAS(bHLH)/Liver-NPAS-ChIP-Seq(GSE39860)/Homer	NVCACGTG	1	-274.9	10000	376.0	20.52%	17677.8	21.18%
Oct4:Sox17(POU,Homeobox,HMG)/F9-Sox17-ChIP-Seq(GSE44553)/Homer	CCATTGTATGCAAAT	1	-273.6	10000	26.0	1.42%	1340.7	1.61%
Smad3(MAD)/NPC-Smad3-ChIP-Seq(GSE36673)/Homer	TWGTCTGV	1	-271.3	10000	600.0	32.75%	27978.6	33.52%
ZEB1(Zf)/PDAC-ZEB1-ChIP-Seq(GSE64557)/Homer	VCAGGTRDRY	1	-267.1	10000	504.0	27.51%	23583.8	28.26%
CRE(bZIP)/Promoter/Homer	CSGTGACGTCAC	1	-255.1	10000	58.0	3.17%	2894.0	3.47%
ZBTB33(Zf)/GM12878-ZBTB33-ChIP-Seq(GSE32465)/Homer	GGVTCTCGCGAGAAC	1	-248.5	10000	16.0	0.87%	862.2	1.03%
Cux2(Homeobox)/Liver-Cux2-ChIP-Seq(GSE35985)/Homer	HNRAATCAAT	1	-243	10000	103.0	5.62%	5041.4	6.04%
Oct2(POU,Homeobox)/Bcell-Oct2-ChIP-Seq(GSE21512)/Homer	ATATGCAAAT	1	-238.8	10000	66.0	3.60%	3293.0	3.95%
STAT6(Stat)/Macrophage-Stat6-ChIP-Seq(GSE38377)/Homer	TTCCKNAGAA	1	-238.3	10000	118.0	6.44%	5754.2	6.89%
Sox10(HMG)/SciaticNerve-Sox3-ChIP-Seq(GSE35132)/Homer	CCWTTGTYYB	1	-234.2	10000	341.0	18.61%	16145.2	19.34%
CUX1(Homeobox)/K562-CUX1-ChIP-Seq(GSE92882)/Homer	TATCGATNAN	1	-233.1	10000	160.0	8.73%	7733.7	9.27%
Phox2a(Homeobox)/Neuron-Phox2a-ChIP-Seq(GSE31456)/Homer	YTAATYNRATTA	1	-224.5	10000	99.0	5.40%	4876.8	5.84%
Klf9(Zf)/GBM-Klf9-ChIP-Seq(GSE62211)/Homer	GCCACRCCCACY	1	-224.3	10000	137.0	7.48%	6668.8	7.99%
KLF3(Zf)/MEF-Klf3-ChIP-Seq(GSE44748)/Homer	NRGCCCCRCCCHBNN	1	-218.1	10000	193.0	10.53%	9302.2	11.14%
Zic2(Zf)/ESC-Zic2-ChIP-Seq(SRP197560)/Homer	CHCAGCRGGRGG	1	-212.2	10000	139.0	7.59%	6781.3	8.12%
ZNF165(Zf)/WHIM12-ZNF165-ChIP-Seq(GSE65937)/Homer	AAGGKGRCGCAGGCA	1	-210.9	10000	37.0	2.02%	1923.1	2.30%
Hoxa9(Homeobox)/ChickenMSG-Hoxa9.Flag-ChIP-Seq(GSE86088)/Homer	RGCAATNAAA	1	-206	10000	582.0	31.77%	27318.2	32.73%
CLOCK(bHLH)/Liver-Clock-ChIP-Seq(GSE39860)/Homer	GHCACGTG	1	-185.3	10000	146.0	7.97%	7157.2	8.57%
Cdx2(Homeobox)/mES-Cdx2-ChIP-Seq(GSE14586)/Homer	GYMATAAAAH	1	-182.3	10000	180.0	9.83%	8762.5	10.50%
OCT:OCT(POU,Homeobox,IR1)/NPC-Brn2-ChIP-Seq(GSE35496)/Homer	ATGAATWATTCATGA	1	-170.8	10000	2.0	0.11%	151.9	0.18%
NFIL3(bZIP)/HepG2-NFIL3-ChIP-Seq(Encode)/Homer	VTTACGTAAYNNNNN	1	-167.8	10000	160.0	8.73%	7851.2	9.41%
ZNF16(Zf)/HEK293-ZNF16.GFP-ChIP-Seq(GSE58341)/Homer	MACCTTCYATGGCTCCCTAKTGCCY	1	-160	10000	1.0	0.05%	87.5	0.10%
HOXB13(Homeobox)/ProstateTumor-HOXB13-ChIP-Seq(GSE56288)/Homer	TTTTATKRGG	1	-157.4	10000	253.0	13.81%	12238.4	14.66%
E2F(E2F)/Hela-CellCycle-Expression/Homer	TTSGCGCGAAAA	1	-154.8	10000	17.0	0.93%	975.8	1.17%
Pit1(Homeobox)/GCrat-Pit1-ChIP-Seq(GSE58009)/Homer	ATGMATATDC	1	-139.3	10000	225.0	12.28%	10976.6	13.15%
HIC1(Zf)/Treg-ZBTB29-ChIP-Seq(GSE99889)/Homer	TGCCAGCB	1	-128.2	10000	544.0	29.69%	25829.4	30.95%
E-box(bHLH)/Promoter/Homer	SSGGTCACGTGA	1	-128.1	10000	18.0	0.98%	1051.4	1.26%
Sox3(HMG)/NPC-Sox3-ChIP-Seq(GSE33059)/Homer	CCWTTGTY	1	-124.9	10000	355.0	19.38%	17093.4	20.48%
CEBP(bZIP)/ThioMac-CEBPb-ChIP-Seq(GSE21512)/Homer	ATTGCGCAAC	1	-118.2	10000	187.0	10.21%	9247.3	11.08%
AR-halfsite(NR)/LNCaP-AR-ChIP-Seq(GSE27824)/Homer	CCAGGAACAG	1	-112.4	10000	753.0	41.10%	35497.1	42.53%
OCT:OCT(POU,Homeobox)/NPC-OCT6-ChIP-Seq(GSE43916)/Homer	YATGCATATRCATRT	1	-112.1	10000	33.0	1.80%	1836.6	2.20%
ZNF415(Zf)/HEK293-ZNF415.GFP-ChIP-Seq(GSE58341)/Homer	GRTGMTRGAGCC	1	-106.5	10000	135.0	7.37%	6811.5	8.16%
Zscan4c(Zf)/ESC-Zscan4c-ChIP-seq(GSE140619)/Homer	ATRTGTGCAC	1	-101.7	10000	76.0	4.15%	3980.9	4.77%
Hoxd13(Homeobox)/ChickenMSG-Hoxd13.Flag-ChIP-Seq(GSE86088)/Homer	NCYAATAAAA	1	-93.07	10000	381.0	20.80%	18433.1	22.08%
Arnt:Ahr(bHLH)/MCF7-Arnt-ChIP-Seq(Lo_et_al.)/Homer	TBGCACGCAA	1	-91.39	10000	192.0	10.48%	9571.8	11.47%
LRF(Zf)/Erythroblasts-ZBTB7A-ChIP-Seq(GSE74977)/Homer	AAGACCCYYN	1	-91.36	10000	467.0	25.49%	22436.2	26.88%
GFY(?)/Promoter/Homer	ACTACAATTCCC	1	-90.72	10000	13.0	0.71%	827.2	0.99%
Elk4(ETS)/Hela-Elk4-ChIP-Seq(GSE31477)/Homer	NRYTTCCGGY	1	-87.15	10000	180.0	9.83%	9017.7	10.80%
CTCF-SatelliteElement(Zf?)/CD4+-CTCF-ChIP-Seq(Barski_et_al.)/Homer	TGCAGTTCCMVNWRTGGCCA	1	-85.78	10000	1.0	0.05%	114.4	0.14%
Sox21(HMG)/ESC-SOX21-ChIP-Seq(GSE110505)/Homer	BCCWTTGTBYKV	1	-81.8	10000	374.0	20.41%	18162.3	21.76%
BANP(?)/ESC-Banp-ChIP-Seq(GSE155603)/Homer	TCTCGCGAGANY	1	-77.7	10000	32.0	1.75%	1843.6	2.21%
Elk1(ETS)/Hela-Elk1-ChIP-Seq(GSE31477)/Homer	HACTTCCGGY	1	-77.66	10000	177.0	9.66%	8911.0	10.68%
ZNF136(Zf)/HEK293-ZNF136.GFP-ChIP-Seq(GSE58341)/Homer	YTKGATAHAGTATTCTWGGTNGGCA	1	-75.92	10000	36.0	1.97%	2051.4	2.46%
Brn2(POU,Homeobox)/NPC-Brn2-ChIP-Seq(GSE35496)/Homer	ATGAATATTC	1	-75.86	10000	16.0	0.87%	1009.7	1.21%
ETS(ETS)/Promoter/Homer	AACCGGAAGT	1	-75.45	10000	86.0	4.69%	4537.9	5.44%
Prop1(Homeobox)/GHFT1-PROP1.biotin-ChIP-Seq(GSE77302)/Homer	NTAATBNAATTA	1	-71.28	10000	157.0	8.57%	7982.7	9.56%
PU.1-IRF(ETS:IRF)/Bcell-PU.1-ChIP-Seq(GSE21512)/Homer	MGGAAGTGAAAC	1	-70.79	10000	317.0	17.30%	15555.2	18.64%
c-Myc(bHLH)/mES-cMyc-ChIP-Seq(GSE11431)/Homer	VVCCACGTGG	1	-68.78	10000	117.0	6.39%	6067.6	7.27%
Tgif1(Homeobox)/mES-Tgif1-ChIP-Seq(GSE55404)/Homer	YTGWCADY	1	-63.3	10000	587.0	32.04%	28155.9	33.73%
Hoxc13(Homeobox)/EB-Hoxc13.HA-ChIP-Seq(GSE142377)/Homer	TTTTATKRGN	1	-55.94	10000	332.0	18.12%	16349.4	19.59%
ZNF711(Zf)/SHSY5Y-ZNF711-ChIP-Seq(GSE20673)/Homer	AGGCCTAG	1	-49.61	10000	551.0	30.08%	26600.4	31.87%
n-Myc(bHLH)/mES-nMyc-ChIP-Seq(GSE11431)/Homer	VRCCACGTGG	1	-44.4	10000	177.0	9.66%	9079.8	10.88%
E2A(bHLH),near_PU.1/Bcell-PU.1-ChIP-Seq(GSE21512)/Homer	NVCACCTGBN	1	-44.33	10000	418.0	22.82%	20465.6	24.52%
Hoxc6(Homeobox)/EB-Hoxc6.iFlag-ChIP-Seq(GSE142377)/Homer	CMATYAATCW	1	-38.95	10000	583.0	31.82%	28184.2	33.77%
HEB(bHLH)/mES-Heb-ChIP-Seq(GSE53233)/Homer	VCAGCTGBNN	1	-38.83	10000	531.0	28.98%	25777.7	30.88%
ZNF317(Zf)/HEK293-ZNF317.GFP-ChIP-Seq(GSE58341)/Homer	GTCWGCTGTYYCTCT	1	-38.35	10000	17.0	0.93%	1140.9	1.37%
ELF1(ETS)/Jurkat-ELF1-ChIP-Seq(SRA014231)/Homer	AVCCGGAAGT	1	-36.88	10000	155.0	8.46%	8070.8	9.67%
Zac1(Zf)/Neuro2A-Plagl1-ChIP-Seq(GSE75942)/Homer	HAWGRGGCCM	1	-34.61	10000	691.0	37.72%	33215.6	39.80%
CDX4(Homeobox)/ZebrafishEmbryos-Cdx4.Myc-ChIP-Seq(GSE48254)/Homer	NGYCATAAAWCH	1	-31.18	10000	206.0	11.24%	10573.7	12.67%
ZNF7(Zf)/HepG2-ZNF7.Flag-ChIP-Seq(Encode)/Homer	CTGCCWVCTTTTRTA	1	-28.79	10000	91.0	4.97%	4994.8	5.98%
E2F6(E2F)/Hela-E2F6-ChIP-Seq(GSE31477)/Homer	GGCGGGAARN	1	-26.83	10000	194.0	10.59%	10039.8	12.03%
Hoxa11(Homeobox)/ChickenMSG-Hoxa11.Flag-ChIP-Seq(GSE86088)/Homer	TTTTATGGCM	1	-25.84	10000	516.0	28.17%	25243.7	30.24%
Ptf1a(bHLH)/Panc1-Ptf1a-ChIP-Seq(GSE47459)/Homer	ACAGCTGTTN	1	-24.7	10000	660.0	36.03%	31928.2	38.25%
E2F7(E2F)/Hela-E2F7-ChIP-Seq(GSE32673)/Homer	VDTTTCCCGCCA	1	-24.4	10000	44.0	2.40%	2640.2	3.16%
Snail1(Zf)/LS174T-SNAIL1.HA-ChIP-Seq(GSE127183)/Homer	TRCACCTGCY	1	-21.7	10000	286.0	15.61%	14502.7	17.38%
Zfp57(Zf)/H1-ZFP57.HA-ChIP-Seq(GSE115387)/Homer	NANTGCSGCA	1	-18.23	10000	124.0	6.77%	6727.1	8.06%
GFY-Staf(?,Zf)/Promoter/Homer	RACTACAATTCCCAGAAKGC	1	-17.46	10000	11.0	0.60%	872.1	1.04%
bHLHE40(bHLH)/HepG2-BHLHE40-ChIP-Seq(GSE31477)/Homer	KCACGTGMCN	1	-17.22	10000	82.0	4.48%	4644.9	5.56%
ZNF669(Zf)/HEK293-ZNF669.GFP-ChIP-Seq(GSE58341)/Homer	GARTGGTCATCGCCC	1	-15.49	10000	13.0	0.71%	1002.8	1.20%
Ronin(THAP)/ES-Thap11-ChIP-Seq(GSE51522)/Homer	RACTACAACTCCCAGVAKGC	1	-15.15	10000	5.0	0.27%	503.6	0.60%
c-Jun-CRE(bZIP)/K562-cJun-ChIP-Seq(GSE31477)/Homer	ATGACGTCATCY	1	-14.37	10000	73.0	3.98%	4220.5	5.06%
Nanog(Homeobox)/mES-Nanog-ChIP-Seq(GSE11724)/Homer	RGCCATTAAC	1	-11.4	10000	835.0	45.58%	40262.8	48.24%
Barx1(Homeobox)/Stomach-Barx1.3xFlag-ChIP-Seq(GSE69483)/Homer	AAACMATTAN	1	-6.423	10000	96.0	5.24%	5534.9	6.63%
HIF-1a(bHLH)/MCF7-HIF1a-ChIP-Seq(GSE28352)/Homer	TACGTGCV	1	-5.699	10000	78.0	4.26%	4633.0	5.55%
CREB5(bZIP)/LNCaP-CREB5.V5-ChIP-Seq(GSE137775)/Homer	VVATGACGTCAT	1	-5.515	10000	83.0	4.53%	4896.8	5.87%
Atf7(bZIP)/3T3L1-Atf7-ChIP-Seq(GSE56872)/Homer	NGRTGACGTCAY	1	-5.06	10000	127.0	6.93%	7143.6	8.56%
E2F3(E2F)/MEF-E2F3-ChIP-Seq(GSE71376)/Homer	BTKGGCGGGAAA	1	-4.865	10000	227.0	12.39%	12079.4	14.47%
RORg(NR)/Liver-Rorc-ChIP-Seq(GSE101115)/Homer	WAABTAGGTCAV	1	-4.109	10000	16.0	0.87%	1302.4	1.56%
ZBTB38(Zf)/Hela-ZBTB38-ChIP-seq(GSE108618)/Homer	NNWTATCGATAW	1	-3.961	10000	314.0	17.14%	16329.3	19.56%
Egr2(Zf)/Thymocytes-Egr2-ChIP-Seq(GSE34254)/Homer	NGCGTGGGCGGR	1	-3.656	10000	52.0	2.84%	3334.8	4.00%
Atf2(bZIP)/3T3L1-Atf2-ChIP-Seq(GSE56872)/Homer	NRRTGACGTCAT	1	-2.978	10000	72.0	3.93%	4423.9	5.30%
TFDP1(E2F)/K562-TFDP1-ChIP-Seq(GSE105217)/Homer	WTTTCCCGCS	1	-2.573	10000	101.0	5.51%	5949.3	7.13%
Hoxd11(Homeobox)/ChickenMSG-Hoxd11.Flag-ChIP-Seq(GSE86088)/Homer	VGCCATAAAA	1	-2.472	10000	515.0	28.11%	25984.1	31.13%
E2F1(E2F)/Hela-E2F1-ChIP-Seq(GSE22478)/Homer	CWGGCGGGAA	1	-2.299	10000	93.0	5.08%	5556.9	6.66%
HIF2a(bHLH)/785_O-HIF2a-ChIP-Seq(GSE34871)/Homer	GCACGTACCC	1	-2.144	10000	111.0	6.06%	6492.4	7.78%
NRF(NRF)/Promoter/Homer	STGCGCATGCGC	1	-1.64	10000	43.0	2.35%	2946.4	3.53%
E2F4(E2F)/K562-E2F4-ChIP-Seq(GSE31477)/Homer	GGCGGGAAAH	1	-1.496	10000	163.0	8.90%	9184.2	11.00%
HINFP(Zf)/K562-HINFP.eGFP-ChIP-Seq(Encode)/Homer	TWVGGTCCGC	1	-0.906	10000	122.0	6.66%	7202.3	8.63%
SCL(bHLH)/HPC7-Scl-ChIP-Seq(GSE13511)/Homer	AVCAGCTG	1	-0.885	10000	838.0	45.74%	41235.7	49.40%
Hoxa13(Homeobox)/ChickenMSG-Hoxa13.Flag-ChIP-Seq(GSE86088)/Homer	CYHATAAAAN	1	-0.671	10000	544.0	29.69%	27712.3	33.20%
Nkx2.5(Homeobox)/HL1-Nkx2.5.biotin-ChIP-Seq(GSE21529)/Homer	RRSCACTYAA	1	-0.448	10000	593.0	32.37%	30114.2	36.08%
c-Myc(bHLH)/LNCAP-cMyc-ChIP-Seq(Unpublished)/Homer	VCCACGTG	1	-0.394	10000	136.0	7.42%	8059.8	9.66%
Atf1(bZIP)/K562-ATF1-ChIP-Seq(GSE31477)/Homer	GATGACGTCA	1	-0.276	10000	171.0	9.33%	9900.9	11.86%
bHLHE41(bHLH)/proB-Bhlhe41-ChIP-Seq(GSE93764)/Homer	KCACGTGMCN	1	-0.12	10000	307.0	16.76%	16805.1	20.13%
ZBED2(Zf)/SUIT2-ZBED2.HA-ChIP-Seq(GSE141606)/Homer	NRGTTTCGGK	1	-0.079	10000	127.0	6.93%	7848.0	9.40%
Nkx2.2(Homeobox)/NPC-Nkx2.2-ChIP-Seq(GSE61673)/Homer	BTBRAGTGSN	1	-0.028	10000	564.0	30.79%	29425.7	35.25%
ZNF519(Zf)/HEK293-ZNF519.GFP-ChIP-Seq(GSE58341)/Homer	GAGSCCGAGC	1	-0.024	10000	63.0	3.44%	4553.3	5.46%
NRF1(NRF)/MCF7-NRF1-ChIP-Seq(Unpublished)/Homer	CTGCGCATGCGC	1	-0.014	10000	29.0	1.58%	2602.6	3.12%
Reverb(NR),DR2/RAW-Reverba.biotin-ChIP-Seq(GSE45914)/Homer	GTRGGTCASTGGGTCA	1	-0.011	10000	40.0	2.18%	3293.8	3.95%
HIF-1b(HLH)/T47D-HIF1b-ChIP-Seq(GSE59937)/Homer	RTACGTGC	1	-0.003	10000	318.0	17.36%	18046.0	21.62%
KLF5(Zf)/LoVo-KLF5-ChIP-Seq(GSE49402)/Homer	DGGGYGKGGC	1	-0.000e+00	10000	449.0	24.51%	24781.9	29.69%
Nkx2.1(Homeobox)/LungAC-Nkx2.1-ChIP-Seq(GSE43252)/Homer	RSCACTYRAG	1	-0.000e+00	10000	709.0	38.70%	37295.3	44.68%
Nkx3.1(Homeobox)/LNCaP-Nkx3.1-ChIP-Seq(GSE28264)/Homer	AAGCACTTAA	1	-0.000e+00	10000	623.0	34.01%	33523.8	40.16%
Tbx5(T-box)/HL1-Tbx5.biotin-ChIP-Seq(GSE21529)/Homer	AGGTGTCA	1	-0.000e+00	10000	783.0	42.74%	41072.6	49.21%
Sp2(Zf)/HEK293-Sp2.eGFP-ChIP-Seq(Encode)/Homer	YGGCCCCGCCCC	1	-0.000e+00	10000	513.0	28.00%	28955.9	34.69%
Erra(NR)/HepG2-Erra-ChIP-Seq(GSE31477)/Homer	CAAAGGTCAG	1	-0.000e+00	10000	540.0	29.48%	30314.7	36.32%
CRX(Homeobox)/Retina-Crx-ChIP-Seq(GSE20012)/Homer	GCTAATCC	1	-0.000e+00	10000	638.0	34.83%	35739.4	42.82%
Mef2c(MADS)/GM12878-Mef2c-ChIP-Seq(GSE32465)/Homer	DCYAAAAATAGM	1	-0.000e+00	10000	206.0	11.24%	16223.6	19.44%
Sp1(Zf)/Promoter/Homer	GGCCCCGCCCCC	1	-0.000e+00	10000	112.0	6.11%	10517.9	12.60%
Usf2(bHLH)/C2C12-Usf2-ChIP-Seq(GSE36030)/Homer	GTCACGTGGT	1	-0.000e+00	10000	109.0	5.95%	10874.3	13.03%
Mef2a(MADS)/HL1-Mef2a.biotin-ChIP-Seq(GSE21529)/Homer	CYAAAAATAG	1	-0.000e+00	10000	179.0	9.77%	15220.8	18.24%
Bapx1(Homeobox)/VertebralCol-Bapx1-ChIP-Seq(GSE36672)/Homer	TTRAGTGSYK	1	-0.000e+00	10000	627.0	34.22%	34706.3	41.58%
COUP-TFII(NR)/Artia-Nr2f2-ChIP-Seq(GSE46497)/Homer	AGRGGTCA	1	-0.000e+00	10000	462.0	25.22%	28645.3	34.32%
KLF1(Zf)/HUDEP2-KLF1-CutnRun(GSE136251)/Homer	VDGGGYGGGGCY	1	-0.000e+00	10000	330.0	18.01%	20639.0	24.73%
NFkB2-p52(RHD)/U266-NFKB2-ChIP-seq(GSE230466)/Homer	VGGGRATTYCCC	1	-0.000e+00	10000	144.0	7.86%	14095.7	16.89%
GSC(Homeobox)/FrogEmbryos-GSC-ChIP-Seq(DRA000576)/Homer	RGGATTAR	1	-0.000e+00	10000	432.0	23.58%	26138.1	31.32%
RARa(NR)/K562-RARa-ChIP-Seq(Encode)/Homer	TTGAMCTTTG	1	-0.000e+00	10000	683.0	37.28%	40190.2	48.15%
KLF14(Zf)/HEK293-KLF14.GFP-ChIP-Seq(GSE58341)/Homer	RGKGGGCGKGGC	1	-0.000e+00	10000	563.0	30.73%	32421.2	38.84%
THRb(NR)/Liver-NR1A2-ChIP-Seq(GSE52613)/Homer	TRAGGTCA	1	-0.000e+00	10000	815.0	44.49%	47369.5	56.75%
Sp5(Zf)/mES-Sp5.Flag-ChIP-Seq(GSE72989)/Homer	RGKGGGCGGAGC	1	-0.000e+00	10000	368.0	20.09%	23041.8	27.61%
Npas4(bHLH)/Neuron-Npas4-ChIP-Seq(GSE127793)/Homer	NHRTCACGACDN	1	-0.000e+00	10000	249.0	13.59%	21163.9	25.36%
Mef2b(MADS)/HEK293-Mef2b.V5-ChIP-Seq(GSE67450)/Homer	GCTATTTTTGGM	1	-0.000e+00	10000	277.0	15.12%	19351.4	23.18%
SOX1(HMG)/NPC-SOX1-ChIP-Seq(GSE138215)/Homer	CCATTGTTCB	1	-0.000e+00	10000	451.0	24.62%	28579.0	34.24%
COUP-TFII(NR)/K562-NR2F1-ChIP-Seq(Encode)/Homer	GKBCARAGGTCA	1	-0.000e+00	10000	411.0	22.43%	25783.8	30.89%
GLIS3(Zf)/Thyroid-Glis3.GFP-ChIP-Seq(GSE103297)/Homer	CTCCCTGGGAGGCCN	1	-0.000e+00	10000	572.0	31.22%	33489.2	40.12%
KLF17(Zf)/2cell-Klf17-CutnTag(GSE211845)/Homer	GCYCCGCCCCYH	1	-0.000e+00	10000	204.0	11.14%	15926.4	19.08%
Klf15(Zf)/Liver-Klf15-ChIP-Seq(GSE166083)/Homer	RGGGGGCGGGGC	1	-0.000e+00	10000	382.0	20.85%	23682.9	28.37%
Zfp541(Zf)/Sperm-Zfp541-ChIP-Seq(GSE163916)/Homer	NRSCWCGYGC	1	-0.000e+00	10000	298.0	16.27%	25925.9	31.06%
Pitx1(Homeobox)/Chicken-Pitx1-ChIP-Seq(GSE38910)/Homer	TAATCCCN	1	-0.000e+00	10000	890.0	48.58%	51321.0	61.49%
EAR2(NR)/K562-NR2F6-ChIP-Seq(Encode)/Homer	NRBCARRGGTCA	1	-0.000e+00	10000	380.0	20.74%	24775.9	29.68%
Hoxd12(Homeobox)/ChickenMSG-Hoxd12.Flag-ChIP-Seq(GSE86088)/Homer	HDGYAATGAAAN	1	-0.000e+00	10000	486.0	26.53%	30290.1	36.29%
Sox15(HMG)/CPA-Sox15-ChIP-Seq(GSE62909)/Homer	RAACAATGGN	1	-0.000e+00	10000	257.0	14.03%	18106.6	21.69%
ZNF410(Zf)/CD34-ZNF410-ChIP-Seq(GSE154960)/Homer	CATCCCATAATAHTC	1	0.000e+00	10000	0.0	0.00%	2025-08-13	0.02%

## Sheet: hypo_E6E7_enhancer
Motif Name	Consensus	P-value	Log P-value	q-value (Benjamini)	# of Target Sequences with Motif(of 930)	% of Target Sequences with Motif	# of Background Sequences with Motif(of 79621)	% of Background Sequences with Motif
Fosl2(bZIP)/3T3L1-Fosl2-ChIP-Seq(GSE56872)/Homer	NATGASTCABNN	1e-20	-47770	0.0000	114.0	12.26%	3551.1	4.46%
Fra2(bZIP)/Striatum-Fra2-ChIP-Seq(GSE43429)/Homer	GGATGACTCATC	1e-18	-43090	0.0000	145.0	15.59%	5512.8	6.93%
Jun-AP1(bZIP)/K562-cJun-ChIP-Seq(GSE31477)/Homer	GATGASTCATCN	1e-17	-41410	0.0000	89.0	9.57%	2583.9	3.25%
JunB(bZIP)/DendriticCells-Junb-ChIP-Seq(GSE36099)/Homer	RATGASTCAT	1e-17	-39290	0.0000	157.0	16.88%	6488.7	8.16%
BATF(bZIP)/Th17-BATF-ChIP-Seq(GSE39756)/Homer	DATGASTCAT	1e-16	-38150	0.0000	176.0	18.92%	7757.7	9.75%
Fos(bZIP)/TSC-Fos-ChIP-Seq(GSE110950)/Homer	NDATGASTCAYN	1e-16	-37510	0.0000	166.0	17.85%	7180.6	9.03%
Fra1(bZIP)/BT549-Fra1-ChIP-Seq(GSE46166)/Homer	NNATGASTCATH	1e-16	-37310	0.0000	156.0	16.77%	6576.9	8.27%
Atf3(bZIP)/GBM-ATF3-ChIP-Seq(GSE33912)/Homer	DATGASTCATHN	1e-16	-37270	0.0000	179.0	19.25%	8022.6	10.08%
AP-1(bZIP)/ThioMac-PU.1-ChIP-Seq(GSE21512)/Homer	VTGACTCATC	1e-15	-36180	0.0000	193.0	20.75%	9025.7	11.34%
Bach2(bZIP)/OCILy7-Bach2-ChIP-Seq(GSE44420)/Homer	TGCTGAGTCA	1e-14	-33100	0.0000	69.0	7.42%	1966.2	2.47%
p53(p53)/Saos-p53-ChIP-Seq(GSE15780)/Homer	RRCATGYCYRGRCATGYYYN	1e-08	-20500	0.0000	39.0	4.19%	1061.1	1.33%
p53(p53)/Saos-p53-ChIP-Seq/Homer	RRCATGYCYRGRCATGYYYN	1e-08	-20500	0.0000	39.0	4.19%	1061.1	1.33%
NF-E2(bZIP)/K562-NFE2-ChIP-Seq(GSE31477)/Homer	GATGACTCAGCA	1e-07	-16190	0.0000	24.0	2.58%	548.8	0.69%
MafK(bZIP)/C2C12-MafK-ChIP-Seq(GSE36030)/Homer	GCTGASTCAGCA	1e-05	-13630	0.0000	65.0	6.99%	2922.6	3.67%
TEAD2(TEA)/Py2T-Tead2-ChIP-Seq(GSE55709)/Homer	CCWGGAATGY	1e-05	-13310	0.0001	130.0	13.98%	7320.5	9.20%
p73(p53)/Trachea-p73-ChIP-Seq(PRJNA310161)/Homer	NRRRCAWGTCCDGRCATGYY	1e-05	-12420	0.0001	19.0	2.04%	457.6	0.58%
Tlx?(NR)/NPC-H3K4me1-ChIP-Seq(GSE16256)/Homer	CTGGCAGSCTGCCA	0.0001	-11350	0.0003	99.0	10.65%	5428.1	6.82%
Nrf2(bZIP)/Lymphoblast-Nrf2-ChIP-Seq(GSE37589)/Homer	HTGCTGAGTCAT	0.0001	-10570	0.0007	18.0	1.94%	478.9	0.60%
CArG(MADS)/PUER-Srf-ChIP-Seq(Sullivan_et_al.)/Homer	CCATATATGGNM	0.0001	-10160	0.0010	73.0	7.85%	3806.5	4.78%
p63(p53)/Keratinocyte-p63-ChIP-Seq(GSE17611)/Homer	NNDRCATGYCYNRRCATGYH	0.0001	-9959	0.0011	85.0	9.14%	4652.0	5.85%
NFAT:AP1(RHD,bZIP)/Jurkat-NFATC1-ChIP-Seq(Jolma_et_al.)/Homer	SARTGGAAAAWRTGAGTCAB	0.0001	-9478	0.0017	49.0	5.27%	2309.8	2.90%
TEAD4(TEA)/Tropoblast-Tead4-ChIP-Seq(GSE37350)/Homer	CCWGGAATGY	0.001	-8403	0.0048	181.0	19.46%	12031.7	15.12%
NF1(CTF)/LNCAP-NF1-ChIP-Seq(Unpublished)/Homer	CYTGGCABNSTGCCAR	0.001	-8154	0.0059	95.0	10.22%	5636.7	7.09%
p53(p53)/mES-cMyc-ChIP-Seq(GSE11431)/Homer	ACATGCCCGGGCAT	0.01	-6828	0.0213	12.0	1.29%	346.1	0.44%
RAR:RXR(NR),DR0/ES-RAR-ChIP-Seq(GSE56893)/Homer	AGGTCAAGGTCA	0.01	-6572	0.0264	34.0	3.66%	1645.8	2.07%
MafA(bZIP)/Islet-MafA-ChIP-Seq(GSE30298)/Homer	TGCTGACTCA	0.01	-6498	0.0273	143.0	15.38%	9574.2	12.03%
NFkB-p65(RHD)/GM12787-p65-ChIP-Seq(GSE19485)/Homer	WGGGGATTTCCC	0.01	-6367	0.0300	115.0	12.37%	7469.7	9.39%
NFE2L2(bZIP)/HepG2-NFE2L2-ChIP-Seq(Encode)/Homer	AWWWTGCTGAGTCAT	0.01	-6363	0.0300	15.0	1.61%	522.4	0.66%
Hand2(bHLH)/Mesoderm-Hand2-ChIP-Seq(GSE61475)/Homer	TGACANARRCCAGRC	0.01	-5891	0.0450	92.0	9.89%	5847.6	7.35%
TEAD(TEA)/Fibroblast-PU.1-ChIP-Seq(Unpublished)/Homer	YCWGGAATGY	0.01	-5745	0.0503	142.0	15.27%	9695.2	12.19%
ETS1(ETS)/Jurkat-ETS1-ChIP-Seq(GSE17954)/Homer	ACAGGAAGTG	0.01	-5576	0.0577	189.0	20.32%	13442.4	16.90%
Six2(Homeobox)/NephronProgenitor-Six2-ChIP-Seq(GSE39837)/Homer	GWAAYHTGAKMC	0.01	-5574	0.0577	196.0	21.08%	14000.3	17.60%
TEAD1(TEAD)/HepG2-TEAD1-ChIP-Seq(Encode)/Homer	CYRCATTCCA	0.01	-5482	0.0595	204.0	21.94%	14670.8	18.44%
RXR(NR),DR1/3T3L1-RXR-ChIP-Seq(GSE13511)/Homer	TAGGGCAAAGGTCA	0.01	-5196	0.0769	198.0	21.29%	14287.6	17.96%
Six1(Homeobox)/Myoblast-Six1-ChIP-Chip(GSE20150)/Homer	GKVTCADRTTWC	0.01	-5105	0.0818	53.0	5.70%	3141.9	3.95%
PBX2(Homeobox)/K562-PBX2-ChIP-Seq(Encode)/Homer	RTGATTKATRGN	0.01	-4886	0.0990	173.0	18.60%	12396.0	15.58%
bZIP:IRF(bZIP,IRF)/Th17-BatF-ChIP-Seq(GSE39756)/Homer	NAGTTTCABTHTGACTNW	0.01	-4753	0.1101	100.0	10.75%	6719.7	8.45%
Bach1(bZIP)/K562-Bach1-ChIP-Seq(GSE31477)/Homer	AWWNTGCTGAGTCAT	0.1	-4598	0.1251	13.0	1.40%	520.5	0.65%
PPARE(NR),DR1/3T3L1-Pparg-ChIP-Seq(GSE13511)/Homer	TGACCTTTGCCCCA	0.1	-4593	0.1251	170.0	18.28%	12257.4	15.41%
SPDEF(ETS)/VCaP-SPDEF-ChIP-Seq(SRA014231)/Homer	ASWTCCTGBT	0.1	-4469	0.1352	183.0	19.68%	13342.2	16.77%
ZNF675(Zf)/HEK293-ZNF675.GFP-ChIP-Seq(GSE58341)/Homer	ARGAGGMCAAAATGW	0.1	-4327	0.1521	33.0	3.55%	1850.2	2.33%
PSE(SNAPc)/K562-mStart-Seq/Homer	WAVTCACCMTAASYDAAAAG	0.1	-4270	0.1571	119.0	12.80%	8328.2	10.47%
Pax8(Paired,Homeobox)/Thyroid-Pax8-ChIP-Seq(GSE26938)/Homer	GTCATGCHTGRCTGS	0.1	-4196	0.1652	80.0	8.60%	5332.1	6.70%
Gata2(Zf)/K562-GATA2-ChIP-Seq(GSE18829)/Homer	BBCTTATCTS	0.1	-4138	0.1711	121.0	13.01%	8526.2	10.72%
TEAD3(TEA)/HepG2-TEAD3-ChIP-Seq(Encode)/Homer	TRCATTCCAG	0.1	-3967	0.1985	227.0	24.41%	17110.5	21.51%
MafB(bZIP)/BMM-Mafb-ChIP-Seq(GSE75722)/Homer	WNTGCTGASTCAGCANWTTY	0.1	-3934	0.2008	89.0	9.57%	6092.1	7.66%
Bcl11a(Zf)/HSPC-BCL11A-ChIP-Seq(GSE104676)/Homer	TYTGACCASWRG	0.1	-3920	0.2008	171.0	18.39%	12584.7	15.82%
ZBTB18(Zf)/HEK293-ZBTB18.GFP-ChIP-Seq(GSE58341)/Homer	AACATCTGGA	0.1	-3912	0.2008	99.0	10.65%	6874.8	8.64%
RUNX(Runt)/HPC7-Runx1-ChIP-Seq(GSE22178)/Homer	SAAACCACAG	0.1	-3694	0.2397	132.0	14.19%	9545.2	12.00%
RUNX1(Runt)/Jurkat-RUNX1-ChIP-Seq(GSE29180)/Homer	AAACCACARM	0.1	-3575	0.2644	184.0	19.78%	13775.3	17.31%
ZNF467(Zf)/HEK293-ZNF467.GFP-ChIP-Seq(GSE58341)/Homer	TGGGGAAGGGCM	0.1	-3473	0.2871	155.0	16.67%	11471.6	14.42%
GATA(Zf),IR3/iTreg-Gata3-ChIP-Seq(GSE20898)/Homer	NNNNNBAGATAWYATCTVHN	0.1	-3414	0.2988	39.0	4.19%	2431.3	3.06%
ZBTB12(Zf)/HEK293-ZBTB12.GFP-ChIP-Seq(GSE58341)/Homer	NGNTCTAGAACCNGV	0.1	-3358	0.3098	76.0	8.17%	5248.4	6.60%
Mef2d(MADS)/Retina-Mef2d-ChIP-Seq(GSE61391)/Homer	GCTATTTTTAGC	0.1	-3357	0.3098	55.0	5.91%	3638.8	4.57%
ZNF416(Zf)/HEK293-ZNF416.GFP-ChIP-Seq(GSE58341)/Homer	WDNCTGGGCA	0.1	-3350	0.3098	305.0	32.80%	23858.2	29.99%
MyoD(bHLH)/Myotube-MyoD-ChIP-Seq(GSE21614)/Homer	RRCAGCTGYTSY	0.1	-3349	0.3098	134.0	14.41%	9832.3	12.36%
Ets1-distal(ETS)/CD4+-PolII-ChIP-Seq(Barski_et_al.)/Homer	MACAGGAAGT	0.1	-3345	0.3098	52.0	5.59%	3414.3	4.29%
Zfp809(Zf)/ES-Zfp809-ChIP-Seq(GSE70799)/Homer	GGGGCTYGKCTGGGA	0.1	-3306	0.3098	48.0	5.16%	3122.4	3.92%
Oct4(POU,Homeobox)/mES-Oct4-ChIP-Seq(GSE11431)/Homer	ATTTGCATAW	0.1	-3271	0.3098	101.0	10.86%	7233.5	9.09%
PU.1(ETS)/ThioMac-PU.1-ChIP-Seq(GSE21512)/Homer	AGAGGAAGTG	0.1	-3268	0.3098	86.0	9.25%	6054.5	7.61%
Rfx1(HTH)/NPC-H3K4me1-ChIP-Seq(GSE16256)/Homer	KGTTGCCATGGCAA	0.1	-3261	0.3098	36.0	3.87%	2240.9	2.82%
HNF1b(Homeobox)/PDAC-HNF1B-ChIP-Seq(GSE64557)/Homer	GTTAATNATTAA	0.1	-3250	0.3098	40.0	4.30%	2537.3	3.19%
Pit1+1bp(Homeobox)/GCrat-Pit1-ChIP-Seq(GSE58009)/Homer	ATGCATAATTCA	0.1	-3195	0.3098	84.0	9.03%	5920.0	7.44%
Hnf1(Homeobox)/Liver-Foxa2-Chip-Seq(GSE25694)/Homer	GGTTAAWCATTAA	0.1	-3172	0.3098	36.0	3.87%	2257.6	2.84%
Tcf3(HMG)/mES-Tcf3-ChIP-Seq(GSE11724)/Homer	ASWTCAAAGG	0.1	-3168	0.3098	51.0	5.48%	3380.7	4.25%
HNF4a(NR),DR1/HepG2-HNF4a-ChIP-Seq(GSE25021)/Homer	CARRGKBCAAAGTYCA	0.1	-3166	0.3098	78.0	8.39%	5460.1	6.86%
Bcl6(Zf)/Liver-Bcl6-ChIP-Seq(GSE31578)/Homer	NNNCTTTCCAGGAAA	0.1	-3146	0.3098	226.0	24.30%	17412.6	21.89%
Stat3(Stat)/mES-Stat3-ChIP-Seq(GSE11431)/Homer	CTTCCGGGAA	0.1	-3129	0.3098	91.0	9.78%	6491.9	8.16%
OCT:OCT-short(POU,Homeobox)/NPC-OCT6-ChIP-Seq(GSE43916)/Homer	ATGCATWATGCATRW	0.1	-3102	0.3098	146.0	15.70%	10897.9	13.70%
RARg(NR)/ES-RARg-ChIP-Seq(GSE30538)/Homer	AGGTCAAGGTCA	0.1	-3094	0.3098	9.0	0.97%	392.4	0.49%
Myf5(bHLH)/GM-Myf5-ChIP-Seq(GSE24852)/Homer	BAACAGCTGT	0.1	-3051	0.3146	121.0	13.01%	8905.3	11.19%
PU.1:IRF8(ETS:IRF)/pDC-Irf8-ChIP-Seq(GSE66899)/Homer	GGAAGTGAAAST	0.1	-2995	0.3281	38.0	4.09%	2441.5	3.07%
Ap4(bHLH)/AML-Tfap4-ChIP-Seq(GSE45738)/Homer	NAHCAGCTGD	0.1	-2990	0.3281	203.0	21.83%	15597.1	19.60%
Stat3+il21(Stat)/CD4-Stat3-ChIP-Seq(GSE19198)/Homer	SVYTTCCNGGAARB	0.1	-2986	0.3281	126.0	13.55%	9332.2	11.73%
Pbx3(Homeobox)/GM12878-PBX3-ChIP-Seq(GSE32465)/Homer	SCTGTCAMTCAN	0.1	-2911	0.3426	41.0	4.41%	2684.0	3.37%
PBX1(Homeobox)/MCF7-PBX1-ChIP-Seq(GSE28007)/Homer	GSCTGTCACTCA	0.1	-2909	0.3426	16.0	1.72%	868.4	1.09%
EKLF(Zf)/Erythrocyte-Klf1-ChIP-Seq(GSE20478)/Homer	NWGGGTGTGGCY	0.1	-2859	0.3512	52.0	5.59%	3533.0	4.44%
FXR(NR),ER2/Liver-FXR-ChIP-Seq(GSE133700)/Homer	NTGACCYMKRGGTCA	0.1	-2732	0.3939	82.0	8.82%	5914.7	7.43%
HLF(bZIP)/HSC-HLF.Flag-ChIP-Seq(GSE69817)/Homer	RTTATGYAAB	0.1	-2710	0.3974	166.0	17.85%	12701.1	15.96%
Mouse_Recombination_Hotspot(Zf)/Testis-DMC1-ChIP-Seq(GSE24438)/Homer	ACTYKNATTCGTGNTACTTC	0.1	-2670	0.4087	16.0	1.72%	899.5	1.13%
Rfx5(HTH)/GM12878-Rfx5-ChIP-Seq(GSE31477)/Homer	SCCTAGCAACAG	0.1	-2618	0.4251	59.0	6.34%	4142.3	5.21%
HOXA3(Homeobox)/mEmbryo-Hoxa3-ChIP-Seq(E-MTAB-8607)/Homer	ATGATTGATGGS	0.1	-2610	0.4251	30.0	3.23%	1924.3	2.42%
MYNN(Zf)/HEK293-MYNN.eGFP-ChIP-Seq(Encode)/Homer	TTCAAAWTAAAAGTC	0.1	-2589	0.4272	55.0	5.91%	3839.4	4.83%
GATA3(Zf)/iTreg-Gata3-ChIP-Seq(GSE20898)/Homer	AGATAASR	0.1	-2587	0.4272	275.0	29.57%	21792.8	27.39%
PRDM9(Zf)/Testis-DMC1-ChIP-Seq(GSE35498)/Homer	ADGGYAGYAGCATCT	0.1	-2553	0.4323	73.0	7.85%	5263.9	6.62%
Mesp1(bHLH)/ESC-Mesp1-ChIP-Seq(GSE165102)/Homer	RCCATTTGBY	0.1	-2530	0.4372	94.0	10.11%	6944.5	8.73%
Gata1(Zf)/K562-GATA1-ChIP-Seq(GSE18829)/Homer	SAGATAAGRV	0.1	-2473	0.4575	101.0	10.86%	7529.9	9.46%
Pdx1(Homeobox)/Islet-Pdx1-ChIP-Seq(SRA008281)/Homer	YCATYAATCA	0.1	-2454	0.4609	177.0	19.03%	13735.0	17.26%
GABPA(ETS)/Jurkat-GABPa-ChIP-Seq(GSE17954)/Homer	RACCGGAAGT	0.1	-2445	0.4609	154.0	16.56%	11850.5	14.90%
SpiB(ETS)/OCILY3-SPIB-ChIP-Seq(GSE56857)/Homer	AAAGRGGAAGTG	0.1	-2421	0.4657	45.0	4.84%	3110.3	3.91%
IRF4(IRF)/GM12878-IRF4-ChIP-Seq(GSE32465)/Homer	ACTGAAACCA	0.1	-2416	0.4657	90.0	9.68%	6668.3	8.38%
RFX(HTH)/K562-RFX3-ChIP-Seq(SRA012198)/Homer	CGGTTGCCATGGCAAC	0.1	-2396	0.4673	14.0	1.51%	796.9	1.00%
Gli3(Zf)/E11.5-Gli3-ChIP-Chip(GSE151646)/Homer	RGACCACCCASR	0.1	-2373	0.4728	78.0	8.39%	5724.4	7.20%
IRF2(IRF)/Erythroblas-IRF2-ChIP-Seq(GSE36985)/Homer	GAAASYGAAASY	0.1	-2371	0.4728	24.0	2.58%	1525.5	1.92%
ZNF143|STAF(Zf)/CUTLL-ZNF143-ChIP-Seq(GSE29600)/Homer	ATTTCCCAGVAKSCY	0.1	-2370	0.4728	69.0	7.42%	5010.0	6.30%
Lhx2(Homeobox)/HFSC-Lhx2-ChIP-Seq(GSE48068)/Homer	TAATTAGN	0.1	-2354	0.4728	199.0	21.40%	15608.8	19.62%
POU4F3(POU,Homeobox)/MEF-Pou4f3-ChIP-Seq(GSE150279)/Homer	TRAATAATTTAT	0.1	-2331	0.4731	45.0	4.84%	3135.4	3.94%
Isl1(Homeobox)/Neuron-Isl1-ChIP-Seq(GSE31456)/Homer	CTAATKGV	0.1	-2308	0.4789	326.0	35.05%	26256.3	33.00%
X-box(HTH)/NPC-H3K4me1-ChIP-Seq(GSE16256)/Homer	GGTTGCCATGGCAA	1	-2280	0.4877	18.0	1.94%	1100.3	1.38%
Unknown-ESC-element(?)/mES-Nanog-ChIP-Seq(GSE11724)/Homer	CACAGCAGGGGG	1	-2277	0.4877	107.0	11.51%	8098.3	10.18%
Lhx6/Neurons-Lhx6-ChIP-seq(GSE85704)/Homer	YCCTRATTAG	1	-2260	0.4877	231.0	24.84%	18324.2	23.03%
NF1-halfsite(CTF)/LNCaP-NF1-ChIP-Seq(Unpublished)/Homer	YTGCCAAG	1	-2251	0.4877	278.0	29.89%	22260.5	27.98%
IRF:BATF(IRF:bZIP)/pDC-Irf8-ChIP-Seq(GSE66899)/Homer	CTTTCANTATGACTV	1	-2221	0.4973	26.0	2.80%	1705.0	2.14%
RORa(NR)/Liver-Rora-ChIP-Seq(GSE101115)/Homer	AAWCTAGGTCARDNN	1	-2205	0.5005	27.0	2.90%	1784.3	2.24%
Rfx6(HTH)/Min6b1-Rfx6.HA-ChIP-Seq(GSE62844)/Homer	TGTTKCCTAGCAACM	1	-2167	0.5148	179.0	19.25%	14061.4	17.67%
Oct6(POU,Homeobox)/NPC-Pou3f1-ChIP-Seq(GSE35496)/Homer	WATGCAAATGAG	1	-2163	0.5148	82.0	8.82%	6126.7	7.70%
Gata4(Zf)/Heart-Gata4-ChIP-Seq(GSE35151)/Homer	NBWGATAAGR	1	-2152	0.5148	177.0	19.03%	13904.8	17.48%
Sox6(HMG)/Myotubes-Sox6-ChIP-Seq(GSE32627)/Homer	CCATTGTTNY	1	-2151	0.5148	275.0	29.57%	22077.9	27.75%
ZNF341(Zf)/EBV-ZNF341-ChIP-Seq(GSE113194)/Homer	GGAACAGCCG	1	-2135	0.5148	114.0	12.26%	8733.6	10.98%
LHX9(Homeobox)/Hct116-LHX9.V5-ChIP-Seq(GSE116822)/Homer	NGCTAATTAG	1	-2126	0.5148	252.0	27.10%	20167.0	25.35%
NeuroD1(bHLH)/Islet-NeuroD1-ChIP-Seq(GSE30298)/Homer	GCCATCTGTT	1	-2119	0.5148	141.0	15.16%	10953.9	13.77%
ZNF768(Zf)/Rajj-ZNF768-ChIP-Seq(GSE111879)/Homer	RHHCAGAGAGGB	1	-2096	0.5183	11.0	1.18%	625.3	0.79%
Atoh1(bHLH)/Cerebellum-Atoh1-ChIP-Seq(GSE22111)/Homer	VNRVCAGCTGGY	1	-2096	0.5183	183.0	19.68%	14435.5	18.14%
DLX2(Homeobox)/BasalGanglia-Dlx2-ChIP-seq(GSE124936)/Homer	NNNTAATTAS	1	-2079	0.5183	278.0	29.89%	22379.4	28.13%
Tcfcp2l1(CP2)/mES-Tcfcp2l1-ChIP-Seq(GSE11431)/Homer	NRAACCRGTTYRAACCRGYT	1	-2027	0.5409	22.0	2.37%	1444.4	1.82%
Rfx2(HTH)/LoVo-RFX2-ChIP-Seq(GSE49402)/Homer	GTTGCCATGGCAACM	1	-2014	0.5432	15.0	1.61%	925.7	1.16%
Tcf21(bHLH)/ArterySmoothMuscle-Tcf21-ChIP-Seq(GSE61369)/Homer	NAACAGCTGG	1	-2009	0.5432	159.0	17.10%	12499.1	15.71%
Emx2(Homeobox)/Cortex-Emx2-ChIP-Seq(GSE183130)/Homer	NVCTAATTAG	1	-2006	0.5432	210.0	22.58%	16737.2	21.04%
FOXA1:AR(Forkhead,NR)/LNCAP-AR-ChIP-Seq(GSE27824)/Homer	AGTAAACAAAAAAGAACAND	1	-2005	0.5432	21.0	2.26%	1373.8	1.73%
Prop1(Homeobox)/GHFT1-PROP1.biotin-ChIP-Seq(GSE77302)/Homer	NTAATBNAATTA	1	-1993	0.5432	144.0	15.48%	11269.4	14.17%
ELF3(ETS)/PDAC-ELF3-ChIP-Seq(GSE64557)/Homer	ANCAGGAAGT	1	-1993	0.5432	139.0	14.95%	10857.7	13.65%
GATA3(Zf),DR8/iTreg-Gata3-ChIP-Seq(GSE20898)/Homer	AGATSTNDNNDSAGATAASN	1	-1988	0.5432	14.0	1.51%	856.2	1.08%
TCFL2(HMG)/K562-TCF7L2-ChIP-Seq(GSE29196)/Homer	ACWTCAAAGG	1	-1972	0.5432	15.0	1.61%	932.4	1.17%
Oct11(POU,Homeobox)/NCIH1048-POU2F3-ChIP-seq(GSE115123)/Homer	GATTTGCATA	1	-1932	0.5517	65.0	6.99%	4851.6	6.10%
Elf4(ETS)/BMDM-Elf4-ChIP-Seq(GSE88699)/Homer	ACTTCCKGKT	1	-1923	0.5517	174.0	18.71%	13794.3	17.34%
BORIS(Zf)/K562-CTCFL-ChIP-Seq(GSE32465)/Homer	CNNBRGCGCCCCCTGSTGGC	1	-1921	0.5517	36.0	3.87%	2549.7	3.20%
NFIL3(bZIP)/HepG2-NFIL3-ChIP-Seq(Encode)/Homer	VTTACGTAAYNNNNN	1	-1901	0.5551	134.0	14.41%	10496.5	13.19%
MyoG(bHLH)/C2C12-MyoG-ChIP-Seq(GSE36024)/Homer	AACAGCTG	1	-1893	0.5554	171.0	18.39%	13564.9	17.05%
PRDM10(Zf)/HEK293-PRDM10.eGFP-ChIP-Seq(Encode)/Homer	TGGTACATTCCA	1	-1892	0.5554	120.0	12.90%	9348.8	11.75%
AP-2alpha(AP2)/Hela-AP2alpha-ChIP-Seq(GSE31477)/Homer	ATGCCCTGAGGC	1	-1871	0.5592	150.0	16.13%	11836.4	14.88%
Hoxb4(Homeobox)/ES-Hoxb4-ChIP-Seq(GSE34014)/Homer	TGATTRATGGCY	1	-1865	0.5592	33.0	3.55%	2331.0	2.93%
ETV1(ETS)/GIST48-ETV1-ChIP-Seq(GSE22441)/Homer	AACCGGAAGT	1	-1848	0.5633	229.0	24.62%	18434.0	23.17%
Tcf12(bHLH)/GM12878-Tcf12-ChIP-Seq(GSE32465)/Homer	VCAGCTGYTG	1	-1848	0.5633	165.0	17.74%	13094.1	16.46%
ETS:E-box(ETS,bHLH)/HPC7-Scl-ChIP-Seq(GSE22178)/Homer	AGGAARCAGCTG	1	-1825	0.5680	18.0	1.94%	1183.2	1.49%
Pax7(Paired,Homeobox),long/Myoblast-Pax7-ChIP-Seq(GSE25064)/Homer	TAATCHGATTAC	1	-1809	0.5729	8.0	0.86%	450.9	0.57%
DLX1(Homeobox)/BasalGanglia-Dlx1-ChIP-seq(GSE124936)/Homer	NSNNTAATTA	1	-1803	0.5729	249.0	26.77%	20146.0	25.32%
HOXA1(Homeobox)/mES-Hoxa1-ChIP-Seq(SRP084292)/Homer	TGATKGATGR	1	-1801	0.5729	48.0	5.16%	3537.8	4.45%
RBPJ:Ebox(?,bHLH)/Panc1-Rbpj1-ChIP-Seq(GSE47459)/Homer	GGGRAARRGRMCAGMTG	1	-1794	0.5729	57.0	6.13%	4261.2	5.36%
Srebp2(bHLH)/HepG2-Srebp2-ChIP-Seq(GSE31477)/Homer	CGGTCACSCCAC	1	-1793	0.5729	53.0	5.70%	3940.8	4.95%
ZNF382(Zf)/HEK293-ZNF382.GFP-ChIP-Seq(GSE58341)/Homer	GNCTGTASTRNTGBCTCHTT	1	-1793	0.5729	6.0	0.65%	313.7	0.39%
EWS:FLI1-fusion(ETS)/SK_N_MC-EWS:FLI1-ChIP-Seq(SRA014231)/Homer	VACAGGAAAT	1	-1760	0.5760	97.0	10.43%	7529.3	9.46%
Pknox1(Homeobox)/ES-Prep1-ChIP-Seq(GSE63282)/Homer	SCTGTCAVTCAV	1	-1753	0.5760	37.0	3.98%	2678.8	3.37%
Gata6(Zf)/HUG1N-GATA6-ChIP-Seq(GSE51936)/Homer	YCTTATCTBN	1	-1742	0.5782	159.0	17.10%	12663.2	15.92%
CEBP:AP1(bZIP)/ThioMac-CEBPb-ChIP-Seq(GSE21512)/Homer	DRTGTTGCAA	1	-1733	0.5794	141.0	15.16%	11174.7	14.05%
STAT1(Stat)/HelaS3-STAT1-ChIP-Seq(GSE12782)/Homer	NATTTCCNGGAAAT	1	-1710	0.5890	58.0	6.24%	4375.1	5.50%
ZNF189(Zf)/HEK293-ZNF189.GFP-ChIP-Seq(GSE58341)/Homer	TGGAACAGMA	1	-1698	0.5917	134.0	14.41%	10615.7	13.34%
Srebp1a(bHLH)/HepG2-Srebp1a-ChIP-Seq(GSE31477)/Homer	RTCACSCCAY	1	-1686	0.5951	65.0	6.99%	4952.1	6.22%
ZNF322(Zf)/HEK293-ZNF322.GFP-ChIP-Seq(GSE58341)/Homer	GAGCCTGGTACTGWGCCTGR	1	-1682	0.5951	58.0	6.24%	4386.2	5.51%
ELF5(ETS)/T47D-ELF5-ChIP-Seq(GSE30407)/Homer	ACVAGGAAGT	1	-1659	0.6029	140.0	15.05%	11137.7	14.00%
Brn1(POU,Homeobox)/NPC-Brn1-ChIP-Seq(GSE35496)/Homer	TATGCWAATBAV	1	-1658	0.6029	60.0	6.45%	4558.2	5.73%
Nur77(NR)/K562-NR4A1-ChIP-Seq(GSE31363)/Homer	TGACCTTTNCNT	1	-1604	0.6286	37.0	3.98%	2726.4	3.43%
ETV4(ETS)/HepG2-ETV4-ChIP-Seq(ENCODE)/Homer	ACCGGAAGTG	1	-1586	0.6360	190.0	20.43%	15359.7	19.31%
Nr5a2(NR)/mES-Nr5a2-ChIP-Seq(GSE19019)/Homer	BTCAAGGTCA	1	-1582	0.6360	79.0	8.49%	6143.5	7.72%
Fli1(ETS)/CD8-FLI-ChIP-Seq(GSE20898)/Homer	NRYTTCCGGH	1	-1543	0.6550	189.0	20.32%	15307.4	19.24%
Atoh7(bHLH)/Retina-Atoh7-CutnRun(GSE156756)/Homer	KRRCAGCTGGTS	1	-1539	0.6550	132.0	14.19%	10549.1	13.26%
PRDM1(Zf)/Hela-PRDM1-ChIP-Seq(GSE31477)/Homer	ACTTTCACTTTC	1	-1526	0.6580	107.0	11.51%	8482.5	10.66%
Tbox:Smad(T-box,MAD)/ESCd5-Smad2_3-ChIP-Seq(GSE29422)/Homer	AGGTGHCAGACA	1	-1525	0.6580	40.0	4.30%	2994.3	3.76%
BHLHA15(bHLH)/NIH3T3-BHLHB8.HA-ChIP-Seq(GSE119782)/Homer	NAMCAGCTGK	1	-1481	0.6791	231.0	24.84%	18886.7	23.74%
GATA(Zf),IR4/iTreg-Gata3-ChIP-Seq(GSE20898)/Homer	NAGATWNBNATCTNN	1	-1476	0.6791	14.0	1.51%	949.7	1.19%
ZNF91(Zf)/HEK-ZNF91.HA-ChIP-Seq(GSE162571)/Homer	RGCMGCCTYC	1	-1475	0.6791	154.0	16.56%	12427.6	15.62%
Sox17(HMG)/Endoderm-Sox17-ChIP-Seq(GSE61475)/Homer	CCATTGTTYB	1	-1454	0.6851	121.0	13.01%	9689.2	12.18%
Pitx1:Ebox(Homeobox,bHLH)/Hindlimb-Pitx1-ChIP-Seq(GSE41591)/Homer	YTAATTRAWWCCAGATGT	1	-1437	0.6921	37.0	3.98%	2784.1	3.50%
En1(Homeobox)/SUM149-EN1-ChIP-Seq(GSE120957)/Homer	NDCTAATTAS	1	-1427	0.6951	317.0	34.09%	26206.5	32.94%
Gli2(Zf)/GM2-Gli2-ChIP-Chip(GSE112702)/Homer	YSTGGGTGGTCT	1	-1422	0.6951	50.0	5.38%	3845.0	4.83%
Ascl1(bHLH)/NeuralTubes-Ascl1-ChIP-Seq(GSE55840)/Homer	NNVVCAGCTGBN	1	-1418	0.6951	275.0	29.57%	22657.1	28.48%
Brn2(POU,Homeobox)/NPC-Brn2-ChIP-Seq(GSE35496)/Homer	ATGAATATTC	1	-1414	0.6951	21.0	2.26%	1511.9	1.90%
ETS(ETS)/Promoter/Homer	AACCGGAAGT	1	-1404	0.6951	53.0	5.70%	4098.6	5.15%
GRHL2(CP2)/HBE-GRHL2-ChIP-Seq(GSE46194)/Homer	AAACYKGTTWDACMRGTTTB	1	-1401	0.6951	61.0	6.56%	4756.0	5.98%
TR4(NR),DR1/Hela-TR4-ChIP-Seq(GSE24685)/Homer	GAGGTCAAAGGTCA	1	-1396	0.6951	18.0	1.94%	1279.0	1.61%
CTCF-SatelliteElement(Zf?)/CD4+-CTCF-ChIP-Seq(Barski_et_al.)/Homer	TGCAGTTCCMVNWRTGGCCA	1	-1394	0.6951	3.0	0.32%	146.7	0.18%
CTCF(Zf)/CD4+-CTCF-ChIP-Seq(Barski_et_al.)/Homer	AYAGTGCCMYCTRGTGGCCA	1	-1374	0.6986	21.0	2.26%	1522.7	1.91%
Egr1(Zf)/K562-Egr1-ChIP-Seq(GSE32465)/Homer	TGCGTGGGYG	1	-1357	0.7065	118.0	12.69%	9503.4	11.95%
Klf4(Zf)/mES-Klf4-ChIP-Seq(GSE11431)/Homer	GCCACACCCA	1	-1356	0.7065	97.0	10.43%	7755.8	9.75%
TCF4(bHLH)/SHSY5Y-TCF4-ChIP-Seq(GSE96915)/Homer	SMCATCTGKH	1	-1338	0.7120	250.0	26.88%	20616.3	25.91%
GFY(?)/Promoter/Homer	ACTACAATTCCC	1	-1333	0.7120	12.0	1.29%	824.3	1.04%
Hoxc10(Homeobox)/EB-Hoxc10.iFlag-ChIP-Seq(GSE142377)/Homer	CMATAAATCA	1	-1331	0.7120	240.0	25.81%	19777.9	24.86%
ISRE(IRF)/ThioMac-LPS-Expression(GSE23622)/Homer	AGTTTCASTTTC	1	-1324	0.7120	12.0	1.29%	826.5	1.04%
Hoxd9(Homeobox)/EB-Hoxd9.HA-ChIP-Seq(GSE142377)/Homer	RTGATTTATGGY	1	-1315	0.7120	78.0	8.39%	6202.1	7.80%
Tbx21(T-box)/GM12878-TBX21-ChIP-Seq(Encode)/Homer	AGGTGTGAAA	1	-1292	0.7244	216.0	23.23%	17785.5	22.36%
Six4(Homeobox)/MCF7-SIX4-ChIP-Seq(Encode)/Homer	TGWAAYCTGABACCB	1	-1278	0.7308	10.0	1.08%	680.3	0.86%
HRE(HSF)/Striatum-HSF1-ChIP-Seq(GSE38000)/Homer	TTCTAGAABNTTCTA	1	-1269	0.7330	35.0	3.76%	2685.6	3.38%
PPARa(NR),DR1/Liver-Ppara-ChIP-Seq(GSE47954)/Homer	VNAGGKCAAAGGTCA	1	-1263	0.7334	167.0	17.96%	13680.7	17.20%
THRa(NR)/C17.2-THRa-ChIP-Seq(GSE38347)/Homer	GGTCANYTGAGGWCA	1	-1263	0.7334	130.0	13.98%	10573.8	13.29%
ERRg(NR)/Kidney-ESRRG-ChIP-Seq(GSE104905)/Homer	GTGACCTTGRVN	1	-1253	0.7334	142.0	15.27%	11588.0	14.57%
Elk4(ETS)/Hela-Elk4-ChIP-Seq(GSE31477)/Homer	NRYTTCCGGY	1	-1230	0.7457	99.0	10.65%	8002.1	10.06%
ETS:RUNX(ETS,Runt)/Jurkat-RUNX1-ChIP-Seq(GSE17954)/Homer	RCAGGATGTGGT	1	-1219	0.7499	16.0	1.72%	1167.0	1.47%
AP-2gamma(AP2)/MCF7-TFAP2C-ChIP-Seq(GSE21234)/Homer	SCCTSAGGSCAW	1	-1209	0.7531	181.0	19.46%	14905.5	18.74%
Etv2(ETS)/ES-ER71-ChIP-Seq(GSE59402)/Homer	NNAYTTCCTGHN	1	-1202	0.7548	166.0	17.85%	13647.6	17.15%
Phox2b(Homeobox)/CLBGA-PHOX2B-ChIP-Seq(GSE90683)/Homer	TTAATTNAATTA	1	-1201	0.7548	50.0	5.38%	3946.7	4.96%
RUNX2(Runt)/PCa-RUNX2-ChIP-Seq(GSE33889)/Homer	NWAACCACADNN	1	-1191	0.7551	145.0	15.59%	11888.1	14.94%
LXRE(NR),DR4/RAW-LXRb.biotin-ChIP-Seq(GSE21512)/Homer	RGGTTACTANAGGTCA	1	-1187	0.7551	50.0	5.38%	3953.9	4.97%
TATA-Box(TBP)/Promoter/Homer	GSCTWTAAAAGG	1	-1137	0.7885	237.0	25.48%	19709.8	24.77%
NFY(CCAAT)/Promoter/Homer	RGCCAATSRG	1	-1126	0.7931	121.0	13.01%	9921.1	12.47%
Oct2(POU,Homeobox)/Bcell-Oct2-ChIP-Seq(GSE21512)/Homer	ATATGCAAAT	1	-1109	0.8025	64.0	6.88%	5157.1	6.48%
NFkB-p50,p52(RHD)/Monocyte-p50-ChIP-Chip(Schreiber_et_al.)/Homer	GGGGGAATCCCC	1	-1064	0.8353	23.0	2.47%	1781.6	2.24%
RUNX-AML(Runt)/CD4+-PolII-ChIP-Seq(Barski_et_al.)/Homer	GCTGTGGTTW	1	-1062	0.8353	125.0	13.44%	10309.5	12.96%
Tcf7(HMG)/GM12878-TCF7-ChIP-Seq(Encode)/Homer	CTTTGATGTGSB	1	-1043	0.8440	57.0	6.13%	4611.4	5.80%
IRF3(IRF)/BMDM-Irf3-ChIP-Seq(GSE67343)/Homer	AGTTTCAKTTTC	1	-1043	0.8440	62.0	6.67%	5029.3	6.32%
NeuroG2(bHLH)/Fibroblast-NeuroG2-ChIP-Seq(GSE75910)/Homer	ACCATCTGTT	1	-1040	0.8440	244.0	26.24%	20405.7	25.65%
Hoxc9(Homeobox)/Ainv15-Hoxc9-ChIP-Seq(GSE21812)/Homer	GGCCATAAATCA	1	-1021	0.8502	95.0	10.22%	7814.4	9.82%
EBF1(EBF)/Near-E2A-ChIP-Seq(GSE21512)/Homer	GTCCCCWGGGGA	1	-1018	0.8502	171.0	18.39%	14236.8	17.90%
CUX1(Homeobox)/K562-CUX1-ChIP-Seq(GSE92882)/Homer	TATCGATNAN	1	-1001	0.8586	129.0	13.87%	10698.1	13.45%
Chop(bZIP)/MEF-Chop-ChIP-Seq(GSE35681)/Homer	ATTGCATCAT	1	-985.3	0.8680	42.0	4.52%	3391.0	4.26%
Gfi1b(Zf)/HPC7-Gfi1b-ChIP-Seq(GSE22178)/Homer	MAATCACTGC	1	-974.8	0.8729	172.0	18.49%	14363.2	18.05%
Tbet(T-box)/CD8-Tbet-ChIP-Seq(GSE33802)/Homer	AGGTGTGAAM	1	-970	0.8729	210.0	22.58%	17593.4	22.11%
PRDM14(Zf)/H1-PRDM14-ChIP-Seq(GSE22767)/Homer	RGGTCTCTAACY	1	-965.1	0.8729	47.0	5.05%	3819.4	4.80%
NFAT(RHD)/Jurkat-NFATC1-ChIP-Seq(Jolma_et_al.)/Homer	ATTTTCCATT	1	-950.4	0.8815	164.0	17.63%	13709.9	17.23%
Tbr1(T-box)/Cortex-Tbr1-ChIP-Seq(GSE71384)/Homer	AAGGTGTKAA	1	-946.9	0.8815	240.0	25.81%	20169.3	25.35%
TFE3(bHLH)/MEF-TFE3-ChIP-Seq(GSE75757)/Homer	GTCACGTGACYV	1	-941.5	0.8815	12.0	1.29%	918.4	1.15%
Maz(Zf)/HepG2-Maz-ChIP-Seq(GSE31477)/Homer	GGGGGGGG	1	-930.8	0.8861	204.0	21.94%	17126.7	21.53%
Atf4(bZIP)/MEF-Atf4-ChIP-Seq(GSE35681)/Homer	MTGATGCAAT	1	-914.6	0.8963	51.0	5.48%	4184.5	5.26%
Mixl1(Homeobox)/EpiBlast-Mixl1-ChIP-seq(GSE161164)/Homer	CTAATTARATTA	1	-898.8	0.9062	113.0	12.15%	9434.4	11.86%
GLI3(Zf)/Limb-GLI3-ChIP-Chip(GSE11077)/Homer	CGTGGGTGGTCC	1	-894.6	0.9062	23.0	2.47%	1846.2	2.32%
MafF(bZIP)/HepG2-MafF-ChIP-Seq(GSE31477)/Homer	HWWGTCAGCAWWTTT	1	-891.3	0.9062	57.0	6.13%	4704.7	5.91%
ZNF692(Zf)/HEK293-ZNF692.GFP-ChIP-Seq(GSE58341)/Homer	GTGGGCCCCA	1	-889.8	0.9062	29.0	3.12%	2350.3	2.95%
GATA:SCL(Zf,bHLH)/Ter119-SCL-ChIP-Seq(GSE18720)/Homer	CRGCTGBNGNSNNSAGATAA	1	-888.5	0.9062	16.0	1.72%	1265.4	1.59%
Lhx1(Homeobox)/EmbryoCarcinoma-Lhx1-ChIP-Seq(GSE70957)/Homer	NNYTAATTAR	1	-870.4	0.9109	202.0	21.72%	17025.0	21.40%
Tbx6(T-box)/ESC-Tbx6-ChIP-Seq(GSE93524)/Homer	DAGGTGTBAA	1	-857.8	0.9182	212.0	22.80%	17890.4	22.49%
Barx1(Homeobox)/Stomach-Barx1.3xFlag-ChIP-Seq(GSE69483)/Homer	AAACMATTAN	1	-850.7	0.9205	94.0	10.11%	7865.8	9.89%
FOXP1(Forkhead)/H9-FOXP1-ChIP-Seq(GSE31006)/Homer	NYYTGTTTACHN	1	-846.6	0.9205	77.0	8.28%	6427.5	8.08%
Sox2(HMG)/mES-Sox2-ChIP-Seq(GSE11431)/Homer	BCCATTGTTC	1	-829.6	0.9316	140.0	15.05%	11793.8	14.82%
Dlx3(Homeobox)/Kerainocytes-Dlx3-ChIP-Seq(GSE89884)/Homer	NDGTAATTAC	1	-825	0.9318	128.0	13.76%	10777.1	13.55%
ELF1(ETS)/Jurkat-ELF1-ChIP-Seq(SRA014231)/Homer	AVCCGGAAGT	1	-824.7	0.9318	87.0	9.35%	7293.2	9.17%
EBNA1(EBV-virus)/Raji-EBNA1-ChIP-Seq(GSE30709)/Homer	GGYAGCAYDTGCTDCCCNNN	1	-820.8	0.9318	2.0	0.22%	127.6	0.16%
ARE(NR)/LNCAP-AR-ChIP-Seq(GSE27824)/Homer	RGRACASNSTGTYCYB	1	-818.4	0.9318	33.0	3.55%	2722.6	3.42%
ZNF669(Zf)/HEK293-ZNF669.GFP-ChIP-Seq(GSE58341)/Homer	GARTGGTCATCGCCC	1	-814.1	0.9318	12.0	1.29%	956.7	1.20%
FOXK1(Forkhead)/HEK293-FOXK1-ChIP-Seq(GSE51673)/Homer	NVWTGTTTAC	1	-806.2	0.9318	186.0	20.00%	15736.0	19.78%
Pax7(Paired,Homeobox),longest/Myoblast-Pax7-ChIP-Seq(GSE25064)/Homer	NTAATTDGCYAATTANNWWD	1	-798.2	0.9319	8.0	0.86%	626.2	0.79%
Tbx20(T-box)/Heart-Tbx20-ChIP-Seq(GSE29636)/Homer	GGTGYTGACAGS	1	-782.9	0.9421	30.0	3.23%	2487.3	3.13%
ZNF148(Zf)/MDAMB231-ZNF148-ChIP-Seq(GSE147020)/Homer	CCCCTCCCCCAC	1	-778.9	0.9421	101.0	10.86%	8524.5	10.71%
Phox2a(Homeobox)/Neuron-Phox2a-ChIP-Seq(GSE31456)/Homer	YTAATYNRATTA	1	-776.4	0.9421	83.0	8.92%	6994.3	8.79%
PAX6(Paired,Homeobox)/Forebrain-Pax6-ChIP-Seq(GSE66961)/Homer	NGTGTTCAVTSAAGCGKAAA	1	-770.4	0.9421	14.0	1.51%	1139.8	1.43%
Arnt:Ahr(bHLH)/MCF7-Arnt-ChIP-Seq(Lo_et_al.)/Homer	TBGCACGCAA	1	-765.8	0.9421	122.0	13.12%	10326.9	12.98%
VDR(NR),DR3/GM10855-VDR+vitD-ChIP-Seq(GSE22484)/Homer	ARAGGTCANWGAGTTCANNN	1	-763	0.9421	36.0	3.87%	3007.5	3.78%
KLF3(Zf)/MEF-Klf3-ChIP-Seq(GSE44748)/Homer	NRGCCCCRCCCHBNN	1	-748.1	0.9505	114.0	12.26%	9662.2	12.14%
Olig2(bHLH)/Neuron-Olig2-ChIP-Seq(GSE30882)/Homer	RCCATMTGTT	1	-744.4	0.9505	301.0	32.37%	25634.7	32.22%
IRF8(IRF)/BMDM-IRF8-ChIP-Seq(GSE77884)/Homer	GRAASTGAAAST	1	-739.2	0.9509	53.0	5.70%	4469.8	5.62%
FXR(NR),IR1/Liver-FXR-ChIP-Seq(Chong_et_al.)/Homer	AGGTCANTGACCTB	1	-738.9	0.9509	69.0	7.42%	5833.2	7.33%
ZNF652/HepG2-ZNF652.Flag-ChIP-Seq(Encode)/Homer	TTAACCCTTTVNKKN	1	-737.8	0.9509	48.0	5.16%	4044.7	5.08%
RORgt(NR)/EL4-RORgt.Flag-ChIP-Seq(GSE56019)/Homer	AAYTAGGTCA	1	-737	0.9509	19.0	2.04%	1576.2	1.98%
RORgt(NR)/EL4-RORgt.Flag-ChIP-Seq(GSE56019)/Homer	AAYTAGGTCA	1	-737	0.9509	19.0	2.04%	1576.2	1.98%
HOXB13(Homeobox)/ProstateTumor-HOXB13-ChIP-Seq(GSE56288)/Homer	TTTTATKRGG	1	-725.3	0.9509	202.0	21.72%	17202.1	21.62%
T1ISRE(IRF)/ThioMac-Ifnb-Expression/Homer	ACTTTCGTTTCT	1	-722	0.9509	2.0	0.22%	140.0	0.18%
MYRF(MYRF)/CFPAC1-MYRF-ChIP-Seq(GSE145627)/Homer	AGTGCCTGGCAC	1	-718.6	0.9509	93.0	10.00%	7899.2	9.93%
SCRT1(Zf)/HEK293-SCRT1.eGFP-ChIP-Seq(Encode)/Homer	GCAACAGGTG	1	-717.9	0.9509	68.0	7.31%	5765.2	7.25%
ERG(ETS)/VCaP-ERG-ChIP-Seq(GSE14097)/Homer	ACAGGAAGTG	1	-704.9	0.9509	259.0	27.85%	22102.6	27.78%
HRE(HSF)/HepG2-HSF1-ChIP-Seq(GSE31477)/Homer	BSTTCTRGAABVTTCYAGAA	1	-702.1	0.9509	20.0	2.15%	1677.8	2.11%
ZFP3(Zf)/HEK293-ZFP3.GFP-ChIP-Seq(GSE58341)/Homer	GGGTTTTGAAGGATGARTAGGAGTT	1	-700.4	0.9509	1.0	0.11%	58.7	0.07%
KLF10(Zf)/HEK293-KLF10.GFP-ChIP-Seq(GSE58341)/Homer	GGGGGTGTGTCC	1	-699.8	0.9509	105.0	11.29%	8943.9	11.24%
ZFX(Zf)/mES-Zfx-ChIP-Seq(GSE11431)/Homer	AGGCCTRG	1	-694.3	0.9509	225.0	24.19%	19210.3	24.15%
Otx2(Homeobox)/EpiLC-Otx2-ChIP-Seq(GSE56098)/Homer	NYTAATCCYB	1	-686.5	0.9509	159.0	17.10%	13576.0	17.06%
Nr5a2(NR)/Pancreas-LRH1-ChIP-Seq(GSE34295)/Homer	BTCAAGGTCA	1	-673.2	0.9553	112.0	12.04%	9570.3	12.03%
Foxo3(Forkhead)/U2OS-Foxo3-ChIP-Seq(E-MTAB-2701)/Homer	DGTAAACA	1	-662.1	0.9622	132.0	14.19%	11295.9	14.20%
Twist(bHLH)/HMLE-TWIST1-ChIP-Seq(Chang_et_al)/Homer	VCAKCTGGNNNCCAGMTGBN	1	-650.3	0.9698	20.0	2.15%	1702.2	2.14%
DLX5(Homeobox)/BasalGanglia-Dlx5-ChIP-seq(GSE124936)/Homer	SSTAATTA	1	-648.7	0.9698	141.0	15.16%	12082.8	15.19%
HOXA2(Homeobox)/mES-Hoxa2-ChIP-Seq(Donaldson_et_al.)/Homer	GYCATCMATCAT	1	-647.2	0.9698	15.0	1.61%	1273.3	1.60%
STAT6(Stat)/CD4-Stat6-ChIP-Seq(GSE22104)/Homer	ABTTCYYRRGAA	1	-639.8	0.9698	92.0	9.89%	7892.7	9.92%
HNF6(Homeobox)/Liver-Hnf6-ChIP-Seq(ERP000394)/Homer	NTATYGATCH	1	-633.2	0.9713	97.0	10.43%	8328.9	10.47%
ZNF264(Zf)/HEK293-ZNF264.GFP-ChIP-Seq(GSE58341)/Homer	RGGGCACTAACY	1	-630.8	0.9713	100.0	10.75%	8588.0	10.79%
DUX4(Homeobox)/Myoblasts-DUX4.V5-ChIP-Seq(GSE75791)/Homer	NWTAAYCYAATCAWN	1	-629	0.9713	8.0	0.86%	675.8	0.85%
TRPS1(Zf)/MCF7-TRPS1-ChIP-Seq(GSE107013)/Homer	AGATAAGANN	1	-624.2	0.9713	333.0	35.81%	28560.4	35.90%
Gsx2(Homeobox)/LGE-Gsx2.Flag-ChIP-Seq(GSE162589)/Homer	CTAATTAGSN	1	-621	0.9713	229.0	24.62%	19660.7	24.71%
Sox7(HMG)/ESC-Sox7-ChIP-Seq(GSE133899)/Homer	VVRRAACAATGG	1	-618	0.9713	43.0	4.62%	3702.6	4.65%
Rbpj1(?)/Panc1-Rbpj1-ChIP-Seq(GSE47459)/Homer	HTTTCCCASG	1	-607.2	0.9742	243.0	26.13%	20881.1	26.25%
Znf263(Zf)/K562-Znf263-ChIP-Seq(GSE31477)/Homer	CVGTSCTCCC	1	-597.8	0.9797	293.0	31.51%	25180.2	31.65%
Foxf1(Forkhead)/Lung-Foxf1-ChIP-Seq(GSE77951)/Homer	WWATRTAAACAN	1	-590.2	0.9834	180.0	19.35%	15505.1	19.49%
Duxbl(Homeobox)/NIH3T3-Duxbl.HA-ChIP-Seq(GSE119782)/Homer	TAAYCYAATCAA	1	-586.8	0.9834	13.0	1.40%	1126.2	1.42%
Pit1(Homeobox)/GCrat-Pit1-ChIP-Seq(GSE58009)/Homer	ATGMATATDC	1	-582.9	0.9834	190.0	20.43%	16374.0	20.58%
Twist2(bHLH)/Myoblast-Twist2.Ty1-ChIP-Seq(GSE127998)/Homer	MCAGCTGBYH	1	-579.2	0.9834	273.0	29.35%	23498.3	29.54%
FOXM1(Forkhead)/MCF7-FOXM1-ChIP-Seq(GSE72977)/Homer	TRTTTACTTW	1	-558.6	0.9999	198.0	21.29%	17098.5	21.49%
MRE(NR)/Neuro2A-NR3C2-ChIPnexus(GSE115417)/Homer	GGAACAGAVTGTCCT	1	-553.3	10000	223.0	23.98%	19253.2	24.20%
PAX5(Paired,Homeobox)/GM12878-PAX5-ChIP-Seq(GSE32465)/Homer	GCAGCCAAGCRTGACH	1	-549.4	10000	69.0	7.42%	6006.6	7.55%
Cux2(Homeobox)/Liver-Cux2-ChIP-Seq(GSE35985)/Homer	HNRAATCAAT	1	-544.9	10000	80.0	8.60%	6961.9	8.75%
Hoxd10(Homeobox)/ChickenMSG-Hoxd10.Flag-ChIP-Seq(GSE86088)/Homer	GGCMATGAAA	1	-540.4	10000	198.0	21.29%	17127.3	21.53%
Meis1(Homeobox)/MastCells-Meis1-ChIP-Seq(GSE48085)/Homer	VGCTGWCAVB	1	-534.4	10000	275.0	29.57%	23748.6	29.85%
IRF1(IRF)/PBMC-IRF1-ChIP-Seq(GSE43036)/Homer	GAAAGTGAAAGT	1	-514.2	10000	22.0	2.37%	1953.0	2.45%
RORg(NR)/Liver-Rorc-ChIP-Seq(GSE101115)/Homer	WAABTAGGTCAV	1	-507.8	10000	16.0	1.72%	1428.5	1.80%
Elk1(ETS)/Hela-Elk1-ChIP-Seq(GSE31477)/Homer	HACTTCCGGY	1	-501.7	10000	92.0	9.89%	8049.2	10.12%
Esrrb(NR)/mES-Esrrb-ChIP-Seq(GSE11431)/Homer	KTGACCTTGA	1	-496.2	10000	108.0	11.61%	9440.2	11.87%
FOXA1(Forkhead)/LNCAP-FOXA1-ChIP-Seq(GSE27824)/Homer	WAAGTAAACA	1	-491.7	10000	231.0	24.84%	20047.7	25.20%
EBF2(EBF)/BrownAdipose-EBF2-ChIP-Seq(GSE97114)/Homer	NABTCCCWDGGGAVH	1	-491.6	10000	146.0	15.70%	12728.8	16.00%
Foxa2(Forkhead)/Liver-Foxa2-ChIP-Seq(GSE25694)/Homer	CYTGTTTACWYW	1	-490.4	10000	140.0	15.05%	12212.5	15.35%
GRE(NR),IR3/A549-GR-ChIP-Seq(GSE32465)/Homer	NRGVACABNVTGTYCY	1	-482.8	10000	16.0	1.72%	1442.4	1.81%
EBF(EBF)/proBcell-EBF-ChIP-Seq(GSE21978)/Homer	DGTCCCYRGGGA	1	-479.3	10000	32.0	3.44%	2854.8	3.59%
WT1(Zf)/Kidney-WT1-ChIP-Seq(GSE90016)/Homer	MCTCCCMCRCAB	1	-470.6	10000	95.0	10.22%	8349.0	10.49%
MYB(HTH)/ERMYB-Myb-ChIPSeq(GSE22095)/Homer	GGCVGTTR	1	-455.2	10000	265.0	28.49%	23040.0	28.96%
EHF(ETS)/LoVo-EHF-ChIP-Seq(GSE49402)/Homer	AVCAGGAAGT	1	-453.6	10000	217.0	23.33%	18913.6	23.77%
SF1(NR)/H295R-Nr5a1-ChIP-Seq(GSE44220)/Homer	CAAGGHCANV	1	-446.3	10000	76.0	8.17%	6730.6	8.46%
JunD(bZIP)/K562-JunD-ChIP-Seq/Homer	ATGACGTCATCN	1	-431.9	10000	10.0	1.08%	932.6	1.17%
NF1:FOXA1(CTF,Forkhead)/LNCAP-FOXA1-ChIP-Seq(GSE27824)/Homer	WNTGTTTRYTTTGGCA	1	-428.1	10000	7.0	0.75%	660.2	0.83%
Max(bHLH)/K562-Max-ChIP-Seq(GSE31477)/Homer	RCCACGTGGYYN	1	-421.4	10000	115.0	12.37%	10155.3	12.76%
PU.1-IRF(ETS:IRF)/Bcell-PU.1-ChIP-Seq(GSE21512)/Homer	MGGAAGTGAAAC	1	-417.6	10000	220.0	23.66%	19242.5	24.19%
STAT4(Stat)/CD4-Stat4-ChIP-Seq(GSE22104)/Homer	NYTTCCWGGAAR	1	-405.4	10000	166.0	17.85%	14602.4	18.35%
CREB5(bZIP)/LNCaP-CREB5.V5-ChIP-Seq(GSE137775)/Homer	VVATGACGTCAT	1	-404.7	10000	73.0	7.85%	6522.6	8.20%
Zfp281(Zf)/ES-Zfp281-ChIP-Seq(GSE81042)/Homer	CCCCTCCCCCAC	1	-403.2	10000	28.0	3.01%	2564.8	3.22%
FOXA1(Forkhead)/MCF7-FOXA1-ChIP-Seq(GSE26831)/Homer	WAAGTAAACA	1	-401.9	10000	195.0	20.97%	17116.9	21.52%
THRb(NR)/HepG2-THRb.Flag-ChIP-Seq(Encode)/Homer	GGTCACCTGAGGTCA	1	-400.5	10000	140.0	15.05%	12359.8	15.54%
Atf2(bZIP)/3T3L1-Atf2-ChIP-Seq(GSE56872)/Homer	NRRTGACGTCAT	1	-389.2	10000	65.0	6.99%	5842.4	7.34%
E2F3(E2F)/MEF-E2F3-ChIP-Seq(GSE71376)/Homer	BTKGGCGGGAAA	1	-377.7	10000	103.0	11.08%	9181.8	11.54%
RAR:RXR(NR),DR5/ES-RAR-ChIP-Seq(GSE56893)/Homer	RGGTCADNNAGAGGTCAV	1	-377.2	10000	3.0	0.32%	302.1	0.38%
KLF6(Zf)/PDAC-KLF6-ChIP-Seq(GSE64557)/Homer	MKGGGYGTGGCC	1	-374.3	10000	194.0	20.86%	17086.9	21.48%
Ascl2(bHLH)/ESC-Ascl2-ChIP-Seq(GSE97712)/Homer	SSRGCAGCTGCH	1	-373.9	10000	232.0	24.95%	20370.1	25.60%
Hoxa10(Homeobox)/ChickenMSG-Hoxa10.Flag-ChIP-Seq(GSE86088)/Homer	GGYAATGAAA	1	-373.7	10000	94.0	10.11%	8402.8	10.56%
NFkB-p65-Rel(RHD)/ThioMac-LPS-Expression(GSE23622)/Homer	GGAAATTCCC	1	-358.9	10000	7.0	0.75%	692.7	0.87%
Sox4(HMG)/proB-Sox4-ChIP-Seq(GSE50066)/Homer	YCTTTGTTCC	1	-354.3	10000	127.0	13.66%	11313.8	14.22%
Egr2(Zf)/Thymocytes-Egr2-ChIP-Seq(GSE34254)/Homer	NGCGTGGGCGGR	1	-352	10000	27.0	2.90%	2521.9	3.17%
HIF-1a(bHLH)/MCF7-HIF1a-ChIP-Seq(GSE28352)/Homer	TACGTGCV	1	-351.2	10000	53.0	5.70%	4835.3	6.08%
Klf9(Zf)/GBM-Klf9-ChIP-Seq(GSE62211)/Homer	GCCACRCCCACY	1	-348.7	10000	73.0	7.85%	6601.2	8.30%
CHR(?)/Hela-CellCycle-Expression/Homer	SRGTTTCAAA	1	-341.4	10000	131.0	14.09%	11686.1	14.69%
NFATC2(RHD)/Islets-NFATC2-ChIP-Seq(GSE158496)/Homer	WTTTTCCATTGS	1	-339.9	10000	341.0	36.67%	29840.8	37.51%
ZNF16(Zf)/HEK293-ZNF16.GFP-ChIP-Seq(GSE58341)/Homer	MACCTTCYATGGCTCCCTAKTGCCY	1	-339.8	10000	1.0	0.11%	107.0	0.13%
ERE(NR),IR3/MCF7-ERa-ChIP-Seq(Unpublished)/Homer	VAGGTCACNSTGACC	1	-331.8	10000	39.0	4.19%	3616.5	4.55%
CEBP:CEBP(bZIP)/MEF-Chop-ChIP-Seq(GSE35681)/Homer	NTNATGCAAYMNNHTGMAAY	1	-331.5	10000	28.0	3.01%	2631.3	3.31%
Hoxc13(Homeobox)/EB-Hoxc13.HA-ChIP-Seq(GSE142377)/Homer	TTTTATKRGN	1	-328.8	10000	263.0	28.28%	23153.3	29.10%
Oct4:Sox17(POU,Homeobox,HMG)/F9-Sox17-ChIP-Seq(GSE44553)/Homer	CCATTGTATGCAAAT	1	-321.9	10000	22.0	2.37%	2098.2	2.64%
Smad4(MAD)/ESC-SMAD4-ChIP-Seq(GSE29422)/Homer	VBSYGTCTGG	1	-309.5	10000	262.0	28.17%	23117.1	29.06%
Fox:Ebox(Forkhead,bHLH)/Panc1-Foxa2-ChIP-Seq(GSE47459)/Homer	NNNVCTGWGYAAACASN	1	-308.6	10000	158.0	16.99%	14106.4	17.73%
EWS:ERG-fusion(ETS)/CADO_ES1-EWS:ERG-ChIP-Seq(SRA014231)/Homer	ATTTCCTGTN	1	-303.7	10000	127.0	13.66%	11413.2	14.35%
Unknown(Homeobox)/Limb-p300-ChIP-Seq/Homer	SSCMATWAAA	1	-299.8	10000	120.0	12.90%	10809.3	13.59%
ERb(NR),IR3/Ovary-ERb-ChIP-Seq(GSE203391)/Homer	RGGTCAGGGTGACCT	1	-292.9	10000	49.0	5.27%	4559.3	5.73%
PRDM15(Zf)/ESC-Prdm15-ChIP-Seq(GSE73694)/Homer	YCCDNTCCAGGTTTT	1	-292.5	10000	166.0	17.85%	14840.8	18.65%
LEF1(HMG)/H1-LEF1-ChIP-Seq(GSE64758)/Homer	CCTTTGATST	1	-288.5	10000	107.0	11.51%	9693.4	12.18%
OCT:OCT(POU,Homeobox)/NPC-Brn1-ChIP-Seq(GSE35496)/Homer	ATGAATATTCATGAG	1	-284.6	10000	1.0	0.11%	119.7	0.15%
Zic3(Zf)/mES-Zic3-ChIP-Seq(GSE37889)/Homer	GGCCYCCTGCTGDGH	1	-282.5	10000	94.0	10.11%	8562.7	10.76%
GATA3(Zf),DR4/iTreg-Gata3-ChIP-Seq(GSE20898)/Homer	AGATGKDGAGATAAG	1	-273.4	10000	15.0	1.61%	1499.5	1.88%
GFY-Staf(?,Zf)/Promoter/Homer	RACTACAATTCCCAGAAKGC	1	-270.6	10000	8.0	0.86%	839.1	1.05%
ZNF165(Zf)/WHIM12-ZNF165-ChIP-Seq(GSE65937)/Homer	AAGGKGRCGCAGGCA	1	-269.8	10000	22.0	2.37%	2150.6	2.70%
Zscan4c(Zf)/ESC-Zscan4c-ChIP-seq(GSE140619)/Homer	ATRTGTGCAC	1	-266.1	10000	60.0	6.45%	5582.4	7.02%
c-Jun-CRE(bZIP)/K562-cJun-ChIP-Seq(GSE31477)/Homer	ATGACGTCATCY	1	-258.1	10000	61.0	6.56%	5685.2	7.15%
Slug(Zf)/Mesoderm-Snai2-ChIP-Seq(GSE61475)/Homer	SNGCACCTGCHS	1	-254.3	10000	141.0	15.16%	12751.5	16.03%
FoxL2(Forkhead)/Ovary-FoxL2-ChIP-Seq(GSE60858)/Homer	WWTRTAAACAVG	1	-253.3	10000	157.0	16.88%	14153.6	17.79%
GRE(NR),IR3/RAW264.7-GRE-ChIP-Seq(Unpublished)/Homer	VAGRACAKWCTGTYC	1	-250.6	10000	27.0	2.90%	2631.2	3.31%
Brachyury(T-box)/Mesoendoderm-Brachyury-ChIP-exo(GSE54963)/Homer	ANTTMRCASBNNNGTGYKAAN	1	-247.3	10000	38.0	4.09%	3637.6	4.57%
Atf7(bZIP)/3T3L1-Atf7-ChIP-Seq(GSE56872)/Homer	NGRTGACGTCAY	1	-243.1	10000	109.0	11.72%	9968.3	12.53%
PGR(NR)/EndoStromal-PGR-ChIP-Seq(GSE69539)/Homer	AAGAACATWHTGTTC	1	-235.5	10000	35.0	3.76%	3382.5	4.25%
bHLHE40(bHLH)/HepG2-BHLHE40-ChIP-Seq(GSE31477)/Homer	KCACGTGMCN	1	-226.8	10000	57.0	6.13%	5384.1	6.77%
FOXK2(Forkhead)/U2OS-FOXK2-ChIP-Seq(E-MTAB-2204)/Homer	SCHTGTTTACAT	1	-225.1	10000	104.0	11.18%	9570.4	12.03%
ZEB2(Zf)/SNU398-ZEB2-ChIP-Seq(GSE103048)/Homer	GNMCAGGTGTGC	1	-224.2	10000	214.0	23.01%	19207.4	24.14%
Cdx2(Homeobox)/mES-Cdx2-ChIP-Seq(GSE14586)/Homer	GYMATAAAAH	1	-221.4	10000	137.0	14.73%	12487.7	15.70%
FoxD3(forkhead)/ZebrafishEmbryo-Foxd3.biotin-ChIP-seq(GSE106676)/Homer	TGTTTAYTTAGC	1	-210.7	10000	150.0	16.13%	13659.7	17.17%
STAT6(Stat)/Macrophage-Stat6-ChIP-Seq(GSE38377)/Homer	TTCCKNAGAA	1	-209.2	10000	99.0	10.65%	9168.0	11.52%
MITF(bHLH)/MastCells-MITF-ChIP-Seq(GSE48085)/Homer	RTCATGTGAC	1	-203.2	10000	149.0	16.02%	13595.0	17.09%
Foxo1(Forkhead)/RAW-Foxo1-ChIP-Seq(Fan_et_al.)/Homer	CTGTTTAC	1	-196.5	10000	304.0	32.69%	27109.2	34.07%
PAX5(Paired,Homeobox),condensed/GM12878-PAX5-ChIP-Seq(GSE32465)/Homer	GTCACGCTCSCTGM	1	-194.3	10000	14.0	1.51%	1485.3	1.87%
Sox9(HMG)/Limb-SOX9-ChIP-Seq(GSE73225)/Homer	AGGVNCCTTTGT	1	-186.8	10000	135.0	14.52%	12413.1	15.60%
DMRT6(DM)/Testis-DMRT6-ChIP-Seq(GSE60440)/Homer	YDGHTACAWTGTADC	1	-185.5	10000	29.0	3.12%	2909.4	3.66%
E-box(bHLH)/Promoter/Homer	SSGGTCACGTGA	1	-182.9	10000	10.0	1.08%	1109.3	1.39%
OCT:OCT(POU,Homeobox)/NPC-OCT6-ChIP-Seq(GSE43916)/Homer	YATGCATATRCATRT	1	-177.7	10000	27.0	2.90%	2736.0	3.44%
Hoxd13(Homeobox)/ChickenMSG-Hoxd13.Flag-ChIP-Seq(GSE86088)/Homer	NCYAATAAAA	1	-174.8	10000	286.0	30.75%	25640.6	32.23%
Lhx3(Homeobox)/Neuron-Lhx3-ChIP-Seq(GSE31456)/Homer	ADBTAATTAR	1	-173.2	10000	264.0	28.39%	23739.1	29.84%
Hnf6b(Homeobox)/LNCaP-Hnf6b-ChIP-Seq(GSE106305)/Homer	TATTGAYY	1	-166.9	10000	145.0	15.59%	13361.8	16.80%
c-Myc(bHLH)/mES-cMyc-ChIP-Seq(GSE11431)/Homer	VVCCACGTGG	1	-162.4	10000	85.0	9.14%	8047.7	10.12%
NPAS2(bHLH)/Liver-NPAS2-ChIP-Seq(GSE39860)/Homer	KCCACGTGAC	1	-160.5	10000	201.0	21.61%	18303.3	23.01%
CLOCK(bHLH)/Liver-Clock-ChIP-Seq(GSE39860)/Homer	GHCACGTG	1	-159.9	10000	92.0	9.89%	8681.5	10.91%
E2F6(E2F)/Hela-E2F6-ChIP-Seq(GSE31477)/Homer	GGCGGGAARN	1	-157.4	10000	79.0	8.49%	7523.8	9.46%
MNT(bHLH)/HepG2-MNT-ChIP-Seq(Encode)/Homer	DGCACACGTG	1	-156.6	10000	161.0	17.31%	14809.7	18.62%
GFX(?)/Promoter/Homer	ATTCTCGCGAGA	1	-152.7	10000	1.0	0.11%	167.3	0.21%
HIF2a(bHLH)/785_O-HIF2a-ChIP-Seq(GSE34871)/Homer	GCACGTACCC	1	-147.1	10000	68.0	7.31%	6561.3	8.25%
Smad3(MAD)/NPC-Smad3-ChIP-Seq(GSE36673)/Homer	TWGTCTGV	1	-144.3	10000	422.0	45.38%	37505.6	47.14%
PR(NR)/T47D-PR-ChIP-Seq(GSE31130)/Homer	VAGRACAKNCTGTBC	1	-141.6	10000	323.0	34.73%	28997.7	36.45%
ZSCAN22(Zf)/HEK293-ZSCAN22.GFP-ChIP-Seq(GSE58341)/Homer	SMCAGTCWGAKGGAGGAGGC	1	-137.9	10000	9.0	0.97%	1062.8	1.34%
Nkx6.1(Homeobox)/Islet-Nkx6.1-ChIP-Seq(GSE40975)/Homer	GKTAATGR	1	-136.5	10000	389.0	41.83%	34714.3	43.63%
ZKSCAN1(Zf)/HepG2-ZKSCAN1-ChIP-Seq(Encode)/Homer	GCACAYAGTAGGKCY	1	-130.7	10000	4.0	0.43%	543.9	0.68%
STAT5(Stat)/mCD4+-Stat5-ChIP-Seq(GSE12346)/Homer	RTTTCTNAGAAA	1	-119.1	10000	66.0	7.10%	6467.7	8.13%
BMYB(HTH)/Hela-BMYB-ChIP-Seq(GSE27030)/Homer	NHAACBGYYV	1	-116	10000	237.0	25.48%	21664.0	27.23%
USF1(bHLH)/GM12878-Usf1-ChIP-Seq(GSE32465)/Homer	SGTCACGTGR	1	-104.5	10000	71.0	7.63%	6976.2	8.77%
CRE(bZIP)/Promoter/Homer	CSGTGACGTCAC	1	-102.8	10000	27.0	2.90%	2892.5	3.64%
OCT4-SOX2-TCF-NANOG(POU,Homeobox,HMG)/mES-Oct4-ChIP-Seq(GSE11431)/Homer	ATTTGCATAACAATG	1	-102.4	10000	27.0	2.90%	2893.1	3.64%
ZNF136(Zf)/HEK293-ZNF136.GFP-ChIP-Seq(GSE58341)/Homer	YTKGATAHAGTATTCTWGGTNGGCA	1	-101.1	10000	24.0	2.58%	2608.4	3.28%
E2F(E2F)/Hela-CellCycle-Expression/Homer	TTSGCGCGAAAA	1	-93.28	10000	4.0	0.43%	587.9	0.74%
ZNF415(Zf)/HEK293-ZNF415.GFP-ChIP-Seq(GSE58341)/Homer	GRTGMTRGAGCC	1	-91.15	10000	82.0	8.82%	8035.3	10.10%
Pax7(Paired,Homeobox)/Myoblast-Pax7-ChIP-Seq(GSE25064)/Homer	TAATCAATTA	1	-91.01	10000	14.0	1.51%	1649.3	2.07%
Foxh1(Forkhead)/hESC-FOXH1-ChIP-Seq(GSE29422)/Homer	NNTGTGGATTSS	1	-86.24	10000	109.0	11.72%	10503.4	13.20%
OCT:OCT(POU,Homeobox,IR1)/NPC-Brn2-ChIP-Seq(GSE35496)/Homer	ATGAATWATTCATGA	1	-84.43	10000	1.0	0.11%	215.2	0.27%
Snail1(Zf)/LS174T-SNAIL1.HA-ChIP-Seq(GSE127183)/Homer	TRCACCTGCY	1	-80.35	10000	210.0	22.58%	19521.7	24.54%
AMYB(HTH)/Testes-AMYB-ChIP-Seq(GSE44588)/Homer	TGGCAGTTGG	1	-80.35	10000	224.0	24.09%	20752.4	26.08%
Sox3(HMG)/NPC-Sox3-ChIP-Seq(GSE33059)/Homer	CCWTTGTY	1	-76.65	10000	259.0	27.85%	23847.9	29.98%
Foxa3(Forkhead)/Liver-Foxa3-ChIP-Seq(GSE77670)/Homer	BSNTGTTTACWYWGN	1	-73.96	10000	47.0	5.05%	4885.5	6.14%
YY1(Zf)/Promoter/Homer	CAAGATGGCGGC	1	-69.5	10000	9.0	0.97%	1182.4	1.49%
Hoxc6(Homeobox)/EB-Hoxc6.iFlag-ChIP-Seq(GSE142377)/Homer	CMATYAATCW	1	-69.02	10000	422.0	45.38%	38023.9	47.79%
ZNF317(Zf)/HEK293-ZNF317.GFP-ChIP-Seq(GSE58341)/Homer	GTCWGCTGTYYCTCT	1	-68.04	10000	10.0	1.08%	1292.4	1.62%
ZNF41(Zf)/HEK293-ZNF41.GFP-ChIP-Seq(GSE58341)/Homer	CCTCATGGTGYCYTWYTCCCTTGTG	1	-66.87	10000	2.0	0.22%	379.1	0.48%
BMAL1(bHLH)/Liver-Bmal1-ChIP-Seq(GSE39860)/Homer	GNCACGTG	1	-64.9	10000	274.0	29.46%	25259.8	31.75%
Tgif2(Homeobox)/mES-Tgif2-ChIP-Seq(GSE55404)/Homer	TGTCANYT	1	-59.52	10000	465.0	50.00%	41798.8	52.54%
DMRT1(DM)/Testis-DMRT1-ChIP-Seq(GSE64892)/Homer	TWGHWACAWTGTWDC	1	-57.83	10000	37.0	3.98%	4013.0	5.04%
CEBP(bZIP)/ThioMac-CEBPb-ChIP-Seq(GSE21512)/Homer	ATTGCGCAAC	1	-55.01	10000	135.0	14.52%	13055.9	16.41%
PAX3:FKHR-fusion(Paired,Homeobox)/Rh4-PAX3:FKHR-ChIP-Seq(GSE19063)/Homer	ACCRTGACTAATTNN	1	-52.34	10000	24.0	2.58%	2772.6	3.49%
E2A(bHLH)/proBcell-E2A-ChIP-Seq(GSE21978)/Homer	DNRCAGCTGY	1	-49.43	10000	291.0	31.29%	26905.8	33.82%
Smad2(MAD)/ES-SMAD2-ChIP-Seq(GSE29422)/Homer	CTGTCTGG	1	-48.94	10000	257.0	27.63%	23937.3	30.09%
Atf1(bZIP)/K562-ATF1-ChIP-Seq(GSE31477)/Homer	GATGACGTCA	1	-48.7	10000	141.0	15.16%	13652.8	17.16%
HIC1(Zf)/Treg-ZBTB29-ChIP-Seq(GSE99889)/Homer	TGCCAGCB	1	-36.06	10000	343.0	36.88%	31611.6	39.73%
Sox21(HMG)/ESC-SOX21-ChIP-Seq(GSE110505)/Homer	BCCWTTGTBYKV	1	-34.61	10000	278.0	29.89%	25971.6	32.65%
Ronin(THAP)/ES-Thap11-ChIP-Seq(GSE51522)/Homer	RACTACAACTCCCAGVAKGC	1	-28.42	10000	1.0	0.11%	306.7	0.39%
Sox10(HMG)/SciaticNerve-Sox3-ChIP-Seq(GSE35132)/Homer	CCWTTGTYYB	1	-26.44	10000	243.0	26.13%	23037.7	28.96%
Zic2(Zf)/ESC-Zic2-ChIP-Seq(SRP197560)/Homer	CHCAGCRGGRGG	1	-25.54	10000	68.0	7.31%	7213.0	9.07%
Tgif1(Homeobox)/mES-Tgif1-ChIP-Seq(GSE55404)/Homer	YTGWCADY	1	-21.05	10000	434.0	46.67%	39755.8	49.97%
n-Myc(bHLH)/mES-nMyc-ChIP-Seq(GSE11431)/Homer	VRCCACGTGG	1	-20.82	10000	107.0	11.51%	10918.5	13.72%
CDX4(Homeobox)/ZebrafishEmbryos-Cdx4.Myc-ChIP-Seq(GSE48254)/Homer	NGYCATAAAWCH	1	-19.73	10000	152.0	16.34%	15049.7	18.92%
Zic(Zf)/Cerebellum-ZIC1.2-ChIP-Seq(GSE60731)/Homer	CCTGCTGAGH	1	-19.36	10000	118.0	12.69%	11958.2	15.03%
ZNF7(Zf)/HepG2-ZNF7.Flag-ChIP-Seq(Encode)/Homer	CTGCCWVCTTTTRTA	1	-19.31	10000	72.0	7.74%	7681.5	9.66%
HEB(bHLH)/mES-Heb-ChIP-Seq(GSE53233)/Homer	VCAGCTGBNN	1	-13.63	10000	348.0	37.42%	32567.1	40.94%
E2F4(E2F)/K562-E2F4-ChIP-Seq(GSE31477)/Homer	GGCGGGAAAH	1	-13.23	10000	60.0	6.45%	6653.1	8.36%
E2A(bHLH),near_PU.1/Bcell-PU.1-ChIP-Seq(GSE21512)/Homer	NVCACCTGBN	1	-12.64	10000	287.0	30.86%	27278.6	34.29%
ZBED2(Zf)/SUIT2-ZBED2.HA-ChIP-Seq(GSE141606)/Homer	NRGTTTCGGK	1	-11.58	10000	65.0	6.99%	7173.3	9.02%
Eomes(T-box)/H9-Eomes-ChIP-Seq(GSE26097)/Homer	ATTAACACCT	1	-10.92	10000	331.0	35.59%	31198.8	39.22%
NPAS(bHLH)/Liver-NPAS-ChIP-Seq(GSE39860)/Homer	NVCACGTG	1	-9.947	10000	246.0	26.45%	23772.7	29.88%
Hoxa9(Homeobox)/ChickenMSG-Hoxa9.Flag-ChIP-Seq(GSE86088)/Homer	RGCAATNAAA	1	-9.143	10000	398.0	42.80%	37089.0	46.62%
Hoxa11(Homeobox)/ChickenMSG-Hoxa11.Flag-ChIP-Seq(GSE86088)/Homer	TTTTATGGCM	1	-8.994	10000	370.0	39.78%	34679.1	43.59%
ZBTB38(Zf)/Hela-ZBTB38-ChIP-seq(GSE108618)/Homer	NNWTATCGATAW	1	-8.849	10000	156.0	16.77%	15740.7	19.79%
Hoxd11(Homeobox)/ChickenMSG-Hoxd11.Flag-ChIP-Seq(GSE86088)/Homer	VGCCATAAAA	1	-8.819	10000	377.0	40.54%	35294.2	44.36%
NRF(NRF)/Promoter/Homer	STGCGCATGCGC	1	-8.375	10000	13.0	1.40%	1975.9	2.48%
c-Myc(bHLH)/LNCAP-cMyc-ChIP-Seq(Unpublished)/Homer	VCCACGTG	1	-7.791	10000	73.0	7.85%	8058.6	10.13%
TFDP1(E2F)/K562-TFDP1-ChIP-Seq(GSE105217)/Homer	WTTTCCCGCS	1	-7.541	10000	38.0	4.09%	4635.4	5.83%
E2F1(E2F)/Hela-E2F1-ChIP-Seq(GSE22478)/Homer	CWGGCGGGAA	1	-5.472	10000	31.0	3.33%	3990.3	5.02%
LRF(Zf)/Erythroblasts-ZBTB7A-ChIP-Seq(GSE74977)/Homer	AAGACCCYYN	1	-4.128	10000	221.0	23.76%	21918.1	27.55%
BANP(?)/ESC-Banp-ChIP-Seq(GSE155603)/Homer	TCTCGCGAGANY	1	-3.973	10000	6.0	0.65%	1237.9	1.56%
Reverb(NR),DR2/RAW-Reverba.biotin-ChIP-Seq(GSE45914)/Homer	GTRGGTCASTGGGTCA	1	-3.203	10000	30.0	3.23%	3996.9	5.02%
ZNF711(Zf)/SHSY5Y-ZNF711-ChIP-Seq(GSE20673)/Homer	AGGCCTAG	1	-3.192	10000	307.0	33.01%	29654.2	37.27%
E2F7(E2F)/Hela-E2F7-ChIP-Seq(GSE32673)/Homer	VDTTTCCCGCCA	1	-2.733	10000	11.0	1.18%	1913.0	2.40%
ZBTB33(Zf)/GM12878-ZBTB33-ChIP-Seq(GSE32465)/Homer	GGVTCTCGCGAGAAC	1	-2.048	10000	1.0	0.11%	530.9	0.67%
HIF-1b(HLH)/T47D-HIF1b-ChIP-Seq(GSE59937)/Homer	RTACGTGC	1	-2.026	10000	190.0	20.43%	19391.8	24.37%
bHLHE41(bHLH)/proB-Bhlhe41-ChIP-Seq(GSE93764)/Homer	KCACGTGMCN	1	-1.798	10000	179.0	19.25%	18431.5	23.17%
KLF5(Zf)/LoVo-KLF5-ChIP-Seq(GSE49402)/Homer	DGGGYGKGGC	1	-1.286	10000	244.0	26.24%	24430.8	30.71%
ZEB1(Zf)/PDAC-ZEB1-ChIP-Seq(GSE64557)/Homer	VCAGGTRDRY	1	-1.102	10000	316.0	33.98%	30873.2	38.81%
Sp5(Zf)/mES-Sp5.Flag-ChIP-Seq(GSE72989)/Homer	RGKGGGCGGAGC	1	-0.877	10000	196.0	21.08%	20232.5	25.43%
Hoxa13(Homeobox)/ChickenMSG-Hoxa13.Flag-ChIP-Seq(GSE86088)/Homer	CYHATAAAAN	1	-0.767	10000	393.0	42.26%	37717.8	47.41%
KLF1(Zf)/HUDEP2-KLF1-CutnRun(GSE136251)/Homer	VDGGGYGGGGCY	1	-0.255	10000	183.0	19.68%	19442.7	24.44%
Nkx2.2(Homeobox)/NPC-Nkx2.2-ChIP-Seq(GSE61673)/Homer	BTBRAGTGSN	1	-0.178	10000	379.0	40.75%	37035.8	46.55%
Nanog(Homeobox)/mES-Nanog-ChIP-Seq(GSE11724)/Homer	RGCCATTAAC	1	-0.124	10000	539.0	57.96%	50732.2	63.77%
NRF1(NRF)/MCF7-NRF1-ChIP-Seq(Unpublished)/Homer	CTGCGCATGCGC	1	-0.115	10000	4.0	0.43%	1343.3	1.69%
Ptf1a(bHLH)/Panc1-Ptf1a-ChIP-Seq(GSE47459)/Homer	ACAGCTGTTN	1	-0.108	10000	414.0	44.52%	40221.7	50.56%
Mef2b(MADS)/HEK293-Mef2b.V5-ChIP-Seq(GSE67450)/Homer	GCTATTTTTGGM	1	-0.075	10000	224.0	24.09%	23576.7	29.63%
ZBTB9(Zf)/HEK293T-ZBTB9-ChIP-Seq(GSE251687)/Homer	RGCCACGDRR	1	-0.06	10000	296.0	31.83%	30119.0	37.86%
Mef2c(MADS)/GM12878-Mef2c-ChIP-Seq(GSE32465)/Homer	DCYAAAAATAGM	1	-0.059	10000	174.0	18.71%	19042.0	23.93%
Erra(NR)/HepG2-Erra-ChIP-Seq(GSE31477)/Homer	CAAAGGTCAG	1	-0.054	10000	369.0	39.68%	36563.3	45.96%
ZNF519(Zf)/HEK293-ZNF519.GFP-ChIP-Seq(GSE58341)/Homer	GAGSCCGAGC	1	-0.05	10000	26.0	2.80%	4289.0	5.39%
Sp2(Zf)/HEK293-Sp2.eGFP-ChIP-Seq(Encode)/Homer	YGGCCCCGCCCC	1	-0.047	10000	256.0	27.53%	26614.0	33.45%
Zfp57(Zf)/H1-ZFP57.HA-ChIP-Seq(GSE115387)/Homer	NANTGCSGCA	1	-0.041	10000	32.0	3.44%	5003.9	6.29%
AR-halfsite(NR)/LNCaP-AR-ChIP-Seq(GSE27824)/Homer	CCAGGAACAG	1	-0.036	10000	461.0	49.57%	44578.8	56.03%
HINFP(Zf)/K562-HINFP.eGFP-ChIP-Seq(Encode)/Homer	TWVGGTCCGC	1	-0.029	10000	28.0	3.01%	4603.2	5.79%
Mef2a(MADS)/HL1-Mef2a.biotin-ChIP-Seq(GSE21529)/Homer	CYAAAAATAG	1	-0.023	10000	157.0	16.88%	17702.3	22.25%
Sox15(HMG)/CPA-Sox15-ChIP-Seq(GSE62909)/Homer	RAACAATGGN	1	-0.012	10000	191.0	20.54%	21054.3	26.46%
KLF14(Zf)/HEK293-KLF14.GFP-ChIP-Seq(GSE58341)/Homer	RGKGGGCGKGGC	1	-0.011	10000	295.0	31.72%	30535.2	38.38%
Zac1(Zf)/Neuro2A-Plagl1-ChIP-Seq(GSE75942)/Homer	HAWGRGGCCM	1	-0.008	10000	392.0	42.15%	39138.8	49.20%
Klf15(Zf)/Liver-Klf15-ChIP-Seq(GSE166083)/Homer	RGGGGGCGGGGC	1	-0.003	10000	195.0	20.97%	21825.5	27.43%
Nkx2.5(Homeobox)/HL1-Nkx2.5.biotin-ChIP-Seq(GSE21529)/Homer	RRSCACTYAA	1	-0.002	10000	384.0	41.29%	38880.0	48.87%
GSC(Homeobox)/FrogEmbryos-GSC-ChIP-Seq(DRA000576)/Homer	RGGATTAR	1	-0.001	10000	306.0	32.90%	32275.6	40.57%
SOX1(HMG)/NPC-SOX1-ChIP-Seq(GSE138215)/Homer	CCATTGTTCB	1	-0.001	10000	332.0	35.70%	34609.0	43.50%
GLIS3(Zf)/Thyroid-Glis3.GFP-ChIP-Seq(GSE103297)/Homer	CTCCCTGGGAGGCCN	1	-0.000e+00	10000	343.0	36.88%	35890.0	45.11%
EAR2(NR)/K562-NR2F6-ChIP-Seq(Encode)/Homer	NRBCARRGGTCA	1	-0.000e+00	10000	266.0	28.60%	29053.2	36.52%
COUP-TFII(NR)/K562-NR2F1-ChIP-Seq(Encode)/Homer	GKBCARAGGTCA	1	-0.000e+00	10000	280.0	30.11%	30377.8	38.18%
KLF17(Zf)/2cell-Klf17-CutnTag(GSE211845)/Homer	GCYCCGCCCCYH	1	-0.000e+00	10000	88.0	9.46%	12100.6	15.21%
Usf2(bHLH)/C2C12-Usf2-ChIP-Seq(GSE36030)/Homer	GTCACGTGGT	1	-0.000e+00	10000	74.0	7.96%	10644.9	13.38%
COUP-TFII(NR)/Artia-Nr2f2-ChIP-Seq(GSE46497)/Homer	AGRGGTCA	1	-0.000e+00	10000	311.0	33.44%	33307.2	41.87%
SCL(bHLH)/HPC7-Scl-ChIP-Seq(GSE13511)/Homer	AVCAGCTG	1	-0.000e+00	10000	508.0	54.62%	50223.4	63.13%
Bapx1(Homeobox)/VertebralCol-Bapx1-ChIP-Seq(GSE36672)/Homer	TTRAGTGSYK	1	-0.000e+00	10000	425.0	45.70%	43744.5	54.98%
Nkx3.1(Homeobox)/LNCaP-Nkx3.1-ChIP-Seq(GSE28264)/Homer	AAGCACTTAA	1	-0.000e+00	10000	411.0	44.19%	42659.5	53.62%
CRX(Homeobox)/Retina-Crx-ChIP-Seq(GSE20012)/Homer	GCTAATCC	1	-0.000e+00	10000	423.0	45.48%	43718.9	54.95%
Hoxd12(Homeobox)/ChickenMSG-Hoxd12.Flag-ChIP-Seq(GSE86088)/Homer	HDGYAATGAAAN	1	-0.000e+00	10000	350.0	37.63%	37428.8	47.05%
Npas4(bHLH)/Neuron-Npas4-ChIP-Seq(GSE127793)/Homer	NHRTCACGACDN	1	-0.000e+00	10000	172.0	18.49%	21243.8	26.70%
Sp1(Zf)/Promoter/Homer	GGCCCCGCCCCC	1	-0.000e+00	10000	40.0	4.30%	7607.2	9.56%
Tbx5(T-box)/HL1-Tbx5.biotin-ChIP-Seq(GSE21529)/Homer	AGGTGTCA	1	-0.000e+00	10000	490.0	52.69%	49978.1	62.82%
Pitx1(Homeobox)/Chicken-Pitx1-ChIP-Seq(GSE38910)/Homer	TAATCCCN	1	-0.000e+00	10000	568.0	61.08%	60740.2	76.35%
THRb(NR)/Liver-NR1A2-ChIP-Seq(GSE52613)/Homer	TRAGGTCA	1	-0.000e+00	10000	510.0	54.84%	55421.0	69.66%
NFkB2-p52(RHD)/U266-NFKB2-ChIP-seq(GSE230466)/Homer	VGGGRATTYCCC	1	-0.000e+00	10000	95.0	10.22%	14039.6	17.65%
Zfp541(Zf)/Sperm-Zfp541-ChIP-Seq(GSE163916)/Homer	NRSCWCGYGC	1	-0.000e+00	10000	113.0	12.15%	19552.7	24.58%
RARa(NR)/K562-RARa-ChIP-Seq(Encode)/Homer	TTGAMCTTTG	1	-0.000e+00	10000	460.0	49.46%	48865.2	61.42%
Nkx2.1(Homeobox)/LungAC-Nkx2.1-ChIP-Seq(GSE43252)/Homer	RSCACTYRAG	1	-0.000e+00	10000	436.0	46.88%	46455.3	58.39%
REST-NRSF(Zf)/Jurkat-NRSF-ChIP-Seq/Homer	GGMGCTGTCCATGGTGCTGA	1	-0.000e+00	10000	0.0	0.00%	112.9	0.14%
ZNF528(Zf)/HEK293-ZNF528.GFP-ChIP-Seq(GSE58341)/Homer	AGAAATGACTTCCCT	1	-0.000e+00	10000	0.0	0.00%	74.9	0.09%
ZNF410(Zf)/CD34-ZNF410-ChIP-Seq(GSE154960)/Homer	CATCCCATAATAHTC	1	0.000e+00	10000	0.0	0.00%	45728	0.02%
DUX(Homeobox)/C2C12-Dux-ChIP-Seq(GSE87279)/Homer	BCWGATTCAATCAAN	1	0.000e+00	10000	0.0	0.00%	40.5	0.05%

## Sheet: hypo_E6E7_promoter
Motif Name	Consensus	P-value	Log P-value	q-value (Benjamini)	# of Target Sequences with Motif(of 1249)	% of Target Sequences with Motif	# of Background Sequences with Motif(of 89930)	% of Background Sequences with Motif
ZNF467(Zf)/HEK293-ZNF467.GFP-ChIP-Seq(GSE58341)/Homer	TGGGGAAGGGCM	0.0001	-11140	0.0068	278.0	22.26%	15782.8	17.55%
Tcf3(HMG)/mES-Tcf3-ChIP-Seq(GSE11724)/Homer	ASWTCAAAGG	0.0001	-10030	0.0104	58.0	4.64%	2372.4	2.64%
Rfx2(HTH)/LoVo-RFX2-ChIP-Seq(GSE49402)/Homer	GTTGCCATGGCAACM	0.0001	-9960	0.0104	37.0	2.96%	1283.5	1.43%
RXR(NR),DR1/3T3L1-RXR-ChIP-Seq(GSE13511)/Homer	TAGGGCAAAGGTCA	0.0001	-9846	0.0104	258.0	20.66%	14753.4	16.40%
RFX(HTH)/K562-RFX3-ChIP-Seq(SRA012198)/Homer	CGGTTGCCATGGCAAC	0.001	-8074	0.0294	33.0	2.64%	1210.3	1.35%
Nrf2(bZIP)/Lymphoblast-Nrf2-ChIP-Seq(GSE37589)/Homer	HTGCTGAGTCAT	0.001	-7789	0.0326	14.0	1.12%	337.6	0.38%
Rfx1(HTH)/NPC-H3K4me1-ChIP-Seq(GSE16256)/Homer	KGTTGCCATGGCAA	0.001	-7684	0.0326	56.0	4.48%	2492.5	2.77%
MYB(HTH)/ERMYB-Myb-ChIPSeq(GSE22095)/Homer	GGCVGTTR	0.001	-7430	0.0350	368.0	29.46%	22795.2	25.34%
NF-E2(bZIP)/K562-NFE2-ChIP-Seq(GSE31477)/Homer	GATGACTCAGCA	0.001	-7061	0.0450	15.0	1.20%	407.4	0.45%
Bach2(bZIP)/OCILy7-Bach2-ChIP-Seq(GSE44420)/Homer	TGCTGAGTCA	0.01	-6888	0.0481	39.0	3.12%	1625.0	1.81%
Tbr1(T-box)/Cortex-Tbr1-ChIP-Seq(GSE71384)/Homer	AAGGTGTKAA	0.01	-6715	0.0521	267.0	21.38%	16146.2	17.95%
Bach1(bZIP)/K562-Bach1-ChIP-Seq(GSE31477)/Homer	AWWNTGCTGAGTCAT	0.01	-6659	0.0521	13.0	1.04%	338.5	0.38%
NFAT(RHD)/Jurkat-NFATC1-ChIP-Seq(Jolma_et_al.)/Homer	ATTTTCCATT	0.01	-6319	0.0654	191.0	15.29%	11189.5	12.44%
NFE2L2(bZIP)/HepG2-NFE2L2-ChIP-Seq(Encode)/Homer	AWWWTGCTGAGTCAT	0.01	-6146	0.0722	12.0	0.96%	316.6	0.35%
Gata2(Zf)/K562-GATA2-ChIP-Seq(GSE18829)/Homer	BBCTTATCTS	0.01	-5986	0.0791	113.0	9.05%	6208.4	6.90%
LEF1(HMG)/H1-LEF1-ChIP-Seq(GSE64758)/Homer	CCTTTGATST	0.01	-5959	0.0791	125.0	10.01%	6979.1	7.76%
Bcl6(Zf)/Liver-Bcl6-ChIP-Seq(GSE31578)/Homer	NNNCTTTCCAGGAAA	0.01	-5885	0.0791	256.0	20.50%	15653.2	17.40%
Mouse_Recombination_Hotspot(Zf)/Testis-DMC1-ChIP-Seq(GSE24438)/Homer	ACTYKNATTCGTGNTACTTC	0.01	-5764	0.0823	19.0	1.52%	661.9	0.74%
ZBTB38(Zf)/Hela-ZBTB38-ChIP-seq(GSE108618)/Homer	NNWTATCGATAW	0.01	-5747	0.0823	315.0	25.22%	19713.2	21.92%
Stat3+il21(Stat)/CD4-Stat3-ChIP-Seq(GSE19198)/Homer	SVYTTCCNGGAARB	0.01	-5720	0.0823	151.0	12.09%	8715.1	9.69%
Gata1(Zf)/K562-GATA1-ChIP-Seq(GSE18829)/Homer	SAGATAAGRV	0.01	-5677	0.0823	101.0	8.09%	5509.5	6.13%
Tbx6(T-box)/ESC-Tbx6-ChIP-Seq(GSE93524)/Homer	DAGGTGTBAA	0.01	-5676	0.0823	249.0	19.94%	15245.9	16.95%
ZNF341(Zf)/EBV-ZNF341-ChIP-Seq(GSE113194)/Homer	GGAACAGCCG	0.01	-5675	0.0823	168.0	13.45%	9840.2	10.94%
Tlx?(NR)/NPC-H3K4me1-ChIP-Seq(GSE16256)/Homer	CTGGCAGSCTGCCA	0.01	-5670	0.0823	89.0	7.13%	4756.1	5.29%
JunB(bZIP)/DendriticCells-Junb-ChIP-Seq(GSE36099)/Homer	RATGASTCAT	0.01	-5526	0.0823	91.0	7.29%	4908.4	5.46%
AP-1(bZIP)/ThioMac-PU.1-ChIP-Seq(GSE21512)/Homer	VTGACTCATC	0.01	-5451	0.0823	119.0	9.53%	6704.4	7.45%
Rbpj1(?)/Panc1-Rbpj1-ChIP-Seq(GSE47459)/Homer	HTTTCCCASG	0.01	-5435	0.0823	306.0	24.50%	19205.8	21.35%
Gata4(Zf)/Heart-Gata4-ChIP-Seq(GSE35151)/Homer	NBWGATAAGR	0.01	-5328	0.0823	172.0	13.77%	10196.4	11.34%
GATA3(Zf)/iTreg-Gata3-ChIP-Seq(GSE20898)/Homer	AGATAASR	0.01	-5320	0.0823	265.0	21.22%	16445.4	18.28%
TCFL2(HMG)/K562-TCF7L2-ChIP-Seq(GSE29196)/Homer	ACWTCAAAGG	0.01	-5294	0.0823	19.0	1.52%	692.7	0.77%
BMYB(HTH)/Hela-BMYB-ChIP-Seq(GSE27030)/Homer	NHAACBGYYV	0.01	-5166	0.0869	309.0	24.74%	19507.3	21.69%
Dlx3(Homeobox)/Kerainocytes-Dlx3-ChIP-Seq(GSE89884)/Homer	NDGTAATTAC	0.01	-5145	0.0869	130.0	10.41%	7486.6	8.32%
Otx2(Homeobox)/EpiLC-Otx2-ChIP-Seq(GSE56098)/Homer	NYTAATCCYB	0.01	-4997	0.0967	172.0	13.77%	10288.9	11.44%
SpiB(ETS)/OCILY3-SPIB-ChIP-Seq(GSE56857)/Homer	AAAGRGGAAGTG	0.01	-4935	0.0998	58.0	4.64%	2965.2	3.30%
Stat3(Stat)/mES-Stat3-ChIP-Seq(GSE11431)/Homer	CTTCCGGGAA	0.01	-4887	0.1018	120.0	9.61%	6898.6	7.67%
AMYB(HTH)/Testes-AMYB-ChIP-Seq(GSE44588)/Homer	TGGCAGTTGG	0.01	-4883	0.1018	301.0	24.10%	19062.2	21.19%
ZNF143|STAF(Zf)/CUTLL-ZNF143-ChIP-Seq(GSE29600)/Homer	ATTTCCCAGVAKSCY	0.01	-4877	0.1018	89.0	7.13%	4908.7	5.46%
NF1-halfsite(CTF)/LNCaP-NF1-ChIP-Seq(Unpublished)/Homer	YTGCCAAG	0.01	-4820	0.1018	334.0	26.74%	21362.6	23.75%
Six2(Homeobox)/NephronProgenitor-Six2-ChIP-Seq(GSE39837)/Homer	GWAAYHTGAKMC	0.01	-4804	0.1018	191.0	15.29%	11613.0	12.91%
NFAT:AP1(RHD,bZIP)/Jurkat-NFATC1-ChIP-Seq(Jolma_et_al.)/Homer	SARTGGAAAAWRTGAGTCAB	0.01	-4691	0.1083	36.0	2.88%	1685.6	1.87%
Nur77(NR)/K562-NR4A1-ChIP-Seq(GSE31363)/Homer	TGACCTTTNCNT	0.01	-4654	0.1097	40.0	3.20%	1924.6	2.14%
IRF3(IRF)/BMDM-Irf3-ChIP-Seq(GSE67343)/Homer	AGTTTCAKTTTC	0.1	-4493	0.1257	73.0	5.84%	3972.9	4.42%
PPARa(NR),DR1/Liver-Ppara-ChIP-Seq(GSE47954)/Homer	VNAGGKCAAAGGTCA	0.1	-4440	0.1294	214.0	17.13%	13281.5	14.77%
EBF2(EBF)/BrownAdipose-EBF2-ChIP-Seq(GSE97114)/Homer	NABTCCCWDGGGAVH	0.1	-4413	0.1300	222.0	17.77%	13833.7	15.38%
PPARE(NR),DR1/3T3L1-Pparg-ChIP-Seq(GSE13511)/Homer	TGACCTTTGCCCCA	0.1	-4368	0.1330	195.0	15.61%	12021.9	13.37%
NFATC2(RHD)/Islets-NFATC2-ChIP-Seq(GSE158496)/Homer	WTTTTCCATTGS	0.1	-4350	0.1330	388.0	31.06%	25315.6	28.15%
Pbx3(Homeobox)/GM12878-PBX3-ChIP-Seq(GSE32465)/Homer	SCTGTCAMTCAN	0.1	-4324	0.1330	44.0	3.52%	2208.8	2.46%
Twist(bHLH)/HMLE-TWIST1-ChIP-Seq(Chang_et_al)/Homer	VCAKCTGGNNNCCAGMTGBN	0.1	-4225	0.1438	29.0	2.32%	1334.3	1.48%
Tcf7(HMG)/GM12878-TCF7-ChIP-Seq(Encode)/Homer	CTTTGATGTGSB	0.1	-4182	0.1471	61.0	4.88%	3277.7	3.64%
HLF(bZIP)/HSC-HLF.Flag-ChIP-Seq(GSE69817)/Homer	RTTATGYAAB	0.1	-4161	0.1473	143.0	11.45%	8602.1	9.56%
GATA:SCL(Zf,bHLH)/Ter119-SCL-ChIP-Seq(GSE18720)/Homer	CRGCTGBNGNSNNSAGATAA	0.1	-4157	0.1473	23.0	1.84%	1000.8	1.11%
ZKSCAN1(Zf)/HepG2-ZKSCAN1-ChIP-Seq(Encode)/Homer	GCACAYAGTAGGKCY	0.1	-4117	0.1478	11.0	0.88%	367.8	0.41%
Emx2(Homeobox)/Cortex-Emx2-ChIP-Seq(GSE183130)/Homer	NVCTAATTAG	0.1	-4089	0.1492	203.0	16.25%	12657.6	14.07%
Fli1(ETS)/CD8-FLI-ChIP-Seq(GSE20898)/Homer	NRYTTCCGGH	0.1	-4085	0.1492	290.0	23.22%	18618.0	20.70%
PRDM15(Zf)/ESC-Prdm15-ChIP-Seq(GSE73694)/Homer	YCCDNTCCAGGTTTT	0.1	-4057	0.1492	237.0	18.98%	14985.3	16.66%
Gata6(Zf)/HUG1N-GATA6-ChIP-Seq(GSE51936)/Homer	YCTTATCTBN	0.1	-4040	0.1492	152.0	12.17%	9238.6	10.27%
EBF1(EBF)/Near-E2A-ChIP-Seq(GSE21512)/Homer	GTCCCCWGGGGA	0.1	-4003	0.1512	270.0	21.62%	17271.3	19.20%
Fos(bZIP)/TSC-Fos-ChIP-Seq(GSE110950)/Homer	NDATGASTCAYN	0.1	-4002	0.1512	94.0	7.53%	5422.8	6.03%
ZFP3(Zf)/HEK293-ZFP3.GFP-ChIP-Seq(GSE58341)/Homer	GGGTTTTGAAGGATGARTAGGAGTT	0.1	-3986	0.1512	3.0	0.24%	38.4	0.04%
Atf3(bZIP)/GBM-ATF3-ChIP-Seq(GSE33912)/Homer	DATGASTCATHN	0.1	-3919	0.1562	103.0	8.25%	6029.2	6.70%
DLX5(Homeobox)/BasalGanglia-Dlx5-ChIP-seq(GSE124936)/Homer	SSTAATTA	0.1	-3875	0.1606	145.0	11.61%	8821.2	9.81%
LHX9(Homeobox)/Hct116-LHX9.V5-ChIP-Seq(GSE116822)/Homer	NGCTAATTAG	0.1	-3860	0.1606	237.0	18.98%	15061.4	16.75%
Six1(Homeobox)/Myoblast-Six1-ChIP-Chip(GSE20150)/Homer	GKVTCADRTTWC	0.1	-3822	0.1639	45.0	3.60%	2347.0	2.61%
Isl1(Homeobox)/Neuron-Isl1-ChIP-Seq(GSE31456)/Homer	CTAATKGV	0.1	-3821	0.1639	323.0	25.86%	21018.4	23.37%
PU.1(ETS)/ThioMac-PU.1-ChIP-Seq(GSE21512)/Homer	AGAGGAAGTG	0.1	-3818	0.1639	98.0	7.85%	5728.2	6.37%
Fra2(bZIP)/Striatum-Fra2-ChIP-Seq(GSE43429)/Homer	GGATGACTCATC	0.1	-3713	0.1746	73.0	5.84%	4132.1	4.59%
MyoD(bHLH)/Myotube-MyoD-ChIP-Seq(GSE21614)/Homer	RRCAGCTGYTSY	0.1	-3676	0.1784	165.0	13.21%	10230.0	11.37%
ETS1(ETS)/Jurkat-ETS1-ChIP-Seq(GSE17954)/Homer	ACAGGAAGTG	0.1	-3659	0.1788	229.0	18.33%	14592.6	16.22%
RARg(NR)/ES-RARg-ChIP-Seq(GSE30538)/Homer	AGGTCAAGGTCA	0.1	-3561	0.1944	9.0	0.72%	301.4	0.34%
HOXB13(Homeobox)/ProstateTumor-HOXB13-ChIP-Seq(GSE56288)/Homer	TTTTATKRGG	0.1	-3469	0.2101	200.0	16.01%	12682.4	14.10%
X-box(HTH)/NPC-H3K4me1-ChIP-Seq(GSE16256)/Homer	GGTTGCCATGGCAA	0.1	-3429	0.2155	24.0	1.92%	1136.7	1.26%
p53(p53)/Saos-p53-ChIP-Seq(GSE15780)/Homer	RRCATGYCYRGRCATGYYYN	0.1	-3376	0.2210	18.0	1.44%	796.3	0.89%
p53(p53)/Saos-p53-ChIP-Seq/Homer	RRCATGYCYRGRCATGYYYN	0.1	-3376	0.2210	18.0	1.44%	796.3	0.89%
TEAD3(TEA)/HepG2-TEAD3-ChIP-Seq(Encode)/Homer	TRCATTCCAG	0.1	-3325	0.2295	210.0	16.81%	13424.6	14.93%
Nr5a2(NR)/mES-Nr5a2-ChIP-Seq(GSE19019)/Homer	BTCAAGGTCA	0.1	-3310	0.2297	102.0	8.17%	6129.0	6.81%
ZNF189(Zf)/HEK293-ZNF189.GFP-ChIP-Seq(GSE58341)/Homer	TGGAACAGMA	0.1	-3299	0.2297	171.0	13.69%	10770.9	11.98%
BATF(bZIP)/Th17-BATF-ChIP-Seq(GSE39756)/Homer	DATGASTCAT	0.1	-3272	0.2325	97.0	7.77%	5808.4	6.46%
IRF4(IRF)/GM12878-IRF4-ChIP-Seq(GSE32465)/Homer	ACTGAAACCA	0.1	-3271	0.2325	92.0	7.37%	5478.1	6.09%
Myf5(bHLH)/GM-Myf5-ChIP-Seq(GSE24852)/Homer	BAACAGCTGT	0.1	-3263	0.2325	135.0	10.81%	8347.9	9.28%
TATA-Box(TBP)/Promoter/Homer	GSCTWTAAAAGG	0.1	-3262	0.2325	248.0	19.86%	16068.0	17.86%
Hoxc9(Homeobox)/Ainv15-Hoxc9-ChIP-Seq(GSE21812)/Homer	GGCCATAAATCA	0.1	-3254	0.2325	89.0	7.13%	5285.5	5.88%
ZNF148(Zf)/MDAMB231-ZNF148-ChIP-Seq(GSE147020)/Homer	CCCCTCCCCCAC	0.1	-3236	0.2325	204.0	16.33%	13049.9	14.51%
Unknown-ESC-element(?)/mES-Nanog-ChIP-Seq(GSE11724)/Homer	CACAGCAGGGGG	0.1	-3219	0.2325	135.0	10.81%	8362.9	9.30%
RAR:RXR(NR),DR0/ES-RAR-ChIP-Seq(GSE56893)/Homer	AGGTCAAGGTCA	0.1	-3182	0.2332	28.0	2.24%	1406.8	1.56%
Fosl2(bZIP)/3T3L1-Fosl2-ChIP-Seq(GSE56872)/Homer	NATGASTCABNN	0.1	-3155	0.2367	50.0	4.00%	2779.4	3.09%
TEAD1(TEAD)/HepG2-TEAD1-ChIP-Seq(Encode)/Homer	CYRCATTCCA	0.1	-3090	0.2497	186.0	14.89%	11875.1	13.20%
SPDEF(ETS)/VCaP-SPDEF-ChIP-Seq(SRA014231)/Homer	ASWTCCTGBT	0.1	-3039	0.2597	211.0	16.89%	13613.4	15.14%
Gsx2(Homeobox)/LGE-Gsx2.Flag-ChIP-Seq(GSE162589)/Homer	CTAATTAGSN	0.1	-3018	0.2622	227.0	18.17%	14726.5	16.37%
PAX6(Paired,Homeobox)/Forebrain-Pax6-ChIP-Seq(GSE66961)/Homer	NGTGTTCAVTSAAGCGKAAA	0.1	-3015	0.2622	19.0	1.52%	892.3	0.99%
KLF10(Zf)/HEK293-KLF10.GFP-ChIP-Seq(GSE58341)/Homer	GGGGGTGTGTCC	0.1	-3004	0.2622	153.0	12.25%	9657.1	10.74%
Fra1(bZIP)/BT549-Fra1-ChIP-Seq(GSE46166)/Homer	NNATGASTCATH	0.1	-2952	0.2708	83.0	6.65%	4972.3	5.53%
ZNF652/HepG2-ZNF652.Flag-ChIP-Seq(Encode)/Homer	TTAACCCTTTVNKKN	0.1	-2935	0.2727	53.0	4.24%	3017.1	3.35%
ARE(NR)/LNCAP-AR-ChIP-Seq(GSE27824)/Homer	RGRACASNSTGTYCYB	0.1	-2928	0.2727	46.0	3.68%	2570.0	2.86%
Egr1(Zf)/K562-Egr1-ChIP-Seq(GSE32465)/Homer	TGCGTGGGYG	0.1	-2927	0.2727	223.0	17.85%	14491.6	16.11%
ETS(ETS)/Promoter/Homer	AACCGGAAGT	0.1	-2916	0.2727	98.0	7.85%	5979.3	6.65%
Hoxb4(Homeobox)/ES-Hoxb4-ChIP-Seq(GSE34014)/Homer	TGATTRATGGCY	0.1	-2911	0.2727	31.0	2.48%	1630.2	1.81%
NFkB-p65(RHD)/GM12787-p65-ChIP-Seq(GSE19485)/Homer	WGGGGATTTCCC	0.1	-2890	0.2727	129.0	10.33%	8071.3	8.97%
Lhx2(Homeobox)/HFSC-Lhx2-ChIP-Seq(GSE48068)/Homer	TAATTAGN	0.1	-2865	0.2745	177.0	14.17%	11351.1	12.62%
Pdx1(Homeobox)/Islet-Pdx1-ChIP-Seq(SRA008281)/Homer	YCATYAATCA	0.1	-2863	0.2745	143.0	11.45%	9030.8	10.04%
FXR(NR),ER2/Liver-FXR-ChIP-Seq(GSE133700)/Homer	NTGACCYMKRGGTCA	0.1	-2831	0.2783	103.0	8.25%	6340.5	7.05%
Chop(bZIP)/MEF-Chop-ChIP-Seq(GSE35681)/Homer	ATTGCATCAT	0.1	-2827	0.2783	39.0	3.12%	2145.0	2.38%
GFX(?)/Promoter/Homer	ATTCTCGCGAGA	0.1	-2823	0.2783	9.0	0.72%	348.8	0.39%
Hoxd10(Homeobox)/ChickenMSG-Hoxd10.Flag-ChIP-Seq(GSE86088)/Homer	GGCMATGAAA	0.1	-2817	0.2783	193.0	15.45%	12471.7	13.87%
GRE(NR),IR3/RAW264.7-GRE-ChIP-Seq(Unpublished)/Homer	VAGRACAKWCTGTYC	0.1	-2808	0.2783	42.0	3.36%	2339.0	2.60%
Mef2d(MADS)/Retina-Mef2d-ChIP-Seq(GSE61391)/Homer	GCTATTTTTAGC	0.1	-2807	0.2783	48.0	3.84%	2723.2	3.03%
RUNX1(Runt)/Jurkat-RUNX1-ChIP-Seq(GSE29180)/Homer	AAACCACARM	0.1	-2800	0.2783	173.0	13.85%	11104.6	12.35%
TEAD4(TEA)/Tropoblast-Tead4-ChIP-Seq(GSE37350)/Homer	CCWGGAATGY	0.1	-2797	0.2783	160.0	12.81%	10215.0	11.36%
Maz(Zf)/HepG2-Maz-ChIP-Seq(GSE31477)/Homer	GGGGGGGG	0.1	-2791	0.2783	411.0	32.91%	27728.3	30.83%
HOXA3(Homeobox)/mEmbryo-Hoxa3-ChIP-Seq(E-MTAB-8607)/Homer	ATGATTGATGGS	0.1	-2789	0.2783	22.0	1.76%	1098.0	1.22%
DLX1(Homeobox)/BasalGanglia-Dlx1-ChIP-seq(GSE124936)/Homer	NSNNTAATTA	0.1	-2739	0.2783	229.0	18.33%	14995.8	16.67%
MyoG(bHLH)/C2C12-MyoG-ChIP-Seq(GSE36024)/Homer	AACAGCTG	0.1	-2720	0.2802	210.0	16.81%	13688.7	15.22%
EBF(EBF)/proBcell-EBF-ChIP-Seq(GSE21978)/Homer	DGTCCCYRGGGA	0.1	-2701	0.2829	58.0	4.64%	3395.1	3.77%
Sox7(HMG)/ESC-Sox7-ChIP-Seq(GSE133899)/Homer	VVRRAACAATGG	0.1	-2660	0.2920	52.0	4.16%	3014.8	3.35%
HNF4a(NR),DR1/HepG2-HNF4a-ChIP-Seq(GSE25021)/Homer	CARRGKBCAAAGTYCA	0.1	-2658	0.2920	77.0	6.16%	4658.6	5.18%
WT1(Zf)/Kidney-WT1-ChIP-Seq(GSE90016)/Homer	MCTCCCMCRCAB	0.1	-2619	0.2992	184.0	14.73%	11939.3	13.27%
Mixl1(Homeobox)/EpiBlast-Mixl1-ChIP-seq(GSE161164)/Homer	CTAATTARATTA	0.1	-2611	0.2992	101.0	8.09%	6278.8	6.98%
HNF6(Homeobox)/Liver-Hnf6-ChIP-Seq(ERP000394)/Homer	NTATYGATCH	0.1	-2574	0.3076	96.0	7.69%	5954.7	6.62%
Eomes(T-box)/H9-Eomes-ChIP-Seq(GSE26097)/Homer	ATTAACACCT	0.1	-2570	0.3076	373.0	29.86%	25175.1	27.99%
Jun-AP1(bZIP)/K562-cJun-ChIP-Seq(GSE31477)/Homer	GATGASTCATCN	0.1	-2567	0.3076	37.0	2.96%	2068.2	2.30%
Zfp281(Zf)/ES-Zfp281-ChIP-Seq(GSE81042)/Homer	CCCCTCCCCCAC	0.1	-2537	0.3111	70.0	5.60%	4228.0	4.70%
Tbx20(T-box)/Heart-Tbx20-ChIP-Seq(GSE29636)/Homer	GGTGYTGACAGS	0.1	-2512	0.3163	39.0	3.12%	2207.6	2.45%
TRPS1(Zf)/MCF7-TRPS1-ChIP-Seq(GSE107013)/Homer	AGATAAGANN	0.1	-2488	0.3215	324.0	25.94%	21771.0	24.20%
ZBTB12(Zf)/HEK293-ZBTB12.GFP-ChIP-Seq(GSE58341)/Homer	NGNTCTAGAACCNGV	0.1	-2483	0.3215	82.0	6.57%	5044.1	5.61%
Ets1-distal(ETS)/CD4+-PolII-ChIP-Seq(Barski_et_al.)/Homer	MACAGGAAGT	0.1	-2433	0.3340	51.0	4.08%	3003.8	3.34%
ZNF264(Zf)/HEK293-ZNF264.GFP-ChIP-Seq(GSE58341)/Homer	RGGGCACTAACY	0.1	-2409	0.3395	139.0	11.13%	8937.3	9.94%
MafA(bZIP)/Islet-MafA-ChIP-Seq(GSE30298)/Homer	TGCTGACTCA	0.1	-2405	0.3395	131.0	10.49%	8391.1	9.33%
TEAD2(TEA)/Py2T-Tead2-ChIP-Seq(GSE55709)/Homer	CCWGGAATGY	0.1	-2364	0.3496	95.0	7.61%	5958.5	6.62%
ERG(ETS)/VCaP-ERG-ChIP-Seq(GSE14097)/Homer	ACAGGAAGTG	0.1	-2335	0.3568	324.0	25.94%	21862.9	24.31%
E2F7(E2F)/Hela-E2F7-ChIP-Seq(GSE32673)/Homer	VDTTTCCCGCCA	0.1	-2330	0.3568	60.0	4.80%	3623.2	4.03%
GRHL2(CP2)/HBE-GRHL2-ChIP-Seq(GSE46194)/Homer	AAACYKGTTWDACMRGTTTB	0.1	-2328	0.3568	58.0	4.64%	3491.0	3.88%
ZNF768(Zf)/Rajj-ZNF768-ChIP-Seq(GSE111879)/Homer	RHHCAGAGAGGB	0.1	-2321	0.3568	12.0	0.96%	560.4	0.62%
Mesp1(bHLH)/ESC-Mesp1-ChIP-Seq(GSE165102)/Homer	RCCATTTGBY	1	-2284	0.3643	82.0	6.57%	5108.6	5.68%
MYNN(Zf)/HEK293-MYNN.eGFP-ChIP-Seq(Encode)/Homer	TTCAAAWTAAAAGTC	1	-2279	0.3643	47.0	3.76%	2779.4	3.09%
Znf263(Zf)/K562-Znf263-ChIP-Seq(GSE31477)/Homer	CVGTSCTCCC	1	-2278	0.3643	424.0	33.95%	28976.6	32.22%
HOXA2(Homeobox)/mES-Hoxa2-ChIP-Seq(Donaldson_et_al.)/Homer	GYCATCMATCAT	1	-2258	0.3655	16.0	1.28%	806.5	0.90%
ELF3(ETS)/PDAC-ELF3-ChIP-Seq(GSE64557)/Homer	ANCAGGAAGT	1	-2251	0.3655	142.0	11.37%	9211.7	10.24%
Atf4(bZIP)/MEF-Atf4-ChIP-Seq(GSE35681)/Homer	MTGATGCAAT	1	-2218	0.3751	48.0	3.84%	2860.8	3.18%
GRE(NR),IR3/A549-GR-ChIP-Seq(GSE32465)/Homer	NRGVACABNVTGTYCY	1	-2195	0.3810	25.0	2.00%	1376.0	1.53%
En1(Homeobox)/SUM149-EN1-ChIP-Seq(GSE120957)/Homer	NDCTAATTAS	1	-2153	0.3943	298.0	23.86%	20144.6	22.40%
Elf4(ETS)/BMDM-Elf4-ChIP-Seq(GSE88699)/Homer	ACTTCCKGKT	1	-2143	0.3955	221.0	17.69%	14748.0	16.40%
Sox4(HMG)/proB-Sox4-ChIP-Seq(GSE50066)/Homer	YCTTTGTTCC	1	-2110	0.4060	146.0	11.69%	9551.6	10.62%
TEAD(TEA)/Fibroblast-PU.1-ChIP-Seq(Unpublished)/Homer	YCWGGAATGY	1	-2101	0.4067	115.0	9.21%	7421.3	8.25%
Unknown(Homeobox)/Limb-p300-ChIP-Seq/Homer	SSCMATWAAA	1	-2092	0.4076	120.0	9.61%	7768.0	8.64%
Pax8(Paired,Homeobox)/Thyroid-Pax8-ChIP-Seq(GSE26938)/Homer	GTCATGCHTGRCTGS	1	-2088	0.4076	79.0	6.33%	4972.9	5.53%
GATA3(Zf),DR4/iTreg-Gata3-ChIP-Seq(GSE20898)/Homer	AGATGKDGAGATAAG	1	-2047	0.4205	16.0	1.28%	835.8	0.93%
STAT4(Stat)/CD4-Stat4-ChIP-Seq(GSE22104)/Homer	NYTTCCWGGAAR	1	-2041	0.4205	176.0	14.09%	11665.3	12.97%
CTCF(Zf)/CD4+-CTCF-ChIP-Seq(Barski_et_al.)/Homer	AYAGTGCCMYCTRGTGGCCA	1	-2030	0.4218	33.0	2.64%	1922.5	2.14%
FOXK1(Forkhead)/HEK293-FOXK1-ChIP-Seq(GSE51673)/Homer	NVWTGTTTAC	1	-2011	0.4269	173.0	13.85%	11472.4	12.75%
PBX1(Homeobox)/MCF7-PBX1-ChIP-Seq(GSE28007)/Homer	GSCTGTCACTCA	1	-2010	0.4269	14.0	1.12%	717.8	0.80%
GATA3(Zf),DR8/iTreg-Gata3-ChIP-Seq(GSE20898)/Homer	AGATSTNDNNDSAGATAASN	1	-1996	0.4276	12.0	0.96%	597.4	0.66%
Tcfcp2l1(CP2)/mES-Tcfcp2l1-ChIP-Seq(GSE11431)/Homer	NRAACCRGTTYRAACCRGYT	1	-1987	0.4287	27.0	2.16%	1542.6	1.72%
GLI3(Zf)/Limb-GLI3-ChIP-Chip(GSE11077)/Homer	CGTGGGTGGTCC	1	-1945	0.4440	33.0	2.64%	1941.8	2.16%
MafK(bZIP)/C2C12-MafK-ChIP-Seq(GSE36030)/Homer	GCTGASTCAGCA	1	-1936	0.4450	44.0	3.52%	2669.4	2.97%
POU4F3(POU,Homeobox)/MEF-Pou4f3-ChIP-Seq(GSE150279)/Homer	TRAATAATTTAT	1	-1924	0.4473	35.0	2.80%	2077.9	2.31%
Gli3(Zf)/E11.5-Gli3-ChIP-Chip(GSE151646)/Homer	RGACCACCCASR	1	-1884	0.4629	92.0	7.37%	5934.1	6.60%
Twist2(bHLH)/Myoblast-Twist2.Ty1-ChIP-Seq(GSE127998)/Homer	MCAGCTGBYH	1	-1876	0.4636	310.0	24.82%	21175.2	23.54%
Tcf21(bHLH)/ArterySmoothMuscle-Tcf21-ChIP-Seq(GSE61369)/Homer	NAACAGCTGG	1	-1872	0.4636	181.0	14.49%	12105.1	13.46%
Pknox1(Homeobox)/ES-Prep1-ChIP-Seq(GSE63282)/Homer	SCTGTCAVTCAV	1	-1852	0.4689	38.0	3.04%	2293.5	2.55%
NF1(CTF)/LNCAP-NF1-ChIP-Seq(Unpublished)/Homer	CYTGGCABNSTGCCAR	1	-1813	0.4843	87.0	6.97%	5620.9	6.25%
PBX2(Homeobox)/K562-PBX2-ChIP-Seq(Encode)/Homer	RTGATTKATRGN	1	-1796	0.4894	126.0	10.09%	8317.3	9.25%
ISRE(IRF)/ThioMac-LPS-Expression(GSE23622)/Homer	AGTTTCASTTTC	1	-1772	0.4983	13.0	1.04%	688.2	0.77%
Ap4(bHLH)/AML-Tfap4-ChIP-Seq(GSE45738)/Homer	NAHCAGCTGD	1	-1736	0.5136	217.0	17.37%	14710.6	16.36%
Phox2b(Homeobox)/CLBGA-PHOX2B-ChIP-Seq(GSE90683)/Homer	TTAATTNAATTA	1	-1725	0.5158	41.0	3.28%	2527.8	2.81%
ZNF528(Zf)/HEK293-ZNF528.GFP-ChIP-Seq(GSE58341)/Homer	AGAAATGACTTCCCT	1	-1722	0.5158	2.0	0.16%	55.0	0.06%
p63(p53)/Keratinocyte-p63-ChIP-Seq(GSE17611)/Homer	NNDRCATGYCYNRRCATGYH	1	-1707	0.5189	61.0	4.88%	3884.1	4.32%
PAX5(Paired,Homeobox),condensed/GM12878-PAX5-ChIP-Seq(GSE32465)/Homer	GTCACGCTCSCTGM	1	-1688	0.5257	26.0	2.08%	1540.6	1.71%
Foxo1(Forkhead)/RAW-Foxo1-ChIP-Seq(Fan_et_al.)/Homer	CTGTTTAC	1	-1681	0.5260	328.0	26.26%	22593.9	25.12%
Hand2(bHLH)/Mesoderm-Hand2-ChIP-Seq(GSE61475)/Homer	TGACANARRCCAGRC	1	-1678	0.5260	79.0	6.33%	5126.7	5.70%
EBNA1(EBV-virus)/Raji-EBNA1-ChIP-Seq(GSE30709)/Homer	GGYAGCAYDTGCTDCCCNNN	1	-1668	0.5268	4.0	0.32%	160.7	0.18%
Rfx5(HTH)/GM12878-Rfx5-ChIP-Seq(GSE31477)/Homer	SCCTAGCAACAG	1	-1662	0.5269	61.0	4.88%	3900.6	4.34%
DLX2(Homeobox)/BasalGanglia-Dlx2-ChIP-seq(GSE124936)/Homer	NNNTAATTAS	1	-1647	0.5318	241.0	19.30%	16460.9	18.30%
Rfx6(HTH)/Min6b1-Rfx6.HA-ChIP-Seq(GSE62844)/Homer	TGTTKCCTAGCAACM	1	-1644	0.5318	208.0	16.65%	14136.7	15.72%
ZBTB33(Zf)/GM12878-ZBTB33-ChIP-Seq(GSE32465)/Homer	GGVTCTCGCGAGAAC	1	-1643	0.5318	20.0	1.60%	1157.7	1.29%
EWS:ERG-fusion(ETS)/CADO_ES1-EWS:ERG-ChIP-Seq(SRA014231)/Homer	ATTTCCTGTN	1	-1616	0.5387	133.0	10.65%	8896.4	9.89%
Sox2(HMG)/mES-Sox2-ChIP-Seq(GSE11431)/Homer	BCCATTGTTC	1	-1605	0.5420	140.0	11.21%	9391.6	10.44%
E2F3(E2F)/MEF-E2F3-ChIP-Seq(GSE71376)/Homer	BTKGGCGGGAAA	1	-1600	0.5420	238.0	19.06%	16281.8	18.10%
Nkx6.1(Homeobox)/Islet-Nkx6.1-ChIP-Seq(GSE40975)/Homer	GKTAATGR	1	-1568	0.5557	382.0	30.58%	26525.7	29.49%
NeuroD1(bHLH)/Islet-NeuroD1-ChIP-Seq(GSE30298)/Homer	GCCATCTGTT	1	-1553	0.5612	147.0	11.77%	9911.0	11.02%
Cdx2(Homeobox)/mES-Cdx2-ChIP-Seq(GSE14586)/Homer	GYMATAAAAH	1	-1547	0.5612	126.0	10.09%	8445.5	9.39%
Foxo3(Forkhead)/U2OS-Foxo3-ChIP-Seq(E-MTAB-2701)/Homer	DGTAAACA	1	-1543	0.5612	119.0	9.53%	7959.2	8.85%
CEBP:AP1(bZIP)/ThioMac-CEBPb-ChIP-Seq(GSE21512)/Homer	DRTGTTGCAA	1	-1531	0.5643	121.0	9.69%	8105.1	9.01%
Elk4(ETS)/Hela-Elk4-ChIP-Seq(GSE31477)/Homer	NRYTTCCGGY	1	-1522	0.5658	177.0	14.17%	12034.2	13.38%
E2F4(E2F)/K562-E2F4-ChIP-Seq(GSE31477)/Homer	GGCGGGAAAH	1	-1516	0.5663	185.0	14.81%	12602.0	14.01%
DMRT6(DM)/Testis-DMRT6-ChIP-Seq(GSE60440)/Homer	YDGHTACAWTGTADC	1	-1514	0.5663	32.0	2.56%	1982.6	2.20%
STAT1(Stat)/HelaS3-STAT1-ChIP-Seq(GSE12782)/Homer	NATTTCCNGGAAAT	1	-1506	0.5663	54.0	4.32%	3479.0	3.87%
FOXA1:AR(Forkhead,NR)/LNCAP-AR-ChIP-Seq(GSE27824)/Homer	AGTAAACAAAAAAGAACAND	1	-1460	0.5892	17.0	1.36%	997.7	1.11%
CArG(MADS)/PUER-Srf-ChIP-Seq(Sullivan_et_al.)/Homer	CCATATATGGNM	1	-1446	0.5945	48.0	3.84%	3089.9	3.44%
GABPA(ETS)/Jurkat-GABPa-ChIP-Seq(GSE17954)/Homer	RACCGGAAGT	1	-1431	0.6001	204.0	16.33%	13999.8	15.56%
Lhx1(Homeobox)/EmbryoCarcinoma-Lhx1-ChIP-Seq(GSE70957)/Homer	NNYTAATTAR	1	-1430	0.6001	178.0	14.25%	12165.4	13.53%
Hnf1(Homeobox)/Liver-Foxa2-Chip-Seq(GSE25694)/Homer	GGTTAAWCATTAA	1	-1416	0.6027	26.0	2.08%	1605.2	1.78%
Pax7(Paired,Homeobox)/Myoblast-Pax7-ChIP-Seq(GSE25064)/Homer	TAATCAATTA	1	-1391	0.6151	17.0	1.36%	1011.8	1.12%
Elk1(ETS)/Hela-Elk1-ChIP-Seq(GSE31477)/Homer	HACTTCCGGY	1	-1389	0.6151	173.0	13.85%	11840.4	13.16%
ZNF675(Zf)/HEK293-ZNF675.GFP-ChIP-Seq(GSE58341)/Homer	ARGAGGMCAAAATGW	1	-1388	0.6151	24.0	1.92%	1478.8	1.64%
Duxbl(Homeobox)/NIH3T3-Duxbl.HA-ChIP-Seq(GSE119782)/Homer	TAAYCYAATCAA	1	-1387	0.6151	13.0	1.04%	749.0	0.83%
STAT6(Stat)/CD4-Stat6-ChIP-Seq(GSE22104)/Homer	ABTTCYYRRGAA	1	-1382	0.6151	91.0	7.29%	6090.6	6.77%
ZSCAN22(Zf)/HEK293-ZSCAN22.GFP-ChIP-Seq(GSE58341)/Homer	SMCAGTCWGAKGGAGGAGGC	1	-1376	0.6151	21.0	1.68%	1280.0	1.42%
ELF5(ETS)/T47D-ELF5-ChIP-Seq(GSE30407)/Homer	ACVAGGAAGT	1	-1372	0.6151	153.0	12.25%	10442.2	11.61%
Fox:Ebox(Forkhead,bHLH)/Panc1-Foxa2-ChIP-Seq(GSE47459)/Homer	NNNVCTGWGYAAACASN	1	-1360	0.6151	143.0	11.45%	9746.1	10.84%
PAX5(Paired,Homeobox)/GM12878-PAX5-ChIP-Seq(GSE32465)/Homer	GCAGCCAAGCRTGACH	1	-1352	0.6151	92.0	7.37%	6175.0	6.87%
Lhx3(Homeobox)/Neuron-Lhx3-ChIP-Seq(GSE31456)/Homer	ADBTAATTAR	1	-1339	0.6183	255.0	20.42%	17682.0	19.66%
HRE(HSF)/Striatum-HSF1-ChIP-Seq(GSE38000)/Homer	TTCTAGAABNTTCTA	1	-1336	0.6183	33.0	2.64%	2101.2	2.34%
Zic3(Zf)/mES-Zic3-ChIP-Seq(GSE37889)/Homer	GGCCYCCTGCTGDGH	1	-1330	0.6183	160.0	12.81%	10963.9	12.19%
Hoxd13(Homeobox)/ChickenMSG-Hoxd13.Flag-ChIP-Seq(GSE86088)/Homer	NCYAATAAAA	1	-1315	0.6243	277.0	22.18%	19266.6	21.42%
Hnf6b(Homeobox)/LNCaP-Hnf6b-ChIP-Seq(GSE106305)/Homer	TATTGAYY	1	-1314	0.6243	132.0	10.57%	9001.6	10.01%
Foxf1(Forkhead)/Lung-Foxf1-ChIP-Seq(GSE77951)/Homer	WWATRTAAACAN	1	-1313	0.6243	159.0	12.73%	10904.9	12.12%
Pit1(Homeobox)/GCrat-Pit1-ChIP-Seq(GSE58009)/Homer	ATGMATATDC	1	-1309	0.6243	151.0	12.09%	10342.4	11.50%
Foxh1(Forkhead)/hESC-FOXH1-ChIP-Seq(GSE29422)/Homer	NNTGTGGATTSS	1	-1289	0.6282	107.0	8.57%	7259.5	8.07%
NFkB-p50,p52(RHD)/Monocyte-p50-ChIP-Chip(Schreiber_et_al.)/Homer	GGGGGAATCCCC	1	-1287	0.6282	38.0	3.04%	2459.1	2.73%
Phox2a(Homeobox)/Neuron-Phox2a-ChIP-Seq(GSE31456)/Homer	YTAATYNRATTA	1	-1285	0.6282	68.0	5.44%	4536.0	5.04%
HNF1b(Homeobox)/PDAC-HNF1B-ChIP-Seq(GSE64557)/Homer	GTTAATNATTAA	1	-1278	0.6282	28.0	2.24%	1778.8	1.98%
NFkB-p65-Rel(RHD)/ThioMac-LPS-Expression(GSE23622)/Homer	GGAAATTCCC	1	-1251	0.6401	12.0	0.96%	708.8	0.79%
ERRg(NR)/Kidney-ESRRG-ChIP-Seq(GSE104905)/Homer	GTGACCTTGRVN	1	-1244	0.6416	164.0	13.13%	11305.3	12.57%
Hoxa11(Homeobox)/ChickenMSG-Hoxa11.Flag-ChIP-Seq(GSE86088)/Homer	TTTTATGGCM	1	-1231	0.6470	377.0	30.18%	26476.0	29.44%
Tcf12(bHLH)/GM12878-Tcf12-ChIP-Seq(GSE32465)/Homer	VCAGCTGYTG	1	-1223	0.6491	189.0	15.13%	13091.8	14.56%
Gli2(Zf)/GM2-Gli2-ChIP-Chip(GSE112702)/Homer	YSTGGGTGGTCT	1	-1221	0.6491	63.0	5.04%	4217.0	4.69%
Meis1(Homeobox)/MastCells-Meis1-ChIP-Seq(GSE48085)/Homer	VGCTGWCAVB	1	-1219	0.6491	296.0	23.70%	20704.1	23.02%
ZNF322(Zf)/HEK293-ZNF322.GFP-ChIP-Seq(GSE58341)/Homer	GAGCCTGGTACTGWGCCTGR	1	-1215	0.6491	65.0	5.20%	4359.0	4.85%
NeuroG2(bHLH)/Fibroblast-NeuroG2-ChIP-Seq(GSE75910)/Homer	ACCATCTGTT	1	-1210	0.6491	258.0	20.66%	18005.5	20.02%
YY1(Zf)/Promoter/Homer	CAAGATGGCGGC	1	-1206	0.6491	24.0	1.92%	1526.8	1.70%
MYRF(MYRF)/CFPAC1-MYRF-ChIP-Seq(GSE145627)/Homer	AGTGCCTGGCAC	1	-1205	0.6491	116.0	9.29%	7942.2	8.83%
FoxL2(Forkhead)/Ovary-FoxL2-ChIP-Seq(GSE60858)/Homer	WWTRTAAACAVG	1	-1199	0.6491	145.0	11.61%	9993.4	11.11%
EHF(ETS)/LoVo-EHF-ChIP-Seq(GSE49402)/Homer	AVCAGGAAGT	1	-1196	0.6491	262.0	20.98%	18303.0	20.35%
Hoxa10(Homeobox)/ChickenMSG-Hoxa10.Flag-ChIP-Seq(GSE86088)/Homer	GGYAATGAAA	1	-1193	0.6491	85.0	6.81%	5769.7	6.41%
ZFX(Zf)/mES-Zfx-ChIP-Seq(GSE11431)/Homer	AGGCCTRG	1	-1190	0.6491	309.0	24.74%	21659.1	24.08%
GATA(Zf),IR4/iTreg-Gata3-ChIP-Seq(GSE20898)/Homer	NAGATWNBNATCTNN	1	-1178	0.6491	10.0	0.80%	589.1	0.66%
T1ISRE(IRF)/ThioMac-Ifnb-Expression/Homer	ACTTTCGTTTCT	1	-1177	0.6491	3.0	0.24%	139.1	0.15%
PRDM10(Zf)/HEK293-PRDM10.eGFP-ChIP-Seq(Encode)/Homer	TGGTACATTCCA	1	-1170	0.6491	116.0	9.29%	7964.4	8.85%
Hoxc6(Homeobox)/EB-Hoxc6.iFlag-ChIP-Seq(GSE142377)/Homer	CMATYAATCW	1	-1160	0.6491	411.0	32.91%	28982.2	32.22%
MafF(bZIP)/HepG2-MafF-ChIP-Seq(GSE31477)/Homer	HWWGTCAGCAWWTTT	1	-1151	0.6521	43.0	3.44%	2854.7	3.17%
Cux2(Homeobox)/Liver-Cux2-ChIP-Seq(GSE35985)/Homer	HNRAATCAAT	1	-1143	0.6543	71.0	5.68%	4813.4	5.35%
REST-NRSF(Zf)/Jurkat-NRSF-ChIP-Seq/Homer	GGMGCTGTCCATGGTGCTGA	1	-1129	0.6604	3.0	0.24%	143.3	0.16%
FOXK2(Forkhead)/U2OS-FOXK2-ChIP-Seq(E-MTAB-2204)/Homer	SCHTGTTTACAT	1	-1110	0.6707	107.0	8.57%	7367.9	8.19%
PRDM14(Zf)/H1-PRDM14-ChIP-Seq(GSE22767)/Homer	RGGTCTCTAACY	1	-1051	0.7082	50.0	4.00%	3385.3	3.76%
Pitx1:Ebox(Homeobox,bHLH)/Hindlimb-Pitx1-ChIP-Seq(GSE41591)/Homer	YTAATTRAWWCCAGATGT	1	-1047	0.7082	27.0	2.16%	1781.7	1.98%
Pit1+1bp(Homeobox)/GCrat-Pit1-ChIP-Seq(GSE58009)/Homer	ATGCATAATTCA	1	-1038	0.7112	55.0	4.40%	3742.1	4.16%
E2F1(E2F)/Hela-E2F1-ChIP-Seq(GSE22478)/Homer	CWGGCGGGAA	1	-1037	0.7112	110.0	8.81%	7627.3	8.48%
Zfp57(Zf)/H1-ZFP57.HA-ChIP-Seq(GSE115387)/Homer	NANTGCSGCA	1	-1021	0.7176	137.0	10.97%	9555.4	10.62%
BHLHA15(bHLH)/NIH3T3-BHLHB8.HA-ChIP-Seq(GSE119782)/Homer	NAMCAGCTGK	1	-1011	0.7217	241.0	19.30%	16976.3	18.87%
Zic(Zf)/Cerebellum-ZIC1.2-ChIP-Seq(GSE60731)/Homer	CCTGCTGAGH	1	-1004	0.7238	178.0	14.25%	12487.2	13.88%
TR4(NR),DR1/Hela-TR4-ChIP-Seq(GSE24685)/Homer	GAGGTCAAAGGTCA	1	-997.2	0.7255	19.0	1.52%	1242.6	1.38%
Hoxa9(Homeobox)/ChickenMSG-Hoxa9.Flag-ChIP-Seq(GSE86088)/Homer	RGCAATNAAA	1	-994.9	0.7255	417.0	33.39%	29596.1	32.90%
Six4(Homeobox)/MCF7-SIX4-ChIP-Seq(Encode)/Homer	TGWAAYCTGABACCB	1	-987.4	0.7266	9.0	0.72%	557.9	0.62%
NFY(CCAAT)/Promoter/Homer	RGCCAATSRG	1	-982.9	0.7269	130.0	10.41%	9086.5	10.10%
E2F6(E2F)/Hela-E2F6-ChIP-Seq(GSE31477)/Homer	GGCGGGAARN	1	-975.1	0.7296	195.0	15.61%	13725.9	15.26%
E2F(E2F)/Hela-CellCycle-Expression/Homer	TTSGCGCGAAAA	1	-970	0.7303	21.0	1.68%	1389.2	1.54%
ZNF41(Zf)/HEK293-ZNF41.GFP-ChIP-Seq(GSE58341)/Homer	CCTCATGGTGYCYTWYTCCCTTGTG	1	-963.8	0.7319	6.0	0.48%	358.1	0.40%
Zscan4c(Zf)/ESC-Zscan4c-ChIP-seq(GSE140619)/Homer	ATRTGTGCAC	1	-947	0.7413	61.0	4.88%	4212.4	4.68%
Etv2(ETS)/ES-ER71-ChIP-Seq(GSE59402)/Homer	NNAYTTCCTGHN	1	-942.2	0.7418	185.0	14.81%	13041.2	14.50%
Sox21(HMG)/ESC-SOX21-ChIP-Seq(GSE110505)/Homer	BCCWTTGTBYKV	1	-935.7	0.7436	290.0	23.22%	20559.9	22.86%
Atoh7(bHLH)/Retina-Atoh7-CutnRun(GSE156756)/Homer	KRRCAGCTGGTS	1	-931.5	0.7438	141.0	11.29%	9910.5	11.02%
GATA(Zf),IR3/iTreg-Gata3-ChIP-Seq(GSE20898)/Homer	NNNNNBAGATAWYATCTVHN	1	-922.7	0.7474	22.0	1.76%	1474.2	1.64%
HRE(HSF)/HepG2-HSF1-ChIP-Seq(GSE31477)/Homer	BSTTCTRGAABVTTCYAGAA	1	-914.4	0.7506	24.0	1.92%	1617.6	1.80%
MNT(bHLH)/HepG2-MNT-ChIP-Seq(Encode)/Homer	DGCACACGTG	1	-910	0.7510	177.0	14.17%	12500.0	13.90%
PU.1-IRF(ETS:IRF)/Bcell-PU.1-ChIP-Seq(GSE21512)/Homer	MGGAAGTGAAAC	1	-905.7	0.7512	259.0	20.74%	18371.6	20.43%
FoxD3(forkhead)/ZebrafishEmbryo-Foxd3.biotin-ChIP-seq(GSE106676)/Homer	TGTTTAYTTAGC	1	-905.1	0.7512	144.0	11.53%	10147.0	11.28%
RUNX(Runt)/HPC7-Runx1-ChIP-Seq(GSE22178)/Homer	SAAACCACAG	1	-903.4	0.7512	114.0	9.13%	8007.8	8.90%
AP-2gamma(AP2)/MCF7-TFAP2C-ChIP-Seq(GSE21234)/Homer	SCCTSAGGSCAW	1	-898.9	0.7512	290.0	23.22%	20601.0	22.90%
CDX4(Homeobox)/ZebrafishEmbryos-Cdx4.Myc-ChIP-Seq(GSE48254)/Homer	NGYCATAAAWCH	1	-894	0.7512	150.0	12.01%	10584.3	11.77%
Ascl1(bHLH)/NeuralTubes-Ascl1-ChIP-Seq(GSE55840)/Homer	NNVVCAGCTGBN	1	-893.8	0.7512	324.0	25.94%	23044.1	25.62%
AP-2alpha(AP2)/Hela-AP2alpha-ChIP-Seq(GSE31477)/Homer	ATGCCCTGAGGC	1	-875.6	0.7563	229.0	18.33%	16254.5	18.07%
ZBTB18(Zf)/HEK293-ZBTB18.GFP-ChIP-Seq(GSE58341)/Homer	AACATCTGGA	1	-863.5	0.7625	87.0	6.97%	6111.8	6.80%
Atoh1(bHLH)/Cerebellum-Atoh1-ChIP-Seq(GSE22111)/Homer	VNRVCAGCTGGY	1	-856.6	0.7649	190.0	15.21%	13480.6	14.99%
Sox17(HMG)/Endoderm-Sox17-ChIP-Seq(GSE61475)/Homer	CCATTGTTYB	1	-850.7	0.7665	105.0	8.41%	7405.6	8.23%
HOXA1(Homeobox)/mES-Hoxa1-ChIP-Seq(SRP084292)/Homer	TGATKGATGR	1	-827.7	0.7814	33.0	2.64%	2287.6	2.54%
USF1(bHLH)/GM12878-Usf1-ChIP-Seq(GSE32465)/Homer	SGTCACGTGR	1	-826.1	0.7814	101.0	8.09%	7138.2	7.94%
Zfp809(Zf)/ES-Zfp809-ChIP-Seq(GSE70799)/Homer	GGGGCTYGKCTGGGA	1	-822.2	0.7814	62.0	4.96%	4355.3	4.84%
Hoxd9(Homeobox)/EB-Hoxd9.HA-ChIP-Seq(GSE142377)/Homer	RTGATTTATGGY	1	-818.2	0.7814	58.0	4.64%	4072.2	4.53%
Foxa3(Forkhead)/Liver-Foxa3-ChIP-Seq(GSE77670)/Homer	BSNTGTTTACWYWGN	1	-815.1	0.7814	49.0	3.92%	3432.7	3.82%
JunD(bZIP)/K562-JunD-ChIP-Seq/Homer	ATGACGTCATCN	1	-792.3	0.7945	15.0	1.20%	1023.1	1.14%
MRE(NR)/Neuro2A-NR3C2-ChIPnexus(GSE115417)/Homer	GGAACAGAVTGTCCT	1	-789.6	0.7945	259.0	20.74%	18502.9	20.57%
Oct4:Sox17(POU,Homeobox,HMG)/F9-Sox17-ChIP-Seq(GSE44553)/Homer	CCATTGTATGCAAAT	1	-783.2	0.7959	19.0	1.52%	1310.6	1.46%
TFDP1(E2F)/K562-TFDP1-ChIP-Seq(GSE105217)/Homer	WTTTCCCGCS	1	-773	0.8010	110.0	8.81%	7825.7	8.70%
p73(p53)/Trachea-p73-ChIP-Seq(PRJNA310161)/Homer	NRRRCAWGTCCDGRCATGYY	1	-769.2	0.8012	6.0	0.48%	392.5	0.44%
PRDM9(Zf)/Testis-DMC1-ChIP-Seq(GSE35498)/Homer	ADGGYAGYAGCATCT	1	-765	0.8016	67.0	5.36%	4749.5	5.28%
CHR(?)/Hela-CellCycle-Expression/Homer	SRGTTTCAAA	1	-762	0.8016	115.0	9.21%	8193.8	9.11%
BANP(?)/ESC-Banp-ChIP-Seq(GSE155603)/Homer	TCTCGCGAGANY	1	-760.4	0.8016	33.0	2.64%	2318.5	2.58%
Esrrb(NR)/mES-Esrrb-ChIP-Seq(GSE11431)/Homer	KTGACCTTGA	1	-754.9	0.8016	125.0	10.01%	8917.0	9.91%
ETS:E-box(ETS,bHLH)/HPC7-Scl-ChIP-Seq(GSE22178)/Homer	AGGAARCAGCTG	1	-748	0.8036	15.0	1.20%	1037.8	1.15%
CRE(bZIP)/Promoter/Homer	CSGTGACGTCAC	1	-747.5	0.8036	53.0	4.24%	3757.6	4.18%
Bcl11a(Zf)/HSPC-BCL11A-ChIP-Seq(GSE104676)/Homer	TYTGACCASWRG	1	-743.1	0.8036	148.0	11.85%	10580.6	11.76%
Smad3(MAD)/NPC-Smad3-ChIP-Seq(GSE36673)/Homer	TWGTCTGV	1	-742.7	0.8036	476.0	38.11%	34169.3	37.99%
IRF1(IRF)/PBMC-IRF1-ChIP-Seq(GSE43036)/Homer	GAAAGTGAAAGT	1	-741.8	0.8036	23.0	1.84%	1611.0	1.79%
PRDM1(Zf)/Hela-PRDM1-ChIP-Seq(GSE31477)/Homer	ACTTTCACTTTC	1	-727.6	0.8057	95.0	7.61%	6786.5	7.55%
Max(bHLH)/K562-Max-ChIP-Seq(GSE31477)/Homer	RCCACGTGGYYN	1	-724.9	0.8057	130.0	10.41%	9305.0	10.35%
Lhx6/Neurons-Lhx6-ChIP-seq(GSE85704)/Homer	YCCTRATTAG	1	-715.1	0.8101	210.0	16.81%	15068.8	16.75%
Oct11(POU,Homeobox)/NCIH1048-POU2F3-ChIP-seq(GSE115123)/Homer	GATTTGCATA	1	-709.3	0.8120	41.0	3.28%	2918.2	3.24%
ZNF16(Zf)/HEK293-ZNF16.GFP-ChIP-Seq(GSE58341)/Homer	MACCTTCYATGGCTCCCTAKTGCCY	1	-703.3	0.8140	2.0	0.16%	119.7	0.13%
ELF1(ETS)/Jurkat-ELF1-ChIP-Seq(SRA014231)/Homer	AVCCGGAAGT	1	-679.2	0.8310	147.0	11.77%	10573.7	11.76%
Tbet(T-box)/CD8-Tbet-ChIP-Seq(GSE33802)/Homer	AGGTGTGAAM	1	-670.7	0.8352	183.0	14.65%	13176.9	14.65%
GFY(?)/Promoter/Homer	ACTACAATTCCC	1	-668.4	0.8352	15.0	1.20%	1064.4	1.18%
CLOCK(bHLH)/Liver-Clock-ChIP-Seq(GSE39860)/Homer	GHCACGTG	1	-666.4	0.8352	117.0	9.37%	8424.9	9.37%
Tbox:Smad(T-box,MAD)/ESCd5-Smad2_3-ChIP-Seq(GSE29422)/Homer	AGGTGHCAGACA	1	-658.6	0.8366	36.0	2.88%	2586.4	2.88%
RUNX-AML(Runt)/CD4+-PolII-ChIP-Seq(Barski_et_al.)/Homer	GCTGTGGTTW	1	-656.4	0.8366	112.0	8.97%	8073.9	8.98%
Pax7(Paired,Homeobox),long/Myoblast-Pax7-ChIP-Seq(GSE25064)/Homer	TAATCHGATTAC	1	-652.1	0.8366	4.0	0.32%	271.3	0.30%
Hoxc13(Homeobox)/EB-Hoxc13.HA-ChIP-Seq(GSE142377)/Homer	TTTTATKRGN	1	-643.5	0.8407	237.0	18.98%	17102.6	19.01%
RBPJ:Ebox(?,bHLH)/Panc1-Rbpj1-ChIP-Seq(GSE47459)/Homer	GGGRAARRGRMCAGMTG	1	-627.7	0.8512	56.0	4.48%	4052.8	4.51%
Tbx21(T-box)/GM12878-TBX21-ChIP-Seq(Encode)/Homer	AGGTGTGAAA	1	-613.7	0.8603	191.0	15.29%	13822.9	15.37%
OCT:OCT(POU,Homeobox)/NPC-OCT6-ChIP-Seq(GSE43916)/Homer	YATGCATATRCATRT	1	-603.8	0.8660	20.0	1.60%	1453.7	1.62%
Arnt:Ahr(bHLH)/MCF7-Arnt-ChIP-Seq(Lo_et_al.)/Homer	TBGCACGCAA	1	-591.4	0.8738	164.0	13.13%	11899.3	13.23%
Prop1(Homeobox)/GHFT1-PROP1.biotin-ChIP-Seq(GSE77302)/Homer	NTAATBNAATTA	1	-591.2	0.8738	103.0	8.25%	7486.4	8.32%
Oct2(POU,Homeobox)/Bcell-Oct2-ChIP-Seq(GSE21512)/Homer	ATATGCAAAT	1	-585.9	0.8738	42.0	3.36%	3065.5	3.41%
DMRT1(DM)/Testis-DMRT1-ChIP-Seq(GSE64892)/Homer	TWGHWACAWTGTWDC	1	-584.8	0.8738	36.0	2.88%	2629.0	2.92%
Sox6(HMG)/Myotubes-Sox6-ChIP-Seq(GSE32627)/Homer	CCATTGTTNY	1	-581.9	0.8738	242.0	19.38%	17548.2	19.51%
RORa(NR)/Liver-Rora-ChIP-Seq(GSE101115)/Homer	AAWCTAGGTCARDNN	1	-580.8	0.8738	18.0	1.44%	1317.2	1.46%
Oct6(POU,Homeobox)/NPC-Pou3f1-ChIP-Seq(GSE35496)/Homer	WATGCAAATGAG	1	-580.5	0.8738	52.0	4.16%	3796.9	4.22%
NFIL3(bZIP)/HepG2-NFIL3-ChIP-Seq(Encode)/Homer	VTTACGTAAYNNNNN	1	-575	0.8738	111.0	8.89%	8082.8	8.99%
FXR(NR),IR1/Liver-FXR-ChIP-Seq(Chong_et_al.)/Homer	AGGTCANTGACCTB	1	-572.6	0.8738	76.0	6.08%	5546.2	6.17%
BORIS(Zf)/K562-CTCFL-ChIP-Seq(GSE32465)/Homer	CNNBRGCGCCCCCTGSTGGC	1	-569.6	0.8738	60.0	4.80%	4386.5	4.88%
NF1:FOXA1(CTF,Forkhead)/LNCAP-FOXA1-ChIP-Seq(GSE27824)/Homer	WNTGTTTRYTTTGGCA	1	-564.1	0.8738	6.0	0.48%	438.9	0.49%
Ronin(THAP)/ES-Thap11-ChIP-Seq(GSE51522)/Homer	RACTACAACTCCCAGVAKGC	1	-554.6	0.8744	9.0	0.72%	664.8	0.74%
VDR(NR),DR3/GM10855-VDR+vitD-ChIP-Seq(GSE22484)/Homer	ARAGGTCANWGAGTTCANNN	1	-553.2	0.8744	43.0	3.44%	3160.9	3.51%
Foxa2(Forkhead)/Liver-Foxa2-ChIP-Seq(GSE25694)/Homer	CYTGTTTACWYW	1	-549.5	0.8744	116.0	9.29%	8472.4	9.42%
RAR:RXR(NR),DR5/ES-RAR-ChIP-Seq(GSE56893)/Homer	RGGTCADNNAGAGGTCAV	1	-533.3	0.8847	4.0	0.32%	295.1	0.33%
RUNX2(Runt)/PCa-RUNX2-ChIP-Seq(GSE33889)/Homer	NWAACCACADNN	1	-527.7	0.8868	123.0	9.85%	9005.9	10.01%
Oct4(POU,Homeobox)/mES-Oct4-ChIP-Seq(GSE11431)/Homer	ATTTGCATAW	1	-526.8	0.8868	63.0	5.04%	4640.8	5.16%
OCT4-SOX2-TCF-NANOG(POU,Homeobox,HMG)/mES-Oct4-ChIP-Seq(GSE11431)/Homer	ATTTGCATAACAATG	1	-525.5	0.8868	24.0	1.92%	1785.9	1.99%
ETV4(ETS)/HepG2-ETV4-ChIP-Seq(ENCODE)/Homer	ACCGGAAGTG	1	-525.1	0.8868	266.0	21.30%	19369.1	21.53%
p53(p53)/mES-cMyc-ChIP-Seq(GSE11431)/Homer	ACATGCCCGGGCAT	1	-523.3	0.8868	6.0	0.48%	449.9	0.50%
ETV1(ETS)/GIST48-ETV1-ChIP-Seq(GSE22441)/Homer	AACCGGAAGT	1	-517.1	0.8868	281.0	22.50%	20467.8	22.76%
OCT:OCT-short(POU,Homeobox)/NPC-OCT6-ChIP-Seq(GSE43916)/Homer	ATGCATWATGCATRW	1	-507.3	0.8881	92.0	7.37%	6773.2	7.53%
Barx1(Homeobox)/Stomach-Barx1.3xFlag-ChIP-Seq(GSE69483)/Homer	AAACMATTAN	1	-501.6	0.8905	73.0	5.84%	5393.9	6.00%
Nr5a2(NR)/Pancreas-LRH1-ChIP-Seq(GSE34295)/Homer	BTCAAGGTCA	1	-481.3	0.9059	124.0	9.93%	9134.2	10.16%
TCF4(bHLH)/SHSY5Y-TCF4-ChIP-Seq(GSE96915)/Homer	SMCATCTGKH	1	-473.4	0.9102	248.0	19.86%	18152.0	20.18%
Tgif2(Homeobox)/mES-Tgif2-ChIP-Seq(GSE55404)/Homer	TGTCANYT	1	-472.4	0.9102	486.0	38.91%	35358.5	39.31%
FOXP1(Forkhead)/H9-FOXP1-ChIP-Seq(GSE31006)/Homer	NYYTGTTTACHN	1	-467.9	0.9102	65.0	5.20%	4840.6	5.38%
PR(NR)/T47D-PR-ChIP-Seq(GSE31130)/Homer	VAGRACAKNCTGTBC	1	-464.3	0.9102	342.0	27.38%	24973.6	27.77%
PSE(SNAPc)/K562-mStart-Seq/Homer	WAVTCACCMTAASYDAAAAG	1	-460.4	0.9108	82.0	6.57%	6093.5	6.77%
FOXA1(Forkhead)/MCF7-FOXA1-ChIP-Seq(GSE26831)/Homer	WAAGTAAACA	1	-458.4	0.9108	162.0	12.97%	11931.6	13.27%
BMAL1(bHLH)/Liver-Bmal1-ChIP-Seq(GSE39860)/Homer	GNCACGTG	1	-452.7	0.9123	297.0	23.78%	21738.4	24.17%
Brachyury(T-box)/Mesoendoderm-Brachyury-ChIP-exo(GSE54963)/Homer	ANTTMRCASBNNNGTGYKAAN	1	-451.5	0.9123	35.0	2.80%	2646.0	2.94%
FOXM1(Forkhead)/MCF7-FOXM1-ChIP-Seq(GSE72977)/Homer	TRTTTACTTW	1	-442	0.9166	164.0	13.13%	12101.5	13.45%
ZNF91(Zf)/HEK-ZNF91.HA-ChIP-Seq(GSE162571)/Homer	RGCMGCCTYC	1	-435	0.9202	243.0	19.46%	17855.3	19.85%
IRF:BATF(IRF:bZIP)/pDC-Irf8-ChIP-Seq(GSE66899)/Homer	CTTTCANTATGACTV	1	-432.7	0.9202	15.0	1.20%	1164.1	1.29%
Sox3(HMG)/NPC-Sox3-ChIP-Seq(GSE33059)/Homer	CCWTTGTY	1	-428.9	0.9203	262.0	20.98%	19246.0	21.40%
MITF(bHLH)/MastCells-MITF-ChIP-Seq(GSE48085)/Homer	RTCATGTGAC	1	-425.8	0.9204	162.0	12.97%	11980.4	13.32%
PGR(NR)/EndoStromal-PGR-ChIP-Seq(GSE69539)/Homer	AAGAACATWHTGTTC	1	-418.1	0.9248	30.0	2.40%	2298.3	2.56%
OCT:OCT(POU,Homeobox)/NPC-Brn1-ChIP-Seq(GSE35496)/Homer	ATGAATATTCATGAG	1	-416.9	0.9248	1.0	0.08%	77.2	0.09%
Hoxc10(Homeobox)/EB-Hoxc10.iFlag-ChIP-Seq(GSE142377)/Homer	CMATAAATCA	1	-411.2	0.9256	187.0	14.97%	13825.8	15.37%
CUX1(Homeobox)/K562-CUX1-ChIP-Seq(GSE92882)/Homer	TATCGATNAN	1	-399.9	0.9334	98.0	7.85%	7338.1	8.16%
ZNF416(Zf)/HEK293-ZNF416.GFP-ChIP-Seq(GSE58341)/Homer	WDNCTGGGCA	1	-397.8	0.9334	312.0	24.98%	22933.9	25.50%
ETS:RUNX(ETS,Runt)/Jurkat-RUNX1-ChIP-Seq(GSE17954)/Homer	RCAGGATGTGGT	1	-392	0.9353	17.0	1.36%	1338.6	1.49%
Sox9(HMG)/Limb-SOX9-ChIP-Seq(GSE73225)/Homer	AGGVNCCTTTGT	1	-391.1	0.9353	130.0	10.41%	9696.9	10.78%
TFE3(bHLH)/MEF-TFE3-ChIP-Seq(GSE75757)/Homer	GTCACGTGACYV	1	-373.3	0.9473	13.0	1.04%	1043.4	1.16%
PAX3:FKHR-fusion(Paired,Homeobox)/Rh4-PAX3:FKHR-ChIP-Seq(GSE19063)/Homer	ACCRTGACTAATTNN	1	-370.2	0.9476	23.0	1.84%	1807.3	2.01%
EWS:FLI1-fusion(ETS)/SK_N_MC-EWS:FLI1-ChIP-Seq(SRA014231)/Homer	VACAGGAAAT	1	-357.1	0.9573	107.0	8.57%	8059.3	8.96%
OCT:OCT(POU,Homeobox,IR1)/NPC-Brn2-ChIP-Seq(GSE35496)/Homer	ATGAATWATTCATGA	1	-353.6	0.9578	2.0	0.16%	176.3	0.20%
STAT6(Stat)/Macrophage-Stat6-ChIP-Seq(GSE38377)/Homer	TTCCKNAGAA	1	-346.1	0.9622	89.0	7.13%	6748.1	7.50%
Hoxd11(Homeobox)/ChickenMSG-Hoxd11.Flag-ChIP-Seq(GSE86088)/Homer	VGCCATAAAA	1	-336	0.9692	380.0	30.42%	28004.9	31.14%
Egr2(Zf)/Thymocytes-Egr2-ChIP-Seq(GSE34254)/Homer	NGCGTGGGCGGR	1	-332.8	0.9695	59.0	4.72%	4541.1	5.05%
Tgif1(Homeobox)/mES-Tgif1-ChIP-Seq(GSE55404)/Homer	YTGWCADY	1	-328.7	0.9708	441.0	35.31%	32440.4	36.07%
IRF8(IRF)/BMDM-IRF8-ChIP-Seq(GSE77884)/Homer	GRAASTGAAAST	1	-304.6	0.9916	51.0	4.08%	3977.4	4.42%
bHLHE41(bHLH)/proB-Bhlhe41-ChIP-Seq(GSE93764)/Homer	KCACGTGMCN	1	-301.7	0.9917	284.0	22.74%	21116.2	23.48%
CEBP:CEBP(bZIP)/MEF-Chop-ChIP-Seq(GSE35681)/Homer	NTNATGCAAYMNNHTGMAAY	1	-301.1	0.9917	21.0	1.68%	1707.6	1.90%
SCL(bHLH)/HPC7-Scl-ChIP-Seq(GSE13511)/Homer	AVCAGCTG	1	-298.8	0.9917	686.0	54.92%	50189.6	55.80%
SF1(NR)/H295R-Nr5a1-ChIP-Seq(GSE44220)/Homer	CAAGGHCANV	1	-297.4	0.9917	78.0	6.24%	6003.7	6.67%
Hoxa13(Homeobox)/ChickenMSG-Hoxa13.Flag-ChIP-Seq(GSE86088)/Homer	CYHATAAAAN	1	-292.4	0.9917	397.0	31.79%	29352.6	32.63%
EKLF(Zf)/Erythrocyte-Klf1-ChIP-Seq(GSE20478)/Homer	NWGGGTGTGGCY	1	-291.1	0.9917	41.0	3.28%	3240.2	3.60%
Zic2(Zf)/ESC-Zic2-ChIP-Seq(SRP197560)/Homer	CHCAGCRGGRGG	1	-283	0.9934	125.0	10.01%	9510.8	10.57%
E-box(bHLH)/Promoter/Homer	SSGGTCACGTGA	1	-275	0.9986	17.0	1.36%	1418.5	1.58%
c-Myc(bHLH)/mES-cMyc-ChIP-Seq(GSE11431)/Homer	VVCCACGTGG	1	-263.5	10000	98.0	7.85%	7547.0	8.39%
Nanog(Homeobox)/mES-Nanog-ChIP-Seq(GSE11724)/Homer	RGCCATTAAC	1	-252	10000	617.0	49.40%	45373.7	50.45%
HIF2a(bHLH)/785_O-HIF2a-ChIP-Seq(GSE34871)/Homer	GCACGTACCC	1	-250.3	10000	102.0	8.17%	7868.4	8.75%
HINFP(Zf)/K562-HINFP.eGFP-ChIP-Seq(Encode)/Homer	TWVGGTCCGC	1	-238.9	10000	130.0	10.41%	9970.7	11.09%
AR-halfsite(NR)/LNCaP-AR-ChIP-Seq(GSE27824)/Homer	CCAGGAACAG	1	-237.5	10000	595.0	47.64%	43838.6	48.74%
RORgt(NR)/EL4-RORgt.Flag-ChIP-Seq(GSE56019)/Homer	AAYTAGGTCA	1	-211.1	10000	14.0	1.12%	1235.1	1.37%
RORgt(NR)/EL4-RORgt.Flag-ChIP-Seq(GSE56019)/Homer	AAYTAGGTCA	1	-211.1	10000	14.0	1.12%	1235.1	1.37%
KLF3(Zf)/MEF-Klf3-ChIP-Seq(GSE44748)/Homer	NRGCCCCRCCCHBNN	1	-208.4	10000	167.0	13.37%	12783.4	14.21%
ZNF692(Zf)/HEK293-ZNF692.GFP-ChIP-Seq(GSE58341)/Homer	GTGGGCCCCA	1	-207.3	10000	38.0	3.04%	3118.3	3.47%
Klf9(Zf)/GBM-Klf9-ChIP-Seq(GSE62211)/Homer	GCCACRCCCACY	1	-205.7	10000	119.0	9.53%	9229.8	10.26%
GFY-Staf(?,Zf)/Promoter/Homer	RACTACAATTCCCAGAAKGC	1	-197.4	10000	13.0	1.04%	1167.1	1.30%
FOXA1(Forkhead)/LNCAP-FOXA1-ChIP-Seq(GSE27824)/Homer	WAAGTAAACA	1	-196.1	10000	183.0	14.65%	14000.3	15.57%
STAT5(Stat)/mCD4+-Stat5-ChIP-Seq(GSE12346)/Homer	RTTTCTNAGAAA	1	-195.3	10000	58.0	4.64%	4667.7	5.19%
ZNF669(Zf)/HEK293-ZNF669.GFP-ChIP-Seq(GSE58341)/Homer	GARTGGTCATCGCCC	1	-191.1	10000	15.0	1.20%	1335.4	1.48%
bZIP:IRF(bZIP,IRF)/Th17-BatF-ChIP-Seq(GSE39756)/Homer	NAGTTTCABTHTGACTNW	1	-190.6	10000	61.0	4.88%	4904.7	5.45%
n-Myc(bHLH)/mES-nMyc-ChIP-Seq(GSE11431)/Homer	VRCCACGTGG	1	-180.5	10000	145.0	11.61%	11230.8	12.49%
CEBP(bZIP)/ThioMac-CEBPb-ChIP-Seq(GSE21512)/Homer	ATTGCGCAAC	1	-180.3	10000	127.0	10.17%	9890.7	11.00%
Smad2(MAD)/ES-SMAD2-ChIP-Seq(GSE29422)/Homer	CTGTCTGG	1	-178.1	10000	320.0	25.62%	24122.1	26.82%
Olig2(bHLH)/Neuron-Olig2-ChIP-Seq(GSE30882)/Homer	RCCATMTGTT	1	-176	10000	293.0	23.46%	22155.7	24.63%
HIC1(Zf)/Treg-ZBTB29-ChIP-Seq(GSE99889)/Homer	TGCCAGCB	1	-173	10000	443.0	35.47%	33100.0	36.80%
SCRT1(Zf)/HEK293-SCRT1.eGFP-ChIP-Seq(Encode)/Homer	GCAACAGGTG	1	-167.4	10000	62.0	4.96%	5027.4	5.59%
KLF6(Zf)/PDAC-KLF6-ChIP-Seq(GSE64557)/Homer	MKGGGYGTGGCC	1	-161.5	10000	310.0	24.82%	23457.3	26.08%
NRF(NRF)/Promoter/Homer	STGCGCATGCGC	1	-155.8	10000	48.0	3.84%	3977.7	4.42%
ERE(NR),IR3/MCF7-ERa-ChIP-Seq(Unpublished)/Homer	VAGGTCACNSTGACC	1	-155.6	10000	42.0	3.36%	3513.0	3.91%
ZBED2(Zf)/SUIT2-ZBED2.HA-ChIP-Seq(GSE141606)/Homer	NRGTTTCGGK	1	-154.8	10000	127.0	10.17%	9964.5	11.08%
bHLHE40(bHLH)/HepG2-BHLHE40-ChIP-Seq(GSE31477)/Homer	KCACGTGMCN	1	-151.1	10000	69.0	5.52%	5598.8	6.22%
PU.1:IRF8(ETS:IRF)/pDC-Irf8-ChIP-Seq(GSE66899)/Homer	GGAAGTGAAAST	1	-148	10000	24.0	1.92%	2112.3	2.35%
Sox10(HMG)/SciaticNerve-Sox3-ChIP-Seq(GSE35132)/Homer	CCWTTGTYYB	1	-143.5	10000	240.0	19.22%	18391.6	20.45%
ZBTB9(Zf)/HEK293T-ZBTB9-ChIP-Seq(GSE251687)/Homer	RGCCACGDRR	1	-141.1	10000	380.0	30.42%	28663.7	31.87%
ZNF165(Zf)/WHIM12-ZNF165-ChIP-Seq(GSE65937)/Homer	AAGGKGRCGCAGGCA	1	-139.2	10000	32.0	2.56%	2762.4	3.07%
Smad4(MAD)/ESC-SMAD4-ChIP-Seq(GSE29422)/Homer	VBSYGTCTGG	1	-138.7	10000	317.0	25.38%	24070.8	26.76%
MafB(bZIP)/BMM-Mafb-ChIP-Seq(GSE75722)/Homer	WNTGCTGASTCAGCANWTTY	1	-127.8	10000	58.0	4.64%	4813.3	5.35%
c-Myc(bHLH)/LNCAP-cMyc-ChIP-Seq(Unpublished)/Homer	VCCACGTG	1	-124.1	10000	126.0	10.09%	9992.0	11.11%
ZNF415(Zf)/HEK293-ZNF415.GFP-ChIP-Seq(GSE58341)/Homer	GRTGMTRGAGCC	1	-116.4	10000	115.0	9.21%	9192.7	10.22%
NPAS(bHLH)/Liver-NPAS-ChIP-Seq(GSE39860)/Homer	NVCACGTG	1	-100.1	10000	267.0	21.38%	20595.9	22.90%
IRF2(IRF)/Erythroblas-IRF2-ChIP-Seq(GSE36985)/Homer	GAAASYGAAASY	1	-86.51	10000	13.0	1.04%	1313.8	1.46%
Srebp1a(bHLH)/HepG2-Srebp1a-ChIP-Seq(GSE31477)/Homer	RTCACSCCAY	1	-78.48	10000	47.0	3.76%	4103.3	4.56%
ZEB2(Zf)/SNU398-ZEB2-ChIP-Seq(GSE103048)/Homer	GNMCAGGTGTGC	1	-75.17	10000	245.0	19.62%	19127.3	21.27%
LRF(Zf)/Erythroblasts-ZBTB7A-ChIP-Seq(GSE74977)/Homer	AAGACCCYYN	1	-66.21	10000	405.0	32.43%	30976.3	34.44%
THRa(NR)/C17.2-THRa-ChIP-Seq(GSE38347)/Homer	GGTCANYTGAGGWCA	1	-62.9	10000	111.0	8.89%	9140.1	10.16%
HIF-1a(bHLH)/MCF7-HIF1a-ChIP-Seq(GSE28352)/Homer	TACGTGCV	1	-61.95	10000	67.0	5.36%	5746.4	6.39%
THRb(NR)/HepG2-THRb.Flag-ChIP-Seq(Encode)/Homer	GGTCACCTGAGGTCA	1	-59.62	10000	150.0	12.01%	12129.0	13.48%
DUX4(Homeobox)/Myoblasts-DUX4.V5-ChIP-Seq(GSE75791)/Homer	NWTAAYCYAATCAWN	1	-47.56	10000	3.0	0.24%	461.1	0.51%
ZNF136(Zf)/HEK293-ZNF136.GFP-ChIP-Seq(GSE58341)/Homer	YTKGATAHAGTATTCTWGGTNGGCA	1	-46.6	10000	21.0	1.68%	2107.3	2.34%
Brn1(POU,Homeobox)/NPC-Brn1-ChIP-Seq(GSE35496)/Homer	TATGCWAATBAV	1	-44.24	10000	29.0	2.32%	2789.3	3.10%
ZNF7(Zf)/HepG2-ZNF7.Flag-ChIP-Seq(Encode)/Homer	CTGCCWVCTTTTRTA	1	-38.46	10000	61.0	4.88%	5416.0	6.02%
ERb(NR),IR3/Ovary-ERb-ChIP-Seq(GSE203391)/Homer	RGGTCAGGGTGACCT	1	-34.38	10000	58.0	4.64%	5207.3	5.79%
Pax7(Paired,Homeobox),longest/Myoblast-Pax7-ChIP-Seq(GSE25064)/Homer	NTAATTDGCYAATTANNWWD	1	-31.63	10000	2.0	0.16%	383.6	0.43%
ZNF382(Zf)/HEK293-ZNF382.GFP-ChIP-Seq(GSE58341)/Homer	GNCTGTASTRNTGBCTCHTT	1	-30.85	10000	1.0	0.08%	252.3	0.28%
c-Jun-CRE(bZIP)/K562-cJun-ChIP-Seq(GSE31477)/Homer	ATGACGTCATCY	1	-30.73	10000	52.0	4.16%	4755.5	5.29%
Gfi1b(Zf)/HPC7-Gfi1b-ChIP-Seq(GSE22178)/Homer	MAATCACTGC	1	-16.21	10000	135.0	10.81%	11483.7	12.77%
NRF1(NRF)/MCF7-NRF1-ChIP-Seq(Unpublished)/Homer	CTGCGCATGCGC	1	-12.64	10000	37.0	2.96%	3723.3	4.14%
CREB5(bZIP)/LNCaP-CREB5.V5-ChIP-Seq(GSE137775)/Homer	VVATGACGTCAT	1	-11.82	10000	55.0	4.40%	5236.9	5.82%
Klf4(Zf)/mES-Klf4-ChIP-Seq(GSE11431)/Homer	GCCACACCCA	1	-11.58	10000	98.0	7.85%	8699.8	9.67%
HIF-1b(HLH)/T47D-HIF1b-ChIP-Seq(GSE59937)/Homer	RTACGTGC	1	-10.97	10000	266.0	21.30%	21601.8	24.02%
HEB(bHLH)/mES-Heb-ChIP-Seq(GSE53233)/Homer	VCAGCTGBNN	1	-7.667	10000	417.0	33.39%	32971.5	36.66%
ZNF711(Zf)/SHSY5Y-ZNF711-ChIP-Seq(GSE20673)/Homer	AGGCCTAG	1	-6.187	10000	457.0	36.59%	36001.3	40.03%
Srebp2(bHLH)/HepG2-Srebp2-ChIP-Seq(GSE31477)/Homer	CGGTCACSCCAC	1	-6.109	10000	31.0	2.48%	3348.1	3.72%
Slug(Zf)/Mesoderm-Snai2-ChIP-Seq(GSE61475)/Homer	SNGCACCTGCHS	1	-5.415	10000	140.0	11.21%	12233.5	13.60%
Brn2(POU,Homeobox)/NPC-Brn2-ChIP-Seq(GSE35496)/Homer	ATGAATATTC	1	-5.067	10000	5.0	0.40%	906.7	1.01%
LXRE(NR),DR4/RAW-LXRb.biotin-ChIP-Seq(GSE21512)/Homer	RGGTTACTANAGGTCA	1	-4.977	10000	27.0	2.16%	3031.8	3.37%
NPAS2(bHLH)/Liver-NPAS2-ChIP-Seq(GSE39860)/Homer	KCCACGTGAC	1	-4.879	10000	191.0	15.29%	16218.5	18.03%
Ptf1a(bHLH)/Panc1-Ptf1a-ChIP-Seq(GSE47459)/Homer	ACAGCTGTTN	1	-4.669	10000	510.0	40.83%	39992.9	44.46%
Zac1(Zf)/Neuro2A-Plagl1-ChIP-Seq(GSE75942)/Homer	HAWGRGGCCM	1	-4.463	10000	567.0	45.40%	44143.8	49.08%
ZEB1(Zf)/PDAC-ZEB1-ChIP-Seq(GSE64557)/Homer	VCAGGTRDRY	1	-4.233	10000	377.0	30.18%	30276.0	33.66%
ZNF317(Zf)/HEK293-ZNF317.GFP-ChIP-Seq(GSE58341)/Homer	GTCWGCTGTYYCTCT	1	-3.224	10000	8.0	0.64%	1283.7	1.43%
Ascl2(bHLH)/ESC-Ascl2-ChIP-Seq(GSE97712)/Homer	SSRGCAGCTGCH	1	-3.108	10000	248.0	19.86%	20731.5	23.05%
Atf2(bZIP)/3T3L1-Atf2-ChIP-Seq(GSE56872)/Homer	NRRTGACGTCAT	1	-2.781	10000	51.0	4.08%	5221.8	5.81%
E2A(bHLH)/proBcell-E2A-ChIP-Seq(GSE21978)/Homer	DNRCAGCTGY	1	-2.443	10000	328.0	26.26%	26848.9	29.85%
RORg(NR)/Liver-Rorc-ChIP-Seq(GSE101115)/Homer	WAABTAGGTCAV	1	-2.347	10000	9.0	0.72%	1425.9	1.59%
ZNF519(Zf)/HEK293-ZNF519.GFP-ChIP-Seq(GSE58341)/Homer	GAGSCCGAGC	1	-0.375	10000	59.0	4.72%	6301.2	7.01%
Atf1(bZIP)/K562-ATF1-ChIP-Seq(GSE31477)/Homer	GATGACGTCA	1	-0.316	10000	127.0	10.17%	11984.6	13.32%
Atf7(bZIP)/3T3L1-Atf7-ChIP-Seq(GSE56872)/Homer	NGRTGACGTCAY	1	-0.197	10000	86.0	6.89%	8723.7	9.70%
Sp5(Zf)/mES-Sp5.Flag-ChIP-Seq(GSE72989)/Homer	RGKGGGCGGAGC	1	-0.195	10000	351.0	28.10%	29452.1	32.74%
E2A(bHLH),near_PU.1/Bcell-PU.1-ChIP-Seq(GSE21512)/Homer	NVCACCTGBN	1	-0.185	10000	317.0	25.38%	26908.0	29.92%
Nkx2.5(Homeobox)/HL1-Nkx2.5.biotin-ChIP-Seq(GSE21529)/Homer	RRSCACTYAA	1	-0.178	10000	425.0	34.03%	34996.0	38.91%
Sp2(Zf)/HEK293-Sp2.eGFP-ChIP-Seq(Encode)/Homer	YGGCCCCGCCCC	1	-0.061	10000	451.0	36.11%	37255.5	41.42%
Nkx2.2(Homeobox)/NPC-Nkx2.2-ChIP-Seq(GSE61673)/Homer	BTBRAGTGSN	1	-0.06	10000	420.0	33.63%	34970.4	38.88%
Snail1(Zf)/LS174T-SNAIL1.HA-ChIP-Seq(GSE127183)/Homer	TRCACCTGCY	1	-0.022	10000	206.0	16.49%	18952.7	21.07%
KLF5(Zf)/LoVo-KLF5-ChIP-Seq(GSE49402)/Homer	DGGGYGKGGC	1	-0.019	10000	377.0	30.18%	32108.9	35.70%
Reverb(NR),DR2/RAW-Reverba.biotin-ChIP-Seq(GSE45914)/Homer	GTRGGTCASTGGGTCA	1	-0.008	10000	27.0	2.16%	3966.8	4.41%
KLF17(Zf)/2cell-Klf17-CutnTag(GSE211845)/Homer	GCYCCGCCCCYH	1	-0.003	10000	214.0	17.13%	20072.3	22.32%
Nkx3.1(Homeobox)/LNCaP-Nkx3.1-ChIP-Seq(GSE28264)/Homer	AAGCACTTAA	1	-0.002	10000	450.0	36.03%	38115.5	42.38%
Nkx2.1(Homeobox)/LungAC-Nkx2.1-ChIP-Seq(GSE43252)/Homer	RSCACTYRAG	1	-0.002	10000	523.0	41.87%	43525.8	48.39%
Tbx5(T-box)/HL1-Tbx5.biotin-ChIP-Seq(GSE21529)/Homer	AGGTGTCA	1	-0.002	10000	590.0	47.24%	48412.4	53.82%
KLF14(Zf)/HEK293-KLF14.GFP-ChIP-Seq(GSE58341)/Homer	RGKGGGCGKGGC	1	-0.001	10000	494.0	39.55%	41557.4	46.20%
CRX(Homeobox)/Retina-Crx-ChIP-Seq(GSE20012)/Homer	GCTAATCC	1	-0.000e+00	10000	453.0	36.27%	38756.8	43.09%
Erra(NR)/HepG2-Erra-ChIP-Seq(GSE31477)/Homer	CAAAGGTCAG	1	-0.000e+00	10000	424.0	33.95%	37011.9	41.15%
Klf15(Zf)/Liver-Klf15-ChIP-Seq(GSE166083)/Homer	RGGGGGCGGGGC	1	-0.000e+00	10000	330.0	26.42%	29923.7	33.27%
Sp1(Zf)/Promoter/Homer	GGCCCCGCCCCC	1	-0.000e+00	10000	117.0	9.37%	12878.2	14.32%
Bapx1(Homeobox)/VertebralCol-Bapx1-ChIP-Seq(GSE36672)/Homer	TTRAGTGSYK	1	-0.000e+00	10000	446.0	35.71%	39709.6	44.15%
KLF1(Zf)/HUDEP2-KLF1-CutnRun(GSE136251)/Homer	VDGGGYGGGGCY	1	-0.000e+00	10000	272.0	21.78%	26420.6	29.37%
SOX1(HMG)/NPC-SOX1-ChIP-Seq(GSE138215)/Homer	CCATTGTTCB	1	-0.000e+00	10000	326.0	26.10%	30707.1	34.14%
Sox15(HMG)/CPA-Sox15-ChIP-Seq(GSE62909)/Homer	RAACAATGGN	1	-0.000e+00	10000	164.0	13.13%	18956.5	21.08%
Npas4(bHLH)/Neuron-Npas4-ChIP-Seq(GSE127793)/Homer	NHRTCACGACDN	1	-0.000e+00	10000	215.0	17.21%	24183.1	26.89%
Zfp541(Zf)/Sperm-Zfp541-ChIP-Seq(GSE163916)/Homer	NRSCWCGYGC	1	-0.000e+00	10000	299.0	23.94%	31744.7	35.29%
EAR2(NR)/K562-NR2F6-ChIP-Seq(Encode)/Homer	NRBCARRGGTCA	1	-0.000e+00	10000	276.0	22.10%	29641.0	32.95%
GLIS3(Zf)/Thyroid-Glis3.GFP-ChIP-Seq(GSE103297)/Homer	CTCCCTGGGAGGCCN	1	-0.000e+00	10000	438.0	35.07%	42322.4	47.05%
Pitx1(Homeobox)/Chicken-Pitx1-ChIP-Seq(GSE38910)/Homer	TAATCCCN	1	-0.000e+00	10000	673.0	53.88%	56401.6	62.71%
Mef2a(MADS)/HL1-Mef2a.biotin-ChIP-Seq(GSE21529)/Homer	CYAAAAATAG	1	-0.000e+00	10000	114.0	9.13%	16278.3	18.10%
COUP-TFII(NR)/K562-NR2F1-ChIP-Seq(Encode)/Homer	GKBCARAGGTCA	1	-0.000e+00	10000	297.0	23.78%	31003.5	34.47%
Hoxd12(Homeobox)/ChickenMSG-Hoxd12.Flag-ChIP-Seq(GSE86088)/Homer	HDGYAATGAAAN	1	-0.000e+00	10000	323.0	25.86%	31239.7	34.73%
RARa(NR)/K562-RARa-ChIP-Seq(Encode)/Homer	TTGAMCTTTG	1	-0.000e+00	10000	522.0	41.79%	46593.8	51.80%
Mef2c(MADS)/GM12878-Mef2c-ChIP-Seq(GSE32465)/Homer	DCYAAAAATAGM	1	-0.000e+00	10000	122.0	9.77%	17205.8	19.13%
Usf2(bHLH)/C2C12-Usf2-ChIP-Seq(GSE36030)/Homer	GTCACGTGGT	1	-0.000e+00	10000	71.0	5.68%	11357.8	12.63%
Mef2b(MADS)/HEK293-Mef2b.V5-ChIP-Seq(GSE67450)/Homer	GCTATTTTTGGM	1	-0.000e+00	10000	174.0	13.93%	20518.0	22.81%
COUP-TFII(NR)/Artia-Nr2f2-ChIP-Seq(GSE46497)/Homer	AGRGGTCA	1	-0.000e+00	10000	355.0	28.42%	34585.4	38.45%
THRb(NR)/Liver-NR1A2-ChIP-Seq(GSE52613)/Homer	TRAGGTCA	1	-0.000e+00	10000	633.0	50.68%	55920.5	62.17%
GSC(Homeobox)/FrogEmbryos-GSC-ChIP-Seq(DRA000576)/Homer	RGGATTAR	1	-0.000e+00	10000	283.0	22.66%	28208.6	31.36%
ZNF410(Zf)/CD34-ZNF410-ChIP-Seq(GSE154960)/Homer	CATCCCATAATAHTC	1	-0.000e+00	10000	0.0	0.00%	45911	0.01%
NFkB2-p52(RHD)/U266-NFKB2-ChIP-seq(GSE230466)/Homer	VGGGRATTYCCC	1	-0.000e+00	10000	126.0	10.09%	16289.2	18.11%
CTCF-SatelliteElement(Zf?)/CD4+-CTCF-ChIP-Seq(Barski_et_al.)/Homer	TGCAGTTCCMVNWRTGGCCA	1	-0.000e+00	10000	0.0	0.00%	129.4	0.14%
DUX(Homeobox)/C2C12-Dux-ChIP-Seq(GSE87279)/Homer	BCWGATTCAATCAAN	1	-0.000e+00	10000	0.0	0.00%	45776	0.03%

## Sheet: hypo_E7_Body
Motif Name	Consensus	P-value	Log P-value	q-value (Benjamini)	# of Target Sequences with Motif(of 1482)	% of Target Sequences with Motif	# of Background Sequences with Motif(of 83229)	% of Background Sequences with Motif
Fra2(bZIP)/Striatum-Fra2-ChIP-Seq(GSE43429)/Homer	GGATGACTCATC	1e-05	-1.280e	0.0013	95.0	6.41%	3229.3	3.88%
p53(p53)/Saos-p53-ChIP-Seq(GSE15780)/Homer	RRCATGYCYRGRCATGYYYN	1e-05	-1.255e	0.0013	28.0	1.89%	570.5	0.68%
p53(p53)/Saos-p53-ChIP-Seq/Homer	RRCATGYCYRGRCATGYYYN	1e-05	-1.255e	0.0013	28.0	1.89%	570.5	0.68%
Ets1-distal(ETS)/CD4+PolII-ChIP-Seq(Barski_et_al.)/Homer	MACAGGAAGT	1e-05	-1.168e	0.0013	72.0	4.86%	2321.5	2.79%
Bach2(bZIP)/OCILy7-Bach2-ChIP-Seq(GSE44420)/Homer	TGCTGAGTCA	0.0001	-1.142e	0.0013	42.0	2.83%	1117.0	1.34%
ZBTB18(Zf)/HEK293-ZBTB18.GFP-ChIP-Seq(GSE58341)/Homer	AACATCTGGA	0.0001	-1.127e	0.0013	121.0	8.16%	4546.2	5.46%
p73(p53)/Trachea-p73-ChIP-Seq(PRJNA310161)/Homer	NRRRCAWGTCCDGRCATGYY	0.0001	-1.107e	0.0013	17.0	1.15%	270.9	0.33%
Fra1(bZIP)/BT549-Fra1-ChIP-Seq(GSE46166)/Homer	NNATGASTCATH	0.0001	-1.086e	0.0013	106.0	7.15%	3897.8	4.68%
Gli3(Zf)/E11.5-Gli3-ChIP-Chip(GSE151646)/Homer	RGACCACCCASR	0.0001	-1.060e	0.0013	113.0	7.62%	4246.5	5.10%
Bcl11a(Zf)/HSPC-BCL11A-ChIP-Seq(GSE104676)/Homer	TYTGACCASWRG	0.0001	-1.037e	0.0015	188.0	12.69%	7869.2	9.45%
Fosl2(bZIP)/3T3L1-Fosl2-ChIP-Seq(GSE56872)/Homer	NATGASTCABNN	0.0001	-9.489e	0.0032	63.0	4.25%	2099.3	2.52%
NF1(CTF)/LNCAP-NF1-ChIP-Seq(Unpublished)/Homer	CYTGGCABNSTGCCAR	0.0001	-9.331e	0.0035	104.0	7.02%	3964.2	4.76%
JunB(bZIP)/DendriticCells-Junb-ChIP-Seq(GSE36099)/Homer	RATGASTCAT	0.001	-9.178e	0.0038	101.0	6.82%	3841.8	4.61%
ZNF322(Zf)/HEK293-ZNF322.GFP-ChIP-Seq(GSE58341)/Homer	GAGCCTGGTACTGWGCCTGR	0.001	-8.942e	0.0044	82.0	5.53%	2991.6	3.59%
Fos(bZIP)/TSC-Fos-ChIP-Seq(GSE110950)/Homer	NDATGASTCAYN	0.001	-8.842e	0.0045	110.0	7.42%	4301.5	5.16%
Gli2(Zf)/GM2-Gli2-ChIP-Chip(GSE112702)/Homer	YSTGGGTGGTCT	0.001	-8.785e	0.0045	83.0	5.60%	3052.9	3.67%
AP-1(bZIP)/ThioMac-PU.1-ChIP-Seq(GSE21512)/Homer	VTGACTCATC	0.001	-8.676e	0.0047	132.0	8.91%	5373.9	6.45%
Tcf21(bHLH)/ArterySmoothMuscle-Tcf21-ChIP-Seq(GSE61369)/Homer	NAACAGCTGG	0.001	-8.659e	0.0047	206.0	13.90%	9034.9	10.85%
BHLHA15(bHLH)/NIH3T3-BHLHB8.HA-ChIP-Seq(GSE119782)/Homer	NAMCAGCTGK	0.001	-8.311e	0.0061	283.0	19.10%	13040.7	15.66%
PRDM10(Zf)/HEK293-PRDM10.eGFP-ChIP-Seq(Encode)/Homer	TGGTACATTCCA	0.001	-8.093e	0.0072	147.0	9.92%	6186.7	7.43%
PU.1(ETS)/ThioMac-PU.1-ChIP-Seq(GSE21512)/Homer	AGAGGAAGTG	0.001	-8.057e	0.0072	114.0	7.69%	4588.2	5.51%
RUNX1(Runt)/Jurkat-RUNX1-ChIP-Seq(GSE29180)/Homer	AAACCACARM	0.001	-7.615e	0.0106	208.0	14.04%	9322.6	11.19%
PPARE(NR),DR1/3T3L1-Pparg-ChIP-Seq(GSE13511)/Homer	TGACCTTTGCCCCA	0.001	-7.602e	0.0106	204.0	13.77%	9121.9	10.95%
ETS:RUNX(ETS,Runt)/Jurkat-RUNX1-ChIP-Seq(GSE17954)/Homer	RCAGGATGTGGT	0.001	-7.470e	0.0112	32.0	2.16%	936.1	1.12%
Tlx?(NR)/NPC-H3K4me1-ChIP-Seq(GSE16256)/Homer	CTGGCAGSCTGCCA	0.001	-7.351e	0.0121	90.0	6.07%	3533.9	4.24%
Atf3(bZIP)/GBM-ATF3-ChIP-Seq(GSE33912)/Homer	DATGASTCATHN	0.001	-7.177e	0.0139	116.0	7.83%	4803.1	5.77%
EBF1(EBF)/Near-E2A-ChIP-Seq(GSE21512)/Homer	GTCCCCWGGGGA	0.001	-7.147e	0.0139	264.0	17.81%	12301.7	14.77%
Bcl6(Zf)/Liver-Bcl6-ChIP-Seq(GSE31578)/Homer	NNNCTTTCCAGGAAA	0.001	-6.978e	0.0157	273.0	18.42%	12808.7	15.38%
ZNF467(Zf)/HEK293-ZNF467.GFP-ChIP-Seq(GSE58341)/Homer	TGGGGAAGGGCM	0.001	-6.940e	0.0158	248.0	16.73%	11515.8	13.83%
p63(p53)/Keratinocyte-p63-ChIP-Seq(GSE17611)/Homer	NNDRCATGYCYNRRCATGYH	0.001	-6.930e	0.0158	76.0	5.13%	2924.2	3.51%
Tcfcp2l1(CP2)/mES-Tcfcp2l1-ChIP-Seq(GSE11431)/Homer	NRAACCRGTTYRAACCRGYT	0.01	-6.720e	0.0184	34.0	2.29%	1065.7	1.28%
Nr5a2(NR)/mES-Nr5a2-ChIP-Seq(GSE19019)/Homer	BTCAAGGTCA	0.01	-6.656e	0.0190	110.0	7.42%	4585.3	5.51%
ISRE(IRF)/ThioMac-LPS-Expression(GSE23622)/Homer	AGTTTCASTTTC	0.01	-6.655e	0.0190	21.0	1.42%	548.7	0.66%
Ap4(bHLH)/AML-Tfap4-ChIP-Seq(GSE45738)/Homer	NAHCAGCTGD	0.01	-6.638e	0.0190	239.0	16.13%	11114.4	13.34%
NF-E2(bZIP)/K562-NFE2-ChIP-Seq(GSE31477)/Homer	GATGACTCAGCA	0.01	-6.632e	0.0190	15.0	1.01%	331.1	0.40%
BATF(bZIP)/Th17-BATF-ChIP-Seq(GSE39756)/Homer	DATGASTCAT	0.01	-6.498e	0.0198	111.0	7.49%	4657.3	5.59%
TCF4(bHLH)/SHSY5Y-TCF4-ChIP-Seq(GSE96915)/Homer	SMCATCTGKH	0.01	-6.450e	0.0202	296.0	19.97%	14140.5	16.98%
GRHL2(CP2)/HBE-GRHL2-ChIP-Seq(GSE46194)/Homer	AAACYKGTTWDACMRGTTTB	0.01	-6.370e	0.0213	77.0	5.20%	3036.3	3.65%
RXR(NR),DR1/3T3L1-RXR-ChIP-Seq(GSE13511)/Homer	TAGGGCAAAGGTCA	0.01	-6.351e	0.0213	239.0	16.13%	11178.3	13.42%
ARE(NR)/LNCAP-AR-ChIP-Seq(GSE27824)/Homer	RGRACASNSTGTYCYB	0.01	-6.189e	0.0242	50.0	3.37%	1805.3	2.17%
HNF4a(NR),DR1/HepG2-HNF4a-ChIP-Seq(GSE25021)/Homer	CARRGKBCAAAGTYCA	0.01	-6.186e	0.0242	86.0	5.80%	3488.7	4.19%
Jun-AP1(bZIP)/K562-cJun-ChIP-Seq(GSE31477)/Homer	GATGASTCATCN	0.01	-5.945e	0.0294	42.0	2.83%	1469.2	1.76%
Zfp809(Zf)/ES-Zfp809-ChIP-Seq(GSE70799)/Homer	GGGGCTYGKCTGGGA	0.01	-5.859e	0.0313	79.0	5.33%	3195.6	3.84%
MafA(bZIP)/Islet-MafA-ChIP-Seq(GSE30298)/Homer	TGCTGACTCA	0.01	-5.772e	0.0334	146.0	9.85%	6521.2	7.83%
MyoG(bHLH)/C2C12-MyoG-ChIP-Seq(GSE36024)/Homer	AACAGCTG	0.01	-5.767e	0.0334	217.0	14.64%	10167.9	12.21%
Twist2(bHLH)/Myoblast-Twist2.Ty1-ChIP-Seq(GSE127998)/Homer	MCAGCTGBYH	0.01	-5.744e	0.0334	339.0	22.87%	16609.8	19.94%
NF1-halfsite(CTF)/LNCaP-NF1-ChIP-Seq(Unpublished)/Homer	YTGCCAAG	0.01	-5.706e	0.0334	337.0	22.74%	16513.3	19.83%
ZNF341(Zf)/EBV-ZNF341-ChIP-Seq(GSE113194)/Homer	GGAACAGCCG	0.01	-5.559e	0.0379	163.0	11.00%	7427.5	8.92%
TEAD(TEA)/Fibroblast-PU.1-ChIP-Seq(Unpublished)/Homer	YCWGGAATGY	0.01	-5.249e	0.0506	142.0	9.58%	6418.8	7.71%
RUNX(Runt)/HPC7-Runx1-ChIP-Seq(GSE22178)/Homer	SAAACCACAG	0.01	-5.162e	0.0541	144.0	9.72%	6537.7	7.85%
Tcf12(bHLH)/GM12878-Tcf12-ChIP-Seq(GSE32465)/Homer	VCAGCTGYTG	0.01	-5.051e	0.0593	205.0	13.83%	9711.4	11.66%
GATA:SCL(Zf,bHLH)/Ter119-SCL-ChIP-Seq(GSE18720)/Homer	CRGCTGBNGNSNNSAGATAA	0.01	-4.986e	0.0620	26.0	1.75%	847.4	1.02%
Nrf2(bZIP)/Lymphoblast-Nrf2-ChIP-Seq(GSE37589)/Homer	HTGCTGAGTCAT	0.01	-4.867e	0.0685	12.0	0.81%	291.9	0.35%
GATA(Zf),IR4/iTreg-Gata3-ChIP-Seq(GSE20898)/Homer	NAGATWNBNATCTNN	0.01	-4.859e	0.0685	19.0	1.28%	563.7	0.68%
HLF(bZIP)/HSC-HLF.Flag-ChIP-Seq(GSE69817)/Homer	RTTATGYAAB	0.01	-4.835e	0.0685	168.0	11.34%	7839.7	9.41%
MRE(NR)/Neuro2A-NR3C2-ChIPnexus(GSE115417)/Homer	GGAACAGAVTGTCCT	0.01	-4.832e	0.0685	299.0	20.18%	14738.5	17.70%
AP-2alpha(AP2)/Hela-AP2alpha-ChIP-Seq(GSE31477)/Homer	ATGCCCTGAGGC	0.01	-4.817e	0.0685	239.0	16.13%	11556.5	13.88%
NFkB-p65(RHD)/GM12787-p65-ChIP-Seq(GSE19485)/Homer	WGGGGATTTCCC	0.01	-4.611e	0.0809	137.0	9.24%	6292.6	7.56%
Atoh1(bHLH)/Cerebellum-Atoh1-ChIP-Seq(GSE22111)/Homer	VNRVCAGCTGGY	0.1	-4.484e	0.0903	210.0	14.17%	10117.1	12.15%
FXR(NR),ER2/Liver-FXR-ChIP-Seq(GSE133700)/Homer	NTGACCYMKRGGTCA	0.1	-4.394e	0.0972	102.0	6.88%	4555.3	5.47%
AP-2gamma(AP2)/MCF7-TFAP2C-ChIP-Seq(GSE21234)/Homer	SCCTSAGGSCAW	0.1	-4.382e	0.0972	296.0	19.97%	14716.0	17.67%
Six2(Homeobox)/NephronProgenitor-Six2-ChIP-Seq(GSE39837)/Homer	GWAAYHTGAKMC	0.1	-4.376e	0.0972	207.0	13.97%	9988.9	11.99%
MafK(bZIP)/C2C12-MafK-ChIP-Seq(GSE36030)/Homer	GCTGASTCAGCA	0.1	-4.299e	0.1018	51.0	3.44%	2055.0	2.47%
NFkB-p65-Rel(RHD)/ThioMac-LPS-Expression(GSE23622)/Homer	GGAAATTCCC	0.1	-4.263e	0.1039	18.0	1.21%	558.0	0.67%
SpiB(ETS)/OCILY3-SPIB-ChIP-Seq(GSE56857)/Homer	AAAGRGGAAGTG	0.1	-4.255e	0.1039	57.0	3.85%	2350.0	2.82%
Hand2(bHLH)/Mesoderm-Hand2-ChIP-Seq(GSE61475)/Homer	TGACANARRCCAGRC	0.1	-4.207e	0.1065	89.0	6.01%	3935.0	4.72%
Nur77(NR)/K562-NR4A1-ChIP-Seq(GSE31363)/Homer	TGACCTTTNCNT	0.1	-4.083e	0.1188	47.0	3.17%	1891.8	2.27%
Rfx1(HTH)/NPC-H3K4me1-ChIP-Seq(GSE16256)/Homer	KGTTGCCATGGCAA	0.1	-4.059e	0.1199	47.0	3.17%	1894.9	2.28%
VDR(NR),DR3/GM10855-VDR븫ChIP-Seq(GSE22484)/Homer	ARAGGTCANWGAGTTCANNN	0.1	-3.978e	0.1281	59.0	3.98%	2485.0	2.98%
RORa(NR)/Liver-Rora-ChIP-Seq(GSE101115)/Homer	AAWCTAGGTCARDNN	0.1	-3.977e	0.1281	31.0	2.09%	1153.5	1.38%
GLI3(Zf)/Limb-GLI3-ChIP-Chip(GSE11077)/Homer	CGTGGGTGGTCC	0.1	-3.858e	0.1403	36.0	2.43%	1397.1	1.68%
Meis1(Homeobox)/MastCells-Meis1-ChIP-Seq(GSE48085)/Homer	VGCTGWCAVB	0.1	-3.858e	0.1403	320.0	21.59%	16183.2	19.43%
SPDEF(ETS)/VCaP-SPDEF-ChIP-Seq(SRA014231)/Homer	ASWTCCTGBT	0.1	-3.847e	0.1403	222.0	14.98%	10932.6	13.13%
Unknown-ESC-element(?)/mES-Nanog-ChIP-Seq(GSE11724)/Homer	CACAGCAGGGGG	0.1	-3.797e	0.1431	127.0	8.57%	5956.5	7.15%
Fox:Ebox(Forkhead,bHLH)/Panc1-Foxa2-ChIP-Seq(GSE47459)/Homer	NNNVCTGWGYAAACASN	0.1	-3.763e	0.1461	181.0	12.21%	8786.6	10.55%
Ascl1(bHLH)/NeuralTubes-Ascl1-ChIP-Seq(GSE55840)/Homer	NNVVCAGCTGBN	0.1	-3.735e	0.1482	341.0	23.01%	17364.9	20.85%
Tbx6(T-box)/ESC-Tbx6-ChIP-Seq(GSE93524)/Homer	DAGGTGTBAA	0.1	-3.729e	0.1482	245.0	16.53%	12195.1	14.64%
TEAD4(TEA)/Tropoblast-Tead4-ChIP-Seq(GSE37350)/Homer	CCWGGAATGY	0.1	-3.695e	0.1503	177.0	11.94%	8594.8	10.32%
PPARa(NR),DR1/Liver-Ppara-ChIP-Seq(GSE47954)/Homer	VNAGGKCAAAGGTCA	0.1	-3.657e	0.1542	201.0	13.56%	9874.8	11.86%
ERE(NR),IR3/MCF7-ERa-ChIP-Seq(Unpublished)/Homer	VAGGTCACNSTGACC	0.1	-3.640e	0.1549	62.0	4.18%	2685.0	3.22%
Myf5(bHLH)/GM-Myf5-ChIP-Seq(GSE24852)/Homer	BAACAGCTGT	0.1	-3.604e	0.1586	131.0	8.84%	6209.4	7.46%
Pdx1(Homeobox)/Islet-Pdx1-ChIP-Seq(SRA008281)/Homer	YCATYAATCA	0.1	-3.604e	0.1586	172.0	11.61%	8356.1	10.03%
ZNF768(Zf)/Rajj-ZNF768-ChIP-Seq(GSE111879)/Homer	RHHCAGAGAGGB	0.1	-3.591e	0.1586	12.0	0.81%	351.9	0.42%
Tbx20(T-box)/Heart-Tbx20-ChIP-Seq(GSE29636)/Homer	GGTGYTGACAGS	0.1	-3.572e	0.1586	40.0	2.70%	1620.1	1.95%
Bach1(bZIP)/K562-Bach1-ChIP-Seq(GSE31477)/Homer	AWWNTGCTGAGTCAT	0.1	-3.558e	0.1586	10.0	0.67%	274.0	0.33%
Six1(Homeobox)/Myoblast-Six1-ChIP-Chip(GSE20150)/Homer	GKVTCADRTTWC	0.1	-3.552e	0.1586	48.0	3.24%	2009.2	2.41%
EBF2(EBF)/BrownAdipose-EBF2-ChIP-Seq(GSE97114)/Homer	NABTCCCWDGGGAVH	0.1	-3.528e	0.1593	208.0	14.04%	10285.9	12.35%
FOXP1(Forkhead)/H9-FOXP1-ChIP-Seq(GSE31006)/Homer	NYYTGTTTACHN	0.1	-3.525e	0.1593	90.0	6.07%	4114.6	4.94%
IRF3(IRF)/BMDM-Irf3-ChIP-Seq(GSE67343)/Homer	AGTTTCAKTTTC	0.1	-3.476e	0.1640	78.0	5.26%	3514.3	4.22%
Mef2d(MADS)/Retina-Mef2d-ChIP-Seq(GSE61391)/Homer	GCTATTTTTAGC	0.1	-3.464e	0.1642	54.0	3.64%	2316.8	2.78%
RUNX-AML(Runt)/CD4+PolII-ChIP-Seq(Barski_et_al.)/Homer	GCTGTGGTTW	0.1	-3.446e	0.1653	137.0	9.24%	6561.3	7.88%
Atoh7(bHLH)/Retina-Atoh7-CutnRun(GSE156756)/Homer	KRRCAGCTGGTS	0.1	-3.425e	0.1669	151.0	10.19%	7300.6	8.77%
TCFL2(HMG)/K562-TCF7L2-ChIP-Seq(GSE29196)/Homer	ACWTCAAAGG	0.1	-3.406e	0.1684	17.0	1.15%	574.8	0.69%
RBPJ:Ebox(?,bHLH)/Panc1-Rbpj1-ChIP-Seq(GSE47459)/Homer	GGGRAARRGRMCAGMTG	0.1	-3.386e	0.1700	67.0	4.52%	2976.0	3.57%
KLF10(Zf)/HEK293-KLF10.GFP-ChIP-Seq(GSE58341)/Homer	GGGGGTGTGTCC	0.1	-3.371e	0.1707	162.0	10.93%	7894.9	9.48%
Nr5a2(NR)/Pancreas-LRH1-ChIP-Seq(GSE34295)/Homer	BTCAAGGTCA	0.1	-3.364e	0.1707	142.0	9.58%	6844.0	8.22%
NeuroG2(bHLH)/Fibroblast-NeuroG2-ChIP-Seq(GSE75910)/Homer	ACCATCTGTT	0.1	-3.337e	0.1729	278.0	18.76%	14104.0	16.93%
NFE2L2(bZIP)/HepG2-NFE2L2-ChIP-Seq(Encode)/Homer	AWWWTGCTGAGTCAT	0.1	-3.337e	0.1729	10.0	0.67%	284.9	0.34%
ETS1(ETS)/Jurkat-ETS1-ChIP-Seq(GSE17954)/Homer	ACAGGAAGTG	0.1	-3.334e	0.1729	231.0	15.59%	11576.8	13.90%
OCT:OCT-short(POU,Homeobox)/NPC-OCT6-ChIP-Seq(GSE43916)/Homer	ATGCATWATGCATRW	0.1	-3.270e	0.1794	135.0	9.11%	6502.5	7.81%
Etv2(ETS)/ES-ER71-ChIP-Seq(GSE59402)/Homer	NNAYTTCCTGHN	0.1	-3.249e	0.1814	217.0	14.64%	10855.1	13.03%
ZNF148(Zf)/MDAMB231-ZNF148-ChIP-Seq(GSE147020)/Homer	CCCCTCCCCCAC	0.1	-3.237e	0.1818	194.0	13.09%	9631.3	11.56%
MafF(bZIP)/HepG2-MafF-ChIP-Seq(GSE31477)/Homer	HWWGTCAGCAWWTTT	0.1	-3.224e	0.1824	60.0	4.05%	2653.2	3.19%
YY1(Zf)/Promoter/Homer	CAAGATGGCGGC	0.1	-3.166e	0.1914	30.0	2.02%	1192.6	1.43%
Otx2(Homeobox)/EpiLC-Otx2-ChIP-Seq(GSE56098)/Homer	NYTAATCCYB	0.1	-3.140e	0.1945	184.0	12.42%	9129.1	10.96%
RORgt(NR)/EL4-RORgt.Flag-ChIP-Seq(GSE56019)/Homer	AAYTAGGTCA	0.1	-3.133e	0.1945	27.0	1.82%	1054.8	1.27%
RORgt(NR)/EL4-RORgt.Flag-ChIP-Seq(GSE56019)/Homer	AAYTAGGTCA	0.1	-3.133e	0.1945	27.0	1.82%	1054.8	1.27%
RFX(HTH)/K562-RFX3-ChIP-Seq(SRA012198)/Homer	CGGTTGCCATGGCAAC	0.1	-3.098e	0.1973	23.0	1.55%	871.8	1.05%
Foxo3(Forkhead)/U2OS-Foxo3-ChIP-Seq(E-MTAB-2701)/Homer	DGTAAACA	0.1	-3.067e	0.2016	143.0	9.65%	6978.6	8.38%
TEAD2(TEA)/Py2T-Tead2-ChIP-Seq(GSE55709)/Homer	CCWGGAATGY	0.1	-3.057e	0.2019	103.0	6.95%	4886.7	5.87%
ZNF7(Zf)/HepG2-ZNF7.Flag-ChIP-Seq(Encode)/Homer	CTGCCWVCTTTTRTA	0.1	-3.048e	0.2019	102.0	6.88%	4836.0	5.81%
NFAT:AP1(RHD,bZIP)/Jurkat-NFATC1-ChIP-Seq(Jolma_et_al.)/Homer	SARTGGAAAAWRTGAGTCAB	0.1	-3.038e	0.2020	34.0	2.29%	1400.0	1.68%
SF1(NR)/H295R-Nr5a1-ChIP-Seq(GSE44220)/Homer	CAAGGHCANV	0.1	-3.001e	0.2078	96.0	6.48%	4536.6	5.45%
RAR:RXR(NR),DR0/ES-RAR-ChIP-Seq(GSE56893)/Homer	AGGTCAAGGTCA	0.1	-2.980e	0.2104	27.0	1.82%	1071.3	1.29%
Rbpj1(?)/Panc1-Rbpj1-ChIP-Seq(GSE47459)/Homer	HTTTCCCASG	0.1	-2.957e	0.2133	310.0	20.92%	15986.8	19.19%
PBX1(Homeobox)/MCF7-PBX1-ChIP-Seq(GSE28007)/Homer	GSCTGTCACTCA	0.1	-2.916e	0.2204	16.0	1.08%	568.2	0.68%
ERRg(NR)/Kidney-ESRRG-ChIP-Seq(GSE104905)/Homer	GTGACCTTGRVN	0.1	-2.900e	0.2220	174.0	11.74%	8673.6	10.41%
FOXK1(Forkhead)/HEK293-FOXK1-ChIP-Seq(GSE51673)/Homer	NVWTGTTTAC	0.1	-2.896e	0.2220	199.0	13.43%	10011.0	12.02%
PRDM15(Zf)/ESC-Prdm15-ChIP-Seq(GSE73694)/Homer	YCCDNTCCAGGTTTT	0.1	-2.892e	0.2220	240.0	16.19%	12218.8	14.67%
MafB(bZIP)/BMM-Mafb-ChIP-Seq(GSE75722)/Homer	WNTGCTGASTCAGCANWTTY	0.1	-2.874e	0.2222	82.0	5.53%	3841.8	4.61%
ZFX(Zf)/mES-Zfx-ChIP-Seq(GSE11431)/Homer	AGGCCTRG	0.1	-2.872e	0.2222	317.0	21.39%	16403.1	19.69%
MyoD(bHLH)/Myotube-MyoD-ChIP-Seq(GSE21614)/Homer	RRCAGCTGYTSY	0.1	-2.814e	0.2319	151.0	10.19%	7476.5	8.98%
Tcf7(HMG)/GM12878-TCF7-ChIP-Seq(Encode)/Homer	CTTTGATGTGSB	0.1	-2.780e	0.2381	62.0	4.18%	2835.4	3.40%
PAX5(Paired,Homeobox),condensed/GM12878-PAX5-ChIP-Seq(GSE32465)/Homer	GTCACGCTCSCTGM	0.1	-2.759e	0.2412	29.0	1.96%	1193.3	1.43%
GRE(NR),IR3/RAW264.7-GRE-ChIP-Seq(Unpublished)/Homer	VAGRACAKWCTGTYC	0.1	-2.741e	0.2435	41.0	2.77%	1784.4	2.14%
Hoxb4(Homeobox)/ES-Hoxb4-ChIP-Seq(GSE34014)/Homer	TGATTRATGGCY	0.1	-2.732e	0.2439	33.0	2.23%	1391.6	1.67%
X-box(HTH)/NPC-H3K4me1-ChIP-Seq(GSE16256)/Homer	GGTTGCCATGGCAA	0.1	-2.730e	0.2439	22.0	1.48%	862.5	1.04%
Pbx3(Homeobox)/GM12878-PBX3-ChIP-Seq(GSE32465)/Homer	SCTGTCAMTCAN	0.1	-2.709e	0.2455	41.0	2.77%	1789.9	2.15%
RAR:RXR(NR),DR5/ES-RAR-ChIP-Seq(GSE56893)/Homer	RGGTCADNNAGAGGTCAV	0.1	-2.701e	0.2458	7.0	0.47%	196.3	0.24%
Zic3(Zf)/mES-Zic3-ChIP-Seq(GSE37889)/Homer	GGCCYCCTGCTGDGH	0.1	-2.698e	0.2458	157.0	10.59%	7832.7	9.40%
NFkB-p50,p52(RHD)/Monocyte-p50-ChIP-Chip(Schreiber_et_al.)/Homer	GGGGGAATCCCC	0.1	-2.659e	0.2524	41.0	2.77%	1798.0	2.16%
Rfx2(HTH)/LoVo-RFX2-ChIP-Seq(GSE49402)/Homer	GTTGCCATGGCAACM	0.1	-2.640e	0.2551	24.0	1.62%	967.7	1.16%
FOXM1(Forkhead)/MCF7-FOXM1-ChIP-Seq(GSE72977)/Homer	TRTTTACTTW	0.1	-2.628e	0.2562	214.0	14.44%	10915.6	13.11%
Stat3(Stat)/mES-Stat3-ChIP-Seq(GSE11431)/Homer	CTTCCGGGAA	0.1	-2.577e	0.2676	114.0	7.69%	5587.6	6.71%
SCRT1(Zf)/HEK293-SCRT1.eGFP-ChIP-Seq(Encode)/Homer	GCAACAGGTG	0.1	-2.536e	0.2768	80.0	5.40%	3815.4	4.58%
IRF1(IRF)/PBMC-IRF1-ChIP-Seq(GSE43036)/Homer	GAAAGTGAAAGT	0.1	-2.529e	0.2768	31.0	2.09%	1321.5	1.59%
Pax7(Paired,Homeobox)/Myoblast-Pax7-ChIP-Seq(GSE25064)/Homer	TAATCAATTA	0.1	-2.522e	0.2768	24.0	1.62%	981.7	1.18%
Oct4(POU,Homeobox)/mES-Oct4-ChIP-Seq(GSE11431)/Homer	ATTTGCATAW	0.1	-2.497e	0.2817	93.0	6.28%	4504.8	5.41%
GRE(NR),IR3/A549-GR-ChIP-Seq(GSE32465)/Homer	NRGVACABNVTGTYCY	0.1	-2.464e	0.2888	24.0	1.62%	988.5	1.19%
Tcf3(HMG)/mES-Tcf3-ChIP-Seq(GSE11724)/Homer	ASWTCAAAGG	0.1	-2.443e	0.2929	46.0	3.10%	2085.8	2.50%
HRE(HSF)/HepG2-HSF1-ChIP-Seq(GSE31477)/Homer	BSTTCTRGAABVTTCYAGAA	0.1	-2.426e	0.2958	29.0	1.96%	1238.0	1.49%
ZNF416(Zf)/HEK293-ZNF416.GFP-ChIP-Seq(GSE58341)/Homer	WDNCTGGGCA	0.1	-2.337e	0.3210	336.0	22.67%	17689.6	21.24%
Atf4(bZIP)/MEF-Atf4-ChIP-Seq(GSE35681)/Homer	MTGATGCAAT	0.1	-2.327e	0.3221	56.0	3.78%	2619.9	3.15%
THRb(NR)/HepG2-THRb.Flag-ChIP-Seq(Encode)/Homer	GGTCACCTGAGGTCA	0.1	-2.310e	0.3255	175.0	11.81%	8933.3	10.73%
TEAD3(TEA)/HepG2-TEAD3-ChIP-Seq(Encode)/Homer	TRCATTCCAG	1	-2.295e	0.3279	231.0	15.59%	11971.1	14.37%
Gata2(Zf)/K562-GATA2-ChIP-Seq(GSE18829)/Homer	BBCTTATCTS	1	-2.289e	0.3279	112.0	7.56%	5566.8	6.68%
FXR(NR),IR1/Liver-FXR-ChIP-Seq(Chong_et_al.)/Homer	AGGTCANTGACCTB	1	-2.280e	0.3285	83.0	5.60%	4036.7	4.85%
GATA3(Zf)/iTreg-Gata3-ChIP-Seq(GSE20898)/Homer	AGATAASR	1	-2.222e	0.3458	280.0	18.89%	14677.3	17.62%
MYNN(Zf)/HEK293-MYNN.eGFP-ChIP-Seq(Encode)/Homer	TTCAAAWTAAAAGTC	1	-2.219e	0.3458	53.0	3.58%	2487.5	2.99%
TEAD1(TEAD)/HepG2-TEAD1-ChIP-Seq(Encode)/Homer	CYRCATTCCA	1	-2.216e	0.3458	201.0	13.56%	10376.6	12.46%
Gata1(Zf)/K562-GATA1-ChIP-Seq(GSE18829)/Homer	SAGATAAGRV	1	-2.210e	0.3458	99.0	6.68%	4900.2	5.88%
HOXA1(Homeobox)/mES-Hoxa1-ChIP-Seq(SRP084292)/Homer	TGATKGATGR	1	-2.209e	0.3458	46.0	3.10%	2129.6	2.56%
ELF3(ETS)/PDAC-ELF3-ChIP-Seq(GSE64557)/Homer	ANCAGGAAGT	1	-2.174e	0.3510	160.0	10.80%	8176.7	9.82%
EWS:ERG-fusion(ETS)/CADO_ES1-EWS:ERG-ChIP-Seq(SRA014231)/Homer	ATTTCCTGTN	1	-2.166e	0.3513	158.0	10.66%	8071.2	9.69%
Oct11(POU,Homeobox)/NCIH1048-POU2F3-ChIP-seq(GSE115123)/Homer	GATTTGCATA	1	-2.150e	0.3547	60.0	4.05%	2866.0	3.44%
ZNF189(Zf)/HEK293-ZNF189.GFP-ChIP-Seq(GSE58341)/Homer	TGGAACAGMA	1	-2.149e	0.3547	169.0	11.40%	8671.6	10.41%
Zfp281(Zf)/ES-Zfp281-ChIP-Seq(GSE81042)/Homer	CCCCTCCCCCAC	1	-2.148e	0.3547	64.0	4.32%	3075.0	3.69%
FoxL2(Forkhead)/Ovary-FoxL2-ChIP-Seq(GSE60858)/Homer	WWTRTAAACAVG	1	-2.132e	0.3547	175.0	11.81%	9002.8	10.81%
IRF4(IRF)/GM12878-IRF4-ChIP-Seq(GSE32465)/Homer	ACTGAAACCA	1	-2.128e	0.3547	93.0	6.28%	4606.3	5.53%
EKLF(Zf)/Erythrocyte-Klf1-ChIP-Seq(GSE20478)/Homer	NWGGGTGTGGCY	1	-2.123e	0.3547	51.0	3.44%	2404.1	2.89%
LXRE(NR),DR4/RAW-LXRb.biotin-ChIP-Seq(GSE21512)/Homer	RGGTTACTANAGGTCA	1	-2.114e	0.3547	48.0	3.24%	2251.4	2.70%
HOXA3(Homeobox)/mEmbryo-Hoxa3-ChIP-Seq(E-MTAB-8607)/Homer	ATGATTGATGGS	1	-2.088e	0.3609	25.0	1.69%	1087.7	1.31%
EWS:FLI1-fusion(ETS)/SK_N_MC-EWS:FLI1-ChIP-Seq(SRA014231)/Homer	VACAGGAAAT	1	-2.072e	0.3645	127.0	8.57%	6438.4	7.73%
Rfx5(HTH)/GM12878-Rfx5-ChIP-Seq(GSE31477)/Homer	SCCTAGCAACAG	1	-2.049e	0.3708	64.0	4.32%	3099.0	3.72%
JunD(bZIP)/K562-JunD-ChIP-Seq/Homer	ATGACGTCATCN	1	-2.037e	0.3732	18.0	1.21%	749.3	0.90%
Foxo1(Forkhead)/RAW-Foxo1-ChIP-Seq(Fan_et_al.)/Homer	CTGTTTAC	1	-2.022e	0.3765	357.0	24.09%	19012.0	22.83%
LEF1(HMG)/H1-LEF1-ChIP-Seq(GSE64758)/Homer	CCTTTGATST	1	-1.965e	0.3963	124.0	8.37%	6315.3	7.58%
RUNX2(Runt)/PCa-RUNX2-ChIP-Seq(GSE33889)/Homer	NWAACCACADNN	1	-1.953e	0.3983	146.0	9.85%	7505.2	9.01%
Mouse_Recombination_Hotspot(Zf)/Testis-DMC1-ChIP-Seq(GSE24438)/Homer	ACTYKNATTCGTGNTACTTC	1	-1.952e	0.3983	14.0	0.94%	565.1	0.68%
THRa(NR)/C17.2-THRa-ChIP-Seq(GSE38347)/Homer	GGTCANYTGAGGWCA	1	-1.944e	0.3983	135.0	9.11%	6915.1	8.30%
Brachyury(T-box)/Mesoendoderm-Brachyury-ChIP-exo(GSE54963)/Homer	ANTTMRCASBNNNGTGYKAAN	1	-1.941e	0.3983	46.0	3.10%	2184.7	2.62%
NeuroD1(bHLH)/Islet-NeuroD1-ChIP-Seq(GSE30298)/Homer	GCCATCTGTT	1	-1.930e	0.3983	146.0	9.85%	7514.4	9.02%
IRF8(IRF)/BMDM-IRF8-ChIP-Seq(GSE77884)/Homer	GRAASTGAAAST	1	-1.930e	0.3983	68.0	4.59%	3339.5	4.01%
ZNF264(Zf)/HEK293-ZNF264.GFP-ChIP-Seq(GSE58341)/Homer	RGGGCACTAACY	1	-1.925e	0.3983	134.0	9.04%	6868.3	8.25%
Mesp1(bHLH)/ESC-Mesp1-ChIP-Seq(GSE165102)/Homer	RCCATTTGBY	1	-1.916e	0.3983	89.0	6.01%	4457.2	5.35%
ZBTB12(Zf)/HEK293-ZBTB12.GFP-ChIP-Seq(GSE58341)/Homer	NGNTCTAGAACCNGV	1	-1.916e	0.3983	77.0	5.20%	3819.2	4.59%
GFX(?)/Promoter/Homer	ATTCTCGCGAGA	1	-1.897e	0.4002	8.0	0.54%	288.1	0.35%
Esrrb(NR)/mES-Esrrb-ChIP-Seq(GSE11431)/Homer	KTGACCTTGA	1	-1.888e	0.4012	134.0	9.04%	6882.9	8.26%
IRF2(IRF)/Erythroblas-IRF2-ChIP-Seq(GSE36985)/Homer	GAAASYGAAASY	1	-1.876e	0.4042	25.0	1.69%	1119.7	1.34%
REST-NRSF(Zf)/Jurkat-NRSF-ChIP-Seq/Homer	GGMGCTGTCCATGGTGCTGA	1	-1.837e	0.4178	4.0	0.27%	116.1	0.14%
TFE3(bHLH)/MEF-TFE3-ChIP-Seq(GSE75757)/Homer	GTCACGTGACYV	1	-1.821e	0.4223	20.0	1.35%	876.9	1.05%
Twist(bHLH)/HMLE-TWIST1-ChIP-Seq(Chang_et_al)/Homer	VCAKCTGGNNNCCAGMTGBN	1	-1.799e	0.4292	23.0	1.55%	1030.5	1.24%
Oct6(POU,Homeobox)/NPC-Pou3f1-ChIP-Seq(GSE35496)/Homer	WATGCAAATGAG	1	-1.791e	0.4303	74.0	4.99%	3696.9	4.44%
PU.1:IRF8(ETS:IRF)/pDC-Irf8-ChIP-Seq(GSE66899)/Homer	GGAAGTGAAAST	1	-1.756e	0.4432	36.0	2.43%	1704.9	2.05%
Foxa3(Forkhead)/Liver-Foxa3-ChIP-Seq(GSE77670)/Homer	BSNTGTTTACWYWGN	1	-1.737e	0.4493	59.0	3.98%	2915.2	3.50%
ZFP3(Zf)/HEK293-ZFP3.GFP-ChIP-Seq(GSE58341)/Homer	GGGTTTTGAAGGATGARTAGGAGTT	1	-1.718e	0.4553	2.0	0.13%	42.5	0.05%
Znf263(Zf)/K562-Znf263-ChIP-Seq(GSE31477)/Homer	CVGTSCTCCC	1	-1.709e	0.4570	419.0	28.27%	22635.2	27.18%
Pax8(Paired,Homeobox)/Thyroid-Pax8-ChIP-Seq(GSE26938)/Homer	GTCATGCHTGRCTGS	1	-1.689e	0.4637	77.0	5.20%	3887.8	4.67%
BORIS(Zf)/K562-CTCFL-ChIP-Seq(GSE32465)/Homer	CNNBRGCGCCCCCTGSTGGC	1	-1.681e	0.4648	59.0	3.98%	2930.3	3.52%
ZNF675(Zf)/HEK293-ZNF675.GFP-ChIP-Seq(GSE58341)/Homer	ARGAGGMCAAAATGW	1	-1.673e	0.4663	27.0	1.82%	1255.4	1.51%
ETV1(ETS)/GIST48-ETV1-ChIP-Seq(GSE22441)/Homer	AACCGGAAGT	1	-1.635e	0.4819	308.0	20.78%	16534.1	19.85%
MYB(HTH)/ERMYB-Myb-ChIPSeq(GSE22095)/Homer	GGCVGTTR	1	-1.630e	0.4819	354.0	23.89%	19082.9	22.91%
Lhx1(Homeobox)/EmbryoCarcinoma-Lhx1-ChIP-Seq(GSE70957)/Homer	NNYTAATTAR	1	-1.626e	0.4819	209.0	14.10%	11086.6	13.31%
Pitx1:Ebox(Homeobox,bHLH)/Hindlimb-Pitx1-ChIP-Seq(GSE41591)/Homer	YTAATTRAWWCCAGATGT	1	-1.619e	0.4819	33.0	2.23%	1576.8	1.89%
ZNF528(Zf)/HEK293-ZNF528.GFP-ChIP-Seq(GSE58341)/Homer	AGAAATGACTTCCCT	1	-1.586e	0.4957	2.0	0.13%	46.7	0.06%
ETS:E-box(ETS,bHLH)/HPC7-Scl-ChIP-Seq(GSE22178)/Homer	AGGAARCAGCTG	1	-1.582e	0.4957	18.0	1.21%	810.3	0.97%
Isl1(Homeobox)/Neuron-Isl1-ChIP-Seq(GSE31456)/Homer	CTAATKGV	1	-1.575e	0.4961	339.0	22.87%	18287.1	21.96%
PRDM9(Zf)/Testis-DMC1-ChIP-Seq(GSE35498)/Homer	ADGGYAGYAGCATCT	1	-1.573e	0.4961	72.0	4.86%	3656.2	4.39%
Unknown(Homeobox)/Limb-p300-ChIP-Seq/Homer	SSCMATWAAA	1	-1.547e	0.5051	138.0	9.31%	7240.7	8.69%
EBNA1(EBV-virus)/Raji-EBNA1-ChIP-Seq(GSE30709)/Homer	GGYAGCAYDTGCTDCCCNNN	1	-1.545e	0.5051	3.0	0.20%	88.1	0.11%
HRE(HSF)/Striatum-HSF1-ChIP-Seq(GSE38000)/Homer	TTCTAGAABNTTCTA	1	-1.511e	0.5181	35.0	2.36%	1704.1	2.05%
CHR(?)/Hela-CellCycle-Expression/Homer	SRGTTTCAAA	1	-1.504e	0.5194	150.0	10.12%	7915.8	9.50%
ERG(ETS)/VCaP-ERG-ChIP-Seq(GSE14097)/Homer	ACAGGAAGTG	1	-1.469e	0.5354	333.0	22.47%	18025.4	21.64%
GABPA(ETS)/Jurkat-GABPa-ChIP-Seq(GSE17954)/Homer	RACCGGAAGT	1	-1.464e	0.5354	209.0	14.10%	11174.7	13.42%
PAX3:FKHR-fusion(Paired,Homeobox)/Rh4-PAX3:FKHR-ChIP-Seq(GSE19063)/Homer	ACCRTGACTAATTNN	1	-1.454e	0.5381	32.0	2.16%	1559.2	1.87%
Sox2(HMG)/mES-Sox2-ChIP-Seq(GSE11431)/Homer	BCCATTGTTC	1	-1.450e	0.5381	149.0	10.05%	7886.5	9.47%
CArG(MADS)/PUER-Srf-ChIP-Seq(Sullivan_et_al.)/Homer	CCATATATGGNM	1	-1.440e	0.5405	50.0	3.37%	2518.6	3.02%
Foxf1(Forkhead)/Lung-Foxf1-ChIP-Seq(GSE77951)/Homer	WWATRTAAACAN	1	-1.430e	0.5431	187.0	12.62%	9982.0	11.98%
DLX5(Homeobox)/BasalGanglia-Dlx5-ChIP-seq(GSE124936)/Homer	SSTAATTA	1	-1.419e	0.5466	151.0	10.19%	8011.4	9.62%
Rfx6(HTH)/Min6b1-Rfx6.HA-ChIP-Seq(GSE62844)/Homer	TGTTKCCTAGCAACM	1	-1.388e	0.5610	207.0	13.97%	11108.0	13.34%
HNF1b(Homeobox)/PDAC-HNF1B-ChIP-Seq(GSE64557)/Homer	GTTAATNATTAA	1	-1.378e	0.5639	33.0	2.23%	1629.2	1.96%
Lhx6/Neurons-Lhx6-ChIP-seq(GSE85704)/Homer	YCCTRATTAG	1	-1.374e	0.5639	242.0	16.33%	13048.2	15.67%
OCT:OCT(POU,Homeobox,IR1)/NPC-Brn2-ChIP-Seq(GSE35496)/Homer	ATGAATWATTCATGA	1	-1.360e	0.5685	4.0	0.27%	143.2	0.17%
OCT4-SOX2-TCF-NANOG(POU,Homeobox,HMG)/mES-Oct4-ChIP-Seq(GSE11431)/Homer	ATTTGCATAACAATG	1	-1.358e	0.5685	35.0	2.36%	1740.7	2.09%
ZNF143|STAF(Zf)/CUTLL-ZNF143-ChIP-Seq(GSE29600)/Homer	ATTTCCCAGVAKSCY	1	-1.348e	0.5704	77.0	5.20%	4003.1	4.81%
Pknox1(Homeobox)/ES-Prep1-ChIP-Seq(GSE63282)/Homer	SCTGTCAVTCAV	1	-1.337e	0.5740	38.0	2.56%	1905.1	2.29%
Fli1(ETS)/CD8-FLI-ChIP-Seq(GSE20898)/Homer	NRYTTCCGGH	1	-1.304e	0.5907	279.0	18.83%	15143.6	18.18%
Tbr1(T-box)/Cortex-Tbr1-ChIP-Seq(GSE71384)/Homer	AAGGTGTKAA	1	-1.298e	0.5912	252.0	17.00%	13650.8	16.39%
Dlx3(Homeobox)/Kerainocytes-Dlx3-ChIP-Seq(GSE89884)/Homer	NDGTAATTAC	1	-1.293e	0.5915	131.0	8.84%	6976.7	8.38%
Foxa2(Forkhead)/Liver-Foxa2-ChIP-Seq(GSE25694)/Homer	CYTGTTTACWYW	1	-1.278e	0.5977	141.0	9.51%	7533.7	9.05%
Hoxa10(Homeobox)/ChickenMSG-Hoxa10.Flag-ChIP-Seq(GSE86088)/Homer	GGYAATGAAA	1	-1.276e	0.5977	100.0	6.75%	5285.1	6.35%
Oct2(POU,Homeobox)/Bcell-Oct2-ChIP-Seq(GSE21512)/Homer	ATATGCAAAT	1	-1.231e	0.6208	59.0	3.98%	3068.5	3.68%
PR(NR)/T47D-PR-ChIP-Seq(GSE31130)/Homer	VAGRACAKNCTGTBC	1	-1.227e	0.6208	378.0	25.51%	20705.8	24.86%
CTCF(Zf)/CD4+CTCF-ChIP-Seq(Barski_et_al.)/Homer	AYAGTGCCMYCTRGTGGCCA	1	-1.224e	0.6208	27.0	1.82%	1346.1	1.62%
ZNF652/HepG2-ZNF652.Flag-ChIP-Seq(Encode)/Homer	TTAACCCTTTVNKKN	1	-1.224e	0.6208	53.0	3.58%	2745.1	3.30%
Six4(Homeobox)/MCF7-SIX4-ChIP-Seq(Encode)/Homer	TGWAAYCTGABACCB	1	-1.206e	0.6251	11.0	0.74%	507.5	0.61%
Stat3詝(Stat)/CD4-Stat3-ChIP-Seq(GSE19198)/Homer	SVYTTCCNGGAARB	1	-1.200e	0.6260	132.0	8.91%	7078.4	8.50%
Elf4(ETS)/BMDM-Elf4-ChIP-Seq(GSE88699)/Homer	ACTTCCKGKT	1	-1.163e	0.6468	224.0	15.11%	12188.2	14.63%
PRDM14(Zf)/H1-PRDM14-ChIP-Seq(GSE22767)/Homer	RGGTCTCTAACY	1	-1.156e	0.6490	53.0	3.58%	2768.5	3.32%
FOXA1(Forkhead)/MCF7-FOXA1-ChIP-Seq(GSE26831)/Homer	WAAGTAAACA	1	-1.151e	0.6495	201.0	13.56%	10922.0	13.11%
GATA3(Zf),DR8/iTreg-Gata3-ChIP-Seq(GSE20898)/Homer	AGATSTNDNNDSAGATAASN	1	-1.138e	0.6550	11.0	0.74%	517.0	0.62%
Zic(Zf)/Cerebellum-ZIC1.2-ChIP-Seq(GSE60731)/Homer	CCTGCTGAGH	1	-1.118e	0.6654	177.0	11.94%	9612.5	11.54%
FOXK2(Forkhead)/U2OS-FOXK2-ChIP-Seq(E-MTAB-2204)/Homer	SCHTGTTTACAT	1	-1.114e	0.6654	113.0	7.62%	6076.2	7.30%
EBF(EBF)/proBcell-EBF-ChIP-Seq(GSE21978)/Homer	DGTCCCYRGGGA	1	-1.103e	0.6696	44.0	2.97%	2296.2	2.76%
Gfi1b(Zf)/HPC7-Gfi1b-ChIP-Seq(GSE22178)/Homer	MAATCACTGC	1	-1.097e	0.6704	175.0	11.81%	9514.9	11.42%
HNF6(Homeobox)/Liver-Hnf6-ChIP-Seq(ERP000394)/Homer	NTATYGATCH	1	-1.088e	0.6737	106.0	7.15%	5703.8	6.85%
KLF6(Zf)/PDAC-KLF6-ChIP-Seq(GSE64557)/Homer	MKGGGYGTGGCC	1	-1.062e	0.6886	317.0	21.39%	17439.0	20.94%
Pit1햺(Homeobox)/GCrat-Pit1-ChIP-Seq(GSE58009)/Homer	ATGCATAATTCA	1	-1.046e	0.6964	66.0	4.45%	3520.1	4.23%
Gata4(Zf)/Heart-Gata4-ChIP-Seq(GSE35151)/Homer	NBWGATAAGR	1	-1.027e	0.7068	167.0	11.27%	9115.5	10.94%
Maz(Zf)/HepG2-Maz-ChIP-Seq(GSE31477)/Homer	GGGGGGGG	1	-1.027e	0.7068	379.0	25.57%	20931.8	25.13%
TRPS1(Zf)/MCF7-TRPS1-ChIP-Seq(GSE107013)/Homer	AGATAAGANN	1	-1.004e	0.7176	352.0	23.75%	19443.9	23.35%
Cux2(Homeobox)/Liver-Cux2-ChIP-Seq(GSE35985)/Homer	HNRAATCAAT	1	-995.6	0.7207	86.0	5.80%	4646.0	5.58%
ERb(NR),IR3/Ovary-ERb-ChIP-Seq(GSE203391)/Homer	RGGTCAGGGTGACCT	1	-989.6	0.7220	73.0	4.93%	3930.5	4.72%
ZNF692(Zf)/HEK293-ZNF692.GFP-ChIP-Seq(GSE58341)/Homer	GTGGGCCCCA	1	-968.9	0.7341	39.0	2.63%	2067.8	2.48%
PRDM1(Zf)/Hela-PRDM1-ChIP-Seq(GSE31477)/Homer	ACTTTCACTTTC	1	-945.2	0.7486	104.0	7.02%	5668.7	6.81%
ZNF382(Zf)/HEK293-ZNF382.GFP-ChIP-Seq(GSE58341)/Homer	GNCTGTASTRNTGBCTCHTT	1	-941.9	0.7486	4.0	0.27%	177.5	0.21%
Hnf1(Homeobox)/Liver-Foxa2-Chip-Seq(GSE25694)/Homer	GGTTAAWCATTAA	1	-940.4	0.7486	29.0	1.96%	1528.2	1.83%
DLX1(Homeobox)/BasalGanglia-Dlx1-ChIP-seq(GSE124936)/Homer	NSNNTAATTA	1	-928.1	0.7524	242.0	16.33%	13365.8	16.05%
p53(p53)/mES-cMyc-ChIP-Seq(GSE11431)/Homer	ACATGCCCGGGCAT	1	-917.5	0.7573	6.0	0.40%	285.2	0.34%
bZIP:IRF(bZIP,IRF)/Th17-BatF-ChIP-Seq(GSE39756)/Homer	NAGTTTCABTHTGACTNW	1	-901.7	0.7663	77.0	5.20%	4193.1	5.03%
CEBP:CEBP(bZIP)/MEF-Chop-ChIP-Seq(GSE35681)/Homer	NTNATGCAAYMNNHTGMAAY	1	-900.6	0.7663	28.0	1.89%	1485.4	1.78%
Tgif2(Homeobox)/mES-Tgif2-ChIP-Seq(GSE55404)/Homer	TGTCANYT	1	-883.7	0.7740	527.0	35.56%	29363.5	35.25%
WT1(Zf)/Kidney-WT1-ChIP-Seq(GSE90016)/Homer	MCTCCCMCRCAB	1	-869.9	0.7817	160.0	10.80%	8833.1	10.61%
TR4(NR),DR1/Hela-TR4-ChIP-Seq(GSE24685)/Homer	GAGGTCAAAGGTCA	1	-856	0.7895	17.0	1.15%	893.9	1.07%
Sox17(HMG)/Endoderm-Sox17-ChIP-Seq(GSE61475)/Homer	CCATTGTTYB	1	-837.5	0.8011	115.0	7.76%	6344.2	7.62%
Sox4(HMG)/proB-Sox4-ChIP-Seq(GSE50066)/Homer	YCTTTGTTCC	1	-810.8	0.8196	143.0	9.65%	7926.9	9.52%
T1ISRE(IRF)/ThioMac-Ifnb-Expression/Homer	ACTTTCGTTTCT	1	-783.9	0.8386	2.0	0.13%	86.5	0.10%
Sox6(HMG)/Myotubes-Sox6-ChIP-Seq(GSE32627)/Homer	CCATTGTTNY	1	-771.6	0.8457	274.0	18.49%	15296.5	18.37%
Chop(bZIP)/MEF-Chop-ChIP-Seq(GSE35681)/Homer	ATTGCATCAT	1	-767.6	0.8458	38.0	2.56%	2085.1	2.50%
MNT(bHLH)/HepG2-MNT-ChIP-Seq(Encode)/Homer	DGCACACGTG	1	-760.5	0.8486	192.0	12.96%	10709.3	12.86%
HOXA2(Homeobox)/mES-Hoxa2-ChIP-Seq(Donaldson_et_al.)/Homer	GYCATCMATCAT	1	-754	0.8508	14.0	0.94%	752.5	0.90%
Slug(Zf)/Mesoderm-Snai2-ChIP-Seq(GSE61475)/Homer	SNGCACCTGCHS	1	-748.9	0.8519	164.0	11.07%	9149.4	10.99%
Emx2(Homeobox)/Cortex-Emx2-ChIP-Seq(GSE183130)/Homer	NVCTAATTAG	1	-736.6	0.8592	195.0	13.16%	10898.3	13.08%
NF1:FOXA1(CTF,Forkhead)/LNCAP-FOXA1-ChIP-Seq(GSE27824)/Homer	WNTGTTTRYTTTGGCA	1	-731.2	0.8606	8.0	0.54%	423.1	0.51%
HIC1(Zf)/Treg-ZBTB29-ChIP-Seq(GSE99889)/Homer	TGCCAGCB	1	-728.3	0.8606	464.0	31.31%	26008.7	31.23%
NFAT(RHD)/Jurkat-NFATC1-ChIP-Seq(Jolma_et_al.)/Homer	ATTTTCCATT	1	-715.3	0.8677	181.0	12.21%	10131.0	12.16%
Hoxc9(Homeobox)/Ainv15-Hoxc9-ChIP-Seq(GSE21812)/Homer	GGCCATAAATCA	1	-713.8	0.8677	88.0	5.94%	4912.9	5.90%
STAT6(Stat)/CD4-Stat6-ChIP-Seq(GSE22104)/Homer	ABTTCYYRRGAA	1	-680.5	0.8918	95.0	6.41%	5327.2	6.40%
ZBTB33(Zf)/GM12878-ZBTB33-ChIP-Seq(GSE32465)/Homer	GGVTCTCGCGAGAAC	1	-678.9	0.8918	17.0	1.15%	940.6	1.13%
PAX5(Paired,Homeobox)/GM12878-PAX5-ChIP-Seq(GSE32465)/Homer	GCAGCCAAGCRTGACH	1	-675.7	0.8918	86.0	5.80%	4824.4	5.79%
AMYB(HTH)/Testes-AMYB-ChIP-Seq(GSE44588)/Homer	TGGCAGTTGG	1	-675	0.8918	290.0	19.57%	16296.0	19.57%
EHF(ETS)/LoVo-EHF-ChIP-Seq(GSE49402)/Homer	AVCAGGAAGT	1	-668.1	0.8918	278.0	18.76%	15628.4	18.76%
ETS(ETS)/Promoter/Homer	AACCGGAAGT	1	-666.1	0.8918	85.0	5.74%	4774.0	5.73%
Foxh1(Forkhead)/hESC-FOXH1-ChIP-Seq(GSE29422)/Homer	NNTGTGGATTSS	1	-660.2	0.8918	123.0	8.30%	6917.8	8.31%
Sox7(HMG)/ESC-Sox7-ChIP-Seq(GSE133899)/Homer	VVRRAACAATGG	1	-643.4	0.9019	45.0	3.04%	2533.7	3.04%
ZNF41(Zf)/HEK293-ZNF41.GFP-ChIP-Seq(GSE58341)/Homer	CCTCATGGTGYCYTWYTCCCTTGTG	1	-641.2	0.9019	5.0	0.34%	270.2	0.32%
Eomes(T-box)/H9-Eomes-ChIP-Seq(GSE26097)/Homer	ATTAACACCT	1	-641	0.9019	384.0	25.91%	21622.0	25.96%
Olig2(bHLH)/Neuron-Olig2-ChIP-Seq(GSE30882)/Homer	RCCATMTGTT	1	-640.4	0.9019	321.0	21.66%	18078.5	21.71%
Tbet(T-box)/CD8-Tbet-ChIP-Seq(GSE33802)/Homer	AGGTGTGAAM	1	-635.8	0.9019	192.0	12.96%	10823.7	13.00%
E2F6(E2F)/Hela-E2F6-ChIP-Seq(GSE31477)/Homer	GGCGGGAARN	1	-633.9	0.9019	186.0	12.55%	10487.1	12.59%
Tgif1(Homeobox)/mES-Tgif1-ChIP-Seq(GSE55404)/Homer	YTGWCADY	1	-619.4	0.9041	480.0	32.39%	27049.4	32.48%
MITF(bHLH)/MastCells-MITF-ChIP-Seq(GSE48085)/Homer	RTCATGTGAC	1	-619.3	0.9041	174.0	11.74%	9825.6	11.80%
CRE(bZIP)/Promoter/Homer	CSGTGACGTCAC	1	-609.2	0.9069	51.0	3.44%	2890.9	3.47%
POU4F3(POU,Homeobox)/MEF-Pou4f3-ChIP-Seq(GSE150279)/Homer	TRAATAATTTAT	1	-607.6	0.9069	33.0	2.23%	1871.7	2.25%
Max(bHLH)/K562-Max-ChIP-Seq(GSE31477)/Homer	RCCACGTGGYYN	1	-604.4	0.9069	139.0	9.38%	7865.7	9.44%
Phox2a(Homeobox)/Neuron-Phox2a-ChIP-Seq(GSE31456)/Homer	YTAATYNRATTA	1	-597.3	0.9082	78.0	5.26%	4425.6	5.31%
GATA(Zf),IR3/iTreg-Gata3-ChIP-Seq(GSE20898)/Homer	NNNNNBAGATAWYATCTVHN	1	-597	0.9082	25.0	1.69%	1421.4	1.71%
Lhx2(Homeobox)/HFSC-Lhx2-ChIP-Seq(GSE48068)/Homer	TAATTAGN	1	-594	0.9082	180.0	12.15%	10188.2	12.23%
Barx1(Homeobox)/Stomach-Barx1.3xFlag-ChIP-Seq(GSE69483)/Homer	AAACMATTAN	1	-583.7	0.9111	89.0	6.01%	5057.3	6.07%
PGR(NR)/EndoStromal-PGR-ChIP-Seq(GSE69539)/Homer	AAGAACATWHTGTTC	1	-573.8	0.9170	38.0	2.56%	2171.2	2.61%
LHX9(Homeobox)/Hct116-LHX9.V5-ChIP-Seq(GSE116822)/Homer	NGCTAATTAG	1	-572.1	0.9170	237.0	15.99%	13427.4	16.12%
ELF5(ETS)/T47D-ELF5-ChIP-Seq(GSE30407)/Homer	ACVAGGAAGT	1	-563.1	0.9205	161.0	10.86%	9146.4	10.98%
FOXA1(Forkhead)/LNCAP-FOXA1-ChIP-Seq(GSE27824)/Homer	WAAGTAAACA	1	-556.2	0.9237	227.0	15.32%	12881.8	15.47%
PU.1-IRF(ETS:IRF)/Bcell-PU.1-ChIP-Seq(GSE21512)/Homer	MGGAAGTGAAAC	1	-552.2	0.9242	269.0	18.15%	15256.5	18.32%
CREB5(bZIP)/LNCaP-CREB5.V5-ChIP-Seq(GSE137775)/Homer	VVATGACGTCAT	1	-544.1	0.9286	76.0	5.13%	4349.5	5.22%
IRF:BATF(IRF:bZIP)/pDC-Irf8-ChIP-Seq(GSE66899)/Homer	CTTTCANTATGACTV	1	-538	0.9311	18.0	1.21%	1043.7	1.25%
ZNF165(Zf)/WHIM12-ZNF165-ChIP-Seq(GSE65937)/Homer	AAGGKGRCGCAGGCA	1	-527.9	0.9374	35.0	2.36%	2023.6	2.43%
MYRF(MYRF)/CFPAC1-MYRF-ChIP-Seq(GSE145627)/Homer	AGTGCCTGGCAC	1	-523.4	0.9384	105.0	7.09%	6012.8	7.22%
DMRT6(DM)/Testis-DMRT6-ChIP-Seq(GSE60440)/Homer	YDGHTACAWTGTADC	1	-522.8	0.9384	30.0	2.02%	1739.5	2.09%
DLX2(Homeobox)/BasalGanglia-Dlx2-ChIP-seq(GSE124936)/Homer	NNNTAATTAS	1	-522.8	0.9384	262.0	17.68%	14898.9	17.89%
BANP(?)/ESC-Banp-ChIP-Seq(GSE155603)/Homer	TCTCGCGAGANY	1	-513.4	0.9385	31.0	2.09%	1801.3	2.16%
Gsx2(Homeobox)/LGE-Gsx2.Flag-ChIP-Seq(GSE162589)/Homer	CTAATTAGSN	1	-510.2	0.9385	229.0	15.45%	13049.9	15.67%
Brn1(POU,Homeobox)/NPC-Brn1-ChIP-Seq(GSE35496)/Homer	TATGCWAATBAV	1	-481.9	0.9621	47.0	3.17%	2737.9	3.29%
STAT1(Stat)/HelaS3-STAT1-ChIP-Seq(GSE12782)/Homer	NATTTCCNGGAAAT	1	-477.9	0.9628	54.0	3.64%	3141.6	3.77%
ETV4(ETS)/HepG2-ETV4-ChIP-Seq(ENCODE)/Homer	ACCGGAAGTG	1	-461.2	0.9757	268.0	18.08%	15320.9	18.39%
Pax7(Paired,Homeobox),longest/Myoblast-Pax7-ChIP-Seq(GSE25064)/Homer	NTAATTDGCYAATTANNWWD	1	-440	0.9934	6.0	0.40%	370.7	0.45%
ZEB2(Zf)/SNU398-ZEB2-ChIP-Seq(GSE103048)/Homer	GNMCAGGTGTGC	1	-437.1	0.9934	250.0	16.87%	14335.2	17.21%
USF1(bHLH)/GM12878-Usf1-ChIP-Seq(GSE32465)/Homer	SGTCACGTGR	1	-425.6	10000	103.0	6.95%	5989.0	7.19%
NFIL3(bZIP)/HepG2-NFIL3-ChIP-Seq(Encode)/Homer	VTTACGTAAYNNNNN	1	-416	10000	125.0	8.43%	7256.9	8.71%
Elk4(ETS)/Hela-Elk4-ChIP-Seq(GSE31477)/Homer	NRYTTCCGGY	1	-404.4	10000	168.0	11.34%	9722.6	11.67%
PBX2(Homeobox)/K562-PBX2-ChIP-Seq(Encode)/Homer	RTGATTKATRGN	1	-388.5	10000	134.0	9.04%	7802.1	9.37%
ZSCAN22(Zf)/HEK293-ZSCAN22.GFP-ChIP-Seq(GSE58341)/Homer	SMCAGTCWGAKGGAGGAGGC	1	-377.7	10000	15.0	1.01%	932.1	1.12%
Mixl1(Homeobox)/EpiBlast-Mixl1-ChIP-seq(GSE161164)/Homer	CTAATTARATTA	1	-376	10000	105.0	7.09%	6156.6	7.39%
Pax7(Paired,Homeobox),long/Myoblast-Pax7-ChIP-Seq(GSE25064)/Homer	TAATCHGATTAC	1	-370	10000	4.0	0.27%	264.1	0.32%
Lhx3(Homeobox)/Neuron-Lhx3-ChIP-Seq(GSE31456)/Homer	ADBTAATTAR	1	-359.3	10000	278.0	18.76%	16046.9	19.27%
NPAS2(bHLH)/Liver-NPAS2-ChIP-Seq(GSE39860)/Homer	KCCACGTGAC	1	-352.6	10000	232.0	15.65%	13442.3	16.14%
CEBP:AP1(bZIP)/ThioMac-CEBPb-ChIP-Seq(GSE21512)/Homer	DRTGTTGCAA	1	-349.3	10000	127.0	8.57%	7450.0	8.94%
c-Jun-CRE(bZIP)/K562-cJun-ChIP-Seq(GSE31477)/Homer	ATGACGTCATCY	1	-346.4	10000	63.0	4.25%	3765.7	4.52%
E-box(bHLH)/Promoter/Homer	SSGGTCACGTGA	1	-343.6	10000	18.0	1.21%	1128.4	1.35%
Gata6(Zf)/HUG1N-GATA6-ChIP-Seq(GSE51936)/Homer	YCTTATCTBN	1	-343.2	10000	142.0	9.58%	8318.2	9.99%
ZNF669(Zf)/HEK293-ZNF669.GFP-ChIP-Seq(GSE58341)/Homer	GARTGGTCATCGCCC	1	-339.9	10000	16.0	1.08%	1010.1	1.21%
Hnf6b(Homeobox)/LNCaP-Hnf6b-ChIP-Seq(GSE106305)/Homer	TATTGAYY	1	-332.1	10000	147.0	9.92%	8620.8	10.35%
Smad4(MAD)/ESC-SMAD4-ChIP-Seq(GSE29422)/Homer	VBSYGTCTGG	1	-329.7	10000	337.0	22.74%	19450.5	23.35%
Ascl2(bHLH)/ESC-Ascl2-ChIP-Seq(GSE97712)/Homer	SSRGCAGCTGCH	1	-329.3	10000	267.0	18.02%	15474.7	18.58%
Hoxc10(Homeobox)/EB-Hoxc10.iFlag-ChIP-Seq(GSE142377)/Homer	CMATAAATCA	1	-320.6	10000	224.0	15.11%	13040.5	15.66%
Klf4(Zf)/mES-Klf4-ChIP-Seq(GSE11431)/Homer	GCCACACCCA	1	-318.8	10000	110.0	7.42%	6513.0	7.82%
ZNF91(Zf)/HEK-ZNF91.HA-ChIP-Seq(GSE162571)/Homer	RGCMGCCTYC	1	-304.6	10000	234.0	15.79%	13639.7	16.38%
Atf2(bZIP)/3T3L1-Atf2-ChIP-Seq(GSE56872)/Homer	NRRTGACGTCAT	1	-304.1	10000	67.0	4.52%	4040.1	4.85%
Klf9(Zf)/GBM-Klf9-ChIP-Seq(GSE62211)/Homer	GCCACRCCCACY	1	-298.4	10000	117.0	7.89%	6943.2	8.34%
Egr1(Zf)/K562-Egr1-ChIP-Seq(GSE32465)/Homer	TGCGTGGGYG	1	-298.4	10000	191.0	12.89%	11193.1	13.44%
Srebp1a(bHLH)/HepG2-Srebp1a-ChIP-Seq(GSE31477)/Homer	RTCACSCCAY	1	-259.1	10000	53.0	3.58%	3269.3	3.93%
Pit1(Homeobox)/GCrat-Pit1-ChIP-Seq(GSE58009)/Homer	ATGMATATDC	1	-247.3	10000	172.0	11.61%	10195.7	12.24%
NFATC2(RHD)/Islets-NFATC2-ChIP-Seq(GSE158496)/Homer	WTTTTCCATTGS	1	-242.7	10000	390.0	26.32%	22656.3	27.20%
BMAL1(bHLH)/Liver-Bmal1-ChIP-Seq(GSE39860)/Homer	GNCACGTG	1	-234.7	10000	318.0	21.46%	18580.6	22.31%
GATA3(Zf),DR4/iTreg-Gata3-ChIP-Seq(GSE20898)/Homer	AGATGKDGAGATAAG	1	-220.5	10000	12.0	0.81%	832.3	1.00%
ZBTB9(Zf)/HEK293T-ZBTB9-ChIP-Seq(GSE251687)/Homer	RGCCACGDRR	1	-219.8	10000	391.0	26.38%	22775.1	27.34%
RARg(NR)/ES-RARg-ChIP-Seq(GSE30538)/Homer	AGGTCAAGGTCA	1	-218.8	10000	3.0	0.20%	242.4	0.29%
Sox3(HMG)/NPC-Sox3-ChIP-Seq(GSE33059)/Homer	CCWTTGTY	1	-218.4	10000	280.0	18.89%	16452.8	19.75%
GFY(?)/Promoter/Homer	ACTACAATTCCC	1	-200.4	10000	13.0	0.88%	910.0	1.09%
E2A(bHLH)/proBcell-E2A-ChIP-Seq(GSE21978)/Homer	DNRCAGCTGY	1	-198	10000	349.0	23.55%	20447.5	24.55%
Sox9(HMG)/Limb-SOX9-ChIP-Seq(GSE73225)/Homer	AGGVNCCTTTGT	1	-188.7	10000	133.0	8.97%	8057.5	9.67%
Prop1(Homeobox)/GHFT1-PROP1.biotin-ChIP-Seq(GSE77302)/Homer	NTAATBNAATTA	1	-188.7	10000	120.0	8.10%	7300.2	8.76%
CEBP(bZIP)/ThioMac-CEBPb-ChIP-Seq(GSE21512)/Homer	ATTGCGCAAC	1	-185.1	10000	141.0	9.51%	8530.7	10.24%
E2F3(E2F)/MEF-E2F3-ChIP-Seq(GSE71376)/Homer	BTKGGCGGGAAA	1	-180.5	10000	208.0	14.04%	12418.7	14.91%
Zic2(Zf)/ESC-Zic2-ChIP-Seq(SRP197560)/Homer	CHCAGCRGGRGG	1	-179.5	10000	113.0	7.62%	6910.2	8.30%
ZKSCAN1(Zf)/HepG2-ZKSCAN1-ChIP-Seq(Encode)/Homer	GCACAYAGTAGGKCY	1	-172.2	10000	4.0	0.27%	333.8	0.40%
Oct4:Sox17(POU,Homeobox,HMG)/F9-Sox17-ChIP-Seq(GSE44553)/Homer	CCATTGTATGCAAAT	1	-164.8	10000	18.0	1.21%	1255.5	1.51%
Duxbl(Homeobox)/NIH3T3-Duxbl.HA-ChIP-Seq(GSE119782)/Homer	TAAYCYAATCAA	1	-159.5	10000	10.0	0.67%	747.0	0.90%
Atf7(bZIP)/3T3L1-Atf7-ChIP-Seq(GSE56872)/Homer	NGRTGACGTCAY	1	-158.3	10000	110.0	7.42%	6780.8	8.14%
E2F(E2F)/Hela-CellCycle-Expression/Homer	TTSGCGCGAAAA	1	-151.3	10000	15.0	1.01%	1078.9	1.30%
Elk1(ETS)/Hela-Elk1-ChIP-Seq(GSE31477)/Homer	HACTTCCGGY	1	-149.4	10000	156.0	10.53%	9490.5	11.39%
DMRT1(DM)/Testis-DMRT1-ChIP-Seq(GSE64892)/Homer	TWGHWACAWTGTWDC	1	-149.2	10000	37.0	2.50%	2449.7	2.94%
c-Myc(bHLH)/mES-cMyc-ChIP-Seq(GSE11431)/Homer	VVCCACGTGG	1	-143.8	10000	99.0	6.68%	6166.1	7.40%
n-Myc(bHLH)/mES-nMyc-ChIP-Seq(GSE11431)/Homer	VRCCACGTGG	1	-141.9	10000	150.0	10.12%	9161.3	11.00%
ZBTB38(Zf)/Hela-ZBTB38-ChIP-seq(GSE108618)/Homer	NNWTATCGATAW	1	-140.3	10000	272.0	18.35%	16226.4	19.48%
CUX1(Homeobox)/K562-CUX1-ChIP-Seq(GSE92882)/Homer	TATCGATNAN	1	-129	10000	116.0	7.83%	7205.6	8.65%
En1(Homeobox)/SUM149-EN1-ChIP-Seq(GSE120957)/Homer	NDCTAATTAS	1	-128.3	10000	302.0	20.38%	17995.9	21.61%
CLOCK(bHLH)/Liver-Clock-ChIP-Seq(GSE39860)/Homer	GHCACGTG	1	-127.8	10000	117.0	7.89%	7268.0	8.73%
HEB(bHLH)/mES-Heb-ChIP-Seq(GSE53233)/Homer	VCAGCTGBNN	1	-127	10000	436.0	29.42%	25661.7	30.81%
Sox21(HMG)/ESC-SOX21-ChIP-Seq(GSE110505)/Homer	BCCWTTGTBYKV	1	-120.6	10000	299.0	20.18%	17854.4	21.44%
TATA-Box(TBP)/Promoter/Homer	GSCTWTAAAAGG	1	-114.1	10000	234.0	15.79%	14133.5	16.97%
NFY(CCAAT)/Promoter/Homer	RGCCAATSRG	1	-112.8	10000	125.0	8.43%	7782.2	9.34%
Tbox:Smad(T-box,MAD)/ESCd5-Smad2_3-ChIP-Seq(GSE29422)/Homer	AGGTGHCAGACA	1	-111.7	10000	31.0	2.09%	2139.4	2.57%
Tbx21(T-box)/GM12878-TBX21-ChIP-Seq(Encode)/Homer	AGGTGTGAAA	1	-110	10000	192.0	12.96%	11712.8	14.06%
FoxD3(forkhead)/ZebrafishEmbryo-Foxd3.biotin-ChIP-seq(GSE106676)/Homer	TGTTTAYTTAGC	1	-107.8	10000	146.0	9.85%	9033.6	10.85%
ZEB1(Zf)/PDAC-ZEB1-ChIP-Seq(GSE64557)/Homer	VCAGGTRDRY	1	-106.7	10000	400.0	26.99%	23704.0	28.46%
Nanog(Homeobox)/mES-Nanog-ChIP-Seq(GSE11724)/Homer	RGCCATTAAC	1	-104.4	10000	678.0	45.75%	39477.5	47.40%
ZNF136(Zf)/HEK293-ZNF136.GFP-ChIP-Seq(GSE58341)/Homer	YTKGATAHAGTATTCTWGGTNGGCA	1	-103.7	10000	25.0	1.69%	1776.8	2.13%
Nkx6.1(Homeobox)/Islet-Nkx6.1-ChIP-Seq(GSE40975)/Homer	GKTAATGR	1	-101.7	10000	410.0	27.67%	24301.8	29.18%
Atf1(bZIP)/K562-ATF1-ChIP-Seq(GSE31477)/Homer	GATGACGTCA	1	-99.36	10000	153.0	10.32%	9474.7	11.38%
KLF3(Zf)/MEF-Klf3-ChIP-Seq(GSE44748)/Homer	NRGCCCCRCCCHBNN	1	-98.49	10000	154.0	10.39%	9536.8	11.45%
HOXB13(Homeobox)/ProstateTumor-HOXB13-ChIP-Seq(GSE56288)/Homer	TTTTATKRGG	1	-95.81	10000	192.0	12.96%	11769.3	14.13%
Hoxd10(Homeobox)/ChickenMSG-Hoxd10.Flag-ChIP-Seq(GSE86088)/Homer	GGCMATGAAA	1	-94.77	10000	185.0	12.48%	11365.7	13.65%
Hoxd13(Homeobox)/ChickenMSG-Hoxd13.Flag-ChIP-Seq(GSE86088)/Homer	NCYAATAAAA	1	-92.14	10000	295.0	19.91%	17755.2	21.32%
ELF1(ETS)/Jurkat-ELF1-ChIP-Seq(SRA014231)/Homer	AVCCGGAAGT	1	-92.06	10000	136.0	9.18%	8502.4	10.21%
Smad3(MAD)/NPC-Smad3-ChIP-Seq(GSE36673)/Homer	TWGTCTGV	1	-89.47	10000	481.0	32.46%	28417.6	34.12%
NPAS(bHLH)/Liver-NPAS-ChIP-Seq(GSE39860)/Homer	NVCACGTG	1	-89.25	10000	298.0	20.11%	17943.4	21.54%
PSE(SNAPc)/K562-mStart-Seq/Homer	WAVTCACCMTAASYDAAAAG	1	-86.98	10000	84.0	5.67%	5429.6	6.52%
STAT4(Stat)/CD4-Stat4-ChIP-Seq(GSE22104)/Homer	NYTTCCWGGAAR	1	-84.92	10000	171.0	11.54%	10589.4	12.71%
FOXA1:AR(Forkhead,NR)/LNCAP-AR-ChIP-Seq(GSE27824)/Homer	AGTAAACAAAAAAGAACAND	1	-84.56	10000	10.0	0.67%	825.0	0.99%
LRF(Zf)/Erythroblasts-ZBTB7A-ChIP-Seq(GSE74977)/Homer	AAGACCCYYN	1	-83.87	10000	390.0	26.32%	23258.4	27.92%
Smad2(MAD)/ES-SMAD2-ChIP-Seq(GSE29422)/Homer	CTGTCTGG	1	-79.36	10000	334.0	22.54%	20072.3	24.10%
Hoxc6(Homeobox)/EB-Hoxc6.iFlag-ChIP-Seq(GSE142377)/Homer	CMATYAATCW	1	-77.09	10000	447.0	30.16%	26559.6	31.89%
BMYB(HTH)/Hela-BMYB-ChIP-Seq(GSE27030)/Homer	NHAACBGYYV	1	-74.93	10000	287.0	19.37%	17389.6	20.88%
PAX6(Paired,Homeobox)/Forebrain-Pax6-ChIP-Seq(GSE66961)/Homer	NGTGTTCAVTSAAGCGKAAA	1	-72.09	10000	9.0	0.61%	774.6	0.93%
Phox2b(Homeobox)/CLBGA-PHOX2B-ChIP-Seq(GSE90683)/Homer	TTAATTNAATTA	1	-66.93	10000	36.0	2.43%	2552.9	3.07%
DUX4(Homeobox)/Myoblasts-DUX4.V5-ChIP-Seq(GSE75791)/Homer	NWTAAYCYAATCAWN	1	-62.52	10000	4.0	0.27%	420.1	0.50%
E2A(bHLH),near_PU.1/Bcell-PU.1-ChIP-Seq(GSE21512)/Homer	NVCACCTGBN	1	-56.18	10000	343.0	23.14%	20752.5	24.92%
RORg(NR)/Liver-Rorc-ChIP-Seq(GSE101115)/Homer	WAABTAGGTCAV	1	-52.8	10000	17.0	1.15%	1361.2	1.63%
Hoxd9(Homeobox)/EB-Hoxd9.HA-ChIP-Seq(GSE142377)/Homer	RTGATTTATGGY	1	-50.16	10000	56.0	3.78%	3862.6	4.64%
E2F7(E2F)/Hela-E2F7-ChIP-Seq(GSE32673)/Homer	VDTTTCCCGCCA	1	-48.75	10000	40.0	2.70%	2866.9	3.44%
Zscan4c(Zf)/ESC-Zscan4c-ChIP-seq(GSE140619)/Homer	ATRTGTGCAC	1	-47.34	10000	58.0	3.91%	3999.8	4.80%
Sox10(HMG)/SciaticNerve-Sox3-ChIP-Seq(GSE35132)/Homer	CCWTTGTYYB	1	-47.12	10000	259.0	17.48%	15963.1	19.17%
Ptf1a(bHLH)/Panc1-Ptf1a-ChIP-Seq(GSE47459)/Homer	ACAGCTGTTN	1	-43.36	10000	533.0	35.96%	31748.8	38.12%
Ronin(THAP)/ES-Thap11-ChIP-Seq(GSE51522)/Homer	RACTACAACTCCCAGVAKGC	1	-42.1	10000	6.0	0.40%	610.1	0.73%
bHLHE40(bHLH)/HepG2-BHLHE40-ChIP-Seq(GSE31477)/Homer	KCACGTGMCN	1	-36.66	10000	71.0	4.79%	4862.4	5.84%
Srebp2(bHLH)/HepG2-Srebp2-ChIP-Seq(GSE31477)/Homer	CGGTCACSCCAC	1	-36.22	10000	36.0	2.43%	2666.2	3.20%
Hoxa9(Homeobox)/ChickenMSG-Hoxa9.Flag-ChIP-Seq(GSE86088)/Homer	RGCAATNAAA	1	-33.03	10000	440.0	29.69%	26568.1	31.90%
Snail1(Zf)/LS174T-SNAIL1.HA-ChIP-Seq(GSE127183)/Homer	TRCACCTGCY	1	-32.54	10000	231.0	15.59%	14469.3	17.37%
ZNF415(Zf)/HEK293-ZNF415.GFP-ChIP-Seq(GSE58341)/Homer	GRTGMTRGAGCC	1	-28.66	10000	101.0	6.82%	6762.5	8.12%
Arnt:Ahr(bHLH)/MCF7-Arnt-ChIP-Seq(Lo_et_al.)/Homer	TBGCACGCAA	1	-28.09	10000	152.0	10.26%	9843.6	11.82%
HIF-1a(bHLH)/MCF7-HIF1a-ChIP-Seq(GSE28352)/Homer	TACGTGCV	1	-25.38	10000	66.0	4.45%	4635.8	5.57%
ZNF317(Zf)/HEK293-ZNF317.GFP-ChIP-Seq(GSE58341)/Homer	GTCWGCTGTYYCTCT	1	-23.85	10000	12.0	0.81%	1113.1	1.34%
Reverb(NR),DR2/RAW-Reverba.biotin-ChIP-Seq(GSE45914)/Homer	GTRGGTCASTGGGTCA	1	-23.15	10000	39.0	2.63%	2939.0	3.53%
E2F4(E2F)/K562-E2F4-ChIP-Seq(GSE31477)/Homer	GGCGGGAAAH	1	-21.28	10000	151.0	10.19%	9867.7	11.85%
Egr2(Zf)/Thymocytes-Egr2-ChIP-Seq(GSE34254)/Homer	NGCGTGGGCGGR	1	-20.9	10000	50.0	3.37%	3665.2	4.40%
HIF2a(bHLH)/785_O-HIF2a-ChIP-Seq(GSE34871)/Homer	GCACGTACCC	1	-19.74	10000	96.0	6.48%	6551.0	7.87%
GFY-Staf(?,Zf)/Promoter/Homer	RACTACAATTCCCAGAAKGC	1	-19.55	10000	11.0	0.74%	1063.0	1.28%
ZNF519(Zf)/HEK293-ZNF519.GFP-ChIP-Seq(GSE58341)/Homer	GAGSCCGAGC	1	-17.53	10000	63.0	4.25%	4525.2	5.43%
HINFP(Zf)/K562-HINFP.eGFP-ChIP-Seq(Encode)/Homer	TWVGGTCCGC	1	-14.23	10000	111.0	7.49%	7553.3	9.07%
Zac1(Zf)/Neuro2A-Plagl1-ChIP-Seq(GSE75942)/Homer	HAWGRGGCCM	1	-13.17	10000	570.0	38.46%	34388.8	41.29%
Zfp57(Zf)/H1-ZFP57.HA-ChIP-Seq(GSE115387)/Homer	NANTGCSGCA	1	-12.8	10000	104.0	7.02%	7149.3	8.58%
ZBED2(Zf)/SUIT2-ZBED2.HA-ChIP-Seq(GSE141606)/Homer	NRGTTTCGGK	1	-9.982	10000	119.0	8.03%	8132.7	9.76%
TFDP1(E2F)/K562-TFDP1-ChIP-Seq(GSE105217)/Homer	WTTTCCCGCS	1	-9.503	10000	92.0	6.21%	6475.7	7.77%
Hoxc13(Homeobox)/EB-Hoxc13.HA-ChIP-Seq(GSE142377)/Homer	TTTTATKRGN	1	-8.439	10000	247.0	16.67%	15873.7	19.06%
E2F1(E2F)/Hela-E2F1-ChIP-Seq(GSE22478)/Homer	CWGGCGGGAA	1	-7.779	10000	83.0	5.60%	5955.7	7.15%
Hoxa11(Homeobox)/ChickenMSG-Hoxa11.Flag-ChIP-Seq(GSE86088)/Homer	TTTTATGGCM	1	-7.23	10000	392.0	26.45%	24412.5	29.31%
Brn2(POU,Homeobox)/NPC-Brn2-ChIP-Seq(GSE35496)/Homer	ATGAATATTC	1	-6.026	10000	7.0	0.47%	865.5	1.04%
Cdx2(Homeobox)/mES-Cdx2-ChIP-Seq(GSE14586)/Homer	GYMATAAAAH	1	-3.476	10000	114.0	7.69%	8070.1	9.69%
STAT6(Stat)/Macrophage-Stat6-ChIP-Seq(GSE38377)/Homer	TTCCKNAGAA	1	-2.672	10000	88.0	5.94%	6489.0	7.79%
STAT5(Stat)/mCD4+Stat5-ChIP-Seq(GSE12346)/Homer	RTTTCTNAGAAA	1	-2.467	10000	59.0	3.98%	4631.2	5.56%
SCL(bHLH)/HPC7-Scl-ChIP-Seq(GSE13511)/Homer	AVCAGCTG	1	-2.454	10000	686.0	46.29%	41595.0	49.94%
ZNF711(Zf)/SHSY5Y-ZNF711-ChIP-Seq(GSE20673)/Homer	AGGCCTAG	1	-1.872	10000	447.0	30.16%	28059.0	33.69%
CDX4(Homeobox)/ZebrafishEmbryos-Cdx4.Myc-ChIP-Seq(GSE48254)/Homer	NGYCATAAAWCH	1	-1.468	10000	142.0	9.58%	10002.0	12.01%
Hoxd11(Homeobox)/ChickenMSG-Hoxd11.Flag-ChIP-Seq(GSE86088)/Homer	VGCCATAAAA	1	-1.388	10000	400.0	26.99%	25427.7	30.53%
Nkx2.5(Homeobox)/HL1-Nkx2.5.biotin-ChIP-Seq(GSE21529)/Homer	RRSCACTYAA	1	-1.252	10000	463.0	31.24%	29114.0	34.96%
NRF(NRF)/Promoter/Homer	STGCGCATGCGC	1	-0.899	10000	34.0	2.29%	3086.8	3.71%
c-Myc(bHLH)/LNCAP-cMyc-ChIP-Seq(Unpublished)/Homer	VCCACGTG	1	-0.832	10000	115.0	7.76%	8433.2	10.13%
AR-halfsite(NR)/LNCaP-AR-ChIP-Seq(GSE27824)/Homer	CCAGGAACAG	1	-0.572	10000	577.0	38.93%	35900.4	43.10%
bHLHE41(bHLH)/proB-Bhlhe41-ChIP-Seq(GSE93764)/Homer	KCACGTGMCN	1	-0.567	10000	259.0	17.48%	17356.4	20.84%
Nkx2.2(Homeobox)/NPC-Nkx2.2-ChIP-Seq(GSE61673)/Homer	BTBRAGTGSN	1	-0.561	10000	446.0	30.09%	28375.1	34.07%
OCT:OCT(POU,Homeobox)/NPC-OCT6-ChIP-Seq(GSE43916)/Homer	YATGCATATRCATRT	1	-0.442	10000	13.0	0.88%	1595.9	1.92%
NRF1(NRF)/MCF7-NRF1-ChIP-Seq(Unpublished)/Homer	CTGCGCATGCGC	1	-0.178	10000	28.0	1.89%	2848.4	3.42%
Hoxa13(Homeobox)/ChickenMSG-Hoxa13.Flag-ChIP-Seq(GSE86088)/Homer	CYHATAAAAN	1	-0.036	10000	407.0	27.46%	26836.1	32.22%
Erra(NR)/HepG2-Erra-ChIP-Seq(GSE31477)/Homer	CAAAGGTCAG	1	-0.01	10000	452.0	30.50%	29786.8	35.76%
KLF5(Zf)/LoVo-KLF5-ChIP-Seq(GSE49402)/Homer	DGGGYGKGGC	1	-0.007	10000	371.0	25.03%	25102.0	30.14%
HIF-1b(HLH)/T47D-HIF1b-ChIP-Seq(GSE59937)/Homer	RTACGTGC	1	-0.007	10000	259.0	17.48%	18363.0	22.05%
Tbx5(T-box)/HL1-Tbx5.biotin-ChIP-Seq(GSE21529)/Homer	AGGTGTCA	1	-0.005	10000	634.0	42.78%	40407.9	48.52%
Nkx2.1(Homeobox)/LungAC-Nkx2.1-ChIP-Seq(GSE43252)/Homer	RSCACTYRAG	1	-0.003	10000	557.0	37.58%	36131.8	43.38%
Nkx3.1(Homeobox)/LNCaP-Nkx3.1-ChIP-Seq(GSE28264)/Homer	AAGCACTTAA	1	-0.001	10000	491.0	33.13%	32601.8	39.14%
CRX(Homeobox)/Retina-Crx-ChIP-Seq(GSE20012)/Homer	GCTAATCC	1	-0.000e	10000	516.0	34.82%	34418.1	41.32%
KLF14(Zf)/HEK293-KLF14.GFP-ChIP-Seq(GSE58341)/Homer	RGKGGGCGKGGC	1	-0.000e	10000	490.0	33.06%	33215.2	39.88%
GSC(Homeobox)/FrogEmbryos-GSC-ChIP-Seq(DRA000576)/Homer	RGGATTAR	1	-0.000e	10000	345.0	23.28%	24776.5	29.75%
COUP-TFII(NR)/Artia-Nr2f2-ChIP-Seq(GSE46497)/Homer	AGRGGTCA	1	-0.000e	10000	392.0	26.45%	27690.3	33.25%
Sp5(Zf)/mES-Sp5.Flag-ChIP-Seq(GSE72989)/Homer	RGKGGGCGGAGC	1	-0.000e	10000	316.0	21.32%	23258.7	27.93%
Bapx1(Homeobox)/VertebralCol-Bapx1-ChIP-Seq(GSE36672)/Homer	TTRAGTGSYK	1	-0.000e	10000	493.0	33.27%	33859.0	40.65%
GLIS3(Zf)/Thyroid-Glis3.GFP-ChIP-Seq(GSE103297)/Homer	CTCCCTGGGAGGCCN	1	-0.000e	10000	482.0	32.52%	33238.3	39.91%
Sp2(Zf)/HEK293-Sp2.eGFP-ChIP-Seq(Encode)/Homer	YGGCCCCGCCCC	1	-0.000e	10000	416.0	28.07%	29442.6	35.35%
EAR2(NR)/K562-NR2F6-ChIP-Seq(Encode)/Homer	NRBCARRGGTCA	1	-0.000e	10000	324.0	21.86%	23916.2	28.71%
Klf15(Zf)/Liver-Klf15-ChIP-Seq(GSE166083)/Homer	RGGGGGCGGGGC	1	-0.000e	10000	320.0	21.59%	23782.1	28.55%
COUP-TFII(NR)/K562-NR2F1-ChIP-Seq(Encode)/Homer	GKBCARAGGTCA	1	-0.000e	10000	336.0	22.67%	24802.4	29.78%
SOX1(HMG)/NPC-SOX1-ChIP-Seq(GSE138215)/Homer	CCATTGTTCB	1	-0.000e	10000	373.0	25.17%	27087.1	32.52%
Sox15(HMG)/CPA-Sox15-ChIP-Seq(GSE62909)/Homer	RAACAATGGN	1	-0.000e	10000	202.0	13.63%	16797.5	20.17%
THRb(NR)/Liver-NR1A2-ChIP-Seq(GSE52613)/Homer	TRAGGTCA	1	-0.000e	10000	679.0	45.82%	46800.8	56.19%
Mef2a(MADS)/HL1-Mef2a.biotin-ChIP-Seq(GSE21529)/Homer	CYAAAAATAG	1	-0.000e	10000	138.0	9.31%	14096.1	16.92%
Npas4(bHLH)/Neuron-Npas4-ChIP-Seq(GSE127793)/Homer	NHRTCACGACDN	1	-0.000e	10000	215.0	14.51%	20864.9	25.05%
KLF1(Zf)/HUDEP2-KLF1-CutnRun(GSE136251)/Homer	VDGGGYGGGGCY	1	-0.000e	10000	263.0	17.75%	20830.4	25.01%
Mef2c(MADS)/GM12878-Mef2c-ChIP-Seq(GSE32465)/Homer	DCYAAAAATAGM	1	-0.000e	10000	164.0	11.07%	15084.4	18.11%
Zfp541(Zf)/Sperm-Zfp541-ChIP-Seq(GSE163916)/Homer	NRSCWCGYGC	1	-0.000e	10000	253.0	17.07%	26199.5	31.46%
Usf2(bHLH)/C2C12-Usf2-ChIP-Seq(GSE36030)/Homer	GTCACGTGGT	1	-0.000e	10000	87.0	5.87%	10081.7	12.10%
NFkB2-p52(RHD)/U266-NFKB2-ChIP-seq(GSE230466)/Homer	VGGGRATTYCCC	1	-0.000e	10000	150.0	10.12%	13578.9	16.30%
RARa(NR)/K562-RARa-ChIP-Seq(Encode)/Homer	TTGAMCTTTG	1	-0.000e	10000	552.0	37.25%	39381.2	47.28%
DUX(Homeobox)/C2C12-Dux-ChIP-Seq(GSE87279)/Homer	BCWGATTCAATCAAN	1	-0.000e	10000	0.0	0.00%	2025-08-28	0.03%
Hoxd12(Homeobox)/ChickenMSG-Hoxd12.Flag-ChIP-Seq(GSE86088)/Homer	HDGYAATGAAAN	1	0.000e	10000	367.0	24.76%	28005.2	33.62%
Pitx1(Homeobox)/Chicken-Pitx1-ChIP-Seq(GSE38910)/Homer	TAATCCCN	1	0.000e	10000	722.0	48.72%	50702.0	60.87%
KLF17(Zf)/2cell-Klf17-CutnTag(GSE211845)/Homer	GCYCCGCCCCYH	1	0.000e	10000	170.0	11.47%	16181.4	19.43%
ZNF410(Zf)/CD34-ZNF410-ChIP-Seq(GSE154960)/Homer	CATCCCATAATAHTC	1	0.000e	10000	0.0	0.00%	2025-01-14	0.02%
CTCF-SatelliteElement(Zf?)/CD4+CTCF-ChIP-Seq(Barski_et_al.)/Homer	TGCAGTTCCMVNWRTGGCCA	1	0.000e	10000	0.0	0.00%	93.1	0.11%
Sp1(Zf)/Promoter/Homer	GGCCCCGCCCCC	1	0.000e	10000	88.0	5.94%	10748.3	12.90%
Mef2b(MADS)/HEK293-Mef2b.V5-ChIP-Seq(GSE67450)/Homer	GCTATTTTTGGM	1	0.000e	10000	214.0	14.44%	18191.9	21.84%
ZNF16(Zf)/HEK293-ZNF16.GFP-ChIP-Seq(GSE58341)/Homer	MACCTTCYATGGCTCCCTAKTGCCY	1	0.000e	10000	0.0	0.00%	84.8	0.10%
OCT:OCT(POU,Homeobox)/NPC-Brn1-ChIP-Seq(GSE35496)/Homer	ATGAATATTCATGAG	1	0.000e	10000	0.0	0.00%	94.5	0.11%

## Sheet: hypo_E7_enhancer
Motif Name	Consensus	P-value	Log P-value	q-value (Benjamini)	# of Target Sequences with Motif(of 694)	% of Target Sequences with Motif	# of Background Sequences with Motif(of 78823)	% of Background Sequences with Motif
Fosl2(bZIP)/3T3L1-Fosl2-ChIP-Seq(GSE56872)/Homer	NATGASTCABNN	1e-13	-29970	0.0000	79.0	11.38%	3515.5	4.46%
Fra2(bZIP)/Striatum-Fra2-ChIP-Seq(GSE43429)/Homer	GGATGACTCATC	1e-12	-29820	0.0000	103.0	14.84%	5315.7	6.75%
Fra1(bZIP)/BT549-Fra1-ChIP-Seq(GSE46166)/Homer	NNATGASTCATH	1e-12	-29430	0.0000	115.0	16.57%	6302.2	8.00%
Fos(bZIP)/TSC-Fos-ChIP-Seq(GSE110950)/Homer	NDATGASTCAYN	1e-10	-24110	0.0000	114.0	16.43%	6779.1	8.61%
JunB(bZIP)/DendriticCells-Junb-ChIP-Seq(GSE36099)/Homer	RATGASTCAT	1e-10	-23550	0.0000	107.0	15.42%	6257.1	7.95%
BATF(bZIP)/Th17-BATF-ChIP-Seq(GSE39756)/Homer	DATGASTCAT	1e-09	-22900	0.0000	120.0	17.29%	7433.7	9.44%
AP-1(bZIP)/ThioMac-PU.1-ChIP-Seq(GSE21512)/Homer	VTGACTCATC	1e-09	-20870	0.0000	130.0	18.73%	8576.4	10.89%
Atf3(bZIP)/GBM-ATF3-ChIP-Seq(GSE33912)/Homer	DATGASTCATHN	1e-08	-20110	0.0000	118.0	17.00%	7618.3	9.67%
p53(p53)/Saos-p53-ChIP-Seq(GSE15780)/Homer	RRCATGYCYRGRCATGYYYN	1e-07	-17960	0.0000	30.0	4.32%	999.6	1.27%
p53(p53)/Saos-p53-ChIP-Seq/Homer	RRCATGYCYRGRCATGYYYN	1e-07	-17960	0.0000	30.0	4.32%	999.6	1.27%
Jun-AP1(bZIP)/K562-cJun-ChIP-Seq(GSE31477)/Homer	GATGASTCATCN	1e-07	-17610	0.0000	52.0	7.49%	2494.9	3.17%
Bach2(bZIP)/OCILy7-Bach2-ChIP-Seq(GSE44420)/Homer	TGCTGAGTCA	0.0001	-11240	0.0005	38.0	5.48%	1993.5	2.53%
NF-E2(bZIP)/K562-NFE2-ChIP-Seq(GSE31477)/Homer	GATGACTCAGCA	0.0001	-10150	0.0014	16.0	2.31%	538.5	0.68%
p63(p53)/Keratinocyte-p63-ChIP-Seq(GSE17611)/Homer	NNDRCATGYCYNRRCATGYH	0.001	-7927	0.0122	62.0	8.93%	4463.5	5.67%
Stat3(Stat)/mES-Stat3-ChIP-Seq(GSE11431)/Homer	CTTCCGGGAA	0.001	-7112	0.0257	84.0	12.10%	6700.6	8.51%
Tlx?(NR)/NPC-H3K4me1-ChIP-Seq(GSE16256)/Homer	CTGGCAGSCTGCCA	0.01	-6857	0.0310	71.0	10.23%	5511.6	7.00%
p73(p53)/Trachea-p73-ChIP-Seq(PRJNA310161)/Homer	NRRRCAWGTCCDGRCATGYY	0.01	-6062	0.0647	11.0	1.59%	440.2	0.56%
MafA(bZIP)/Islet-MafA-ChIP-Seq(GSE30298)/Homer	TGCTGACTCA	0.01	-6049	0.0647	107.0	15.42%	9254.5	11.75%
GRHL2(CP2)/HBE-GRHL2-ChIP-Seq(GSE46194)/Homer	AAACYKGTTWDACMRGTTTB	0.01	-5967	0.0647	58.0	8.36%	4469.6	5.68%
PU.1(ETS)/ThioMac-PU.1-ChIP-Seq(GSE21512)/Homer	AGAGGAAGTG	0.01	-5934	0.0647	76.0	10.95%	6206.7	7.88%
RORa(NR)/Liver-Rora-ChIP-Seq(GSE101115)/Homer	AAWCTAGGTCARDNN	0.01	-5805	0.0677	27.0	3.89%	1697.2	2.16%
Nrf2(bZIP)/Lymphoblast-Nrf2-ChIP-Seq(GSE37589)/Homer	HTGCTGAGTCAT	0.01	-5561	0.0825	11.0	1.59%	471.3	0.60%
SpiB(ETS)/OCILY3-SPIB-ChIP-Seq(GSE56857)/Homer	AAAGRGGAAGTG	0.01	-5554	0.0825	42.0	6.05%	3061.5	3.89%
NF1(CTF)/LNCAP-NF1-ChIP-Seq(Unpublished)/Homer	CYTGGCABNSTGCCAR	0.01	-5521	0.0825	70.0	10.09%	5724.6	7.27%
TEAD2(TEA)/Py2T-Tead2-ChIP-Seq(GSE55709)/Homer	CCWGGAATGY	0.01	-5459	0.0825	84.0	12.10%	7120.6	9.04%
NFkB-p65(RHD)/GM12787-p65-ChIP-Seq(GSE19485)/Homer	WGGGGATTTCCC	0.01	-5427	0.0825	89.0	12.82%	7628.2	9.69%
Ets1-distal(ETS)/CD4+-PolII-ChIP-Seq(Barski_et_al.)/Homer	MACAGGAAGT	0.01	-5169	0.0995	45.0	6.48%	3412.4	4.33%
PU.1:IRF8(ETS:IRF)/pDC-Irf8-ChIP-Seq(GSE66899)/Homer	GGAAGTGAAAST	0.01	-5117	0.1010	33.0	4.76%	2321.1	2.95%
MafK(bZIP)/C2C12-MafK-ChIP-Seq(GSE36030)/Homer	GCTGASTCAGCA	0.01	-5080	0.1013	40.0	5.76%	2965.4	3.77%
AP-2alpha(AP2)/Hela-AP2alpha-ChIP-Seq(GSE31477)/Homer	ATGCCCTGAGGC	0.01	-4843	0.1240	140.0	20.17%	13072.4	16.60%
Stat3+il21(Stat)/CD4-Stat3-ChIP-Seq(GSE19198)/Homer	SVYTTCCNGGAARB	0.01	-4840	0.1240	104.0	14.99%	9334.3	11.85%
Pax8(Paired,Homeobox)/Thyroid-Pax8-ChIP-Seq(GSE26938)/Homer	GTCATGCHTGRCTGS	0.01	-4635	0.1431	63.0	9.08%	5267.2	6.69%
MYRF(MYRF)/CFPAC1-MYRF-ChIP-Seq(GSE145627)/Homer	AGTGCCTGGCAC	0.1	-4567	0.1486	89.0	12.82%	7894.0	10.02%
ETS:E-box(ETS,bHLH)/HPC7-Scl-ChIP-Seq(GSE22178)/Homer	AGGAARCAGCTG	0.1	-4326	0.1835	19.0	2.74%	1211.3	1.54%
Bcl6(Zf)/Liver-Bcl6-ChIP-Seq(GSE31578)/Homer	NNNCTTTCCAGGAAA	0.1	-4156	0.2114	177.0	25.50%	17313.7	21.99%
Gata4(Zf)/Heart-Gata4-ChIP-Seq(GSE35151)/Homer	NBWGATAAGR	0.1	-4012	0.2372	135.0	19.45%	12892.9	16.37%
NF1-halfsite(CTF)/LNCaP-NF1-ChIP-Seq(Unpublished)/Homer	YTGCCAAG	0.1	-4000	0.2372	221.0	31.84%	22172.0	28.15%
IRF2(IRF)/Erythroblas-IRF2-ChIP-Seq(GSE36985)/Homer	GAAASYGAAASY	0.1	-3987	0.2372	20.0	2.88%	1344.3	1.71%
ETS1(ETS)/Jurkat-ETS1-ChIP-Seq(GSE17954)/Homer	ACAGGAAGTG	0.1	-3973	0.2372	139.0	20.03%	13334.2	16.93%
TCFL2(HMG)/K562-TCF7L2-ChIP-Seq(GSE29196)/Homer	ACWTCAAAGG	0.1	-3939	0.2372	14.0	2.02%	839.7	1.07%
Nr5a2(NR)/mES-Nr5a2-ChIP-Seq(GSE19019)/Homer	BTCAAGGTCA	0.1	-3806	0.2561	73.0	10.52%	6517.6	8.28%
Pbx3(Homeobox)/GM12878-PBX3-ChIP-Seq(GSE32465)/Homer	SCTGTCAMTCAN	0.1	-3781	0.2563	33.0	4.76%	2570.4	3.26%
PBX1(Homeobox)/MCF7-PBX1-ChIP-Seq(GSE28007)/Homer	GSCTGTCACTCA	0.1	-3758	0.2563	14.0	2.02%	860.8	1.09%
Pdx1(Homeobox)/Islet-Pdx1-ChIP-Seq(SRA008281)/Homer	YCATYAATCA	0.1	-3724	0.2590	126.0	18.16%	12067.8	15.32%
MYNN(Zf)/HEK293-MYNN.eGFP-ChIP-Seq(Encode)/Homer	TTCAAAWTAAAAGTC	0.1	-3707	0.2590	41.0	5.91%	3354.1	4.26%
Tcfcp2l1(CP2)/mES-Tcfcp2l1-ChIP-Seq(GSE11431)/Homer	NRAACCRGTTYRAACCRGYT	0.1	-3696	0.2590	21.0	3.03%	1477.5	1.88%
TEAD4(TEA)/Tropoblast-Tead4-ChIP-Seq(GSE37350)/Homer	CCWGGAATGY	0.1	-3679	0.2590	125.0	18.01%	11981.6	15.21%
Hand2(bHLH)/Mesoderm-Hand2-ChIP-Seq(GSE61475)/Homer	TGACANARRCCAGRC	0.1	-3608	0.2665	66.0	9.51%	5871.3	7.46%
HNF1b(Homeobox)/PDAC-HNF1B-ChIP-Seq(GSE64557)/Homer	GTTAATNATTAA	0.1	-3593	0.2665	28.0	4.03%	2138.8	2.72%
Bcl11a(Zf)/HSPC-BCL11A-ChIP-Seq(GSE104676)/Homer	TYTGACCASWRG	0.1	-3578	0.2665	124.0	17.87%	11921.1	15.14%
HNF4a(NR),DR1/HepG2-HNF4a-ChIP-Seq(GSE25021)/Homer	CARRGKBCAAAGTYCA	0.1	-3567	0.2665	62.0	8.93%	5479.3	6.96%
Oct4(POU,Homeobox)/mES-Oct4-ChIP-Seq(GSE11431)/Homer	ATTTGCATAW	0.1	-3556	0.2665	71.0	10.23%	6398.3	8.12%
Pknox1(Homeobox)/ES-Prep1-ChIP-Seq(GSE63282)/Homer	SCTGTCAVTCAV	0.1	-3550	0.2665	33.0	4.76%	2620.0	3.33%
Oct2(POU,Homeobox)/Bcell-Oct2-ChIP-Seq(GSE21512)/Homer	ATATGCAAAT	0.1	-3527	0.2665	50.0	7.20%	4287.6	5.44%
Atoh1(bHLH)/Cerebellum-Atoh1-ChIP-Seq(GSE22111)/Homer	VNRVCAGCTGGY	0.1	-3425	0.2793	147.0	21.18%	14451.3	18.35%
Etv2(ETS)/ES-ER71-ChIP-Seq(GSE59402)/Homer	NNAYTTCCTGHN	0.1	-3357	0.2937	138.0	19.88%	13520.4	17.17%
Gata2(Zf)/K562-GATA2-ChIP-Seq(GSE18829)/Homer	BBCTTATCTS	0.1	-3350	0.2937	86.0	12.39%	8023.7	10.19%
RAR:RXR(NR),DR0/ES-RAR-ChIP-Seq(GSE56893)/Homer	AGGTCAAGGTCA	0.1	-3315	0.2956	21.0	3.03%	1541.8	1.96%
Mef2d(MADS)/Retina-Mef2d-ChIP-Seq(GSE61391)/Homer	GCTATTTTTAGC	0.1	-3302	0.2956	38.0	5.48%	3163.2	4.02%
HLF(bZIP)/HSC-HLF.Flag-ChIP-Seq(GSE69817)/Homer	RTTATGYAAB	0.1	-3263	0.3010	115.0	16.57%	11112.0	14.11%
Zfp809(Zf)/ES-Zfp809-ChIP-Seq(GSE70799)/Homer	GGGGCTYGKCTGGGA	0.1	-3180	0.3216	42.0	6.05%	3590.3	4.56%
HRE(HSF)/Striatum-HSF1-ChIP-Seq(GSE38000)/Homer	TTCTAGAABNTTCTA	0.1	-3138	0.3301	31.0	4.47%	2522.9	3.20%
STAT1(Stat)/HelaS3-STAT1-ChIP-Seq(GSE12782)/Homer	NATTTCCNGGAAAT	0.1	-3092	0.3403	48.0	6.92%	4216.3	5.35%
SF1(NR)/H295R-Nr5a1-ChIP-Seq(GSE44220)/Homer	CAAGGHCANV	0.1	-3071	0.3422	71.0	10.23%	6575.2	8.35%
VDR(NR),DR3/GM10855-VDR+vitD-ChIP-Seq(GSE22484)/Homer	ARAGGTCANWGAGTTCANNN	0.1	-3049	0.3441	35.0	5.04%	2934.2	3.73%
CTCF(Zf)/CD4+-CTCF-ChIP-Seq(Barski_et_al.)/Homer	AYAGTGCCMYCTRGTGGCCA	0.1	-3024	0.3476	22.0	3.17%	1688.7	2.14%
CEBP:AP1(bZIP)/ThioMac-CEBPb-ChIP-Seq(GSE21512)/Homer	DRTGTTGCAA	0.1	-3014	0.3476	103.0	14.84%	9956.1	12.64%
OCT:OCT-short(POU,Homeobox)/NPC-OCT6-ChIP-Seq(GSE43916)/Homer	ATGCATWATGCATRW	0.1	-2999	0.3476	97.0	13.98%	9328.2	11.85%
SPDEF(ETS)/VCaP-SPDEF-ChIP-Seq(SRA014231)/Homer	ASWTCCTGBT	0.1	-2966	0.3524	137.0	19.74%	13617.9	17.29%
IRF8(IRF)/BMDM-IRF8-ChIP-Seq(GSE77884)/Homer	GRAASTGAAAST	0.1	-2964	0.3524	48.0	6.92%	4256.4	5.40%
NFAT:AP1(RHD,bZIP)/Jurkat-NFATC1-ChIP-Seq(Jolma_et_al.)/Homer	SARTGGAAAAWRTGAGTCAB	0.1	-2939	0.3524	27.0	3.89%	2182.8	2.77%
MafF(bZIP)/HepG2-MafF-ChIP-Seq(GSE31477)/Homer	HWWGTCAGCAWWTTT	0.1	-2930	0.3524	45.0	6.48%	3964.0	5.03%
Mouse_Recombination_Hotspot(Zf)/Testis-DMC1-ChIP-Seq(GSE24438)/Homer	ACTYKNATTCGTGNTACTTC	0.1	-2899	0.3563	12.0	1.73%	798.5	1.01%
WT1(Zf)/Kidney-WT1-ChIP-Seq(GSE90016)/Homer	MCTCCCMCRCAB	0.1	-2867	0.3628	92.0	13.26%	8860.3	11.25%
ETS(ETS)/Promoter/Homer	AACCGGAAGT	0.1	-2856	0.3628	48.0	6.92%	4291.3	5.45%
EKLF(Zf)/Erythrocyte-Klf1-ChIP-Seq(GSE20478)/Homer	NWGGGTGTGGCY	0.1	-2848	0.3628	42.0	6.05%	3687.7	4.68%
Gata6(Zf)/HUG1N-GATA6-ChIP-Seq(GSE51936)/Homer	YCTTATCTBN	0.1	-2810	0.3691	118.0	17.00%	11658.4	14.80%
RXR(NR),DR1/3T3L1-RXR-ChIP-Seq(GSE13511)/Homer	TAGGGCAAAGGTCA	0.1	-2781	0.3749	146.0	21.04%	14694.3	18.66%
Pitx1:Ebox(Homeobox,bHLH)/Hindlimb-Pitx1-ChIP-Seq(GSE41591)/Homer	YTAATTRAWWCCAGATGT	0.1	-2686	0.4071	29.0	4.18%	2438.7	3.10%
GATA3(Zf)/iTreg-Gata3-ChIP-Seq(GSE20898)/Homer	AGATAASR	0.1	-2666	0.4104	193.0	27.81%	19903.0	25.27%
NFkB-p65-Rel(RHD)/ThioMac-LPS-Expression(GSE23622)/Homer	GGAAATTCCC	0.1	-2660	0.4104	11.0	1.59%	743.6	0.94%
GATA:SCL(Zf,bHLH)/Ter119-SCL-ChIP-Seq(GSE18720)/Homer	CRGCTGBNGNSNNSAGATAA	0.1	-2619	0.4194	17.0	2.45%	1297.9	1.65%
Esrrb(NR)/mES-Esrrb-ChIP-Seq(GSE11431)/Homer	KTGACCTTGA	0.1	-2606	0.4196	94.0	13.54%	9197.6	11.68%
Pax7(Paired,Homeobox),longest/Myoblast-Pax7-ChIP-Seq(GSE25064)/Homer	NTAATTDGCYAATTANNWWD	0.1	-2605	0.4196	8.0	1.15%	491.3	0.62%
GATA(Zf),IR3/iTreg-Gata3-ChIP-Seq(GSE20898)/Homer	NNNNNBAGATAWYATCTVHN	0.1	-2577	0.4220	26.0	3.75%	2171.3	2.76%
ERRg(NR)/Kidney-ESRRG-ChIP-Seq(GSE104905)/Homer	GTGACCTTGRVN	0.1	-2564	0.4227	114.0	16.43%	11361.2	14.43%
EWS:ERG-fusion(ETS)/CADO_ES1-EWS:ERG-ChIP-Seq(SRA014231)/Homer	ATTTCCTGTN	0.1	-2552	0.4229	111.0	15.99%	11045.7	14.03%
ISRE(IRF)/ThioMac-LPS-Expression(GSE23622)/Homer	AGTTTCASTTTC	0.1	-2425	0.4747	11.0	1.59%	777.6	0.99%
ZNF322(Zf)/HEK293-ZNF322.GFP-ChIP-Seq(GSE58341)/Homer	GAGCCTGGTACTGWGCCTGR	0.1	-2410	0.4765	49.0	7.06%	4550.3	5.78%
Rfx5(HTH)/GM12878-Rfx5-ChIP-Seq(GSE31477)/Homer	SCCTAGCAACAG	0.1	-2383	0.4840	43.0	6.20%	3941.5	5.01%
Oct6(POU,Homeobox)/NPC-Pou3f1-ChIP-Seq(GSE35496)/Homer	WATGCAAATGAG	0.1	-2364	0.4876	57.0	8.21%	5401.0	6.86%
ZNF341(Zf)/EBV-ZNF341-ChIP-Seq(GSE113194)/Homer	GGAACAGCCG	0.1	-2349	0.4900	93.0	13.40%	9223.2	11.71%
Hnf1(Homeobox)/Liver-Foxa2-Chip-Seq(GSE25694)/Homer	GGTTAAWCATTAA	0.1	-2345	0.4900	23.0	3.31%	1935.0	2.46%
Sox2(HMG)/mES-Sox2-ChIP-Seq(GSE11431)/Homer	BCCATTGTTC	1	-2301	0.5028	110.0	15.85%	11079.8	14.07%
GATA(Zf),IR4/iTreg-Gata3-ChIP-Seq(GSE20898)/Homer	NAGATWNBNATCTNN	1	-2290	0.5031	12.0	1.73%	890.2	1.13%
RBPJ:Ebox(?,bHLH)/Panc1-Rbpj1-ChIP-Seq(GSE47459)/Homer	GGGRAARRGRMCAGMTG	1	-2278	0.5039	46.0	6.63%	4289.8	5.45%
TEAD3(TEA)/HepG2-TEAD3-ChIP-Seq(Encode)/Homer	TRCATTCCAG	1	-2273	0.5039	161.0	23.20%	16655.0	21.15%
BHLHA15(bHLH)/NIH3T3-BHLHB8.HA-ChIP-Seq(GSE119782)/Homer	NAMCAGCTGK	1	-2256	0.5047	179.0	25.79%	18647.6	23.68%
ERE(NR),IR3/MCF7-ERa-ChIP-Seq(Unpublished)/Homer	VAGGTCACNSTGACC	1	-2191	0.5333	41.0	5.91%	3804.3	4.83%
TEAD(TEA)/Fibroblast-PU.1-ChIP-Seq(Unpublished)/Homer	YCWGGAATGY	1	-2187	0.5333	94.0	13.54%	9419.5	11.96%
PPARE(NR),DR1/3T3L1-Pparg-ChIP-Seq(GSE13511)/Homer	TGACCTTTGCCCCA	1	-2174	0.5333	123.0	17.72%	12567.9	15.96%
MRE(NR)/Neuro2A-NR3C2-ChIPnexus(GSE115417)/Homer	GGAACAGAVTGTCCT	1	-2146	0.5410	185.0	26.66%	19391.1	24.62%
p53(p53)/mES-cMyc-ChIP-Seq(GSE11431)/Homer	ACATGCCCGGGCAT	1	-2136	0.5412	6.0	0.86%	374.5	0.48%
IRF3(IRF)/BMDM-Irf3-ChIP-Seq(GSE67343)/Homer	AGTTTCAKTTTC	1	-2126	0.5415	48.0	6.92%	4557.3	5.79%
TRPS1(Zf)/MCF7-TRPS1-ChIP-Seq(GSE107013)/Homer	AGATAAGANN	1	-2125	0.5415	244.0	35.16%	25965.6	32.97%
MafB(bZIP)/BMM-Mafb-ChIP-Seq(GSE75722)/Homer	WNTGCTGASTCAGCANWTTY	1	-2122	0.5415	58.0	8.36%	5610.4	7.12%
EWS:FLI1-fusion(ETS)/SK_N_MC-EWS:FLI1-ChIP-Seq(SRA014231)/Homer	VACAGGAAAT	1	-2087	0.5470	75.0	10.81%	7434.8	9.44%
PRDM10(Zf)/HEK293-PRDM10.eGFP-ChIP-Seq(Encode)/Homer	TGGTACATTCCA	1	-2067	0.5532	92.0	13.26%	9272.6	11.77%
Hoxb4(Homeobox)/ES-Hoxb4-ChIP-Seq(GSE34014)/Homer	TGATTRATGGCY	1	-2058	0.5533	25.0	3.60%	2211.8	2.81%
AP-2gamma(AP2)/MCF7-TFAP2C-ChIP-Seq(GSE21234)/Homer	SCCTSAGGSCAW	1	-2057	0.5533	157.0	22.62%	16370.8	20.79%
Gata1(Zf)/K562-GATA1-ChIP-Seq(GSE18829)/Homer	SAGATAAGRV	1	-2024	0.5617	72.0	10.37%	7146.2	9.07%
Nr5a2(NR)/Pancreas-LRH1-ChIP-Seq(GSE34295)/Homer	BTCAAGGTCA	1	-2015	0.5621	95.0	13.69%	9627.1	12.22%
NFE2L2(bZIP)/HepG2-NFE2L2-ChIP-Seq(Encode)/Homer	AWWWTGCTGAGTCAT	1	-1934	0.6037	7.0	1.01%	487.7	0.62%
NeuroD1(bHLH)/Islet-NeuroD1-ChIP-Seq(GSE30298)/Homer	GCCATCTGTT	1	-1930	0.6037	107.0	15.42%	10983.3	13.95%
Six2(Homeobox)/NephronProgenitor-Six2-ChIP-Seq(GSE39837)/Homer	GWAAYHTGAKMC	1	-1928	0.6037	127.0	18.30%	13169.7	16.72%
Oct11(POU,Homeobox)/NCIH1048-POU2F3-ChIP-seq(GSE115123)/Homer	GATTTGCATA	1	-1915	0.6037	43.0	6.20%	4120.1	5.23%
PBX2(Homeobox)/K562-PBX2-ChIP-Seq(Encode)/Homer	RTGATTKATRGN	1	-1908	0.6037	108.0	15.56%	11106.3	14.10%
ZNF143|STAF(Zf)/CUTLL-ZNF143-ChIP-Seq(GSE29600)/Homer	ATTTCCCAGVAKSCY	1	-1886	0.6064	53.0	7.64%	5189.7	6.59%
Lhx6/Neurons-Lhx6-ChIP-seq(GSE85704)/Homer	YCCTRATTAG	1	-1873	0.6095	160.0	23.05%	16841.5	21.39%
GABPA(ETS)/Jurkat-GABPa-ChIP-Seq(GSE17954)/Homer	RACCGGAAGT	1	-1866	0.6095	116.0	16.71%	12008.0	15.25%
ETS:RUNX(ETS,Runt)/Jurkat-RUNX1-ChIP-Seq(GSE17954)/Homer	RCAGGATGTGGT	1	-1861	0.6095	15.0	2.16%	1263.0	1.60%
ZNF189(Zf)/HEK293-ZNF189.GFP-ChIP-Seq(GSE58341)/Homer	TGGAACAGMA	1	-1854	0.6095	106.0	15.27%	10924.2	13.87%
Meis1(Homeobox)/MastCells-Meis1-ChIP-Seq(GSE48085)/Homer	VGCTGWCAVB	1	-1836	0.6119	209.0	30.12%	22310.4	28.33%
ZNF467(Zf)/HEK293-ZNF467.GFP-ChIP-Seq(GSE58341)/Homer	TGGGGAAGGGCM	1	-1829	0.6119	122.0	17.58%	12692.0	16.12%
HOXA1(Homeobox)/mES-Hoxa1-ChIP-Seq(SRP084292)/Homer	TGATKGATGR	1	-1827	0.6119	34.0	4.90%	3213.5	4.08%
Nur77(NR)/K562-NR4A1-ChIP-Seq(GSE31363)/Homer	TGACCTTTNCNT	1	-1821	0.6119	27.0	3.89%	2489.2	3.16%
BORIS(Zf)/K562-CTCFL-ChIP-Seq(GSE32465)/Homer	CNNBRGCGCCCCCTGSTGGC	1	-1818	0.6119	32.0	4.61%	3008.6	3.82%
ZNF768(Zf)/Rajj-ZNF768-ChIP-Seq(GSE111879)/Homer	RHHCAGAGAGGB	1	-1782	0.6205	8.0	1.15%	602.4	0.76%
ARE(NR)/LNCAP-AR-ChIP-Seq(GSE27824)/Homer	RGRACASNSTGTYCYB	1	-1722	0.6536	30.0	4.32%	2835.8	3.60%
Pit1+1bp(Homeobox)/GCrat-Pit1-ChIP-Seq(GSE58009)/Homer	ATGCATAATTCA	1	-1710	0.6565	51.0	7.35%	5061.9	6.43%
RUNX1(Runt)/Jurkat-RUNX1-ChIP-Seq(GSE29180)/Homer	AAACCACARM	1	-1675	0.6751	126.0	18.16%	13246.5	16.82%
ZNF675(Zf)/HEK293-ZNF675.GFP-ChIP-Seq(GSE58341)/Homer	ARGAGGMCAAAATGW	1	-1650	0.6868	20.0	2.88%	1824.9	2.32%
Rfx1(HTH)/NPC-H3K4me1-ChIP-Seq(GSE16256)/Homer	KGTTGCCATGGCAA	1	-1617	0.7045	24.0	3.46%	2248.5	2.86%
Mesp1(bHLH)/ESC-Mesp1-ChIP-Seq(GSE165102)/Homer	RCCATTTGBY	1	-1569	0.7332	64.0	9.22%	6537.9	8.30%
DLX2(Homeobox)/BasalGanglia-Dlx2-ChIP-seq(GSE124936)/Homer	NNNTAATTAS	1	-1559	0.7355	187.0	26.95%	20111.3	25.54%
Elk4(ETS)/Hela-Elk4-ChIP-Seq(GSE31477)/Homer	NRYTTCCGGY	1	-1554	0.7355	82.0	11.82%	8506.7	10.80%
ELF5(ETS)/T47D-ELF5-ChIP-Seq(GSE30407)/Homer	ACVAGGAAGT	1	-1553	0.7355	103.0	14.84%	10808.9	13.73%
Six1(Homeobox)/Myoblast-Six1-ChIP-Chip(GSE20150)/Homer	GKVTCADRTTWC	1	-1547	0.7355	30.0	4.32%	2903.9	3.69%
DUX4(Homeobox)/Myoblasts-DUX4.V5-ChIP-Seq(GSE75791)/Homer	NWTAAYCYAATCAWN	1	-1527	0.7378	8.0	1.15%	648.0	0.82%
RFX(HTH)/K562-RFX3-ChIP-Seq(SRA012198)/Homer	CGGTTGCCATGGCAAC	1	-1522	0.7378	10.0	1.44%	845.8	1.07%
PU.1-IRF(ETS:IRF)/Bcell-PU.1-ChIP-Seq(GSE21512)/Homer	MGGAAGTGAAAC	1	-1518	0.7378	177.0	25.50%	19035.2	24.17%
FOXP1(Forkhead)/H9-FOXP1-ChIP-Seq(GSE31006)/Homer	NYYTGTTTACHN	1	-1500	0.7414	57.0	8.21%	5819.7	7.39%
PR(NR)/T47D-PR-ChIP-Seq(GSE31130)/Homer	VAGRACAKNCTGTBC	1	-1491	0.7433	256.0	36.89%	27910.3	35.44%
RORg(NR)/Liver-Rorc-ChIP-Seq(GSE101115)/Homer	WAABTAGGTCAV	1	-1483	0.7438	14.0	2.02%	1258.1	1.60%
NFATC2(RHD)/Islets-NFATC2-ChIP-Seq(GSE158496)/Homer	WTTTTCCATTGS	1	-1474	0.7453	262.0	37.75%	28603.8	36.32%
ZNF416(Zf)/HEK293-ZNF416.GFP-ChIP-Seq(GSE58341)/Homer	WDNCTGGGCA	1	-1451	0.7573	217.0	31.27%	23573.0	29.93%
Sox17(HMG)/Endoderm-Sox17-ChIP-Seq(GSE61475)/Homer	CCATTGTTYB	1	-1435	0.7646	87.0	12.54%	9137.5	11.60%
STAT4(Stat)/CD4-Stat4-ChIP-Seq(GSE22104)/Homer	NYTTCCWGGAAR	1	-1409	0.7796	133.0	19.16%	14241.3	18.08%
Bach1(bZIP)/K562-Bach1-ChIP-Seq(GSE31477)/Homer	AWWNTGCTGAGTCAT	1	-1402	0.7799	6.0	0.86%	475.5	0.60%
Tcf21(bHLH)/ArterySmoothMuscle-Tcf21-ChIP-Seq(GSE61369)/Homer	NAACAGCTGG	1	-1395	0.7799	119.0	17.15%	12700.9	16.13%
GFY(?)/Promoter/Homer	ACTACAATTCCC	1	-1391	0.7799	9.0	1.30%	774.2	0.98%
PSE(SNAPc)/K562-mStart-Seq/Homer	WAVTCACCMTAASYDAAAAG	1	-1387	0.7799	73.0	10.52%	7635.8	9.70%
TEAD1(TEAD)/HepG2-TEAD1-ChIP-Seq(Encode)/Homer	CYRCATTCCA	1	-1380	0.7799	135.0	19.45%	14489.7	18.40%
FOXA1:AR(Forkhead,NR)/LNCAP-AR-ChIP-Seq(GSE27824)/Homer	AGTAAACAAAAAAGAACAND	1	-1362	0.7852	13.0	1.87%	1189.9	1.51%
PRDM1(Zf)/Hela-PRDM1-ChIP-Seq(GSE31477)/Homer	ACTTTCACTTTC	1	-1347	0.7916	76.0	10.95%	7992.1	10.15%
EBF1(EBF)/Near-E2A-ChIP-Seq(GSE21512)/Homer	GTCCCCWGGGGA	1	-1321	0.8071	145.0	20.89%	15657.6	19.88%
NFAT(RHD)/Jurkat-NFATC1-ChIP-Seq(Jolma_et_al.)/Homer	ATTTTCCATT	1	-1294	0.8245	122.0	17.58%	13123.9	16.67%
Sox6(HMG)/Myotubes-Sox6-ChIP-Seq(GSE32627)/Homer	CCATTGTTNY	1	-1293	0.8245	192.0	27.67%	20940.1	26.59%
Lhx2(Homeobox)/HFSC-Lhx2-ChIP-Seq(GSE48068)/Homer	TAATTAGN	1	-1291	0.8245	131.0	18.88%	14127.8	17.94%
Emx2(Homeobox)/Cortex-Emx2-ChIP-Seq(GSE183130)/Homer	NVCTAATTAG	1	-1261	0.8363	142.0	20.46%	15382.2	19.53%
Brn1(POU,Homeobox)/NPC-Brn1-ChIP-Seq(GSE35496)/Homer	TATGCWAATBAV	1	-1255	0.8363	39.0	5.62%	4005.8	5.09%
T1ISRE(IRF)/ThioMac-Ifnb-Expression/Homer	ACTTTCGTTTCT	1	-1243	0.8407	2.0	0.29%	120.9	0.15%
TCF4(bHLH)/SHSY5Y-TCF4-ChIP-Seq(GSE96915)/Homer	SMCATCTGKH	1	-1240	0.8407	187.0	26.95%	20437.9	25.95%
Klf4(Zf)/mES-Klf4-ChIP-Seq(GSE11431)/Homer	GCCACACCCA	1	-1230	0.8409	74.0	10.66%	7858.4	9.98%
Dlx3(Homeobox)/Kerainocytes-Dlx3-ChIP-Seq(GSE89884)/Homer	NDGTAATTAC	1	-1230	0.8409	89.0	12.82%	9517.3	12.09%
Ascl1(bHLH)/NeuralTubes-Ascl1-ChIP-Seq(GSE55840)/Homer	NNVVCAGCTGBN	1	-1229	0.8409	209.0	30.12%	22920.0	29.10%
Elk1(ETS)/Hela-Elk1-ChIP-Seq(GSE31477)/Homer	HACTTCCGGY	1	-1206	0.8464	78.0	11.24%	8319.1	10.56%
X-box(HTH)/NPC-H3K4me1-ChIP-Seq(GSE16256)/Homer	GGTTGCCATGGCAA	1	-1193	0.8517	12.0	1.73%	1134.7	1.44%
ERb(NR),IR3/Ovary-ERb-ChIP-Seq(GSE203391)/Homer	RGGTCAGGGTGACCT	1	-1184	0.8552	45.0	6.48%	4701.4	5.97%
ZNF136(Zf)/HEK293-ZNF136.GFP-ChIP-Seq(GSE58341)/Homer	YTKGATAHAGTATTCTWGGTNGGCA	1	-1181	0.8552	22.0	3.17%	2203.8	2.80%
JunD(bZIP)/K562-JunD-ChIP-Seq/Homer	ATGACGTCATCN	1	-1166	0.8597	9.0	1.30%	829.0	1.05%
OCT:OCT(POU,Homeobox,IR1)/NPC-Brn2-ChIP-Seq(GSE35496)/Homer	ATGAATWATTCATGA	1	-1151	0.8680	3.0	0.43%	223.2	0.28%
Phox2a(Homeobox)/Neuron-Phox2a-ChIP-Seq(GSE31456)/Homer	YTAATYNRATTA	1	-1121	0.8889	57.0	8.21%	6062.1	7.70%
IRF1(IRF)/PBMC-IRF1-ChIP-Seq(GSE43036)/Homer	GAAAGTGAAAGT	1	-1117	0.8889	18.0	2.59%	1799.6	2.29%
ZNF692(Zf)/HEK293-ZNF692.GFP-ChIP-Seq(GSE58341)/Homer	GTGGGCCCCA	1	-1099	0.8985	26.0	3.75%	2673.6	3.39%
Ap4(bHLH)/AML-Tfap4-ChIP-Seq(GSE45738)/Homer	NAHCAGCTGD	1	-1096	0.8985	143.0	20.61%	15665.4	19.89%
Tbet(T-box)/CD8-Tbet-ChIP-Seq(GSE33802)/Homer	AGGTGTGAAM	1	-1090	0.8985	146.0	21.04%	16008.4	20.33%
Atoh7(bHLH)/Retina-Atoh7-CutnRun(GSE156756)/Homer	KRRCAGCTGGTS	1	-1090	0.8985	97.0	13.98%	10529.8	13.37%
Twist2(bHLH)/Myoblast-Twist2.Ty1-ChIP-Seq(GSE127998)/Homer	MCAGCTGBYH	1	-1070	0.9046	210.0	30.26%	23225.7	29.49%
RARg(NR)/ES-RARg-ChIP-Seq(GSE30538)/Homer	AGGTCAAGGTCA	1	-1067	0.9046	4.0	0.58%	335.9	0.43%
Olig2(bHLH)/Neuron-Olig2-ChIP-Seq(GSE30882)/Homer	RCCATMTGTT	1	-1055	0.9084	227.0	32.71%	25161.9	31.95%
ETV4(ETS)/HepG2-ETV4-ChIP-Seq(ENCODE)/Homer	ACCGGAAGTG	1	-1051	0.9084	144.0	20.75%	15827.7	20.10%
HOXA3(Homeobox)/mEmbryo-Hoxa3-ChIP-Seq(E-MTAB-8607)/Homer	ATGATTGATGGS	1	-1048	0.9084	17.0	2.45%	1719.3	2.18%
Otx2(Homeobox)/EpiLC-Otx2-ChIP-Seq(GSE56098)/Homer	NYTAATCCYB	1	-1046	0.9084	114.0	16.43%	12471.5	15.84%
STAT6(Stat)/CD4-Stat6-ChIP-Seq(GSE22104)/Homer	ABTTCYYRRGAA	1	-1046	0.9084	69.0	9.94%	7450.5	9.46%
Isl1(Homeobox)/Neuron-Isl1-ChIP-Seq(GSE31456)/Homer	CTAATKGV	1	-1036	0.9084	218.0	31.41%	24171.8	30.69%
Hoxc9(Homeobox)/Ainv15-Hoxc9-ChIP-Seq(GSE21812)/Homer	GGCCATAAATCA	1	-1033	0.9084	66.0	9.51%	7127.6	9.05%
DUX(Homeobox)/C2C12-Dux-ChIP-Seq(GSE87279)/Homer	BCWGATTCAATCAAN	1	-1019	0.9084	1.0	0.14%	50.9	0.06%
GFY-Staf(?,Zf)/Promoter/Homer	RACTACAATTCCCAGAAKGC	1	-1017	0.9084	8.0	1.15%	763.6	0.97%
FOXM1(Forkhead)/MCF7-FOXM1-ChIP-Seq(GSE72977)/Homer	TRTTTACTTW	1	-1013	0.9084	138.0	19.88%	15197.0	19.30%
Tbx20(T-box)/Heart-Tbx20-ChIP-Seq(GSE29636)/Homer	GGTGYTGACAGS	1	-1008	0.9084	24.0	3.46%	2500.5	3.18%
PGR(NR)/EndoStromal-PGR-ChIP-Seq(GSE69539)/Homer	AAGAACATWHTGTTC	1	-986.8	0.9164	30.0	4.32%	3171.9	4.03%
Tbx6(T-box)/ESC-Tbx6-ChIP-Seq(GSE93524)/Homer	DAGGTGTBAA	1	-972	0.9253	154.0	22.19%	17044.4	21.64%
NeuroG2(bHLH)/Fibroblast-NeuroG2-ChIP-Seq(GSE75910)/Homer	ACCATCTGTT	1	-965.9	0.9261	181.0	26.08%	20092.0	25.51%
Elf4(ETS)/BMDM-Elf4-ChIP-Seq(GSE88699)/Homer	ACTTCCKGKT	1	-964.9	0.9261	124.0	17.87%	13680.5	17.37%
LHX9(Homeobox)/Hct116-LHX9.V5-ChIP-Seq(GSE116822)/Homer	NGCTAATTAG	1	-962.2	0.9261	166.0	23.92%	18407.5	23.37%
DMRT6(DM)/Testis-DMRT6-ChIP-Seq(GSE60440)/Homer	YDGHTACAWTGTADC	1	-959.5	0.9261	24.0	3.46%	2525.4	3.21%
CArG(MADS)/PUER-Srf-ChIP-Seq(Sullivan_et_al.)/Homer	CCATATATGGNM	1	-957.9	0.9261	35.0	5.04%	3741.1	4.75%
bZIP:IRF(bZIP,IRF)/Th17-BatF-ChIP-Seq(GSE39756)/Homer	NAGTTTCABTHTGACTNW	1	-957.7	0.9261	56.0	8.07%	6075.6	7.71%
Sox7(HMG)/ESC-Sox7-ChIP-Seq(GSE133899)/Homer	VVRRAACAATGG	1	-946.3	0.9261	32.0	4.61%	3416.1	4.34%
PRDM14(Zf)/H1-PRDM14-ChIP-Seq(GSE22767)/Homer	RGGTCTCTAACY	1	-925.3	0.9308	35.0	5.04%	3762.5	4.78%
Atf2(bZIP)/3T3L1-Atf2-ChIP-Seq(GSE56872)/Homer	NRRTGACGTCAT	1	-885.7	0.9637	50.0	7.20%	5463.8	6.94%
MyoG(bHLH)/C2C12-MyoG-ChIP-Seq(GSE36024)/Homer	AACAGCTG	1	-874.8	0.9694	126.0	18.16%	14011.9	17.79%
Foxh1(Forkhead)/hESC-FOXH1-ChIP-Seq(GSE29422)/Homer	NNTGTGGATTSS	1	-857.5	0.9815	86.0	12.39%	9528.6	12.10%
ZBTB12(Zf)/HEK293-ZBTB12.GFP-ChIP-Seq(GSE58341)/Homer	NGNTCTAGAACCNGV	1	-849.9	0.9842	47.0	6.77%	5156.5	6.55%
CUX1(Homeobox)/K562-CUX1-ChIP-Seq(GSE92882)/Homer	TATCGATNAN	1	-849.5	0.9842	85.0	12.25%	9424.8	11.97%
NFIL3(bZIP)/HepG2-NFIL3-ChIP-Seq(Encode)/Homer	VTTACGTAAYNNNNN	1	-844.3	0.9842	84.0	12.10%	9317.8	11.83%
Rfx2(HTH)/LoVo-RFX2-ChIP-Seq(GSE49402)/Homer	GTTGCCATGGCAACM	1	-841.4	0.9842	9.0	1.30%	926.2	1.18%
CREB5(bZIP)/LNCaP-CREB5.V5-ChIP-Seq(GSE137775)/Homer	VVATGACGTCAT	1	-837.2	0.9842	55.0	7.93%	6064.0	7.70%
DLX5(Homeobox)/BasalGanglia-Dlx5-ChIP-seq(GSE124936)/Homer	SSTAATTA	1	-831.1	0.9842	98.0	14.12%	10908.6	13.85%
Egr2(Zf)/Thymocytes-Egr2-ChIP-Seq(GSE34254)/Homer	NGCGTGGGCGGR	1	-826.1	0.9842	25.0	3.60%	2711.9	3.44%
Atf4(bZIP)/MEF-Atf4-ChIP-Seq(GSE35681)/Homer	MTGATGCAAT	1	-817.2	0.9842	34.0	4.90%	3725.0	4.73%
HNF6(Homeobox)/Liver-Hnf6-ChIP-Seq(ERP000394)/Homer	NTATYGATCH	1	-813.7	0.9842	67.0	9.65%	7435.5	9.44%
Unknown-ESC-element(?)/mES-Nanog-ChIP-Seq(GSE11724)/Homer	CACAGCAGGGGG	1	-799.7	0.9913	80.0	11.53%	8914.0	11.32%
Pit1(Homeobox)/GCrat-Pit1-ChIP-Seq(GSE58009)/Homer	ATGMATATDC	1	-799.6	0.9913	126.0	18.16%	14106.5	17.91%
IRF:BATF(IRF:bZIP)/pDC-Irf8-ChIP-Seq(GSE66899)/Homer	CTTTCANTATGACTV	1	-796	0.9913	14.0	2.02%	1499.3	1.90%
FXR(NR),IR1/Liver-FXR-ChIP-Seq(Chong_et_al.)/Homer	AGGTCANTGACCTB	1	-781.3	0.9958	53.0	7.64%	5889.2	7.48%
RUNX(Runt)/HPC7-Runx1-ChIP-Seq(GSE22178)/Homer	SAAACCACAG	1	-780.2	0.9958	82.0	11.82%	9161.1	11.63%
Rfx6(HTH)/Min6b1-Rfx6.HA-ChIP-Seq(GSE62844)/Homer	TGTTKCCTAGCAACM	1	-776.9	0.9958	126.0	18.16%	14136.4	17.95%
Tcf3(HMG)/mES-Tcf3-ChIP-Seq(GSE11724)/Homer	ASWTCAAAGG	1	-765.8	0.9975	28.0	4.03%	3086.6	3.92%
ZNF264(Zf)/HEK293-ZNF264.GFP-ChIP-Seq(GSE58341)/Homer	RGGGCACTAACY	1	-764.3	0.9975	77.0	11.10%	8614.9	10.94%
CHR(?)/Hela-CellCycle-Expression/Homer	SRGTTTCAAA	1	-764.1	0.9975	94.0	13.54%	10535.9	13.38%
Cux2(Homeobox)/Liver-Cux2-ChIP-Seq(GSE35985)/Homer	HNRAATCAAT	1	-763.4	0.9975	55.0	7.93%	6131.8	7.79%
Lhx1(Homeobox)/EmbryoCarcinoma-Lhx1-ChIP-Seq(GSE70957)/Homer	NNYTAATTAR	1	-755.8	0.9975	136.0	19.60%	15296.5	19.42%
Six4(Homeobox)/MCF7-SIX4-ChIP-Seq(Encode)/Homer	TGWAAYCTGABACCB	1	-746.7	0.9975	6.0	0.86%	625.9	0.79%
DLX1(Homeobox)/BasalGanglia-Dlx1-ChIP-seq(GSE124936)/Homer	NSNNTAATTA	1	-729.7	10000	161.0	23.20%	18165.2	23.07%
TATA-Box(TBP)/Promoter/Homer	GSCTWTAAAAGG	1	-726.6	10000	165.0	23.78%	18623.9	23.65%
FOXA1(Forkhead)/MCF7-FOXA1-ChIP-Seq(GSE26831)/Homer	WAAGTAAACA	1	-719.3	10000	133.0	19.16%	15008.8	19.06%
Klf9(Zf)/GBM-Klf9-ChIP-Seq(GSE62211)/Homer	GCCACRCCCACY	1	-718.3	10000	62.0	8.93%	6967.2	8.85%
Pax7(Paired,Homeobox)/Myoblast-Pax7-ChIP-Seq(GSE25064)/Homer	TAATCAATTA	1	-717.9	10000	12.0	1.73%	1311.8	1.67%
Prop1(Homeobox)/GHFT1-PROP1.biotin-ChIP-Seq(GSE77302)/Homer	NTAATBNAATTA	1	-713.7	10000	88.0	12.68%	9917.5	12.59%
Hoxc10(Homeobox)/EB-Hoxc10.iFlag-ChIP-Seq(GSE142377)/Homer	CMATAAATCA	1	-709.8	10000	159.0	22.91%	17969.8	22.82%
FXR(NR),ER2/Liver-FXR-ChIP-Seq(GSE133700)/Homer	NTGACCYMKRGGTCA	1	-702	10000	56.0	8.07%	6304.3	8.01%
HOXB13(Homeobox)/ProstateTumor-HOXB13-ChIP-Seq(GSE56288)/Homer	TTTTATKRGG	1	-701.5	10000	141.0	20.32%	15941.2	20.24%
ELF3(ETS)/PDAC-ELF3-ChIP-Seq(GSE64557)/Homer	ANCAGGAAGT	1	-697.9	10000	92.0	13.26%	10390.9	13.19%
Barx1(Homeobox)/Stomach-Barx1.3xFlag-ChIP-Seq(GSE69483)/Homer	AAACMATTAN	1	-694.6	10000	62.0	8.93%	6992.1	8.88%
ZNF382(Zf)/HEK293-ZNF382.GFP-ChIP-Seq(GSE58341)/Homer	GNCTGTASTRNTGBCTCHTT	1	-687.2	10000	3.0	0.43%	304.5	0.39%
GRE(NR),IR3/A549-GR-ChIP-Seq(GSE32465)/Homer	NRGVACABNVTGTYCY	1	-675.7	10000	13.0	1.87%	1445.7	1.84%
Mixl1(Homeobox)/EpiBlast-Mixl1-ChIP-seq(GSE161164)/Homer	CTAATTARATTA	1	-674	10000	74.0	10.66%	8377.1	10.64%
Tbx21(T-box)/GM12878-TBX21-ChIP-Seq(Encode)/Homer	AGGTGTGAAA	1	-669.7	10000	148.0	21.33%	16784.1	21.31%
PPARa(NR),DR1/Liver-Ppara-ChIP-Seq(GSE47954)/Homer	VNAGGKCAAAGGTCA	1	-667.7	10000	123.0	17.72%	13949.6	17.71%
FOXK1(Forkhead)/HEK293-FOXK1-ChIP-Seq(GSE51673)/Homer	NVWTGTTTAC	1	-664.4	10000	125.0	18.01%	14181.1	18.01%
Fli1(ETS)/CD8-FLI-ChIP-Seq(GSE20898)/Homer	NRYTTCCGGH	1	-662.9	10000	139.0	20.03%	15773.4	20.03%
ETV1(ETS)/GIST48-ETV1-ChIP-Seq(GSE22441)/Homer	AACCGGAAGT	1	-650.7	10000	165.0	23.78%	18745.5	23.80%
Chop(bZIP)/MEF-Chop-ChIP-Seq(GSE35681)/Homer	ATTGCATCAT	1	-639.2	10000	26.0	3.75%	2950.0	3.75%
Sox3(HMG)/NPC-Sox3-ChIP-Seq(GSE33059)/Homer	CCWTTGTY	1	-630.7	10000	198.0	28.53%	22528.0	28.61%
ZBTB18(Zf)/HEK293-ZBTB18.GFP-ChIP-Seq(GSE58341)/Homer	AACATCTGGA	1	-626.2	10000	59.0	8.50%	6726.5	8.54%
FOXK2(Forkhead)/U2OS-FOXK2-ChIP-Seq(E-MTAB-2204)/Homer	SCHTGTTTACAT	1	-621.3	10000	76.0	10.95%	8669.5	11.01%
NFkB-p50,p52(RHD)/Monocyte-p50-ChIP-Chip(Schreiber_et_al.)/Homer	GGGGGAATCCCC	1	-611.8	10000	17.0	2.45%	1939.1	2.46%
SCRT1(Zf)/HEK293-SCRT1.eGFP-ChIP-Seq(Encode)/Homer	GCAACAGGTG	1	-600.8	10000	47.0	6.77%	5384.0	6.84%
Brn2(POU,Homeobox)/NPC-Brn2-ChIP-Seq(GSE35496)/Homer	ATGAATATTC	1	-594.4	10000	11.0	1.59%	1258.3	1.60%
Gfi1b(Zf)/HPC7-Gfi1b-ChIP-Seq(GSE22178)/Homer	MAATCACTGC	1	-586.5	10000	114.0	16.43%	13049.7	16.57%
E-box(bHLH)/Promoter/Homer	SSGGTCACGTGA	1	-573.5	10000	10.0	1.44%	1153.0	1.46%
Twist(bHLH)/HMLE-TWIST1-ChIP-Seq(Chang_et_al)/Homer	VCAKCTGGNNNCCAGMTGBN	1	-563.9	10000	14.0	2.02%	1623.3	2.06%
ZNF652/HepG2-ZNF652.Flag-ChIP-Seq(Encode)/Homer	TTAACCCTTTVNKKN	1	-556.4	10000	34.0	4.90%	3938.4	5.00%
Foxo1(Forkhead)/RAW-Foxo1-ChIP-Seq(Fan_et_al.)/Homer	CTGTTTAC	1	-553.1	10000	226.0	32.56%	25861.4	32.84%
ZNF7(Zf)/HepG2-ZNF7.Flag-ChIP-Seq(Encode)/Homer	CTGCCWVCTTTTRTA	1	-551.4	10000	61.0	8.79%	7044.3	8.95%
IRF4(IRF)/GM12878-IRF4-ChIP-Seq(GSE32465)/Homer	ACTGAAACCA	1	-551.2	10000	52.0	7.49%	6012.2	7.63%
Myf5(bHLH)/GM-Myf5-ChIP-Seq(GSE24852)/Homer	BAACAGCTGT	1	-550.6	10000	78.0	11.24%	8992.5	11.42%
En1(Homeobox)/SUM149-EN1-ChIP-Seq(GSE120957)/Homer	NDCTAATTAS	1	-545.4	10000	209.0	30.12%	23943.7	30.40%
LXRE(NR),DR4/RAW-LXRb.biotin-ChIP-Seq(GSE21512)/Homer	RGGTTACTANAGGTCA	1	-535.5	10000	29.0	4.18%	3381.8	4.29%
OCT:OCT(POU,Homeobox)/NPC-Brn1-ChIP-Seq(GSE35496)/Homer	ATGAATATTCATGAG	1	-531	10000	1.0	0.14%	100.3	0.13%
ZNF165(Zf)/WHIM12-ZNF165-ChIP-Seq(GSE65937)/Homer	AAGGKGRCGCAGGCA	1	-518.2	10000	19.0	2.74%	2236.7	2.84%
Pax7(Paired,Homeobox),long/Myoblast-Pax7-ChIP-Seq(GSE25064)/Homer	TAATCHGATTAC	1	-500.3	10000	3.0	0.43%	355.7	0.45%
ZFX(Zf)/mES-Zfx-ChIP-Seq(GSE11431)/Homer	AGGCCTRG	1	-499.7	10000	177.0	25.50%	20392.0	25.89%
Maz(Zf)/HepG2-Maz-ChIP-Seq(GSE31477)/Homer	GGGGGGGG	1	-491.5	10000	169.0	24.35%	19496.5	24.76%
Atf7(bZIP)/3T3L1-Atf7-ChIP-Seq(GSE56872)/Homer	NGRTGACGTCAY	1	-490.1	10000	79.0	11.38%	9197.0	11.68%
EHF(ETS)/LoVo-EHF-ChIP-Seq(GSE49402)/Homer	AVCAGGAAGT	1	-476.9	10000	162.0	23.34%	18727.7	23.78%
Sox4(HMG)/proB-Sox4-ChIP-Seq(GSE50066)/Homer	YCTTTGTTCC	1	-471.2	10000	96.0	13.83%	11180.9	14.20%
STAT5(Stat)/mCD4+-Stat5-ChIP-Seq(GSE12346)/Homer	RTTTCTNAGAAA	1	-466.4	10000	53.0	7.64%	6234.3	7.92%
ZNF669(Zf)/HEK293-ZNF669.GFP-ChIP-Seq(GSE58341)/Homer	GARTGGTCATCGCCC	1	-463.8	10000	8.0	1.15%	976.1	1.24%
Duxbl(Homeobox)/NIH3T3-Duxbl.HA-ChIP-Seq(GSE119782)/Homer	TAAYCYAATCAA	1	-451.9	10000	9.0	1.30%	1103.3	1.40%
POU4F3(POU,Homeobox)/MEF-Pou4f3-ChIP-Seq(GSE150279)/Homer	TRAATAATTTAT	1	-441.5	10000	21.0	3.03%	2535.0	3.22%
MyoD(bHLH)/Myotube-MyoD-ChIP-Seq(GSE21614)/Homer	RRCAGCTGYTSY	1	-441.1	10000	86.0	12.39%	10082.9	12.80%
ZEB2(Zf)/SNU398-ZEB2-ChIP-Seq(GSE103048)/Homer	GNMCAGGTGTGC	1	-437.8	10000	161.0	23.20%	18698.0	23.74%
Tcf12(bHLH)/GM12878-Tcf12-ChIP-Seq(GSE32465)/Homer	VCAGCTGYTG	1	-431.2	10000	114.0	16.43%	13322.1	16.92%
Hoxa10(Homeobox)/ChickenMSG-Hoxa10.Flag-ChIP-Seq(GSE86088)/Homer	GGYAATGAAA	1	-430.7	10000	63.0	9.08%	7443.6	9.45%
PRDM9(Zf)/Testis-DMC1-ChIP-Seq(GSE35498)/Homer	ADGGYAGYAGCATCT	1	-429.5	10000	46.0	6.63%	5472.4	6.95%
RUNX-AML(Runt)/CD4+-PolII-ChIP-Seq(Barski_et_al.)/Homer	GCTGTGGTTW	1	-419.2	10000	84.0	12.10%	9890.9	12.56%
MYB(HTH)/ERMYB-Myb-ChIPSeq(GSE22095)/Homer	GGCVGTTR	1	-411.5	10000	192.0	27.67%	22304.0	28.32%
PAX5(Paired,Homeobox),condensed/GM12878-PAX5-ChIP-Seq(GSE32465)/Homer	GTCACGCTCSCTGM	1	-408.6	10000	12.0	1.73%	1493.1	1.90%
Srebp2(bHLH)/HepG2-Srebp2-ChIP-Seq(GSE31477)/Homer	CGGTCACSCCAC	1	-407.1	10000	30.0	4.32%	3630.1	4.61%
ZNF91(Zf)/HEK-ZNF91.HA-ChIP-Seq(GSE162571)/Homer	RGCMGCCTYC	1	-401.9	10000	119.0	17.15%	13957.5	17.72%
Fox:Ebox(Forkhead,bHLH)/Panc1-Foxa2-ChIP-Seq(GSE47459)/Homer	NNNVCTGWGYAAACASN	1	-385.7	10000	110.0	15.85%	12955.1	16.45%
KLF3(Zf)/MEF-Klf3-ChIP-Seq(GSE44748)/Homer	NRGCCCCRCCCHBNN	1	-382.1	10000	83.0	11.96%	9843.5	12.50%
Foxo3(Forkhead)/U2OS-Foxo3-ChIP-Seq(E-MTAB-2701)/Homer	DGTAAACA	1	-370.6	10000	85.0	12.25%	10097.7	12.82%
Foxa2(Forkhead)/Liver-Foxa2-ChIP-Seq(GSE25694)/Homer	CYTGTTTACWYW	1	-364.4	10000	93.0	13.40%	11036.8	14.01%
c-Jun-CRE(bZIP)/K562-cJun-ChIP-Seq(GSE31477)/Homer	ATGACGTCATCY	1	-360.6	10000	44.0	6.34%	5337.4	6.78%
Foxf1(Forkhead)/Lung-Foxf1-ChIP-Seq(GSE77951)/Homer	WWATRTAAACAN	1	-358.2	10000	114.0	16.43%	13477.2	17.11%
FoxL2(Forkhead)/Ovary-FoxL2-ChIP-Seq(GSE60858)/Homer	WWTRTAAACAVG	1	-352.1	10000	105.0	15.13%	12451.1	15.81%
Egr1(Zf)/K562-Egr1-ChIP-Seq(GSE32465)/Homer	TGCGTGGGYG	1	-351.3	10000	85.0	12.25%	10136.5	12.87%
Slug(Zf)/Mesoderm-Snai2-ChIP-Seq(GSE61475)/Homer	SNGCACCTGCHS	1	-350.3	10000	105.0	15.13%	12456.0	15.82%
PRDM15(Zf)/ESC-Prdm15-ChIP-Seq(GSE73694)/Homer	YCCDNTCCAGGTTTT	1	-348.3	10000	126.0	18.16%	14885.6	18.90%
EBF2(EBF)/BrownAdipose-EBF2-ChIP-Seq(GSE97114)/Homer	NABTCCCWDGGGAVH	1	-346.8	10000	115.0	16.57%	13619.2	17.29%
BMYB(HTH)/Hela-BMYB-ChIP-Seq(GSE27030)/Homer	NHAACBGYYV	1	-346.3	10000	178.0	25.65%	20870.7	26.50%
Gli3(Zf)/E11.5-Gli3-ChIP-Chip(GSE151646)/Homer	RGACCACCCASR	1	-344.5	10000	50.0	7.20%	6067.8	7.71%
HRE(HSF)/HepG2-HSF1-ChIP-Seq(GSE31477)/Homer	BSTTCTRGAABVTTCYAGAA	1	-343.9	10000	13.0	1.87%	1668.3	2.12%
Gli2(Zf)/GM2-Gli2-ChIP-Chip(GSE112702)/Homer	YSTGGGTGGTCT	1	-334	10000	34.0	4.90%	4197.1	5.33%
Phox2b(Homeobox)/CLBGA-PHOX2B-ChIP-Seq(GSE90683)/Homer	TTAATTNAATTA	1	-332.3	10000	28.0	4.03%	3486.0	4.43%
ERG(ETS)/VCaP-ERG-ChIP-Seq(GSE14097)/Homer	ACAGGAAGTG	1	-332.2	10000	189.0	27.23%	22171.7	28.15%
HOXA2(Homeobox)/mES-Hoxa2-ChIP-Seq(Donaldson_et_al.)/Homer	GYCATCMATCAT	1	-327.1	10000	9.0	1.30%	1190.8	1.51%
GRE(NR),IR3/RAW264.7-GRE-ChIP-Seq(Unpublished)/Homer	VAGRACAKWCTGTYC	1	-325.6	10000	21.0	3.03%	2656.2	3.37%
THRa(NR)/C17.2-THRa-ChIP-Seq(GSE38347)/Homer	GGTCANYTGAGGWCA	1	-325	10000	83.0	11.96%	9959.8	12.65%
Hoxc13(Homeobox)/EB-Hoxc13.HA-ChIP-Seq(GSE142377)/Homer	TTTTATKRGN	1	-324.2	10000	182.0	26.22%	21391.6	27.16%
PAX5(Paired,Homeobox)/GM12878-PAX5-ChIP-Seq(GSE32465)/Homer	GCAGCCAAGCRTGACH	1	-320.2	10000	49.0	7.06%	5991.7	7.61%
Hoxd10(Homeobox)/ChickenMSG-Hoxd10.Flag-ChIP-Seq(GSE86088)/Homer	GGCMATGAAA	1	-311.2	10000	134.0	19.31%	15903.4	20.19%
MITF(bHLH)/MastCells-MITF-ChIP-Seq(GSE48085)/Homer	RTCATGTGAC	1	-304	10000	109.0	15.71%	13029.8	16.55%
DMRT1(DM)/Testis-DMRT1-ChIP-Seq(GSE64892)/Homer	TWGHWACAWTGTWDC	1	-301.9	10000	28.0	4.03%	3528.7	4.48%
NFY(CCAAT)/Promoter/Homer	RGCCAATSRG	1	-301.3	10000	80.0	11.53%	9662.3	12.27%
ELF1(ETS)/Jurkat-ELF1-ChIP-Seq(SRA014231)/Homer	AVCCGGAAGT	1	-298	10000	62.0	8.93%	7562.7	9.60%
RORgt(NR)/EL4-RORgt.Flag-ChIP-Seq(GSE56019)/Homer	AAYTAGGTCA	1	-295.5	10000	11.0	1.59%	1467.8	1.86%
RORgt(NR)/EL4-RORgt.Flag-ChIP-Seq(GSE56019)/Homer	AAYTAGGTCA	1	-295.5	10000	11.0	1.59%	1467.8	1.86%
Srebp1a(bHLH)/HepG2-Srebp1a-ChIP-Seq(GSE31477)/Homer	RTCACSCCAY	1	-294.8	10000	36.0	5.19%	4495.1	5.71%
Rbpj1(?)/Panc1-Rbpj1-ChIP-Seq(GSE47459)/Homer	HTTTCCCASG	1	-293	10000	177.0	25.50%	20910.5	26.55%
CEBP:CEBP(bZIP)/MEF-Chop-ChIP-Seq(GSE35681)/Homer	NTNATGCAAYMNNHTGMAAY	1	-288.5	10000	18.0	2.59%	2338.0	2.97%
Hnf6b(Homeobox)/LNCaP-Hnf6b-ChIP-Seq(GSE106305)/Homer	TATTGAYY	1	-282.8	10000	100.0	14.41%	12038.9	15.29%
RAR:RXR(NR),DR5/ES-RAR-ChIP-Seq(GSE56893)/Homer	RGGTCADNNAGAGGTCAV	1	-275.2	10000	2.0	0.29%	311.2	0.40%
TR4(NR),DR1/Hela-TR4-ChIP-Seq(GSE24685)/Homer	GAGGTCAAAGGTCA	1	-273.3	10000	9.0	1.30%	1237.9	1.57%
KLF10(Zf)/HEK293-KLF10.GFP-ChIP-Seq(GSE58341)/Homer	GGGGGTGTGTCC	1	-267.4	10000	74.0	10.66%	9039.9	11.48%
Lhx3(Homeobox)/Neuron-Lhx3-ChIP-Seq(GSE31456)/Homer	ADBTAATTAR	1	-262.3	10000	182.0	26.22%	21585.4	27.41%
FOXA1(Forkhead)/LNCAP-FOXA1-ChIP-Seq(GSE27824)/Homer	WAAGTAAACA	1	-261.3	10000	150.0	21.61%	17898.4	22.73%
ZSCAN22(Zf)/HEK293-ZSCAN22.GFP-ChIP-Seq(GSE58341)/Homer	SMCAGTCWGAKGGAGGAGGC	1	-260	10000	8.0	1.15%	1122.6	1.43%
Reverb(NR),DR2/RAW-Reverba.biotin-ChIP-Seq(GSE45914)/Homer	GTRGGTCASTGGGTCA	1	-258.8	10000	28.0	4.03%	3594.7	4.56%
OCT4-SOX2-TCF-NANOG(POU,Homeobox,HMG)/mES-Oct4-ChIP-Seq(GSE11431)/Homer	ATTTGCATAACAATG	1	-258.1	10000	19.0	2.74%	2499.3	3.17%
Gsx2(Homeobox)/LGE-Gsx2.Flag-ChIP-Seq(GSE162589)/Homer	CTAATTAGSN	1	-255.2	10000	149.0	21.47%	17802.4	22.61%
STAT6(Stat)/Macrophage-Stat6-ChIP-Seq(GSE38377)/Homer	TTCCKNAGAA	1	-253.9	10000	72.0	10.37%	8837.7	11.22%
FoxD3(forkhead)/ZebrafishEmbryo-Foxd3.biotin-ChIP-seq(GSE106676)/Homer	TGTTTAYTTAGC	1	-251.2	10000	103.0	14.84%	12474.2	15.84%
AMYB(HTH)/Testes-AMYB-ChIP-Seq(GSE44588)/Homer	TGGCAGTTGG	1	-245.4	10000	168.0	24.21%	20030.6	25.44%
Tbr1(T-box)/Cortex-Tbr1-ChIP-Seq(GSE71384)/Homer	AAGGTGTKAA	1	-234.8	10000	158.0	22.77%	18912.9	24.02%
PAX6(Paired,Homeobox)/Forebrain-Pax6-ChIP-Seq(GSE66961)/Homer	NGTGTTCAVTSAAGCGKAAA	1	-223.2	10000	7.0	1.01%	1028.1	1.31%
THRb(NR)/HepG2-THRb.Flag-ChIP-Seq(Encode)/Homer	GGTCACCTGAGGTCA	1	-222.8	10000	99.0	14.27%	12092.6	15.36%
ZNF415(Zf)/HEK293-ZNF415.GFP-ChIP-Seq(GSE58341)/Homer	GRTGMTRGAGCC	1	-215.7	10000	66.0	9.51%	8228.3	10.45%
GATA3(Zf),DR8/iTreg-Gata3-ChIP-Seq(GSE20898)/Homer	AGATSTNDNNDSAGATAASN	1	-190	10000	5.0	0.72%	793.7	1.01%
GATA3(Zf),DR4/iTreg-Gata3-ChIP-Seq(GSE20898)/Homer	AGATGKDGAGATAAG	1	-188.5	10000	9.0	1.30%	1331.4	1.69%
CEBP(bZIP)/ThioMac-CEBPb-ChIP-Seq(GSE21512)/Homer	ATTGCGCAAC	1	-182.2	10000	93.0	13.40%	11523.1	14.63%
ZKSCAN1(Zf)/HepG2-ZKSCAN1-ChIP-Seq(Encode)/Homer	GCACAYAGTAGGKCY	1	-179	10000	3.0	0.43%	521.0	0.66%
CDX4(Homeobox)/ZebrafishEmbryos-Cdx4.Myc-ChIP-Seq(GSE48254)/Homer	NGYCATAAAWCH	1	-178.6	10000	111.0	15.99%	13652.0	17.34%
Arnt:Ahr(bHLH)/MCF7-Arnt-ChIP-Seq(Lo_et_al.)/Homer	TBGCACGCAA	1	-175.4	10000	78.0	11.24%	9774.3	12.41%
KLF6(Zf)/PDAC-KLF6-ChIP-Seq(GSE64557)/Homer	MKGGGYGTGGCC	1	-175.3	10000	148.0	21.33%	17986.2	22.84%
Sox9(HMG)/Limb-SOX9-ChIP-Seq(GSE73225)/Homer	AGGVNCCTTTGT	1	-174.9	10000	97.0	13.98%	12021.6	15.27%
RUNX2(Runt)/PCa-RUNX2-ChIP-Seq(GSE33889)/Homer	NWAACCACADNN	1	-170.5	10000	90.0	12.97%	11212.6	14.24%
Znf263(Zf)/K562-Znf263-ChIP-Seq(GSE31477)/Homer	CVGTSCTCCC	1	-156.2	10000	223.0	32.13%	26753.0	33.97%
Tgif1(Homeobox)/mES-Tgif1-ChIP-Seq(GSE55404)/Homer	YTGWCADY	1	-153.2	10000	313.0	45.10%	37065.7	47.07%
Tbox:Smad(T-box,MAD)/ESCd5-Smad2_3-ChIP-Seq(GSE29422)/Homer	AGGTGHCAGACA	1	-150.7	10000	19.0	2.74%	2683.2	3.41%
GFX(?)/Promoter/Homer	ATTCTCGCGAGA	1	-147.7	10000	1.0	0.14%	225.0	0.29%
Tgif2(Homeobox)/mES-Tgif2-ChIP-Seq(GSE55404)/Homer	TGTCANYT	1	-144.9	10000	333.0	47.98%	39386.8	50.01%
Brachyury(T-box)/Mesoendoderm-Brachyury-ChIP-exo(GSE54963)/Homer	ANTTMRCASBNNNGTGYKAAN	1	-135.6	10000	25.0	3.60%	3477.2	4.42%
Tcf7(HMG)/GM12878-TCF7-ChIP-Seq(Encode)/Homer	CTTTGATGTGSB	1	-126.2	10000	30.0	4.32%	4130.6	5.25%
HIC1(Zf)/Treg-ZBTB29-ChIP-Seq(GSE99889)/Homer	TGCCAGCB	1	-126	10000	262.0	37.75%	31410.1	39.89%
HIF-1a(bHLH)/MCF7-HIF1a-ChIP-Seq(GSE28352)/Homer	TACGTGCV	1	-121.2	10000	36.0	5.19%	4892.0	6.21%
ZNF148(Zf)/MDAMB231-ZNF148-ChIP-Seq(GSE147020)/Homer	CCCCTCCCCCAC	1	-119.3	10000	74.0	10.66%	9520.9	12.09%
PAX3:FKHR-fusion(Paired,Homeobox)/Rh4-PAX3:FKHR-ChIP-Seq(GSE19063)/Homer	ACCRTGACTAATTNN	1	-118.4	10000	16.0	2.31%	2373.6	3.01%
Zic2(Zf)/ESC-Zic2-ChIP-Seq(SRP197560)/Homer	CHCAGCRGGRGG	1	-117.1	10000	61.0	8.79%	7964.9	10.11%
CRE(bZIP)/Promoter/Homer	CSGTGACGTCAC	1	-116.1	10000	21.0	3.03%	3024.3	3.84%
Cdx2(Homeobox)/mES-Cdx2-ChIP-Seq(GSE14586)/Homer	GYMATAAAAH	1	-111.5	10000	88.0	12.68%	11234.0	14.27%
Atf1(bZIP)/K562-ATF1-ChIP-Seq(GSE31477)/Homer	GATGACGTCA	1	-106.6	10000	99.0	14.27%	12570.7	15.96%
TFE3(bHLH)/MEF-TFE3-ChIP-Seq(GSE75757)/Homer	GTCACGTGACYV	1	-97.86	10000	6.0	0.86%	1065.7	1.35%
Zic(Zf)/Cerebellum-ZIC1.2-ChIP-Seq(GSE60731)/Homer	CCTGCTGAGH	1	-96.99	10000	96.0	13.83%	12269.6	15.58%
Unknown(Homeobox)/Limb-p300-ChIP-Seq/Homer	SSCMATWAAA	1	-95.82	10000	77.0	11.10%	10000.7	12.70%
YY1(Zf)/Promoter/Homer	CAAGATGGCGGC	1	-94.46	10000	6.0	0.86%	1072.0	1.36%
USF1(bHLH)/GM12878-Usf1-ChIP-Seq(GSE32465)/Homer	SGTCACGTGR	1	-88.33	10000	53.0	7.64%	7126.3	9.05%
Nkx6.1(Homeobox)/Islet-Nkx6.1-ChIP-Seq(GSE40975)/Homer	GKTAATGR	1	-88.06	10000	262.0	37.75%	31696.1	40.25%
Zic3(Zf)/mES-Zic3-ChIP-Seq(GSE37889)/Homer	GGCCYCCTGCTGDGH	1	-86.43	10000	73.0	10.52%	9572.6	12.16%
c-Myc(bHLH)/mES-cMyc-ChIP-Seq(GSE11431)/Homer	VVCCACGTGG	1	-63.2	10000	58.0	8.36%	7894.1	10.02%
Foxa3(Forkhead)/Liver-Foxa3-ChIP-Seq(GSE77670)/Homer	BSNTGTTTACWYWGN	1	-60.89	10000	29.0	4.18%	4269.9	5.42%
E2F1(E2F)/Hela-E2F1-ChIP-Seq(GSE22478)/Homer	CWGGCGGGAA	1	-60.51	10000	31.0	4.47%	4528.9	5.75%
E2F6(E2F)/Hela-E2F6-ChIP-Seq(GSE31477)/Homer	GGCGGGAARN	1	-59.59	10000	64.0	9.22%	8659.8	11.00%
Hoxc6(Homeobox)/EB-Hoxc6.iFlag-ChIP-Seq(GSE142377)/Homer	CMATYAATCW	1	-58.2	10000	288.0	41.50%	34983.7	44.42%
Ronin(THAP)/ES-Thap11-ChIP-Seq(GSE51522)/Homer	RACTACAACTCCCAGVAKGC	1	-56.51	10000	1.0	0.14%	330.0	0.42%
Zscan4c(Zf)/ESC-Zscan4c-ChIP-seq(GSE140619)/Homer	ATRTGTGCAC	1	-54.78	10000	35.0	5.04%	5075.3	6.44%
E2A(bHLH),near_PU.1/Bcell-PU.1-ChIP-Seq(GSE21512)/Homer	NVCACCTGBN	1	-54.65	10000	217.0	31.27%	26854.9	34.10%
Hoxd13(Homeobox)/ChickenMSG-Hoxd13.Flag-ChIP-Seq(GSE86088)/Homer	NCYAATAAAA	1	-54.1	10000	191.0	27.52%	23837.3	30.27%
CLOCK(bHLH)/Liver-Clock-ChIP-Seq(GSE39860)/Homer	GHCACGTG	1	-53.13	10000	63.0	9.08%	8589.9	10.91%
Zfp281(Zf)/ES-Zfp281-ChIP-Seq(GSE81042)/Homer	CCCCTCCCCCAC	1	-47.39	10000	18.0	2.59%	2901.1	3.68%
Ascl2(bHLH)/ESC-Ascl2-ChIP-Seq(GSE97712)/Homer	SSRGCAGCTGCH	1	-46.87	10000	159.0	22.91%	20178.2	25.62%
EBF(EBF)/proBcell-EBF-ChIP-Seq(GSE21978)/Homer	DGTCCCYRGGGA	1	-46.34	10000	19.0	2.74%	3042.6	3.86%
Eomes(T-box)/H9-Eomes-ChIP-Seq(GSE26097)/Homer	ATTAACACCT	1	-46.29	10000	240.0	34.58%	29629.5	37.62%
Sox10(HMG)/SciaticNerve-Sox3-ChIP-Seq(GSE35132)/Homer	CCWTTGTYYB	1	-40.61	10000	174.0	25.07%	22031.2	27.98%
Smad3(MAD)/NPC-Smad3-ChIP-Seq(GSE36673)/Homer	TWGTCTGV	1	-35.6	10000	299.0	43.08%	36581.2	46.45%
bHLHE40(bHLH)/HepG2-BHLHE40-ChIP-Seq(GSE31477)/Homer	KCACGTGMCN	1	-35.22	10000	35.0	5.04%	5232.2	6.64%
Sox21(HMG)/ESC-SOX21-ChIP-Seq(GSE110505)/Homer	BCCWTTGTBYKV	1	-33.14	10000	192.0	27.67%	24267.8	30.82%
Oct4:Sox17(POU,Homeobox,HMG)/F9-Sox17-ChIP-Seq(GSE44553)/Homer	CCATTGTATGCAAAT	1	-31.7	10000	9.0	1.30%	1735.4	2.20%
NF1:FOXA1(CTF,Forkhead)/LNCAP-FOXA1-ChIP-Seq(GSE27824)/Homer	WNTGTTTRYTTTGGCA	1	-29.11	10000	2.0	0.29%	613.8	0.78%
HIF2a(bHLH)/785_O-HIF2a-ChIP-Seq(GSE34871)/Homer	GCACGTACCC	1	-23.35	10000	45.0	6.48%	6665.9	8.46%
Snail1(Zf)/LS174T-SNAIL1.HA-ChIP-Seq(GSE127183)/Homer	TRCACCTGCY	1	-23.09	10000	146.0	21.04%	19048.5	24.19%
GLI3(Zf)/Limb-GLI3-ChIP-Chip(GSE11077)/Homer	CGTGGGTGGTCC	1	-22.86	10000	10.0	1.44%	1952.9	2.48%
E2F3(E2F)/MEF-E2F3-ChIP-Seq(GSE71376)/Homer	BTKGGCGGGAAA	1	-21.98	10000	73.0	10.52%	10217.5	12.97%
ZBED2(Zf)/SUIT2-ZBED2.HA-ChIP-Seq(GSE141606)/Homer	NRGTTTCGGK	1	-20.38	10000	51.0	7.35%	7482.8	9.50%
Hoxd9(Homeobox)/EB-Hoxd9.HA-ChIP-Seq(GSE142377)/Homer	RTGATTTATGGY	1	-16.98	10000	36.0	5.19%	5606.6	7.12%
LEF1(HMG)/H1-LEF1-ChIP-Seq(GSE64758)/Homer	CCTTTGATST	1	-15.8	10000	63.0	9.08%	9101.0	11.56%
E2F7(E2F)/Hela-E2F7-ChIP-Seq(GSE32673)/Homer	VDTTTCCCGCCA	1	-15.56	10000	10.0	1.44%	2032.6	2.58%
MNT(bHLH)/HepG2-MNT-ChIP-Seq(Encode)/Homer	DGCACACGTG	1	-14.1	10000	105.0	15.13%	14355.5	18.23%
HEB(bHLH)/mES-Heb-ChIP-Seq(GSE53233)/Homer	VCAGCTGBNN	1	-13.14	10000	256.0	36.89%	32261.4	40.97%
ZEB1(Zf)/PDAC-ZEB1-ChIP-Seq(GSE64557)/Homer	VCAGGTRDRY	1	-11.62	10000	238.0	34.29%	30246.5	38.41%
Mef2b(MADS)/HEK293-Mef2b.V5-ChIP-Seq(GSE67450)/Homer	GCTATTTTTGGM	1	-11.5	10000	159.0	22.91%	20965.6	26.62%
Mef2c(MADS)/GM12878-Mef2c-ChIP-Seq(GSE32465)/Homer	DCYAAAAATAGM	1	-11.48	10000	123.0	17.72%	16641.8	21.13%
E2A(bHLH)/proBcell-E2A-ChIP-Seq(GSE21978)/Homer	DNRCAGCTGY	1	-11.1	10000	206.0	29.68%	26538.9	33.70%
GSC(Homeobox)/FrogEmbryos-GSC-ChIP-Seq(DRA000576)/Homer	RGGATTAR	1	-9.011	10000	229.0	33.00%	29339.4	37.26%
ZNF519(Zf)/HEK293-ZNF519.GFP-ChIP-Seq(GSE58341)/Homer	GAGSCCGAGC	1	-8.878	10000	25.0	3.60%	4316.0	5.48%
Smad4(MAD)/ESC-SMAD4-ChIP-Seq(GSE29422)/Homer	VBSYGTCTGG	1	-8.386	10000	177.0	25.50%	23266.7	29.54%
Max(bHLH)/K562-Max-ChIP-Seq(GSE31477)/Homer	RCCACGTGGYYN	1	-8.068	10000	68.0	9.80%	9992.2	12.69%
Hoxa11(Homeobox)/ChickenMSG-Hoxa11.Flag-ChIP-Seq(GSE86088)/Homer	TTTTATGGCM	1	-7.593	10000	253.0	36.46%	32218.1	40.91%
E2F4(E2F)/K562-E2F4-ChIP-Seq(GSE31477)/Homer	GGCGGGAAAH	1	-7.174	10000	46.0	6.63%	7199.2	9.14%
n-Myc(bHLH)/mES-nMyc-ChIP-Seq(GSE11431)/Homer	VRCCACGTGG	1	-6.739	10000	75.0	10.81%	10946.6	13.90%
ZNF317(Zf)/HEK293-ZNF317.GFP-ChIP-Seq(GSE58341)/Homer	GTCWGCTGTYYCTCT	1	-6.324	10000	6.0	0.86%	1560.6	1.98%
Sox15(HMG)/CPA-Sox15-ChIP-Seq(GSE62909)/Homer	RAACAATGGN	1	-5.52	10000	143.0	20.61%	19402.0	24.64%
NRF(NRF)/Promoter/Homer	STGCGCATGCGC	1	-5.482	10000	8.0	1.15%	1918.8	2.44%
NPAS2(bHLH)/Liver-NPAS2-ChIP-Seq(GSE39860)/Homer	KCCACGTGAC	1	-5.179	10000	128.0	18.44%	17613.9	22.37%
TFDP1(E2F)/K562-TFDP1-ChIP-Seq(GSE105217)/Homer	WTTTCCCGCS	1	-4.701	10000	28.0	4.03%	4901.4	6.22%
ZBTB33(Zf)/GM12878-ZBTB33-ChIP-Seq(GSE32465)/Homer	GGVTCTCGCGAGAAC	1	-4.693	10000	1.0	0.14%	608.7	0.77%
Nanog(Homeobox)/mES-Nanog-ChIP-Seq(GSE11724)/Homer	RGCCATTAAC	1	-4.568	10000	401.0	57.78%	49260.1	62.55%
NRF1(NRF)/MCF7-NRF1-ChIP-Seq(Unpublished)/Homer	CTGCGCATGCGC	1	-2.603	10000	4.0	0.58%	1338.6	1.70%
AR-halfsite(NR)/LNCaP-AR-ChIP-Seq(GSE27824)/Homer	CCAGGAACAG	1	-1.726	10000	357.0	51.44%	44817.3	56.91%
Hoxa9(Homeobox)/ChickenMSG-Hoxa9.Flag-ChIP-Seq(GSE86088)/Homer	RGCAATNAAA	1	-1.707	10000	267.0	38.47%	34582.0	43.91%
Smad2(MAD)/ES-SMAD2-ChIP-Seq(GSE29422)/Homer	CTGTCTGG	1	-1.563	10000	176.0	25.36%	23932.1	30.39%
E2F(E2F)/Hela-CellCycle-Expression/Homer	TTSGCGCGAAAA	1	-1.444	10000	1.0	0.14%	741.9	0.94%
ZBTB9(Zf)/HEK293T-ZBTB9-ChIP-Seq(GSE251687)/Homer	RGCCACGDRR	1	-1.436	10000	220.0	31.70%	29186.4	37.06%
ZBTB38(Zf)/Hela-ZBTB38-ChIP-seq(GSE108618)/Homer	NNWTATCGATAW	1	-1.311	10000	111.0	15.99%	16083.7	20.42%
c-Myc(bHLH)/LNCAP-cMyc-ChIP-Seq(Unpublished)/Homer	VCCACGTG	1	-0.983	10000	48.0	6.92%	8068.4	10.25%
ZNF711(Zf)/SHSY5Y-ZNF711-ChIP-Seq(GSE20673)/Homer	AGGCCTAG	1	-0.798	10000	231.0	33.29%	30735.1	39.03%
Hoxd11(Homeobox)/ChickenMSG-Hoxd11.Flag-ChIP-Seq(GSE86088)/Homer	VGCCATAAAA	1	-0.698	10000	250.0	36.02%	33012.0	41.92%
Zfp57(Zf)/H1-ZFP57.HA-ChIP-Seq(GSE115387)/Homer	NANTGCSGCA	1	-0.663	10000	29.0	4.18%	5532.2	7.02%
Mef2a(MADS)/HL1-Mef2a.biotin-ChIP-Seq(GSE21529)/Homer	CYAAAAATAG	1	-0.65	10000	105.0	15.13%	15589.9	19.80%
SCL(bHLH)/HPC7-Scl-ChIP-Seq(GSE13511)/Homer	AVCAGCTG	1	-0.581	10000	400.0	57.64%	50069.8	63.58%
BANP(?)/ESC-Banp-ChIP-Seq(GSE155603)/Homer	TCTCGCGAGANY	1	-0.526	10000	3.0	0.43%	1355.5	1.72%
KLF5(Zf)/LoVo-KLF5-ChIP-Seq(GSE49402)/Homer	DGGGYGKGGC	1	-0.494	10000	180.0	25.94%	24890.6	31.61%
LRF(Zf)/Erythroblasts-ZBTB7A-ChIP-Seq(GSE74977)/Homer	AAGACCCYYN	1	-0.477	10000	168.0	24.21%	23459.3	29.79%
BMAL1(bHLH)/Liver-Bmal1-ChIP-Seq(GSE39860)/Homer	GNCACGTG	1	-0.331	10000	175.0	25.22%	24446.4	31.04%
OCT:OCT(POU,Homeobox)/NPC-OCT6-ChIP-Seq(GSE43916)/Homer	YATGCATATRCATRT	1	-0.313	10000	7.0	1.01%	2221.2	2.82%
HIF-1b(HLH)/T47D-HIF1b-ChIP-Seq(GSE59937)/Homer	RTACGTGC	1	-0.259	10000	131.0	18.88%	19164.0	24.33%
Erra(NR)/HepG2-Erra-ChIP-Seq(GSE31477)/Homer	CAAAGGTCAG	1	-0.229	10000	269.0	38.76%	35677.3	45.30%
Hoxa13(Homeobox)/ChickenMSG-Hoxa13.Flag-ChIP-Seq(GSE86088)/Homer	CYHATAAAAN	1	-0.196	10000	264.0	38.04%	35159.2	44.65%
Ptf1a(bHLH)/Panc1-Ptf1a-ChIP-Seq(GSE47459)/Homer	ACAGCTGTTN	1	-0.163	10000	302.0	43.52%	39600.6	50.29%
Sp5(Zf)/mES-Sp5.Flag-ChIP-Seq(GSE72989)/Homer	RGKGGGCGGAGC	1	-0.163	10000	143.0	20.61%	20810.6	26.43%
KLF1(Zf)/HUDEP2-KLF1-CutnRun(GSE136251)/Homer	VDGGGYGGGGCY	1	-0.092	10000	133.0	19.16%	19769.8	25.10%
NFkB2-p52(RHD)/U266-NFKB2-ChIP-seq(GSE230466)/Homer	VGGGRATTYCCC	1	-0.084	10000	83.0	11.96%	13431.2	17.06%
HINFP(Zf)/K562-HINFP.eGFP-ChIP-Seq(Encode)/Homer	TWVGGTCCGC	1	-0.078	10000	24.0	3.46%	5260.1	6.68%
Nkx2.2(Homeobox)/NPC-Nkx2.2-ChIP-Seq(GSE61673)/Homer	BTBRAGTGSN	1	-0.064	10000	263.0	37.90%	35471.1	45.04%
CRX(Homeobox)/Retina-Crx-ChIP-Seq(GSE20012)/Homer	GCTAATCC	1	-0.053	10000	306.0	44.09%	40480.1	51.40%
Zac1(Zf)/Neuro2A-Plagl1-ChIP-Seq(GSE75942)/Homer	HAWGRGGCCM	1	-0.041	10000	301.0	43.37%	40004.7	50.80%
COUP-TFII(NR)/K562-NR2F1-ChIP-Seq(Encode)/Homer	GKBCARAGGTCA	1	-0.026	10000	206.0	29.68%	29088.6	36.94%
COUP-TFII(NR)/Artia-Nr2f2-ChIP-Seq(GSE46497)/Homer	AGRGGTCA	1	-0.019	10000	229.0	33.00%	31939.5	40.56%
Sp2(Zf)/HEK293-Sp2.eGFP-ChIP-Seq(Encode)/Homer	YGGCCCCGCCCC	1	-0.018	10000	196.0	28.24%	28013.4	35.57%
SOX1(HMG)/NPC-SOX1-ChIP-Seq(GSE138215)/Homer	CCATTGTTCB	1	-0.017	10000	233.0	33.57%	32449.5	41.21%
Nkx2.5(Homeobox)/HL1-Nkx2.5.biotin-ChIP-Seq(GSE21529)/Homer	RRSCACTYAA	1	-0.015	10000	271.0	39.05%	36909.1	46.87%
Nkx3.1(Homeobox)/LNCaP-Nkx3.1-ChIP-Seq(GSE28264)/Homer	AAGCACTTAA	1	-0.015	10000	294.0	42.36%	39556.7	50.23%
[truncated: 26 more rows]

## Sheet: hypo_E7_promoter
Motif Name	Consensus	P-value	Log P-value	q-value (Benjamini)	# of Target Sequences with Motif(of 1094)	% of Target Sequences with Motif	# of Background Sequences with Motif(of 90713)	% of Background Sequences with Motif
[truncated: 472 more rows]

[truncated: 9 more sheets: hyper_E6_Body, hyper_E6_enhancer, hyper_E6_promoter, hyper_E6E7_Body, hyper_E6E7_enhancer, hyper_E6E7_promoter, hyper_E7_Body, hyper_E7_enhancer, hyper_E7_promoter]
