# Supplementary material for: HPV8-E6 drives coordinated transcriptional and epigenetic reprogramming of keratinocytes
Source: Tumour Virus Res. 2026 Jul 13;22:200348. doi: 10.1016/j.tvr.2026.200348 (PMC13383346; doi:10.1016/j.tvr.2026.200348)
Supplement: Supplementary Table 7 — Evaluation of the top 20 TFs with enriched binding sites. These TFs represent functional regulators of methylation-driven transcriptional changes. [file mmc11.xlsx]

## Sheet: E6
direction	feature	motif	human_ensembl	group	mean_TPM	sd_TPM	expressed
hypo	body	p53(p53)/Saos-p53-ChIP-Seq(GSE15780)/Homer	ENSG00000141510	E6	5.81297	0.57717	TRUE
hypo	body	ZBTB18(Zf)/HEK293-ZBTB18.GFP-ChIP-Seq(GSE58341)/Homer	ENSG00000179456	E6	1.87245	0.275374	TRUE
hypo	body	p73(p53)/Trachea-p73-ChIP-Seq(PRJNA310161)/Homer	ENSG00000078900	E6	0	0	FALSE
hypo	body	Ets1-distal(ETS)/CD4+-PolII-ChIP-Seq(Barski_et_al.)/Homer	NA	NA	NA	NA	NA
hypo	body	Bach2(bZIP)/OCILy7-Bach2-ChIP-Seq(GSE44420)/Homer	ENSG00000112182	E6	0.552408	0.0376706	FALSE
hypo	body	Bcl11a(Zf)/HSPC-BCL11A-ChIP-Seq(GSE104676)/Homer	ENSG00000119866	E6	1.2012	0.312951	TRUE
hypo	body	Fra1(bZIP)/BT549-Fra1-ChIP-Seq(GSE46166)/Homer	NA	NA	NA	NA	NA
hypo	body	NF1(CTF)/LNCAP-NF1-ChIP-Seq(Unpublished)/Homer	ENSG00000196712	E6	24.0845	7.65402	TRUE
hypo	body	Gli3(Zf)/E11.5-Gli3-ChIP-Chip(GSE151646)/Homer	ENSG00000106571	E6	1.29864	0.315864	TRUE
hypo	body	Fosl2(bZIP)/3T3L1-Fosl2-ChIP-Seq(GSE56872)/Homer	ENSG00000075426	E6	11.2816	1.04958	TRUE
hypo	body	Tcf21(bHLH)/ArterySmoothMuscle-Tcf21-ChIP-Seq(GSE61369)/Homer	ENSG00000118526	E6	0	0	FALSE
hypo	body	ZNF322(Zf)/HEK293-ZNF322.GFP-ChIP-Seq(GSE58341)/Homer	ENSG00000181315	E6	2.84266	0.221843	TRUE
hypo	body	Gli2(Zf)/GM2-Gli2-ChIP-Chip(GSE112702)/Homer	ENSG00000074047	E6	0	0	FALSE
hypo	body	BHLHA15(bHLH)/NIH3T3-BHLHB8.HA-ChIP-Seq(GSE119782)/Homer	NA	NA	NA	NA	NA
hypo	body	JunB(bZIP)/DendriticCells-Junb-ChIP-Seq(GSE36099)/Homer	ENSG00000171223	E6	15.0752	3.57951	TRUE
hypo	body	PRDM10(Zf)/HEK293-PRDM10.eGFP-ChIP-Seq(Encode)/Homer	ENSG00000170325	E6	1.8184	0.43611	TRUE
hypo	body	Fos(bZIP)/TSC-Fos-ChIP-Seq(GSE110950)/Homer	ENSG00000170345	E6	3.14337	0.901378	TRUE
hypo	body	AP-1(bZIP)/ThioMac-PU.1-ChIP-Seq(GSE21512)/Homer	NA	NA	NA	NA	NA
hypo	body	RUNX1(Runt)/Jurkat-RUNX1-ChIP-Seq(GSE29180)/Homer	ENSG00000159216	E6	8.75407	2.22897	TRUE
hypo	body	PU.1(ETS)/ThioMac-PU.1-ChIP-Seq(GSE21512)/Homer	NA	NA	NA	NA	NA
hypo	enhancer	Fra1(bZIP)/BT549-Fra1-ChIP-Seq(GSE46166)/Homer	NA	NA	NA	NA	NA
hypo	enhancer	Fosl2(bZIP)/3T3L1-Fosl2-ChIP-Seq(GSE56872)/Homer	ENSG00000075426	E6	11.2816	1.04958	TRUE
hypo	enhancer	Fos(bZIP)/TSC-Fos-ChIP-Seq(GSE110950)/Homer	ENSG00000170345	E6	3.14337	0.901378	TRUE
hypo	enhancer	JunB(bZIP)/DendriticCells-Junb-ChIP-Seq(GSE36099)/Homer	ENSG00000171223	E6	15.0752	3.57951	TRUE
hypo	enhancer	BATF(bZIP)/Th17-BATF-ChIP-Seq(GSE39756)/Homer	ENSG00000156127	E6	0	0	FALSE
hypo	enhancer	AP-1(bZIP)/ThioMac-PU.1-ChIP-Seq(GSE21512)/Homer	NA	NA	NA	NA	NA
hypo	enhancer	Atf3(bZIP)/GBM-ATF3-ChIP-Seq(GSE33912)/Homer	ENSG00000162772	E6	2.21745	0.0785717	TRUE
hypo	enhancer	p53(p53)/Saos-p53-ChIP-Seq(GSE15780)/Homer	ENSG00000141510	E6	5.81297	0.57717	TRUE
hypo	enhancer	Jun-AP1(bZIP)/K562-cJun-ChIP-Seq(GSE31477)/Homer	NA	NA	NA	NA	NA
hypo	enhancer	Bach2(bZIP)/OCILy7-Bach2-ChIP-Seq(GSE44420)/Homer	ENSG00000112182	E6	0.552408	0.0376706	FALSE
hypo	enhancer	NF-E2(bZIP)/K562-NFE2-ChIP-Seq(GSE31477)/Homer	ENSG00000123405	E6	0.0427167	0.0370274	FALSE
hypo	enhancer	p63(p53)/Keratinocyte-p63-ChIP-Seq(GSE17611)/Homer	ENSG00000136026	E6	55.0838	0.688374	TRUE
hypo	enhancer	Stat3(Stat)/mES-Stat3-ChIP-Seq(GSE11431)/Homer	ENSG00000168610	E6	17.1792	3.33698	TRUE
hypo	enhancer	Tlx?(NR)/NPC-H3K4me1-ChIP-Seq(GSE16256)/Homer	NA	NA	NA	NA	NA
hypo	enhancer	RORa(NR)/Liver-Rora-ChIP-Seq(GSE101115)/Homer	ENSG00000069667	E6	0.300784	0.287838	FALSE
hypo	enhancer	PU.1(ETS)/ThioMac-PU.1-ChIP-Seq(GSE21512)/Homer	NA	NA	NA	NA	NA
hypo	enhancer	p73(p53)/Trachea-p73-ChIP-Seq(PRJNA310161)/Homer	ENSG00000078900	E6	0	0	FALSE
hypo	enhancer	MafA(bZIP)/Islet-MafA-ChIP-Seq(GSE30298)/Homer	ENSG00000182759	E6	0.009463	0.0117001	FALSE
hypo	enhancer	GRHL2(CP2)/HBE-GRHL2-ChIP-Seq(GSE46194)/Homer	ENSG00000083307	E6	5.4445	0.801537	TRUE
hypo	enhancer	AP-2alpha(AP2)/Hela-AP2alpha-ChIP-Seq(GSE31477)/Homer	NA	NA	NA	NA	NA
hypo	promoter	MYB(HTH)/ERMYB-Myb-ChIPSeq(GSE22095)/Homer	ENSG00000118513	E6	0	0	FALSE
hypo	promoter	Nur77(NR)/K562-NR4A1-ChIP-Seq(GSE31363)/Homer	ENSG00000123358	E6	0.160592	0.278153	FALSE
hypo	promoter	RFX(HTH)/K562-RFX3-ChIP-Seq(SRA012198)/Homer	ENSG00000080298	E6	1.56123	0.34454	TRUE
hypo	promoter	Stat3(Stat)/mES-Stat3-ChIP-Seq(GSE11431)/Homer	ENSG00000168610	E6	17.1792	3.33698	TRUE
hypo	promoter	RXR(NR).DR1/3T3L1-RXR-ChIP-Seq(GSE13511)/Homer	NA	NA	NA	NA	NA
hypo	promoter	Bcl6(Zf)/Liver-Bcl6-ChIP-Seq(GSE31578)/Homer	ENSG00000113916	E6	0.987005	0.331343	FALSE
hypo	promoter	p53(p53)/Saos-p53-ChIP-Seq(GSE15780)/Homer	ENSG00000141510	E6	5.81297	0.57717	TRUE
hypo	promoter	Rfx2(HTH)/LoVo-RFX2-ChIP-Seq(GSE49402)/Homer	ENSG00000087903	E6	1.77514	0.201081	TRUE
hypo	promoter	AMYB(HTH)/Testes-AMYB-ChIP-Seq(GSE44588)/Homer	ENSG00000185697	E6	2.06363	0.537647	TRUE
hypo	promoter	Hoxc9(Homeobox)/Ainv15-Hoxc9-ChIP-Seq(GSE21812)/Homer	ENSG00000180806	E6	0.455899	0.0929642	FALSE
hypo	promoter	NFAT:AP1(RHD.bZIP)/Jurkat-NFATC1-ChIP-Seq(Jolma_et_al.)/Homer	ENSG00000131196	E6	0.095104	0.0907051	FALSE
hypo	promoter	TCFL2(HMG)/K562-TCF7L2-ChIP-Seq(GSE29196)/Homer	ENSG00000148737	E6	2.74187	0.532024	TRUE
hypo	promoter	SpiB(ETS)/OCILY3-SPIB-ChIP-Seq(GSE56857)/Homer	ENSG00000269404	E6	0	0	FALSE
hypo	promoter	MYNN(Zf)/HEK293-MYNN.eGFP-ChIP-Seq(Encode)/Homer	ENSG00000085274	E6	4.39053	0.247816	TRUE
hypo	promoter	Oct11(POU.Homeobox)/NCIH1048-POU2F3-ChIP-seq(GSE115123)/Homer	ENSG00000137709	E6	0.00687533	0.0119084	FALSE
hypo	promoter	Unknown-ESC-element(?)/mES-Nanog-ChIP-Seq(GSE11724)/Homer	ENSG00000111704	E6	0	0	FALSE
hypo	promoter	PRDM15(Zf)/ESC-Prdm15-ChIP-Seq(GSE73694)/Homer	ENSG00000141956	E6	1.13037	0.413834	TRUE
hypo	promoter	ZNF652/HepG2-ZNF652.Flag-ChIP-Seq(Encode)/Homer	ENSG00000198740	E6	1.91187	0.342564	TRUE
hypo	promoter	Dlx3(Homeobox)/Kerainocytes-Dlx3-ChIP-Seq(GSE89884)/Homer	ENSG00000064195	E6	0	0	FALSE
hypo	promoter	ZBTB38(Zf)/Hela-ZBTB38-ChIP-seq(GSE108618)/Homer	ENSG00000177311	E6	25.657	3.62644	TRUE
hyper	body	LXRE(NR).DR4/RAW-LXRb.biotin-ChIP-Seq(GSE21512)/Homer	ENSG00000131408	E6	6.82507	0.588049	TRUE
hyper	body	Bcl11a(Zf)/HSPC-BCL11A-ChIP-Seq(GSE104676)/Homer	ENSG00000119866	E6	1.2012	0.312951	TRUE
hyper	body	THRa(NR)/C17.2-THRa-ChIP-Seq(GSE38347)/Homer	ENSG00000126351	E6	0.753386	0.0156704	FALSE
hyper	body	Atf3(bZIP)/GBM-ATF3-ChIP-Seq(GSE33912)/Homer	ENSG00000162772	E6	2.21745	0.0785717	TRUE
hyper	body	PRDM10(Zf)/HEK293-PRDM10.eGFP-ChIP-Seq(Encode)/Homer	ENSG00000170325	E6	1.8184	0.43611	TRUE
hyper	body	Gata2(Zf)/K562-GATA2-ChIP-Seq(GSE18829)/Homer	ENSG00000179348	E6	0	0	FALSE
hyper	body	Fos(bZIP)/TSC-Fos-ChIP-Seq(GSE110950)/Homer	ENSG00000170345	E6	3.14337	0.901378	TRUE
hyper	body	Fra1(bZIP)/BT549-Fra1-ChIP-Seq(GSE46166)/Homer	NA	NA	NA	NA	NA
hyper	body	TEAD2(TEA)/Py2T-Tead2-ChIP-Seq(GSE55709)/Homer	ENSG00000074219	E6	2.5098	0.502486	TRUE
hyper	body	RUNX-AML(Runt)/CD4+-PolII-ChIP-Seq(Barski_et_al.)/Homer	NA	NA	NA	NA	NA
hyper	body	JunB(bZIP)/DendriticCells-Junb-ChIP-Seq(GSE36099)/Homer	ENSG00000171223	E6	15.0752	3.57951	TRUE
hyper	body	Gata1(Zf)/K562-GATA1-ChIP-Seq(GSE18829)/Homer	ENSG00000102145	E6	0	0	FALSE
hyper	body	ZSCAN22(Zf)/HEK293-ZSCAN22.GFP-ChIP-Seq(GSE58341)/Homer	ENSG00000182318	E6	0.661503	0.0976263	FALSE
hyper	body	AP-1(bZIP)/ThioMac-PU.1-ChIP-Seq(GSE21512)/Homer	NA	NA	NA	NA	NA
hyper	body	EKLF(Zf)/Erythrocyte-Klf1-ChIP-Seq(GSE20478)/Homer	ENSG00000105610	E6	0	0	FALSE
hyper	body	Six1(Homeobox)/Myoblast-Six1-ChIP-Chip(GSE20150)/Homer	ENSG00000126778	E6	0.82835	0.114652	FALSE
hyper	body	BATF(bZIP)/Th17-BATF-ChIP-Seq(GSE39756)/Homer	ENSG00000156127	E6	0	0	FALSE
hyper	body	Atf7(bZIP)/3T3L1-Atf7-ChIP-Seq(GSE56872)/Homer	ENSG00000170653	E6	3.65497	1.18112	TRUE
hyper	body	Tbet(T-box)/CD8-Tbet-ChIP-Seq(GSE33802)/Homer	NA	NA	NA	NA	NA
hyper	body	THRb(NR)/HepG2-THRb.Flag-ChIP-Seq(Encode)/Homer	ENSG00000151090	E6	1.20784	0.140264	TRUE
hyper	enhancer	Fra2(bZIP)/Striatum-Fra2-ChIP-Seq(GSE43429)/Homer	ENSG00000075426	E6	11.2816	1.04958	TRUE
hyper	enhancer	Jun-AP1(bZIP)/K562-cJun-ChIP-Seq(GSE31477)/Homer	NA	NA	NA	NA	NA
hyper	enhancer	Fra1(bZIP)/BT549-Fra1-ChIP-Seq(GSE46166)/Homer	NA	NA	NA	NA	NA
hyper	enhancer	Fosl2(bZIP)/3T3L1-Fosl2-ChIP-Seq(GSE56872)/Homer	ENSG00000075426	E6	11.2816	1.04958	TRUE
hyper	enhancer	Atf3(bZIP)/GBM-ATF3-ChIP-Seq(GSE33912)/Homer	ENSG00000162772	E6	2.21745	0.0785717	TRUE
hyper	enhancer	JunB(bZIP)/DendriticCells-Junb-ChIP-Seq(GSE36099)/Homer	ENSG00000171223	E6	15.0752	3.57951	TRUE
hyper	enhancer	Fos(bZIP)/TSC-Fos-ChIP-Seq(GSE110950)/Homer	ENSG00000170345	E6	3.14337	0.901378	TRUE
hyper	enhancer	AP-1(bZIP)/ThioMac-PU.1-ChIP-Seq(GSE21512)/Homer	NA	NA	NA	NA	NA
hyper	enhancer	BATF(bZIP)/Th17-BATF-ChIP-Seq(GSE39756)/Homer	ENSG00000156127	E6	0	0	FALSE
hyper	enhancer	p63(p53)/Keratinocyte-p63-ChIP-Seq(GSE17611)/Homer	ENSG00000136026	E6	55.0838	0.688374	TRUE
hyper	enhancer	Bach2(bZIP)/OCILy7-Bach2-ChIP-Seq(GSE44420)/Homer	ENSG00000112182	E6	0.552408	0.0376706	FALSE
hyper	enhancer	GRHL2(CP2)/HBE-GRHL2-ChIP-Seq(GSE46194)/Homer	ENSG00000083307	E6	5.4445	0.801537	TRUE
hyper	enhancer	p53(p53)/Saos-p53-ChIP-Seq(GSE15780)/Homer	ENSG00000141510	E6	5.81297	0.57717	TRUE
hyper	enhancer	p73(p53)/Trachea-p73-ChIP-Seq(PRJNA310161)/Homer	ENSG00000078900	E6	0	0	FALSE
hyper	enhancer	TEAD2(TEA)/Py2T-Tead2-ChIP-Seq(GSE55709)/Homer	ENSG00000074219	E6	2.5098	0.502486	TRUE
hyper	enhancer	LXRE(NR).DR4/RAW-LXRb.biotin-ChIP-Seq(GSE21512)/Homer	ENSG00000131408	E6	6.82507	0.588049	TRUE
hyper	enhancer	PRDM10(Zf)/HEK293-PRDM10.eGFP-ChIP-Seq(Encode)/Homer	ENSG00000170325	E6	1.8184	0.43611	TRUE
hyper	enhancer	TEAD(TEA)/Fibroblast-PU.1-ChIP-Seq(Unpublished)/Homer	NA	NA	NA	NA	NA
hyper	enhancer	ZNF768(Zf)/Rajj-ZNF768-ChIP-Seq(GSE111879)/Homer	ENSG00000169957	E6	2.9634	0.491153	TRUE
hyper	enhancer	THRa(NR)/C17.2-THRa-ChIP-Seq(GSE38347)/Homer	ENSG00000126351	E6	0.753386	0.0156704	FALSE
hyper	promoter	PRDM10(Zf)/HEK293-PRDM10.eGFP-ChIP-Seq(Encode)/Homer	ENSG00000170325	E6	1.8184	0.43611	TRUE
hyper	promoter	IRF:BATF(IRF:bZIP)/pDC-Irf8-ChIP-Seq(GSE66899)/Homer	ENSG00000140968	E6	0	0	FALSE
hyper	promoter	Bcl6(Zf)/Liver-Bcl6-ChIP-Seq(GSE31578)/Homer	ENSG00000113916	E6	0.987005	0.331343	FALSE
hyper	promoter	Nur77(NR)/K562-NR4A1-ChIP-Seq(GSE31363)/Homer	ENSG00000123358	E6	0.160592	0.278153	FALSE
hyper	promoter	Bcl11a(Zf)/HSPC-BCL11A-ChIP-Seq(GSE104676)/Homer	ENSG00000119866	E6	1.2012	0.312951	TRUE
hyper	promoter	PPARE(NR).DR1/3T3L1-Pparg-ChIP-Seq(GSE13511)/Homer	ENSG00000132170	E6	0.915984	0.153995	FALSE
hyper	promoter	bZIP:IRF(bZIP.IRF)/Th17-BatF-ChIP-Seq(GSE39756)/Homer	ENSG00000156127	E6	0	0	FALSE
hyper	promoter	Oct11(POU.Homeobox)/NCIH1048-POU2F3-ChIP-seq(GSE115123)/Homer	ENSG00000137709	E6	0.00687533	0.0119084	FALSE
hyper	promoter	THRa(NR)/C17.2-THRa-ChIP-Seq(GSE38347)/Homer	ENSG00000126351	E6	0.753386	0.0156704	FALSE
hyper	promoter	ZNF675(Zf)/HEK293-ZNF675.GFP-ChIP-Seq(GSE58341)/Homer	ENSG00000197372	E6	6.85806	0.87661	TRUE
hyper	promoter	Six1(Homeobox)/Myoblast-Six1-ChIP-Chip(GSE20150)/Homer	ENSG00000126778	E6	0.82835	0.114652	FALSE
hyper	promoter	ARE(NR)/LNCAP-AR-ChIP-Seq(GSE27824)/Homer	ENSG00000169083	E6	0	0	FALSE
hyper	promoter	TEAD2(TEA)/Py2T-Tead2-ChIP-Seq(GSE55709)/Homer	ENSG00000074219	E6	2.5098	0.502486	TRUE
hyper	promoter	GATA(Zf).IR4/iTreg-Gata3-ChIP-Seq(GSE20898)/Homer	ENSG00000107485	E6	0.599147	0.273958	FALSE
hyper	promoter	EBF1(EBF)/Near-E2A-ChIP-Seq(GSE21512)/Homer	NA	NA	NA	NA	NA
hyper	promoter	TR4(NR).DR1/Hela-TR4-ChIP-Seq(GSE24685)/Homer	ENSG00000177463	E6	7.76931	1.74184	TRUE
hyper	promoter	Mef2d(MADS)/Retina-Mef2d-ChIP-Seq(GSE61391)/Homer	ENSG00000116604	E6	1.81919	0.421659	TRUE
hyper	promoter	NeuroD1(bHLH)/Islet-NeuroD1-ChIP-Seq(GSE30298)/Homer	ENSG00000162992	E6	0	0	FALSE
hyper	promoter	Oct2(POU.Homeobox)/Bcell-Oct2-ChIP-Seq(GSE21512)/Homer	ENSG00000028277	E6	2.58327	0.848208	TRUE
hyper	promoter	GRE(NR).IR3/A549-GR-ChIP-Seq(GSE32465)/Homer	ENSG00000113580	E6	16.6581	2.42476	TRUE

## Sheet: E7
direction	feature	motif	human_ensembl	group	mean_TPM	sd_TPM	expressed
hypo	body	Fra2(bZIP)/Striatum-Fra2-ChIP-Seq(GSE43429)/Homer	ENSG00000075426	E7	12.7433	3.34492	TRUE
hypo	body	p53(p53)/Saos-p53-ChIP-Seq/Homer	ENSG00000141510	E7	4.99244	0.473926	TRUE
hypo	body	Ets1-distal(ETS)/CD4+-PolII-ChIP-Seq(Barski_et_al.)/Homer	NA	NA	NA	NA	NA
hypo	body	Bach2(bZIP)/OCILy7-Bach2-ChIP-Seq(GSE44420)/Homer	ENSG00000112182	E7	0.709659	0.523397	FALSE
hypo	body	ZBTB18(Zf)/HEK293-ZBTB18.GFP-ChIP-Seq(GSE58341)/Homer	ENSG00000179456	E7	1.19566	0.236469	TRUE
hypo	body	p73(p53)/Trachea-p73-ChIP-Seq(PRJNA310161)/Homer	ENSG00000078900	E7	0.722979	0.644455	FALSE
hypo	body	Fra1(bZIP)/BT549-Fra1-ChIP-Seq(GSE46166)/Homer	NA	NA	NA	NA	NA
hypo	body	Gli3(Zf)/E11.5-Gli3-ChIP-Chip(GSE151646)/Homer	ENSG00000106571	E7	2.73308	1.18284	TRUE
hypo	body	Bcl11a(Zf)/HSPC-BCL11A-ChIP-Seq(GSE104676)/Homer	ENSG00000119866	E7	3.84657	1.67733	TRUE
hypo	body	NF1(CTF)/LNCAP-NF1-ChIP-Seq(Unpublished)/Homer	ENSG00000196712	E7	24.5399	13.7001	TRUE
hypo	body	JunB(bZIP)/DendriticCells-Junb-ChIP-Seq(GSE36099)/Homer	ENSG00000171223	E7	14.7577	2.68537	TRUE
hypo	body	ZNF322(Zf)/HEK293-ZNF322.GFP-ChIP-Seq(GSE58341)/Homer	ENSG00000181315	E7	2.59105	0.541011	TRUE
hypo	body	Fos(bZIP)/TSC-Fos-ChIP-Seq(GSE110950)/Homer	ENSG00000170345	E7	15.0293	2.35597	TRUE
hypo	body	Gli2(Zf)/GM2-Gli2-ChIP-Chip(GSE112702)/Homer	ENSG00000074047	E7	0	0	FALSE
hypo	body	AP-1(bZIP)/ThioMac-PU.1-ChIP-Seq(GSE21512)/Homer	NA	NA	NA	NA	NA
hypo	body	Tcf21(bHLH)/ArterySmoothMuscle-Tcf21-ChIP-Seq(GSE61369)/Homer	ENSG00000118526	E7	0	0	FALSE
hypo	body	BHLHA15(bHLH)/NIH3T3-BHLHB8.HA-ChIP-Seq(GSE119782)/Homer	NA	NA	NA	NA	NA
hypo	body	PRDM10(Zf)/HEK293-PRDM10.eGFP-ChIP-Seq(Encode)/Homer	ENSG00000170325	E7	1.20824	0.340456	TRUE
hypo	body	PU.1(ETS)/ThioMac-PU.1-ChIP-Seq(GSE21512)/Homer	NA	NA	NA	NA	NA
hypo	body	RUNX1(Runt)/Jurkat-RUNX1-ChIP-Seq(GSE29180)/Homer	ENSG00000159216	E7	6.60149	2.74885	TRUE
hypo	enhancer	Fra2(bZIP)/Striatum-Fra2-ChIP-Seq(GSE43429)/Homer	ENSG00000075426	E7	12.7433	3.34492	TRUE
hypo	enhancer	Fra1(bZIP)/BT549-Fra1-ChIP-Seq(GSE46166)/Homer	NA	NA	NA	NA	NA
hypo	enhancer	Fos(bZIP)/TSC-Fos-ChIP-Seq(GSE110950)/Homer	ENSG00000170345	E7	15.0293	2.35597	TRUE
hypo	enhancer	JunB(bZIP)/DendriticCells-Junb-ChIP-Seq(GSE36099)/Homer	ENSG00000171223	E7	14.7577	2.68537	TRUE
hypo	enhancer	BATF(bZIP)/Th17-BATF-ChIP-Seq(GSE39756)/Homer	ENSG00000156127	E7	0	0	FALSE
hypo	enhancer	AP-1(bZIP)/ThioMac-PU.1-ChIP-Seq(GSE21512)/Homer	NA	NA	NA	NA	NA
hypo	enhancer	Atf3(bZIP)/GBM-ATF3-ChIP-Seq(GSE33912)/Homer	ENSG00000162772	E7	2.18658	0.684808	TRUE
hypo	enhancer	p53(p53)/Saos-p53-ChIP-Seq/Homer	ENSG00000141510	E7	4.99244	0.473926	TRUE
hypo	enhancer	Jun-AP1(bZIP)/K562-cJun-ChIP-Seq(GSE31477)/Homer	NA	NA	NA	NA	NA
hypo	enhancer	Bach2(bZIP)/OCILy7-Bach2-ChIP-Seq(GSE44420)/Homer	ENSG00000112182	E7	0.709659	0.523397	FALSE
hypo	enhancer	NF-E2(bZIP)/K562-NFE2-ChIP-Seq(GSE31477)/Homer	ENSG00000123405	E7	0.021589	0.0227729	FALSE
hypo	enhancer	p63(p53)/Keratinocyte-p63-ChIP-Seq(GSE17611)/Homer	ENSG00000136026	E7	41.9227	8.51099	TRUE
hypo	enhancer	Stat3(Stat)/mES-Stat3-ChIP-Seq(GSE11431)/Homer	ENSG00000168610	E7	13.5989	3.08889	TRUE
hypo	enhancer	Tlx?(NR)/NPC-H3K4me1-ChIP-Seq(GSE16256)/Homer	NA	NA	NA	NA	NA
hypo	enhancer	p73(p53)/Trachea-p73-ChIP-Seq(PRJNA310161)/Homer	ENSG00000078900	E7	0.722979	0.644455	FALSE
hypo	enhancer	MafA(bZIP)/Islet-MafA-ChIP-Seq(GSE30298)/Homer	ENSG00000182759	E7	0.00780833	0.00542739	FALSE
hypo	enhancer	GRHL2(CP2)/HBE-GRHL2-ChIP-Seq(GSE46194)/Homer	ENSG00000083307	E7	8.17876	1.62595	TRUE
hypo	enhancer	PU.1(ETS)/ThioMac-PU.1-ChIP-Seq(GSE21512)/Homer	NA	NA	NA	NA	NA
hypo	enhancer	RORa(NR)/Liver-Rora-ChIP-Seq(GSE101115)/Homer	ENSG00000069667	E7	1.02842	0.483013	TRUE
hypo	enhancer	Nrf2(bZIP)/Lymphoblast-Nrf2-ChIP-Seq(GSE37589)/Homer	ENSG00000154727	E7	2.62306	0.342652	TRUE
hypo	promoter	MYB(HTH)/ERMYB-Myb-ChIPSeq(GSE22095)/Homer	ENSG00000118513	E7	0	0	FALSE
hypo	promoter	RFX(HTH)/K562-RFX3-ChIP-Seq(SRA012198)/Homer	ENSG00000080298	E7	1.22072	0.316144	TRUE
hypo	promoter	Nur77(NR)/K562-NR4A1-ChIP-Seq(GSE31363)/Homer	ENSG00000123358	E7	0.0263137	0.0455766	FALSE
hypo	promoter	RXR(NR).DR1/3T3L1-RXR-ChIP-Seq(GSE13511)/Homer	NA	NA	NA	NA	NA
hypo	promoter	p53(p53)/Saos-p53-ChIP-Seq/Homer	ENSG00000141510	E7	4.99244	0.473926	TRUE
hypo	promoter	Rfx2(HTH)/LoVo-RFX2-ChIP-Seq(GSE49402)/Homer	ENSG00000087903	E7	1.99386	0.904656	TRUE
hypo	promoter	Bcl6(Zf)/Liver-Bcl6-ChIP-Seq(GSE31578)/Homer	ENSG00000113916	E7	2.49887	0.66725	TRUE
hypo	promoter	Stat3(Stat)/mES-Stat3-ChIP-Seq(GSE11431)/Homer	ENSG00000168610	E7	13.5989	3.08889	TRUE
hypo	promoter	Hoxc9(Homeobox)/Ainv15-Hoxc9-ChIP-Seq(GSE21812)/Homer	ENSG00000180806	E7	0.469462	0.147776	FALSE
hypo	promoter	AMYB(HTH)/Testes-AMYB-ChIP-Seq(GSE44588)/Homer	ENSG00000185697	E7	3.14905	0.980335	TRUE
hypo	promoter	Rfx1(HTH)/NPC-H3K4me1-ChIP-Seq(GSE16256)/Homer	NA	NA	NA	NA	NA
hypo	promoter	ZNF467(Zf)/HEK293-ZNF467.GFP-ChIP-Seq(GSE58341)/Homer	ENSG00000181444	E7	0	0	FALSE
hypo	promoter	MYNN(Zf)/HEK293-MYNN.eGFP-ChIP-Seq(Encode)/Homer	ENSG00000085274	E7	4.14255	0.515021	TRUE
hypo	promoter	ZBTB38(Zf)/Hela-ZBTB38-ChIP-seq(GSE108618)/Homer	ENSG00000177311	E7	15.2164	3.55795	TRUE
hypo	promoter	SpiB(ETS)/OCILY3-SPIB-ChIP-Seq(GSE56857)/Homer	ENSG00000269404	E7	0.014347	0.0248497	FALSE
hypo	promoter	ZNF652/HepG2-ZNF652.Flag-ChIP-Seq(Encode)/Homer	ENSG00000198740	E7	1.82899	0.419952	TRUE
hypo	promoter	Oct11(POU.Homeobox)/NCIH1048-POU2F3-ChIP-seq(GSE115123)/Homer	ENSG00000137709	E7	0.00519467	0.00899743	FALSE
hypo	promoter	DMRT6(DM)/Testis-DMRT6-ChIP-Seq(GSE60440)/Homer	NA	NA	NA	NA	NA
hypo	promoter	HLF(bZIP)/HSC-HLF.Flag-ChIP-Seq(GSE69817)/Homer	ENSG00000108924	E7	0	0	FALSE
hypo	promoter	Fra2(bZIP)/Striatum-Fra2-ChIP-Seq(GSE43429)/Homer	ENSG00000075426	E7	12.7433	3.34492	TRUE
hyper	body	LXRE(NR).DR4/RAW-LXRb.biotin-ChIP-Seq(GSE21512)/Homer	ENSG00000131408	E7	5.24695	0.93952	TRUE
hyper	body	THRa(NR)/C17.2-THRa-ChIP-Seq(GSE38347)/Homer	ENSG00000126351	E7	1.1685	0.322471	TRUE
hyper	body	Bcl11a(Zf)/HSPC-BCL11A-ChIP-Seq(GSE104676)/Homer	ENSG00000119866	E7	3.84657	1.67733	TRUE
hyper	body	Atf3(bZIP)/GBM-ATF3-ChIP-Seq(GSE33912)/Homer	ENSG00000162772	E7	2.18658	0.684808	TRUE
hyper	body	PRDM10(Zf)/HEK293-PRDM10.eGFP-ChIP-Seq(Encode)/Homer	ENSG00000170325	E7	1.20824	0.340456	TRUE
hyper	body	Fos(bZIP)/TSC-Fos-ChIP-Seq(GSE110950)/Homer	ENSG00000170345	E7	15.0293	2.35597	TRUE
hyper	body	TEAD2(TEA)/Py2T-Tead2-ChIP-Seq(GSE55709)/Homer	ENSG00000074219	E7	1.38285	0.501037	TRUE
hyper	body	Gata2(Zf)/K562-GATA2-ChIP-Seq(GSE18829)/Homer	ENSG00000179348	E7	0	0	FALSE
hyper	body	Fra1(bZIP)/BT549-Fra1-ChIP-Seq(GSE46166)/Homer	NA	NA	NA	NA	NA
hyper	body	JunB(bZIP)/DendriticCells-Junb-ChIP-Seq(GSE36099)/Homer	ENSG00000171223	E7	14.7577	2.68537	TRUE
hyper	body	AP-1(bZIP)/ThioMac-PU.1-ChIP-Seq(GSE21512)/Homer	NA	NA	NA	NA	NA
hyper	body	Nr5a2(NR)/mES-Nr5a2-ChIP-Seq(GSE19019)/Homer	ENSG00000116833	E7	0.005926	0.00610744	FALSE
hyper	body	Gata1(Zf)/K562-GATA1-ChIP-Seq(GSE18829)/Homer	ENSG00000102145	E7	0	0	FALSE
hyper	body	BATF(bZIP)/Th17-BATF-ChIP-Seq(GSE39756)/Homer	ENSG00000156127	E7	0	0	FALSE
hyper	body	THRb(NR)/HepG2-THRb.Flag-ChIP-Seq(Encode)/Homer	ENSG00000151090	E7	0.845511	0.558865	FALSE
hyper	body	p63(p53)/Keratinocyte-p63-ChIP-Seq(GSE17611)/Homer	ENSG00000136026	E7	41.9227	8.51099	TRUE
hyper	body	ARE(NR)/LNCAP-AR-ChIP-Seq(GSE27824)/Homer	ENSG00000169083	E7	0	0	FALSE
hyper	body	Tbet(T-box)/CD8-Tbet-ChIP-Seq(GSE33802)/Homer	NA	NA	NA	NA	NA
hyper	body	Fra2(bZIP)/Striatum-Fra2-ChIP-Seq(GSE43429)/Homer	ENSG00000075426	E7	12.7433	3.34492	TRUE
hyper	body	ZSCAN22(Zf)/HEK293-ZSCAN22.GFP-ChIP-Seq(GSE58341)/Homer	ENSG00000182318	E7	0.52477	0.231988	FALSE
hyper	enhancer	Fra2(bZIP)/Striatum-Fra2-ChIP-Seq(GSE43429)/Homer	ENSG00000075426	E7	12.7433	3.34492	TRUE
hyper	enhancer	Jun-AP1(bZIP)/K562-cJun-ChIP-Seq(GSE31477)/Homer	NA	NA	NA	NA	NA
hyper	enhancer	Fra1(bZIP)/BT549-Fra1-ChIP-Seq(GSE46166)/Homer	NA	NA	NA	NA	NA
hyper	enhancer	Atf3(bZIP)/GBM-ATF3-ChIP-Seq(GSE33912)/Homer	ENSG00000162772	E7	2.18658	0.684808	TRUE
hyper	enhancer	AP-1(bZIP)/ThioMac-PU.1-ChIP-Seq(GSE21512)/Homer	NA	NA	NA	NA	NA
hyper	enhancer	JunB(bZIP)/DendriticCells-Junb-ChIP-Seq(GSE36099)/Homer	ENSG00000171223	E7	14.7577	2.68537	TRUE
hyper	enhancer	BATF(bZIP)/Th17-BATF-ChIP-Seq(GSE39756)/Homer	ENSG00000156127	E7	0	0	FALSE
hyper	enhancer	Fos(bZIP)/TSC-Fos-ChIP-Seq(GSE110950)/Homer	ENSG00000170345	E7	15.0293	2.35597	TRUE
hyper	enhancer	p63(p53)/Keratinocyte-p63-ChIP-Seq(GSE17611)/Homer	ENSG00000136026	E7	41.9227	8.51099	TRUE
hyper	enhancer	Bach2(bZIP)/OCILy7-Bach2-ChIP-Seq(GSE44420)/Homer	ENSG00000112182	E7	0.709659	0.523397	FALSE
hyper	enhancer	GRHL2(CP2)/HBE-GRHL2-ChIP-Seq(GSE46194)/Homer	ENSG00000083307	E7	8.17876	1.62595	TRUE
hyper	enhancer	p53(p53)/Saos-p53-ChIP-Seq/Homer	ENSG00000141510	E7	4.99244	0.473926	TRUE
hyper	enhancer	p73(p53)/Trachea-p73-ChIP-Seq(PRJNA310161)/Homer	ENSG00000078900	E7	0.722979	0.644455	FALSE
hyper	enhancer	LXRE(NR).DR4/RAW-LXRb.biotin-ChIP-Seq(GSE21512)/Homer	ENSG00000131408	E7	5.24695	0.93952	TRUE
hyper	enhancer	TEAD2(TEA)/Py2T-Tead2-ChIP-Seq(GSE55709)/Homer	ENSG00000074219	E7	1.38285	0.501037	TRUE
hyper	enhancer	PRDM10(Zf)/HEK293-PRDM10.eGFP-ChIP-Seq(Encode)/Homer	ENSG00000170325	E7	1.20824	0.340456	TRUE
hyper	enhancer	ZNF768(Zf)/Rajj-ZNF768-ChIP-Seq(GSE111879)/Homer	ENSG00000169957	E7	2.62413	0.734017	TRUE
hyper	enhancer	THRa(NR)/C17.2-THRa-ChIP-Seq(GSE38347)/Homer	ENSG00000126351	E7	1.1685	0.322471	TRUE
hyper	enhancer	EKLF(Zf)/Erythrocyte-Klf1-ChIP-Seq(GSE20478)/Homer	ENSG00000105610	E7	0	0	FALSE
hyper	enhancer	TEAD(TEA)/Fibroblast-PU.1-ChIP-Seq(Unpublished)/Homer	NA	NA	NA	NA	NA
hyper	promoter	IRF:BATF(IRF:bZIP)/pDC-Irf8-ChIP-Seq(GSE66899)/Homer	ENSG00000140968	E7	0	0	FALSE
hyper	promoter	PRDM10(Zf)/HEK293-PRDM10.eGFP-ChIP-Seq(Encode)/Homer	ENSG00000170325	E7	1.20824	0.340456	TRUE
hyper	promoter	Bcl6(Zf)/Liver-Bcl6-ChIP-Seq(GSE31578)/Homer	ENSG00000113916	E7	2.49887	0.66725	TRUE
hyper	promoter	Nur77(NR)/K562-NR4A1-ChIP-Seq(GSE31363)/Homer	ENSG00000123358	E7	0.0263137	0.0455766	FALSE
hyper	promoter	Oct11(POU.Homeobox)/NCIH1048-POU2F3-ChIP-seq(GSE115123)/Homer	ENSG00000137709	E7	0.00519467	0.00899743	FALSE
hyper	promoter	PPARE(NR).DR1/3T3L1-Pparg-ChIP-Seq(GSE13511)/Homer	ENSG00000132170	E7	1.13899	0.424328	TRUE
hyper	promoter	ZNF675(Zf)/HEK293-ZNF675.GFP-ChIP-Seq(GSE58341)/Homer	ENSG00000197372	E7	5.65117	1.75113	TRUE
hyper	promoter	Bcl11a(Zf)/HSPC-BCL11A-ChIP-Seq(GSE104676)/Homer	ENSG00000119866	E7	3.84657	1.67733	TRUE
hyper	promoter	ARE(NR)/LNCAP-AR-ChIP-Seq(GSE27824)/Homer	ENSG00000169083	E7	0	0	FALSE
hyper	promoter	TEAD2(TEA)/Py2T-Tead2-ChIP-Seq(GSE55709)/Homer	ENSG00000074219	E7	1.38285	0.501037	TRUE
hyper	promoter	bZIP:IRF(bZIP.IRF)/Th17-BatF-ChIP-Seq(GSE39756)/Homer	ENSG00000156127	E7	0	0	FALSE
hyper	promoter	GATA(Zf).IR4/iTreg-Gata3-ChIP-Seq(GSE20898)/Homer	ENSG00000107485	E7	0.478661	0.212094	FALSE
hyper	promoter	Six1(Homeobox)/Myoblast-Six1-ChIP-Chip(GSE20150)/Homer	ENSG00000126778	E7	0.61687	0.12479	FALSE
hyper	promoter	GRE(NR).IR3/RAW264.7-GRE-ChIP-Seq(Unpublished)/Homer	NA	NA	NA	NA	NA
hyper	promoter	THRa(NR)/C17.2-THRa-ChIP-Seq(GSE38347)/Homer	ENSG00000126351	E7	1.1685	0.322471	TRUE
hyper	promoter	Nr5a2(NR)/mES-Nr5a2-ChIP-Seq(GSE19019)/Homer	ENSG00000116833	E7	0.005926	0.00610744	FALSE
hyper	promoter	PRDM1(Zf)/Hela-PRDM1-ChIP-Seq(GSE31477)/Homer	ENSG00000057657	E7	3.92225	1.02803	TRUE
hyper	promoter	Tcf3(HMG)/mES-Tcf3-ChIP-Seq(GSE11724)/Homer	ENSG00000071564	E7	6.42357	2.39275	TRUE
hyper	promoter	TR4(NR).DR1/Hela-TR4-ChIP-Seq(GSE24685)/Homer	ENSG00000177463	E7	7.16964	4.86109	TRUE
hyper	promoter	Oct2(POU.Homeobox)/Bcell-Oct2-ChIP-Seq(GSE21512)/Homer	ENSG00000028277	E7	1.97553	1.40599	TRUE

## Sheet: E6E7
direction	feature	motif	human_ensembl	group	mean_TPM	sd_TPM	expressed
hypo	body	Tlx?(NR)/NPC-H3K4me1-ChIP-Seq(GSE16256)/Homer	NA	NA	NA	NA	NA
hypo	body	Bach2(bZIP)/OCILy7-Bach2-ChIP-Seq(GSE44420)/Homer	ENSG00000112182	E6E7	0.454318	0.161089	FALSE
hypo	body	p53(p53)/Saos-p53-ChIP-Seq(GSE15780)/Homer	ENSG00000141510	E6E7	4.03458	0.190664	TRUE
hypo	body	CArG(MADS)/PUER-Srf-ChIP-Seq(Sullivan_et_al.)/Homer	ENSG00000112658	E6E7	2.09746	0.103642	TRUE
hypo	body	Fra2(bZIP)/Striatum-Fra2-ChIP-Seq(GSE43429)/Homer	ENSG00000075426	E6E7	7.64898	0.63099	TRUE
hypo	body	Jun-AP1(bZIP)/K562-cJun-ChIP-Seq(GSE31477)/Homer	NA	NA	NA	NA	NA
hypo	body	Fos(bZIP)/TSC-Fos-ChIP-Seq(GSE110950)/Homer	ENSG00000170345	E6E7	3.47749	0.742291	TRUE
hypo	body	Fosl2(bZIP)/3T3L1-Fosl2-ChIP-Seq(GSE56872)/Homer	ENSG00000075426	E6E7	7.64898	0.63099	TRUE
hypo	body	Bcl11a(Zf)/HSPC-BCL11A-ChIP-Seq(GSE104676)/Homer	ENSG00000119866	E6E7	1.83075	0.536913	TRUE
hypo	body	JunB(bZIP)/DendriticCells-Junb-ChIP-Seq(GSE36099)/Homer	ENSG00000171223	E6E7	9.23398	0.792057	TRUE
hypo	body	AP-1(bZIP)/ThioMac-PU.1-ChIP-Seq(GSE21512)/Homer	NA	NA	NA	NA	NA
hypo	body	Fox:Ebox(Forkhead.bHLH)/Panc1-Foxa2-ChIP-Seq(GSE47459)/Homer	ENSG00000125798	E6E7	0.318201	0.0631211	FALSE
hypo	body	RXR(NR).DR1/3T3L1-RXR-ChIP-Seq(GSE13511)/Homer	NA	NA	NA	NA	NA
hypo	body	PPARE(NR).DR1/3T3L1-Pparg-ChIP-Seq(GSE13511)/Homer	ENSG00000132170	E6E7	1.17803	0.176905	TRUE
hypo	body	Fra1(bZIP)/BT549-Fra1-ChIP-Seq(GSE46166)/Homer	NA	NA	NA	NA	NA
hypo	body	MyoG(bHLH)/C2C12-MyoG-ChIP-Seq(GSE36024)/Homer	ENSG00000122180	E6E7	0	0	FALSE
hypo	body	Gli3(Zf)/E11.5-Gli3-ChIP-Chip(GSE151646)/Homer	ENSG00000106571	E6E7	1.50437	0.518439	TRUE
hypo	body	Atf3(bZIP)/GBM-ATF3-ChIP-Seq(GSE33912)/Homer	ENSG00000162772	E6E7	1.24026	0.205722	TRUE
hypo	body	Bcl6(Zf)/Liver-Bcl6-ChIP-Seq(GSE31578)/Homer	ENSG00000113916	E6E7	1.16842	0.215376	TRUE
hypo	body	Nrf2(bZIP)/Lymphoblast-Nrf2-ChIP-Seq(GSE37589)/Homer	ENSG00000154727	E6E7	2.22475	0.118116	TRUE
hypo	enhancer	Fra2(bZIP)/Striatum-Fra2-ChIP-Seq(GSE43429)/Homer	ENSG00000075426	E6E7	7.64898	0.63099	TRUE
hypo	enhancer	Jun-AP1(bZIP)/K562-cJun-ChIP-Seq(GSE31477)/Homer	NA	NA	NA	NA	NA
hypo	enhancer	JunB(bZIP)/DendriticCells-Junb-ChIP-Seq(GSE36099)/Homer	ENSG00000171223	E6E7	9.23398	0.792057	TRUE
hypo	enhancer	BATF(bZIP)/Th17-BATF-ChIP-Seq(GSE39756)/Homer	ENSG00000156127	E6E7	0	0	FALSE
hypo	enhancer	Fos(bZIP)/TSC-Fos-ChIP-Seq(GSE110950)/Homer	ENSG00000170345	E6E7	3.47749	0.742291	TRUE
hypo	enhancer	Fra1(bZIP)/BT549-Fra1-ChIP-Seq(GSE46166)/Homer	NA	NA	NA	NA	NA
hypo	enhancer	Atf3(bZIP)/GBM-ATF3-ChIP-Seq(GSE33912)/Homer	ENSG00000162772	E6E7	1.24026	0.205722	TRUE
hypo	enhancer	AP-1(bZIP)/ThioMac-PU.1-ChIP-Seq(GSE21512)/Homer	NA	NA	NA	NA	NA
hypo	enhancer	Bach2(bZIP)/OCILy7-Bach2-ChIP-Seq(GSE44420)/Homer	ENSG00000112182	E6E7	0.454318	0.161089	FALSE
hypo	enhancer	p53(p53)/Saos-p53-ChIP-Seq(GSE15780)/Homer	ENSG00000141510	E6E7	4.03458	0.190664	TRUE
hypo	enhancer	NF-E2(bZIP)/K562-NFE2-ChIP-Seq(GSE31477)/Homer	ENSG00000123405	E6E7	0.027769	0.0125551	FALSE
hypo	enhancer	MafK(bZIP)/C2C12-MafK-ChIP-Seq(GSE36030)/Homer	ENSG00000198517	E6E7	0.79373	0.0683232	FALSE
hypo	enhancer	TEAD2(TEA)/Py2T-Tead2-ChIP-Seq(GSE55709)/Homer	ENSG00000074219	E6E7	1.3535	0.213119	TRUE
hypo	enhancer	p73(p53)/Trachea-p73-ChIP-Seq(PRJNA310161)/Homer	ENSG00000078900	E6E7	0.162417	0.061249	FALSE
hypo	enhancer	Tlx?(NR)/NPC-H3K4me1-ChIP-Seq(GSE16256)/Homer	NA	NA	NA	NA	NA
hypo	enhancer	Nrf2(bZIP)/Lymphoblast-Nrf2-ChIP-Seq(GSE37589)/Homer	ENSG00000154727	E6E7	2.22475	0.118116	TRUE
hypo	enhancer	CArG(MADS)/PUER-Srf-ChIP-Seq(Sullivan_et_al.)/Homer	ENSG00000112658	E6E7	2.09746	0.103642	TRUE
hypo	enhancer	p63(p53)/Keratinocyte-p63-ChIP-Seq(GSE17611)/Homer	ENSG00000136026	E6E7	58.6226	3.74661	TRUE
hypo	enhancer	NFAT:AP1(RHD.bZIP)/Jurkat-NFATC1-ChIP-Seq(Jolma_et_al.)/Homer	ENSG00000131196	E6E7	0.022047	0.0199075	FALSE
hypo	enhancer	TEAD4(TEA)/Tropoblast-Tead4-ChIP-Seq(GSE37350)/Homer	ENSG00000197905	E6E7	1.0046	0.0798152	TRUE
hypo	promoter	ZNF467(Zf)/HEK293-ZNF467.GFP-ChIP-Seq(GSE58341)/Homer	ENSG00000181444	E6E7	0	0	FALSE
hypo	promoter	Tcf3(HMG)/mES-Tcf3-ChIP-Seq(GSE11724)/Homer	ENSG00000071564	E6E7	6.55383	1.83225	TRUE
hypo	promoter	Rfx2(HTH)/LoVo-RFX2-ChIP-Seq(GSE49402)/Homer	ENSG00000087903	E6E7	1.81086	0.587536	TRUE
hypo	promoter	RXR(NR).DR1/3T3L1-RXR-ChIP-Seq(GSE13511)/Homer	NA	NA	NA	NA	NA
hypo	promoter	RFX(HTH)/K562-RFX3-ChIP-Seq(SRA012198)/Homer	ENSG00000080298	E6E7	1.32581	0.173823	TRUE
hypo	promoter	Nrf2(bZIP)/Lymphoblast-Nrf2-ChIP-Seq(GSE37589)/Homer	ENSG00000154727	E6E7	2.22475	0.118116	TRUE
hypo	promoter	Rfx1(HTH)/NPC-H3K4me1-ChIP-Seq(GSE16256)/Homer	NA	NA	NA	NA	NA
hypo	promoter	MYB(HTH)/ERMYB-Myb-ChIPSeq(GSE22095)/Homer	ENSG00000118513	E6E7	0	0	FALSE
hypo	promoter	NF-E2(bZIP)/K562-NFE2-ChIP-Seq(GSE31477)/Homer	ENSG00000123405	E6E7	0.027769	0.0125551	FALSE
hypo	promoter	Bach2(bZIP)/OCILy7-Bach2-ChIP-Seq(GSE44420)/Homer	ENSG00000112182	E6E7	0.454318	0.161089	FALSE
hypo	promoter	Tbr1(T-box)/Cortex-Tbr1-ChIP-Seq(GSE71384)/Homer	ENSG00000136535	E6E7	0	0	FALSE
hypo	promoter	Bach1(bZIP)/K562-Bach1-ChIP-Seq(GSE31477)/Homer	ENSG00000156273	E6E7	16.8383	2.64493	TRUE
hypo	promoter	NFAT(RHD)/Jurkat-NFATC1-ChIP-Seq(Jolma_et_al.)/Homer	ENSG00000131196	E6E7	0.022047	0.0199075	FALSE
hypo	promoter	NFE2L2(bZIP)/HepG2-NFE2L2-ChIP-Seq(Encode)/Homer	ENSG00000116044	E6E7	14.4016	0.526522	TRUE
hypo	promoter	Gata2(Zf)/K562-GATA2-ChIP-Seq(GSE18829)/Homer	ENSG00000179348	E6E7	0.047447	0.0428412	FALSE
hypo	promoter	LEF1(HMG)/H1-LEF1-ChIP-Seq(GSE64758)/Homer	ENSG00000138795	E6E7	1.75819	0.295027	TRUE
hypo	promoter	Bcl6(Zf)/Liver-Bcl6-ChIP-Seq(GSE31578)/Homer	ENSG00000113916	E6E7	1.16842	0.215376	TRUE
hypo	promoter	Mouse_Recombination_Hotspot(Zf)/Testis-DMC1-ChIP-Seq(GSE24438)/Homer	ENSG00000100206	E6E7	0.0402937	0.0697907	FALSE
hypo	promoter	ZBTB38(Zf)/Hela-ZBTB38-ChIP-seq(GSE108618)/Homer	ENSG00000177311	E6E7	20.7341	2.57332	TRUE
hypo	promoter	Stat3+il21(Stat)/CD4-Stat3-ChIP-Seq(GSE19198)/Homer	ENSG00000168610	E6E7	13.2612	2.29259	TRUE
hyper	body	LXRE(NR).DR4/RAW-LXRb.biotin-ChIP-Seq(GSE21512)/Homer	ENSG00000131408	E6E7	4.72905	0.454899	TRUE
hyper	body	THRa(NR)/C17.2-THRa-ChIP-Seq(GSE38347)/Homer	ENSG00000126351	E6E7	0.809555	0.0188532	FALSE
hyper	body	Emx2(Homeobox)/Cortex-Emx2-ChIP-Seq(GSE183130)/Homer	ENSG00000170370	E6E7	0	0	FALSE
hyper	body	PRDM10(Zf)/HEK293-PRDM10.eGFP-ChIP-Seq(Encode)/Homer	ENSG00000170325	E6E7	1.54552	0.434329	TRUE
hyper	body	Six2(Homeobox)/NephronProgenitor-Six2-ChIP-Seq(GSE39837)/Homer	ENSG00000170577	E6E7	0	0	FALSE
hyper	body	Gata6(Zf)/HUG1N-GATA6-ChIP-Seq(GSE51936)/Homer	ENSG00000141448	E6E7	0.356148	0.0393607	FALSE
hyper	body	CArG(MADS)/PUER-Srf-ChIP-Seq(Sullivan_et_al.)/Homer	ENSG00000112658	E6E7	2.09746	0.103642	TRUE
hyper	body	Nr5a2(NR)/mES-Nr5a2-ChIP-Seq(GSE19019)/Homer	ENSG00000116833	E6E7	0	0	FALSE
hyper	body	MYNN(Zf)/HEK293-MYNN.eGFP-ChIP-Seq(Encode)/Homer	ENSG00000085274	E6E7	4.11886	0.582247	TRUE
hyper	body	Atf3(bZIP)/GBM-ATF3-ChIP-Seq(GSE33912)/Homer	ENSG00000162772	E6E7	1.24026	0.205722	TRUE
hyper	body	Gata2(Zf)/K562-GATA2-ChIP-Seq(GSE18829)/Homer	ENSG00000179348	E6E7	0.047447	0.0428412	FALSE
hyper	body	Bcl11a(Zf)/HSPC-BCL11A-ChIP-Seq(GSE104676)/Homer	ENSG00000119866	E6E7	1.83075	0.536913	TRUE
hyper	body	AP-1(bZIP)/ThioMac-PU.1-ChIP-Seq(GSE21512)/Homer	NA	NA	NA	NA	NA
hyper	body	Barx1(Homeobox)/Stomach-Barx1.3xFlag-ChIP-Seq(GSE69483)/Homer	ENSG00000131668	E6E7	0	0	FALSE
hyper	body	Fos(bZIP)/TSC-Fos-ChIP-Seq(GSE110950)/Homer	ENSG00000170345	E6E7	3.47749	0.742291	TRUE
hyper	body	HLF(bZIP)/HSC-HLF.Flag-ChIP-Seq(GSE69817)/Homer	ENSG00000108924	E6E7	0	0	FALSE
hyper	body	THRb(NR)/HepG2-THRb.Flag-ChIP-Seq(Encode)/Homer	ENSG00000151090	E6E7	0.956606	0.100786	FALSE
hyper	body	Gsx2(Homeobox)/LGE-Gsx2.Flag-ChIP-Seq(GSE162589)/Homer	ENSG00000180613	E6E7	0	0	FALSE
hyper	body	Fra2(bZIP)/Striatum-Fra2-ChIP-Seq(GSE43429)/Homer	ENSG00000075426	E6E7	7.64898	0.63099	TRUE
hyper	body	Gata4(Zf)/Heart-Gata4-ChIP-Seq(GSE35151)/Homer	ENSG00000136574	E6E7	0	0	FALSE
hyper	enhancer	Fra2(bZIP)/Striatum-Fra2-ChIP-Seq(GSE43429)/Homer	ENSG00000075426	E6E7	7.64898	0.63099	TRUE
hyper	enhancer	Jun-AP1(bZIP)/K562-cJun-ChIP-Seq(GSE31477)/Homer	NA	NA	NA	NA	NA
hyper	enhancer	Fos(bZIP)/TSC-Fos-ChIP-Seq(GSE110950)/Homer	ENSG00000170345	E6E7	3.47749	0.742291	TRUE
hyper	enhancer	Fosl2(bZIP)/3T3L1-Fosl2-ChIP-Seq(GSE56872)/Homer	ENSG00000075426	E6E7	7.64898	0.63099	TRUE
hyper	enhancer	Fra1(bZIP)/BT549-Fra1-ChIP-Seq(GSE46166)/Homer	NA	NA	NA	NA	NA
hyper	enhancer	Atf3(bZIP)/GBM-ATF3-ChIP-Seq(GSE33912)/Homer	ENSG00000162772	E6E7	1.24026	0.205722	TRUE
hyper	enhancer	JunB(bZIP)/DendriticCells-Junb-ChIP-Seq(GSE36099)/Homer	ENSG00000171223	E6E7	9.23398	0.792057	TRUE
hyper	enhancer	AP-1(bZIP)/ThioMac-PU.1-ChIP-Seq(GSE21512)/Homer	NA	NA	NA	NA	NA
hyper	enhancer	BATF(bZIP)/Th17-BATF-ChIP-Seq(GSE39756)/Homer	ENSG00000156127	E6E7	0	0	FALSE
hyper	enhancer	p63(p53)/Keratinocyte-p63-ChIP-Seq(GSE17611)/Homer	ENSG00000136026	E6E7	58.6226	3.74661	TRUE
hyper	enhancer	p53(p53)/Saos-p53-ChIP-Seq(GSE15780)/Homer	ENSG00000141510	E6E7	4.03458	0.190664	TRUE
hyper	enhancer	TEAD2(TEA)/Py2T-Tead2-ChIP-Seq(GSE55709)/Homer	ENSG00000074219	E6E7	1.3535	0.213119	TRUE
hyper	enhancer	NFIL3(bZIP)/HepG2-NFIL3-ChIP-Seq(Encode)/Homer	ENSG00000165030	E6E7	2.25378	0.299216	TRUE
hyper	enhancer	TEAD(TEA)/Fibroblast-PU.1-ChIP-Seq(Unpublished)/Homer	NA	NA	NA	NA	NA
hyper	enhancer	Bach2(bZIP)/OCILy7-Bach2-ChIP-Seq(GSE44420)/Homer	ENSG00000112182	E6E7	0.454318	0.161089	FALSE
hyper	enhancer	p73(p53)/Trachea-p73-ChIP-Seq(PRJNA310161)/Homer	ENSG00000078900	E6E7	0.162417	0.061249	FALSE
hyper	enhancer	GRHL2(CP2)/HBE-GRHL2-ChIP-Seq(GSE46194)/Homer	ENSG00000083307	E6E7	5.00735	0.688923	TRUE
hyper	enhancer	ZNF768(Zf)/Rajj-ZNF768-ChIP-Seq(GSE111879)/Homer	ENSG00000169957	E6E7	2.25708	0.183856	TRUE
hyper	enhancer	Oct4(POU.Homeobox)/mES-Oct4-ChIP-Seq(GSE11431)/Homer	ENSG00000204531	E6E7	0.272081	0.0685098	FALSE
hyper	enhancer	CArG(MADS)/PUER-Srf-ChIP-Seq(Sullivan_et_al.)/Homer	ENSG00000112658	E6E7	2.09746	0.103642	TRUE
hyper	promoter	Bcl6(Zf)/Liver-Bcl6-ChIP-Seq(GSE31578)/Homer	ENSG00000113916	E6E7	1.16842	0.215376	TRUE
hyper	promoter	Atoh1(bHLH)/Cerebellum-Atoh1-ChIP-Seq(GSE22111)/Homer	ENSG00000172238	E6E7	0	0	FALSE
hyper	promoter	TEAD(TEA)/Fibroblast-PU.1-ChIP-Seq(Unpublished)/Homer	NA	NA	NA	NA	NA
hyper	promoter	TCF4(bHLH)/SHSY5Y-TCF4-ChIP-Seq(GSE96915)/Homer	ENSG00000196628	E6E7	3.24626	0.646544	TRUE
hyper	promoter	MyoG(bHLH)/C2C12-MyoG-ChIP-Seq(GSE36024)/Homer	ENSG00000122180	E6E7	0	0	FALSE
hyper	promoter	Bcl11a(Zf)/HSPC-BCL11A-ChIP-Seq(GSE104676)/Homer	ENSG00000119866	E6E7	1.83075	0.536913	TRUE
hyper	promoter	Pknox1(Homeobox)/ES-Prep1-ChIP-Seq(GSE63282)/Homer	NA	NA	NA	NA	NA
hyper	promoter	Nr5a2(NR)/mES-Nr5a2-ChIP-Seq(GSE19019)/Homer	ENSG00000116833	E6E7	0	0	FALSE
hyper	promoter	NeuroD1(bHLH)/Islet-NeuroD1-ChIP-Seq(GSE30298)/Homer	ENSG00000162992	E6E7	0	0	FALSE
hyper	promoter	TEAD2(TEA)/Py2T-Tead2-ChIP-Seq(GSE55709)/Homer	ENSG00000074219	E6E7	1.3535	0.213119	TRUE
hyper	promoter	Ap4(bHLH)/AML-Tfap4-ChIP-Seq(GSE45738)/Homer	ENSG00000090447	E6E7	0.98679	0.450242	FALSE
hyper	promoter	RBPJ:Ebox(?.bHLH)/Panc1-Rbpj1-ChIP-Seq(GSE47459)/Homer	NA	NA	NA	NA	NA
hyper	promoter	BHLHA15(bHLH)/NIH3T3-BHLHB8.HA-ChIP-Seq(GSE119782)/Homer	NA	NA	NA	NA	NA
hyper	promoter	Atoh7(bHLH)/Retina-Atoh7-CutnRun(GSE156756)/Homer	ENSG00000179774	E6E7	0.0173737	0.0152318	FALSE
hyper	promoter	Myf5(bHLH)/GM-Myf5-ChIP-Seq(GSE24852)/Homer	ENSG00000111049	E6E7	0	0	FALSE
hyper	promoter	NeuroG2(bHLH)/Fibroblast-NeuroG2-ChIP-Seq(GSE75910)/Homer	ENSG00000178403	E6E7	0	0	FALSE
hyper	promoter	Oct11(POU.Homeobox)/NCIH1048-POU2F3-ChIP-seq(GSE115123)/Homer	ENSG00000137709	E6E7	0.0147983	0.0160117	FALSE
hyper	promoter	Oct2(POU.Homeobox)/Bcell-Oct2-ChIP-Seq(GSE21512)/Homer	ENSG00000028277	E6E7	1.78744	0.94796	TRUE
hyper	promoter	TR4(NR).DR1/Hela-TR4-ChIP-Seq(GSE24685)/Homer	ENSG00000177463	E6E7	6.99566	2.06881	TRUE
hyper	promoter	ZNF415(Zf)/HEK293-ZNF415.GFP-ChIP-Seq(GSE58341)/Homer	ENSG00000170954	E6E7	0	0	FALSE

## Sheet: conversion HOMER motif ID to Sy
HOMER_motif_ID	hgnc_symbol	ensembl_gene_id
p53(p53)/Saos-p53-ChIP-Seq(GSE15780)/Homer	TP53	ENSG00000141510
ZBTB18(Zf)/HEK293-ZBTB18.GFP-ChIP-Seq(GSE58341)/Homer	ZBTB18	ENSG00000179456
p73(p53)/Trachea-p73-ChIP-Seq(PRJNA310161)/Homer	TP73	ENSG00000078900
Ets1-distal(ETS)/CD4+-PolII-ChIP-Seq(Barski_et_al.)/Homer	NA	NA
Bach2(bZIP)/OCILy7-Bach2-ChIP-Seq(GSE44420)/Homer	BACH2	ENSG00000112182
Bcl11a(Zf)/HSPC-BCL11A-ChIP-Seq(GSE104676)/Homer	BCL11A	ENSG00000119866
Fra1(bZIP)/BT549-Fra1-ChIP-Seq(GSE46166)/Homer	NA	NA
NF1(CTF)/LNCAP-NF1-ChIP-Seq(Unpublished)/Homer	NF1	ENSG00000196712
Gli3(Zf)/E11.5-Gli3-ChIP-Chip(GSE151646)/Homer	GLI3	ENSG00000106571
Fosl2(bZIP)/3T3L1-Fosl2-ChIP-Seq(GSE56872)/Homer	FOSL2	ENSG00000075426
Tcf21(bHLH)/ArterySmoothMuscle-Tcf21-ChIP-Seq(GSE61369)/Homer	TCF21	ENSG00000118526
ZNF322(Zf)/HEK293-ZNF322.GFP-ChIP-Seq(GSE58341)/Homer	ZNF322	ENSG00000181315
Gli2(Zf)/GM2-Gli2-ChIP-Chip(GSE112702)/Homer	GLI2	ENSG00000074047
BHLHA15(bHLH)/NIH3T3-BHLHB8.HA-ChIP-Seq(GSE119782)/Homer	NA	NA
JunB(bZIP)/DendriticCells-Junb-ChIP-Seq(GSE36099)/Homer	JUNB	ENSG00000171223
PRDM10(Zf)/HEK293-PRDM10.eGFP-ChIP-Seq(Encode)/Homer	PRDM10	ENSG00000170325
Fos(bZIP)/TSC-Fos-ChIP-Seq(GSE110950)/Homer	FOS	ENSG00000170345
AP-1(bZIP)/ThioMac-PU.1-ChIP-Seq(GSE21512)/Homer	NA	NA
RUNX1(Runt)/Jurkat-RUNX1-ChIP-Seq(GSE29180)/Homer	RUNX1	ENSG00000159216
PU.1(ETS)/ThioMac-PU.1-ChIP-Seq(GSE21512)/Homer	NA	NA
BATF(bZIP)/Th17-BATF-ChIP-Seq(GSE39756)/Homer	BATF	ENSG00000156127
Atf3(bZIP)/GBM-ATF3-ChIP-Seq(GSE33912)/Homer	ATF3	ENSG00000162772
Jun-AP1(bZIP)/K562-cJun-ChIP-Seq(GSE31477)/Homer	NA	NA
NF-E2(bZIP)/K562-NFE2-ChIP-Seq(GSE31477)/Homer	NFE2	ENSG00000123405
p63(p53)/Keratinocyte-p63-ChIP-Seq(GSE17611)/Homer	CKAP4	ENSG00000136026
Stat3(Stat)/mES-Stat3-ChIP-Seq(GSE11431)/Homer	STAT3	ENSG00000168610
Tlx?(NR)/NPC-H3K4me1-ChIP-Seq(GSE16256)/Homer	NA	NA
RORa(NR)/Liver-Rora-ChIP-Seq(GSE101115)/Homer	RORA	ENSG00000069667
MafA(bZIP)/Islet-MafA-ChIP-Seq(GSE30298)/Homer	MAFA	ENSG00000182759
GRHL2(CP2)/HBE-GRHL2-ChIP-Seq(GSE46194)/Homer	GRHL2	ENSG00000083307
AP-2alpha(AP2)/Hela-AP2alpha-ChIP-Seq(GSE31477)/Homer	NA	NA
MYB(HTH)/ERMYB-Myb-ChIPSeq(GSE22095)/Homer	MYB	ENSG00000118513
Nur77(NR)/K562-NR4A1-ChIP-Seq(GSE31363)/Homer	NR4A1	ENSG00000123358
RFX(HTH)/K562-RFX3-ChIP-Seq(SRA012198)/Homer	RFX3	ENSG00000080298
RXR(NR),DR1/3T3L1-RXR-ChIP-Seq(GSE13511)/Homer	NA	NA
Bcl6(Zf)/Liver-Bcl6-ChIP-Seq(GSE31578)/Homer	BCL6	ENSG00000113916
Rfx2(HTH)/LoVo-RFX2-ChIP-Seq(GSE49402)/Homer	RFX2	ENSG00000087903
AMYB(HTH)/Testes-AMYB-ChIP-Seq(GSE44588)/Homer	MYBL1	ENSG00000185697
Hoxc9(Homeobox)/Ainv15-Hoxc9-ChIP-Seq(GSE21812)/Homer	HOXC9	ENSG00000180806
NFAT:AP1(RHD,bZIP)/Jurkat-NFATC1-ChIP-Seq(Jolma_et_al.)/Homer	NFATC1	ENSG00000131196
TCFL2(HMG)/K562-TCF7L2-ChIP-Seq(GSE29196)/Homer	TCF7L2	ENSG00000148737
SpiB(ETS)/OCILY3-SPIB-ChIP-Seq(GSE56857)/Homer	SPIB	ENSG00000269404
MYNN(Zf)/HEK293-MYNN.eGFP-ChIP-Seq(Encode)/Homer	MYNN	ENSG00000085274
Oct11(POU,Homeobox)/NCIH1048-POU2F3-ChIP-seq(GSE115123)/Homer	POU2F3	ENSG00000137709
Unknown-ESC-element(?)/mES-Nanog-ChIP-Seq(GSE11724)/Homer	NANOG	ENSG00000111704
PRDM15(Zf)/ESC-Prdm15-ChIP-Seq(GSE73694)/Homer	PRDM15	ENSG00000141956
ZNF652/HepG2-ZNF652.Flag-ChIP-Seq(Encode)/Homer	ZNF652	ENSG00000198740
Dlx3(Homeobox)/Kerainocytes-Dlx3-ChIP-Seq(GSE89884)/Homer	DLX3	ENSG00000064195
ZBTB38(Zf)/Hela-ZBTB38-ChIP-seq(GSE108618)/Homer	ZBTB38	ENSG00000177311
LXRE(NR),DR4/RAW-LXRb.biotin-ChIP-Seq(GSE21512)/Homer	NR1H2	ENSG00000131408
THRa(NR)/C17.2-THRa-ChIP-Seq(GSE38347)/Homer	THRA	ENSG00000126351
Gata2(Zf)/K562-GATA2-ChIP-Seq(GSE18829)/Homer	GATA2	ENSG00000179348
TEAD2(TEA)/Py2T-Tead2-ChIP-Seq(GSE55709)/Homer	TEAD2	ENSG00000074219
RUNX-AML(Runt)/CD4+-PolII-ChIP-Seq(Barski_et_al.)/Homer	NA	NA
Gata1(Zf)/K562-GATA1-ChIP-Seq(GSE18829)/Homer	GATA1	ENSG00000102145
ZSCAN22(Zf)/HEK293-ZSCAN22.GFP-ChIP-Seq(GSE58341)/Homer	ZSCAN22	ENSG00000182318
EKLF(Zf)/Erythrocyte-Klf1-ChIP-Seq(GSE20478)/Homer	KLF1	ENSG00000105610
Six1(Homeobox)/Myoblast-Six1-ChIP-Chip(GSE20150)/Homer	SIX1	ENSG00000126778
Atf7(bZIP)/3T3L1-Atf7-ChIP-Seq(GSE56872)/Homer	ATF7	ENSG00000170653
Tbet(T-box)/CD8-Tbet-ChIP-Seq(GSE33802)/Homer	NA	NA
THRb(NR)/HepG2-THRb.Flag-ChIP-Seq(Encode)/Homer	THRB	ENSG00000151090
Fra2(bZIP)/Striatum-Fra2-ChIP-Seq(GSE43429)/Homer	FOSL2	ENSG00000075426
TEAD(TEA)/Fibroblast-PU.1-ChIP-Seq(Unpublished)/Homer	NA	NA
ZNF768(Zf)/Rajj-ZNF768-ChIP-Seq(GSE111879)/Homer	ZNF768	ENSG00000169957
IRF:BATF(IRF:bZIP)/pDC-Irf8-ChIP-Seq(GSE66899)/Homer	IRF8	ENSG00000140968
PPARE(NR),DR1/3T3L1-Pparg-ChIP-Seq(GSE13511)/Homer	PPARG	ENSG00000132170
bZIP:IRF(bZIP,IRF)/Th17-BatF-ChIP-Seq(GSE39756)/Homer	BATF	ENSG00000156127
ZNF675(Zf)/HEK293-ZNF675.GFP-ChIP-Seq(GSE58341)/Homer	ZNF675	ENSG00000197372
ARE(NR)/LNCAP-AR-ChIP-Seq(GSE27824)/Homer	AR	ENSG00000169083
GATA(Zf),IR4/iTreg-Gata3-ChIP-Seq(GSE20898)/Homer	GATA3	ENSG00000107485
EBF1(EBF)/Near-E2A-ChIP-Seq(GSE21512)/Homer	NA	NA
TR4(NR),DR1/Hela-TR4-ChIP-Seq(GSE24685)/Homer	NR2C2	ENSG00000177463
Mef2d(MADS)/Retina-Mef2d-ChIP-Seq(GSE61391)/Homer	MEF2D	ENSG00000291761;ENSG00000116604
NeuroD1(bHLH)/Islet-NeuroD1-ChIP-Seq(GSE30298)/Homer	NEUROD1	ENSG00000162992
Oct2(POU,Homeobox)/Bcell-Oct2-ChIP-Seq(GSE21512)/Homer	POU2F2	ENSG00000028277
GRE(NR),IR3/A549-GR-ChIP-Seq(GSE32465)/Homer	NR3C1	ENSG00000113580
p53(p53)/Saos-p53-ChIP-Seq/Homer	TP53	ENSG00000141510
Nrf2(bZIP)/Lymphoblast-Nrf2-ChIP-Seq(GSE37589)/Homer	GABPA	ENSG00000154727
Rfx1(HTH)/NPC-H3K4me1-ChIP-Seq(GSE16256)/Homer	NA	NA
ZNF467(Zf)/HEK293-ZNF467.GFP-ChIP-Seq(GSE58341)/Homer	ZNF467	ENSG00000181444
DMRT6(DM)/Testis-DMRT6-ChIP-Seq(GSE60440)/Homer	NA	NA
HLF(bZIP)/HSC-HLF.Flag-ChIP-Seq(GSE69817)/Homer	HLF	ENSG00000108924
Nr5a2(NR)/mES-Nr5a2-ChIP-Seq(GSE19019)/Homer	NR5A2	ENSG00000116833
GRE(NR),IR3/RAW264.7-GRE-ChIP-Seq(Unpublished)/Homer	NA	NA
PRDM1(Zf)/Hela-PRDM1-ChIP-Seq(GSE31477)/Homer	PRDM1	ENSG00000057657
Tcf3(HMG)/mES-Tcf3-ChIP-Seq(GSE11724)/Homer	TCF3	ENSG00000071564
CArG(MADS)/PUER-Srf-ChIP-Seq(Sullivan_et_al.)/Homer	SRF	ENSG00000112658
Fox:Ebox(Forkhead,bHLH)/Panc1-Foxa2-ChIP-Seq(GSE47459)/Homer	FOXA2	ENSG00000125798
MyoG(bHLH)/C2C12-MyoG-ChIP-Seq(GSE36024)/Homer	MYOG	ENSG00000122180
MafK(bZIP)/C2C12-MafK-ChIP-Seq(GSE36030)/Homer	MAFK	ENSG00000198517
TEAD4(TEA)/Tropoblast-Tead4-ChIP-Seq(GSE37350)/Homer	TEAD4	ENSG00000197905
Tbr1(T-box)/Cortex-Tbr1-ChIP-Seq(GSE71384)/Homer	TBR1	ENSG00000136535
Bach1(bZIP)/K562-Bach1-ChIP-Seq(GSE31477)/Homer	BACH1	ENSG00000156273
NFAT(RHD)/Jurkat-NFATC1-ChIP-Seq(Jolma_et_al.)/Homer	NFATC1	ENSG00000131196
NFE2L2(bZIP)/HepG2-NFE2L2-ChIP-Seq(Encode)/Homer	NFE2L2	ENSG00000116044
LEF1(HMG)/H1-LEF1-ChIP-Seq(GSE64758)/Homer	LEF1	ENSG00000138795
Mouse_Recombination_Hotspot(Zf)/Testis-DMC1-ChIP-Seq(GSE24438)/Homer	DMC1	ENSG00000100206
Stat3+il21(Stat)/CD4-Stat3-ChIP-Seq(GSE19198)/Homer	STAT3	ENSG00000168610
Emx2(Homeobox)/Cortex-Emx2-ChIP-Seq(GSE183130)/Homer	EMX2	ENSG00000170370
Six2(Homeobox)/NephronProgenitor-Six2-ChIP-Seq(GSE39837)/Homer	SIX2	ENSG00000170577
Gata6(Zf)/HUG1N-GATA6-ChIP-Seq(GSE51936)/Homer	GATA6	ENSG00000141448
Barx1(Homeobox)/Stomach-Barx1.3xFlag-ChIP-Seq(GSE69483)/Homer	BARX1	ENSG00000131668
Gsx2(Homeobox)/LGE-Gsx2.Flag-ChIP-Seq(GSE162589)/Homer	GSX2	ENSG00000180613
Gata4(Zf)/Heart-Gata4-ChIP-Seq(GSE35151)/Homer	GATA4	ENSG00000285109;ENSG00000136574
NFIL3(bZIP)/HepG2-NFIL3-ChIP-Seq(Encode)/Homer	NFIL3	ENSG00000165030
Oct4(POU,Homeobox)/mES-Oct4-ChIP-Seq(GSE11431)/Homer	POU5F1	ENSG00000204531;ENSG00000237582;ENSG00000229094;ENSG00000233911;ENSG00000235068;ENSG00000230336;ENSG00000206454
Atoh1(bHLH)/Cerebellum-Atoh1-ChIP-Seq(GSE22111)/Homer	ATOH1	ENSG00000172238
TCF4(bHLH)/SHSY5Y-TCF4-ChIP-Seq(GSE96915)/Homer	TCF4	ENSG00000196628
Pknox1(Homeobox)/ES-Prep1-ChIP-Seq(GSE63282)/Homer	NA	NA
Ap4(bHLH)/AML-Tfap4-ChIP-Seq(GSE45738)/Homer	TFAP4	ENSG00000090447
RBPJ:Ebox(?,bHLH)/Panc1-Rbpj1-ChIP-Seq(GSE47459)/Homer	NA	NA
Atoh7(bHLH)/Retina-Atoh7-CutnRun(GSE156756)/Homer	ATOH7	ENSG00000179774
Myf5(bHLH)/GM-Myf5-ChIP-Seq(GSE24852)/Homer	MYF5	ENSG00000111049
NeuroG2(bHLH)/Fibroblast-NeuroG2-ChIP-Seq(GSE75910)/Homer	NEUROG2	ENSG00000178403
ZNF415(Zf)/HEK293-ZNF415.GFP-ChIP-Seq(GSE58341)/Homer	ZNF415	ENSG00000170954
