# Supplementary material for: HPV8-E6 drives coordinated transcriptional and epigenetic reprogramming of keratinocytes
Source: Tumour Virus Res. 2026 Jul 13;22:200348. doi: 10.1016/j.tvr.2026.200348 (PMC13383346; doi:10.1016/j.tvr.2026.200348)
Supplement: Supplementary Table 8 — Lists of genes linked to DMRs associated with TF motifs identified in HOMER analyses. Separate sheets provide results for HPV8-E6, HPV8-E7, and HPV8-E6/E7 conditions, stratified by hyper- and hypomethylated regions. Each entry includes TF, genomic location of DMR (promoter, enhancer, or gene body), methylation status, and corresponding target genes. [file mmc12.xlsx]

## Sheet: E6
gene	ensembl_id	sample_group	associated_TF	associated_DMR_gene_feature	associated_DMR_methylation_change	mean_TPM(control)	sd_TPM(control)	mean_TPM(E6)	sd_TPM(E6)
CAMTA1	ENSG00000171735	E6	BCL11A	Body	hypo	4.49073	0.828239	9.18647	2.10626
VAMP3	ENSG00000049245	E6	BCL11A	Body	hypo	10.4621	2.6337	26.6226	4.74381
NBL1	ENSG00000158747	E6	BCL11A	Body	hypo	8.73381	1.52585	16.1124	0.5597
KDM1A	ENSG00000004487	E6	BCL11A	Body	hypo	14.0739	2.57929	17.6508	3.11402
TNNI3K	ENSG00000116783	E6	BCL11A	Body	hypo	0	0	0.0102127	0.0113148
ATF3	ENSG00000162772	E6	BCL11A	Body	hypo	0.685128	0.226934	2.23992	0.0776699
SNAP47	ENSG00000143740	E6	BCL11A	Body	hypo	3.61738	0.90245	5.83828	1.19231
EDARADD	ENSG00000186197	E6	BCL11A	Body	hypo	1.23757	0.661771	1.9143	0.454436
MLLT10	ENSG00000078403	E6	BCL11A	Body	hypo	6.09736	1.02603	11.772	2.18577
WBP1L	ENSG00000166272	E6	BCL11A	Body	hypo	2.24391	0.356168	5.58268	0.638733
-	ENSG00000249456	E6	BCL11A	Body	hypo	0.292395	0.0680285	0.303886	0.135211
INPP5A	ENSG00000068383	E6	BCL11A	Body	hypo	1.73483	0.108403	2.8658	0.902263
EXT2	ENSG00000151348	E6	BCL11A	Body	hypo	17.1483	3.91568	30.7651	3.5602
RNF169	ENSG00000166439	E6	BCL11A	Body	hypo	2.72116	0.662394	4.30299	0.517982
UVRAG	ENSG00000198382	E6	BCL11A	Body	hypo	1.92464	0.672677	3.10644	0.908965
ATP5MG	ENSG00000167283	E6	BCL11A	Body	hypo	10.8194	1.65529	19.1177	2.50013
KLHL42	ENSG00000087448	E6	BCL11A	Body	hypo	3.53061	0.699712	5.26661	0.325953
TUBA1C	ENSG00000167553	E6	BCL11A	Body	hypo	30.5141	5.70037	56.8427	5.68265
ATF1	ENSG00000123268	E6	BCL11A	Body	hypo	2.73591	0.416152	4.11835	0.773008
TXNRD1	ENSG00000198431	E6	BCL11A	Body	hypo	15.7038	3.66257	86.9772	13.0492
WASHC4	ENSG00000136051	E6	BCL11A	Body	hypo	11.0573	1.72221	18.7628	3.22908
PSMD9	ENSG00000110801	E6	BCL11A	Body	hypo	4.31392	0.619093	8.67667	1.3465
ATP6V0A2	ENSG00000185344	E6	BCL11A	Body	hypo	3.67941	0.413774	6.18871	1.29276
UBE2L5	ENSG00000236444	E6	BCL11A	Body	hypo	0.101168	0.109573	0.217442	0.0979159
TPT1-AS1	ENSG00000170919	E6	BCL11A	Body	hypo	3.14648	0.657789	4.07262	1.16425
FAM177A1	ENSG00000151327	E6	BCL11A	Body	hypo	3.28041	0.537012	9.70348	1.39529
GOLGA5	ENSG00000066455	E6	BCL11A	Body	hypo	4.62956	0.832127	9.17387	1.05773
KLF13	ENSG00000169926	E6	BCL11A	Body	hypo	6.20851	1.67534	8.62614	1.12561
MINDY2	ENSG00000128923	E6	BCL11A	Body	hypo	2.55075	0.632818	5.02704	0.836835
HACD3	ENSG00000074696	E6	BCL11A	Body	hypo	12.54	3.60399	25.5726	0.542413
ZNF592	ENSG00000166716	E6	BCL11A	Body	hypo	1.29646	0.305673	2.39085	0.499117
-	ENSG00000272639	E6	BCL11A	Body	hypo	0.000499667	0.000865448	0.00330933	0.000885385
MGRN1	ENSG00000102858	E6	BCL11A	Body	hypo	2.94618	0.3888	3.5122	1.00032
RMI2	ENSG00000175643	E6	BCL11A	Body	hypo	1.05298	0.265169	1.19354	0.134869
VPS35L	ENSG00000103544	E6	BCL11A	Body	hypo	4.37098	0.786292	7.82146	0.322361
TMEM219	ENSG00000149932	E6	BCL11A	Body	hypo	5.25916	1.10702	9.95343	2.42399
GPT2	ENSG00000166123	E6	BCL11A	Body	hypo	2.19994	0.411828	5.4133	0.833513
KATNB1	ENSG00000140854	E6	BCL11A	Body	hypo	2.89728	0.716472	4.38593	0.779079
CYB5B	ENSG00000103018	E6	BCL11A	Body	hypo	6.18117	1.27564	13.4131	3.50839
RAP1GAP2	ENSG00000132359	E6	BCL11A	Body	hypo	5.34122	1.29233	6.57097	0.845247
ALKBH5	ENSG00000091542	E6	BCL11A	Body	hypo	5.66652	1.31802	12.2874	1.7747
MAP2K3	ENSG00000034152	E6	BCL11A	Body	hypo	3.01675	0.981306	7.5261	1.26855
CCDC103	ENSG00000167131	E6	BCL11A	Body	hypo	0.153011	0.132515	0.349434	0.439194
FMNL1	ENSG00000184922	E6	BCL11A	Body	hypo	0.492879	0.314584	0.673836	0.403356
SNX11	ENSG00000002919	E6	BCL11A	Body	hypo	2.05064	0.379916	3.64207	0.107933
MSI2	ENSG00000153944	E6	BCL11A	Body	hypo	5.45739	0.155905	7.1434	1.62712
PTPRM	ENSG00000173482	E6	BCL11A	Body	hypo	6.95291	1.32956	7.55342	1.37511
FHOD3	ENSG00000134775	E6	BCL11A	Body	hypo	3.14601	0.7504	7.68807	1.5003
FSTL3	ENSG00000070404	E6	BCL11A	Body	hypo	8.83034	1.34043	21.5679	1.3664
AMH	ENSG00000104899	E6	BCL11A	Body	hypo	0.0299573	0.0518876	0.200165	0.346695
ARHGEF18	ENSG00000104880	E6	BCL11A	Body	hypo	2.56848	0.495791	4.80878	0.796295
CARM1	ENSG00000142453	E6	BCL11A	Body	hypo	3.11974	0.567405	4.90367	0.615903
-	ENSG00000291177	E6	BCL11A	Body	hypo	0.527023	0.184967	0.602858	0.232704
SAE1	ENSG00000142230	E6	BCL11A	Body	hypo	7.4908	1.80403	12.8031	2.74439
NR1H2	ENSG00000131408	E6	BCL11A	Body	hypo	3.29985	0.856301	6.89432	0.593356
ZNF613	ENSG00000176024	E6	BCL11A	Body	hypo	0.649037	0.206533	1.37641	0.0970408
ZNF628	ENSG00000197483	E6	BCL11A	Body	hypo	0.083482	0.0723064	0.229229	0.207636
CENPA	ENSG00000115163	E6	BCL11A	Body	hypo	2.51233	0.731107	3.32613	1.0092
PLEKHH2	ENSG00000152527	E6	BCL11A	Body	hypo	0.354279	0.0355865	0.555382	0.230747
EPAS1	ENSG00000116016	E6	BCL11A	Body	hypo	7.29268	1.17869	10.2007	1.3952
NAGK	ENSG00000124357	E6	BCL11A	Body	hypo	2.56044	0.300386	8.85578	2.14612
CCT7	ENSG00000135624	E6	BCL11A	Body	hypo	41.4982	9.54744	54.1536	5.53367
RMND5A	ENSG00000153561	E6	BCL11A	Body	hypo	3.31481	0.828011	5.2093	0.978078
RIF1	ENSG00000080345	E6	BCL11A	Body	hypo	9.04128	1.2932	10.7127	1.05206
FAM83D	ENSG00000101447	E6	BCL11A	Body	hypo	4.24453	1.01331	4.98386	0.330597
RTEL1	ENSG00000258366	E6	BCL11A	Body	hypo	4.94987	1.13699	8.23978	0.372344
SLC37A1	ENSG00000160190	E6	BCL11A	Body	hypo	0.957228	0.053717	2.71105	0.607919
CECR2	ENSG00000099954	E6	BCL11A	Body	hypo	0.0188627	0.00608958	0.035167	0.0142542
BCL2L13	ENSG00000099968	E6	BCL11A	Body	hypo	4.65756	1.40911	8.03155	0.966605
PPIL2	ENSG00000100023	E6	BCL11A	Body	hypo	4.50054	0.476461	6.64192	0.843666
SMTN	ENSG00000183963	E6	BCL11A	Body	hypo	16.6471	3.18476	31.1318	3.85008
TRABD	ENSG00000170638	E6	BCL11A	Body	hypo	4.04953	0.14756	5.55709	0.851321
SHANK3	ENSG00000251322	E6	BCL11A	Body	hypo	0.426404	0.0515406	0.516247	0.211335
OGG1	ENSG00000114026	E6	BCL11A	Body	hypo	2.34266	0.461662	3.04498	0.200603
ZBTB38	ENSG00000177311	E6	BCL11A	Body	hypo	7.16964	1.24664	25.9086	3.67448
NSD2	ENSG00000109685	E6	BCL11A	Body	hypo	9.71929	1.9847	16.5704	1.54811
GUF1	ENSG00000151806	E6	BCL11A	Body	hypo	4.3252	0.865046	5.30757	1.02782
USP53	ENSG00000145390	E6	BCL11A	Body	hypo	5.09361	1.34969	6.4232	1.10177
LSM6	ENSG00000164167	E6	BCL11A	Body	hypo	4.01011	1.22129	4.94657	0.414476
IRX4-AS1	ENSG00000249116	E6	BCL11A	Body	hypo	0	0	0.0753877	0.130575
SLC35A4	ENSG00000176087	E6	BCL11A	Body	hypo	1.49127	0.728354	2.35692	2.06417
-	ENSG00000292256	E6	BCL11A	Body	hypo	0.0156343	0.0270795	0.0372407	0.0645027
TCERG1	ENSG00000113649	E6	BCL11A	Body	hypo	15.6828	2.11361	16.4687	1.67061
ERGIC1	ENSG00000113719	E6	BCL11A	Body	hypo	8.80305	1.29346	20.1207	1.94954
SQSTM1	ENSG00000161011	E6	BCL11A	Body	hypo	16.948	3.30097	24.7781	2.3817
PRR3	ENSG00000204576	E6	BCL11A	Body	hypo	1.21329	0.29057	1.71167	0.230557
STK19	ENSG00000204344	E6	BCL11A	Body	hypo	1.65449	0.396266	2.57389	0.405279
-	ENSG00000289047	E6	BCL11A	Body	hypo	1.26946	0.276596	1.60244	0.179919
BRD2	ENSG00000204256	E6	BCL11A	Body	hypo	13.8881	3.44885	18.447	4.75827
BYSL	ENSG00000112578	E6	BCL11A	Body	hypo	2.98652	0.567399	5.00115	1.48276
RPL7L1	ENSG00000146223	E6	BCL11A	Body	hypo	8.56762	2.25934	12.4803	1.88296
SUN1	ENSG00000164828	E6	BCL11A	Body	hypo	16.5366	2.31016	20.222	3.95569
AIMP2	ENSG00000106305	E6	BCL11A	Body	hypo	3.56571	0.624585	6.21637	0.935337
-	ENSG00000284461	E6	BCL11A	Body	hypo	0.0628383	0.00843545	0.101854	0.145422
MDH2	ENSG00000146701	E6	BCL11A	Body	hypo	12.3547	2.67877	18.6675	1.46436
PHTF2	ENSG00000006576	E6	BCL11A	Body	hypo	4.86669	0.721857	8.78276	0.983683
CFAP69	ENSG00000105792	E6	BCL11A	Body	hypo	0.248976	0.0315906	0.423096	0.108906
INSIG1	ENSG00000186480	E6	BCL11A	Body	hypo	21.5654	4.48593	40.4976	3.1589
RBPMS	ENSG00000157110	E6	BCL11A	Body	hypo	1.68032	0.132058	5.04058	1.63992
RIC1	ENSG00000107036	E6	BCL11A	Body	hypo	5.09023	1.31374	7.22403	1.60027
TMEM8B	ENSG00000137103	E6	BCL11A	Body	hypo	0.0794237	0.0182606	0.16422	0.0755577
ABL1	ENSG00000097007	E6	BCL11A	Body	hypo	3.38753	0.653849	5.58996	0.95057
IL1RAPL1	ENSG00000169306	E6	BCL11A	Body	hypo	0	0	0.005328	0.00922837
PQBP1	ENSG00000102103	E6	BCL11A	Body	hypo	2.27034	0.586795	5.23058	0.627239
TMEM51	ENSG00000171729	E6	FOS	Body	hypo	2.09896	0.671138	3.71458	0.297949
CEP85	ENSG00000130695	E6	FOS	Body	hypo	3.67718	0.637527	3.98049	0.237843
NAXE	ENSG00000163382	E6	FOS	Body	hypo	10.2584	1.20914	13.2615	1.24343
PPP1R12B	ENSG00000077157	E6	FOS	Body	hypo	1.79047	0.835503	2.3328	0.775399
SLC35F3	ENSG00000183780	E6	FOS	Body	hypo	0.309373	0.0766136	0.488286	0.0664426
ASAH2B	ENSG00000204147	E6	FOS	Body	hypo	0.579821	0.230494	0.715343	0.0300593
INPP5A	ENSG00000068383	E6	FOS	Body	hypo	1.73483	0.108403	2.8658	0.902263
FEN1	ENSG00000168496	E6	FOS	Body	hypo	7.31713	1.24671	9.14962	0.874771
YAP1	ENSG00000137693	E6	FOS	Body	hypo	15.2749	2.53069	23.2782	6.20064
ATP5MG	ENSG00000167283	E6	FOS	Body	hypo	10.8194	1.65529	19.1177	2.50013
BICD1	ENSG00000151746	E6	FOS	Body	hypo	2.91085	0.307231	3.45034	0.533853
ATF1	ENSG00000123268	E6	FOS	Body	hypo	2.73591	0.416152	4.11835	0.773008
ATP6V0A2	ENSG00000185344	E6	FOS	Body	hypo	3.67941	0.413774	6.18871	1.29276
TPT1-AS1	ENSG00000170919	E6	FOS	Body	hypo	3.14648	0.657789	4.07262	1.16425
BCL2L2	ENSG00000129473	E6	FOS	Body	hypo	4.74408	1.22819	8.24403	1.65102
PRKCH	ENSG00000027075	E6	FOS	Body	hypo	3.42136	0.525153	3.58228	0.636351
KLF13	ENSG00000169926	E6	FOS	Body	hypo	6.20851	1.67534	8.62614	1.12561
AP4E1	ENSG00000081014	E6	FOS	Body	hypo	3.10435	0.556513	5.46447	0.742617
RPLP1	ENSG00000137818	E6	FOS	Body	hypo	27.1857	2.92417	39.4236	9.84937
RAB11FIP3	ENSG00000090565	E6	FOS	Body	hypo	1.42159	0.500545	2.37212	1.28074
RBFOX1	ENSG00000078328	E6	FOS	Body	hypo	0.000763	0.00132155	0.00130067	0.00112961
CLEC16A	ENSG00000038532	E6	FOS	Body	hypo	2.91895	0.610288	5.37114	0.948195
-	ENSG00000285367	E6	FOS	Body	hypo	0.000523333	0.00090644	0.0163077	0.0170484
CYB5B	ENSG00000103018	E6	FOS	Body	hypo	6.18117	1.27564	13.4131	3.50839
CTNS	ENSG00000040531	E6	FOS	Body	hypo	1.94825	0.174271	4.96144	0.708896
MAP2K3	ENSG00000034152	E6	FOS	Body	hypo	3.01675	0.981306	7.5261	1.26855
PSMD11	ENSG00000108671	E6	FOS	Body	hypo	6.16021	1.62125	12.1297	2.23736
FMNL1	ENSG00000184922	E6	FOS	Body	hypo	0.492879	0.314584	0.673836	0.403356
EPN3	ENSG00000049283	E6	FOS	Body	hypo	3.95572	0.753805	4.46726	0.5615
RPTOR	ENSG00000141564	E6	FOS	Body	hypo	5.40166	0.366806	7.09405	1.46937
ARHGEF18	ENSG00000104880	E6	FOS	Body	hypo	2.56848	0.495791	4.80878	0.796295
CARM1	ENSG00000142453	E6	FOS	Body	hypo	3.11974	0.567405	4.90367	0.615903
-	ENSG00000286104	E6	FOS	Body	hypo	0.200963	0.0844503	0.337514	0.123359
MXD1	ENSG00000059728	E6	FOS	Body	hypo	1.954	0.474356	2.35726	0.435823
EPC2	ENSG00000135999	E6	FOS	Body	hypo	2.18417	0.467888	3.67798	0.334931
TBC1D22A	ENSG00000054611	E6	FOS	Body	hypo	2.09807	0.113715	2.66904	0.782668
SHANK3	ENSG00000251322	E6	FOS	Body	hypo	0.426404	0.0515406	0.516247	0.211335
-	ENSG00000287042	E6	FOS	Body	hypo	0.0969847	0.0405011	0.14506	0.0708376
DAG1	ENSG00000173402	E6	FOS	Body	hypo	14.0379	3.75339	21.6872	0.435497
IQCJ-SCHIP1	ENSG00000283154	E6	FOS	Body	hypo	0	0	0.106291	0.124687
USP53	ENSG00000145390	E6	FOS	Body	hypo	5.09361	1.34969	6.4232	1.10177
PARP8	ENSG00000151883	E6	FOS	Body	hypo	4.62554	0.032828	5.76985	1.06647
-	ENSG00000292256	E6	FOS	Body	hypo	0.0156343	0.0270795	0.0372407	0.0645027
ERGIC1	ENSG00000113719	E6	FOS	Body	hypo	8.80305	1.29346	20.1207	1.94954
SQSTM1	ENSG00000161011	E6	FOS	Body	hypo	16.948	3.30097	24.7781	2.3817
SUN1	ENSG00000164828	E6	FOS	Body	hypo	16.5366	2.31016	20.222	3.95569
VPS50	ENSG00000004766	E6	FOS	Body	hypo	5.04262	0.785826	10.0624	2.90816
RBPMS	ENSG00000157110	E6	FOS	Body	hypo	1.68032	0.132058	5.04058	1.63992
ZFHX4	ENSG00000091656	E6	FOS	Body	hypo	0.984002	0.291026	1.29608	0.312182
VLDLR	ENSG00000147852	E6	FOS	Body	hypo	1.25312	0.277069	6.90407	1.81002
GPR107	ENSG00000148358	E6	FOS	Body	hypo	4.34933	1.0306	8.70804	0.657644
ABL1	ENSG00000097007	E6	FOS	Body	hypo	3.38753	0.653849	5.58996	0.95057
-	ENSG00000290585	E6	FOS	Body	hypo	2.22822	0.450743	2.83545	0.1006
IL1RAPL1	ENSG00000169306	E6	FOS	Body	hypo	0	0	0.005328	0.00922837
ZNF81	ENSG00000197779	E6	FOS	Body	hypo	0.777827	0.202585	1.09027	0.0464256
TRO	ENSG00000067445	E6	FOS	Body	hypo	0.078198	0.0286982	0.100192	0.0398153
UBE2A	ENSG00000077721	E6	FOS	Body	hypo	5.60533	1.59072	13.442	2.34987
USP9Y	ENSG00000114374	E6	FOS	Body	hypo	10.1655	1.72856	16.5655	2.88948
TMEM51	ENSG00000171729	E6	FOSL2	Body	hypo	2.09896	0.671138	3.71458	0.297949
CEP85	ENSG00000130695	E6	FOSL2	Body	hypo	3.67718	0.637527	3.98049	0.237843
MPZL1	ENSG00000197965	E6	FOSL2	Body	hypo	14.1645	1.40026	29.4559	2.26934
ASAH2B	ENSG00000204147	E6	FOSL2	Body	hypo	0.579821	0.230494	0.715343	0.0300593
GSTO1	ENSG00000148834	E6	FOSL2	Body	hypo	21.4261	3.05708	32.2176	6.03744
INPP5A	ENSG00000068383	E6	FOSL2	Body	hypo	1.73483	0.108403	2.8658	0.902263
YAP1	ENSG00000137693	E6	FOSL2	Body	hypo	15.2749	2.53069	23.2782	6.20064
ATP5MG	ENSG00000167283	E6	FOSL2	Body	hypo	10.8194	1.65529	19.1177	2.50013
BICD1	ENSG00000151746	E6	FOSL2	Body	hypo	2.91085	0.307231	3.45034	0.533853
ATF1	ENSG00000123268	E6	FOSL2	Body	hypo	2.73591	0.416152	4.11835	0.773008
ATP6V0A2	ENSG00000185344	E6	FOSL2	Body	hypo	3.67941	0.413774	6.18871	1.29276
TPT1-AS1	ENSG00000170919	E6	FOSL2	Body	hypo	3.14648	0.657789	4.07262	1.16425
RPLP1	ENSG00000137818	E6	FOSL2	Body	hypo	27.1857	2.92417	39.4236	9.84937
RAB11FIP3	ENSG00000090565	E6	FOSL2	Body	hypo	1.42159	0.500545	2.37212	1.28074
RBFOX1	ENSG00000078328	E6	FOSL2	Body	hypo	0.000763	0.00132155	0.00130067	0.00112961
CLEC16A	ENSG00000038532	E6	FOSL2	Body	hypo	2.91895	0.610288	5.37114	0.948195
CTNS	ENSG00000040531	E6	FOSL2	Body	hypo	1.94825	0.174271	4.96144	0.708896
MAP2K3	ENSG00000034152	E6	FOSL2	Body	hypo	3.01675	0.981306	7.5261	1.26855
PSMD11	ENSG00000108671	E6	FOSL2	Body	hypo	6.16021	1.62125	12.1297	2.23736
RPTOR	ENSG00000141564	E6	FOSL2	Body	hypo	5.40166	0.366806	7.09405	1.46937
CARM1	ENSG00000142453	E6	FOSL2	Body	hypo	3.11974	0.567405	4.90367	0.615903
-	ENSG00000286104	E6	FOSL2	Body	hypo	0.200963	0.0844503	0.337514	0.123359
MXD1	ENSG00000059728	E6	FOSL2	Body	hypo	1.954	0.474356	2.35726	0.435823
SHANK3	ENSG00000251322	E6	FOSL2	Body	hypo	0.426404	0.0515406	0.516247	0.211335
-	ENSG00000287042	E6	FOSL2	Body	hypo	0.0969847	0.0405011	0.14506	0.0708376
IQCJ-SCHIP1	ENSG00000283154	E6	FOSL2	Body	hypo	0	0	0.106291	0.124687
FBXO45	ENSG00000174013	E6	FOSL2	Body	hypo	1.78406	0.383109	3.62035	0.468145
-	ENSG00000292256	E6	FOSL2	Body	hypo	0.0156343	0.0270795	0.0372407	0.0645027
SQSTM1	ENSG00000161011	E6	FOSL2	Body	hypo	16.948	3.30097	24.7781	2.3817
SUN1	ENSG00000164828	E6	FOSL2	Body	hypo	16.5366	2.31016	20.222	3.95569
ZFHX4	ENSG00000091656	E6	FOSL2	Body	hypo	0.984002	0.291026	1.29608	0.312182
VLDLR	ENSG00000147852	E6	FOSL2	Body	hypo	1.25312	0.277069	6.90407	1.81002
GPR107	ENSG00000148358	E6	FOSL2	Body	hypo	4.34933	1.0306	8.70804	0.657644
ABL1	ENSG00000097007	E6	FOSL2	Body	hypo	3.38753	0.653849	5.58996	0.95057
IL1RAPL1	ENSG00000169306	E6	FOSL2	Body	hypo	0	0	0.005328	0.00922837
TRO	ENSG00000067445	E6	FOSL2	Body	hypo	0.078198	0.0286982	0.100192	0.0398153
UBE2A	ENSG00000077721	E6	FOSL2	Body	hypo	5.60533	1.59072	13.442	2.34987
TMEM51	ENSG00000171729	E6	FOSL2	Body	hypo	2.09896	0.671138	3.71458	0.297949
CEP85	ENSG00000130695	E6	FOSL2	Body	hypo	3.67718	0.637527	3.98049	0.237843
NAXE	ENSG00000163382	E6	FOSL2	Body	hypo	10.2584	1.20914	13.2615	1.24343
MPZL1	ENSG00000197965	E6	FOSL2	Body	hypo	14.1645	1.40026	29.4559	2.26934
ASAH2B	ENSG00000204147	E6	FOSL2	Body	hypo	0.579821	0.230494	0.715343	0.0300593
GSTO1	ENSG00000148834	E6	FOSL2	Body	hypo	21.4261	3.05708	32.2176	6.03744
INPP5A	ENSG00000068383	E6	FOSL2	Body	hypo	1.73483	0.108403	2.8658	0.902263
TOP6BL	ENSG00000173715	E6	FOSL2	Body	hypo	2.85031	0.469683	5.89701	0.933062
YAP1	ENSG00000137693	E6	FOSL2	Body	hypo	15.2749	2.53069	23.2782	6.20064
ATP5MG	ENSG00000167283	E6	FOSL2	Body	hypo	10.8194	1.65529	19.1177	2.50013
BICD1	ENSG00000151746	E6	FOSL2	Body	hypo	2.91085	0.307231	3.45034	0.533853
ATF1	ENSG00000123268	E6	FOSL2	Body	hypo	2.73591	0.416152	4.11835	0.773008
ATP6V0A2	ENSG00000185344	E6	FOSL2	Body	hypo	3.67941	0.413774	6.18871	1.29276
TPT1-AS1	ENSG00000170919	E6	FOSL2	Body	hypo	3.14648	0.657789	4.07262	1.16425
KLF13	ENSG00000169926	E6	FOSL2	Body	hypo	6.20851	1.67534	8.62614	1.12561
AP4E1	ENSG00000081014	E6	FOSL2	Body	hypo	3.10435	0.556513	5.46447	0.742617
RPLP1	ENSG00000137818	E6	FOSL2	Body	hypo	27.1857	2.92417	39.4236	9.84937
RAB11FIP3	ENSG00000090565	E6	FOSL2	Body	hypo	1.42159	0.500545	2.37212	1.28074
RBFOX1	ENSG00000078328	E6	FOSL2	Body	hypo	0.000763	0.00132155	0.00130067	0.00112961
CLEC16A	ENSG00000038532	E6	FOSL2	Body	hypo	2.91895	0.610288	5.37114	0.948195
GPT2	ENSG00000166123	E6	FOSL2	Body	hypo	2.19994	0.411828	5.4133	0.833513
CYB5B	ENSG00000103018	E6	FOSL2	Body	hypo	6.18117	1.27564	13.4131	3.50839
CTNS	ENSG00000040531	E6	FOSL2	Body	hypo	1.94825	0.174271	4.96144	0.708896
MAP2K3	ENSG00000034152	E6	FOSL2	Body	hypo	3.01675	0.981306	7.5261	1.26855
PSMD11	ENSG00000108671	E6	FOSL2	Body	hypo	6.16021	1.62125	12.1297	2.23736
FMNL1	ENSG00000184922	E6	FOSL2	Body	hypo	0.492879	0.314584	0.673836	0.403356
RPTOR	ENSG00000141564	E6	FOSL2	Body	hypo	5.40166	0.366806	7.09405	1.46937
CARM1	ENSG00000142453	E6	FOSL2	Body	hypo	3.11974	0.567405	4.90367	0.615903
-	ENSG00000286104	E6	FOSL2	Body	hypo	0.200963	0.0844503	0.337514	0.123359
MXD1	ENSG00000059728	E6	FOSL2	Body	hypo	1.954	0.474356	2.35726	0.435823
EPC2	ENSG00000135999	E6	FOSL2	Body	hypo	2.18417	0.467888	3.67798	0.334931
TM9SF4	ENSG00000101337	E6	FOSL2	Body	hypo	18.1026	4.30663	30.4631	2.77104
TBC1D22A	ENSG00000054611	E6	FOSL2	Body	hypo	2.09807	0.113715	2.66904	0.782668
SHANK3	ENSG00000251322	E6	FOSL2	Body	hypo	0.426404	0.0515406	0.516247	0.211335
-	ENSG00000287042	E6	FOSL2	Body	hypo	0.0969847	0.0405011	0.14506	0.0708376
DAG1	ENSG00000173402	E6	FOSL2	Body	hypo	14.0379	3.75339	21.6872	0.435497
IQCJ-SCHIP1	ENSG00000283154	E6	FOSL2	Body	hypo	0	0	0.106291	0.124687
FBXO45	ENSG00000174013	E6	FOSL2	Body	hypo	1.78406	0.383109	3.62035	0.468145
PARP8	ENSG00000151883	E6	FOSL2	Body	hypo	4.62554	0.032828	5.76985	1.06647
-	ENSG00000292256	E6	FOSL2	Body	hypo	0.0156343	0.0270795	0.0372407	0.0645027
ERGIC1	ENSG00000113719	E6	FOSL2	Body	hypo	8.80305	1.29346	20.1207	1.94954
SQSTM1	ENSG00000161011	E6	FOSL2	Body	hypo	16.948	3.30097	24.7781	2.3817
SUN1	ENSG00000164828	E6	FOSL2	Body	hypo	16.5366	2.31016	20.222	3.95569
VPS50	ENSG00000004766	E6	FOSL2	Body	hypo	5.04262	0.785826	10.0624	2.90816
ZFHX4	ENSG00000091656	E6	FOSL2	Body	hypo	0.984002	0.291026	1.29608	0.312182
VLDLR	ENSG00000147852	E6	FOSL2	Body	hypo	1.25312	0.277069	6.90407	1.81002
GPR107	ENSG00000148358	E6	FOSL2	Body	hypo	4.34933	1.0306	8.70804	0.657644
ABL1	ENSG00000097007	E6	FOSL2	Body	hypo	3.38753	0.653849	5.58996	0.95057
-	ENSG00000290585	E6	FOSL2	Body	hypo	2.22822	0.450743	2.83545	0.1006
IL1RAPL1	ENSG00000169306	E6	FOSL2	Body	hypo	0	0	0.005328	0.00922837
TRO	ENSG00000067445	E6	FOSL2	Body	hypo	0.078198	0.0286982	0.100192	0.0398153
UBE2A	ENSG00000077721	E6	FOSL2	Body	hypo	5.60533	1.59072	13.442	2.34987
-	ENSG00000284989	E6	GLI3	Body	hypo	0.019527	0.0338218	0.073452	0.127223
ATP1A1	ENSG00000163399	E6	GLI3	Body	hypo	62.1985	9.93936	72.4571	0.166325
NFKB2	ENSG00000077150	E6	GLI3	Body	hypo	6.39557	1.53673	21.0307	4.83471
GSTO1	ENSG00000148834	E6	GLI3	Body	hypo	21.4261	3.05708	32.2176	6.03744
INPP5A	ENSG00000068383	E6	GLI3	Body	hypo	1.73483	0.108403	2.8658	0.902263
FKBP2	ENSG00000173486	E6	GLI3	Body	hypo	3.14679	3.07527	8.46561	7.77473
ZFPL1	ENSG00000162300	E6	GLI3	Body	hypo	3.49529	0.971451	7.08509	1.07202
VPS51	ENSG00000149823	E6	GLI3	Body	hypo	6.09585	0.750077	7.3846	0.759834
CAPN1	ENSG00000014216	E6	GLI3	Body	hypo	29.535	4.85387	52.3944	5.45765
INPPL1	ENSG00000165458	E6	GLI3	Body	hypo	8.1325	1.73878	9.89244	1.60302
C1S	ENSG00000182326	E6	GLI3	Body	hypo	1.64198	0.302983	6.05143	0.567579
-	ENSG00000257921	E6	GLI3	Body	hypo	0.127216	0.200202	0.344603	0.308368
POC1B-AS1	ENSG00000270344	E6	GLI3	Body	hypo	0.122536	0.005822	0.190319	0.0333634
MVK	ENSG00000110921	E6	GLI3	Body	hypo	3.82677	0.914893	6.46337	1.21364
ATP6V0A2	ENSG00000185344	E6	GLI3	Body	hypo	3.67941	0.413774	6.18871	1.29276
UBE2L5	ENSG00000236444	E6	GLI3	Body	hypo	0.101168	0.109573	0.217442	0.0979159
BCL2L2	ENSG00000129473	E6	GLI3	Body	hypo	4.74408	1.22819	8.24403	1.65102
DNAL1	ENSG00000119661	E6	GLI3	Body	hypo	0.530069	0.141612	1.02962	0.237847
SERF2	ENSG00000140264	E6	GLI3	Body	hypo	19.861	0.497809	69.4796	19.7829
MINDY2	ENSG00000128923	E6	GLI3	Body	hypo	2.55075	0.632818	5.02704	0.836835
PIAS1	ENSG00000033800	E6	GLI3	Body	hypo	3.61097	1.08122	4.67416	1.37186
CAPN15	ENSG00000103326	E6	GLI3	Body	hypo	2.35972	0.177142	2.93435	0.542029
MGRN1	ENSG00000102858	E6	GLI3	Body	hypo	2.94618	0.3888	3.5122	1.00032
CTNS	ENSG00000040531	E6	GLI3	Body	hypo	1.94825	0.174271	4.96144	0.708896
MAP2K3	ENSG00000034152	E6	GLI3	Body	hypo	3.01675	0.981306	7.5261	1.26855
ERBB2	ENSG00000141736	E6	GLI3	Body	hypo	8.53127	1.61627	11.4544	0.8127
CCDC103	ENSG00000167131	E6	GLI3	Body	hypo	0.153011	0.132515	0.349434	0.439194
FMNL1	ENSG00000184922	E6	GLI3	Body	hypo	0.492879	0.314584	0.673836	0.403356
BCAS3	ENSG00000141376	E6	GLI3	Body	hypo	2.12895	0.452826	2.95506	0.607492
RPTOR	ENSG00000141564	E6	GLI3	Body	hypo	5.40166	0.366806	7.09405	1.46937
FSTL3	ENSG00000070404	E6	GLI3	Body	hypo	8.83034	1.34043	21.5679	1.3664
MFSD12-AS1	ENSG00000267436	E6	GLI3	Body	hypo	0	0	0.0452813	0.0473914
MARCHF2	ENSG00000099785	E6	GLI3	Body	hypo	0.959903	0.344533	2.78883	0.262599
GPI	ENSG00000105220	E6	GLI3	Body	hypo	13.8674	3.17336	28.4617	3.04868
CLASRP	ENSG00000104859	E6	GLI3	Body	hypo	2.67422	0.705041	2.90872	0.356774
ZNF613	ENSG00000176024	E6	GLI3	Body	hypo	0.649037	0.206533	1.37641	0.0970408
ZNF586	ENSG00000083828	E6	GLI3	Body	hypo	2.63273	0.38246	4.0373	0.934506
NDUFB3	ENSG00000119013	E6	GLI3	Body	hypo	9.83942	2.77847	16.7716	2.91848
SEPTIN2	ENSG00000168385	E6	GLI3	Body	hypo	29.7432	5.83306	55.6745	9.51192
TM9SF4	ENSG00000101337	E6	GLI3	Body	hypo	18.1026	4.30663	30.4631	2.77104
PLCG1	ENSG00000124181	E6	GLI3	Body	hypo	5.5219	0.338101	10.2336	1.69316
GNAS	ENSG00000087460	E6	GLI3	Body	hypo	26.4832	5.1221	84.5772	17.3416
GATD3	ENSG00000160221	E6	GLI3	Body	hypo	3.07806	0.237248	4.7968	0.762788
SEC14L2	ENSG00000100003	E6	GLI3	Body	hypo	9.57312	2.03743	13.08	1.04821
SMTN	ENSG00000183963	E6	GLI3	Body	hypo	16.6471	3.18476	31.1318	3.85008
GRAMD4	ENSG00000075240	E6	GLI3	Body	hypo	1.73233	0.457592	1.73683	0.371632
EPIC1	ENSG00000224271	E6	GLI3	Body	hypo	3.83908	0.0799547	5.64904	2.34427
SHANK3	ENSG00000251322	E6	GLI3	Body	hypo	0.426404	0.0515406	0.516247	0.211335
MAEA	ENSG00000090316	E6	GLI3	Body	hypo	4.64197	0.605067	11.1001	2.54047
UBE2K	ENSG00000078140	E6	GLI3	Body	hypo	4.56262	1.03357	10.9514	4.66753
IRX4-AS1	ENSG00000249116	E6	GLI3	Body	hypo	0	0	0.0753877	0.130575
GPBP1	ENSG00000062194	E6	GLI3	Body	hypo	11.2984	3.12286	19.1314	2.61901
ZSWIM6	ENSG00000130449	E6	GLI3	Body	hypo	1.53425	0.187306	3.88424	0.316909
SLC12A2	ENSG00000064651	E6	GLI3	Body	hypo	6.50085	1.53974	10.6111	1.05376
WDR55	ENSG00000120314	E6	GLI3	Body	hypo	2.75634	0.666957	6.18536	0.933949
-	ENSG00000292256	E6	GLI3	Body	hypo	0.0156343	0.0270795	0.0372407	0.0645027
RIPK1	ENSG00000137275	E6	GLI3	Body	hypo	2.1661	0.585493	4.33456	0.386813
BRD2	ENSG00000204256	E6	GLI3	Body	hypo	13.8881	3.44885	18.447	4.75827
POR	ENSG00000127948	E6	GLI3	Body	hypo	10.5636	1.34266	12.7974	1.91819
PHTF2	ENSG00000006576	E6	GLI3	Body	hypo	4.86669	0.721857	8.78276	0.983683
REPIN1	ENSG00000214022	E6	GLI3	Body	hypo	2.43733	0.391331	2.79127	0.159396
-	ENSG00000285791	E6	GLI3	Body	hypo	0.00790067	0.0136844	0.0355967	0.0404364
ALDH1B1	ENSG00000137124	E6	GLI3	Body	hypo	4.2574	0.710558	8.05372	1.15169
DNAJC25-GNG10	ENSG00000244115	E6	GLI3	Body	hypo	2.44214	1.51176	3.80948	1.89464
RBM3	ENSG00000102317	E6	GLI3	Body	hypo	21.5474	4.91993	35.7718	7.15172
TMEM51	ENSG00000171729	E6	JUNB	Body	hypo	2.09896	0.671138	3.71458	0.297949
CEP85	ENSG00000130695	E6	JUNB	Body	hypo	3.67718	0.637527	3.98049	0.237843
NAXE	ENSG00000163382	E6	JUNB	Body	hypo	10.2584	1.20914	13.2615	1.24343
MPZL1	ENSG00000197965	E6	JUNB	Body	hypo	14.1645	1.40026	29.4559	2.26934
SLC35F3	ENSG00000183780	E6	JUNB	Body	hypo	0.309373	0.0766136	0.488286	0.0664426
ASAH2B	ENSG00000204147	E6	JUNB	Body	hypo	0.579821	0.230494	0.715343	0.0300593
GSTO1	ENSG00000148834	E6	JUNB	Body	hypo	21.4261	3.05708	32.2176	6.03744
INPP5A	ENSG00000068383	E6	JUNB	Body	hypo	1.73483	0.108403	2.8658	0.902263
YAP1	ENSG00000137693	E6	JUNB	Body	hypo	15.2749	2.53069	23.2782	6.20064
ATP5MG	ENSG00000167283	E6	JUNB	Body	hypo	10.8194	1.65529	19.1177	2.50013
BICD1	ENSG00000151746	E6	JUNB	Body	hypo	2.91085	0.307231	3.45034	0.533853
ATF1	ENSG00000123268	E6	JUNB	Body	hypo	2.73591	0.416152	4.11835	0.773008
ATP6V0A2	ENSG00000185344	E6	JUNB	Body	hypo	3.67941	0.413774	6.18871	1.29276
TPT1-AS1	ENSG00000170919	E6	JUNB	Body	hypo	3.14648	0.657789	4.07262	1.16425
SIPA1L1	ENSG00000197555	E6	JUNB	Body	hypo	5.24973	1.16906	9.37569	1.4694
RPLP1	ENSG00000137818	E6	JUNB	Body	hypo	27.1857	2.92417	39.4236	9.84937
RAB11FIP3	ENSG00000090565	E6	JUNB	Body	hypo	1.42159	0.500545	2.37212	1.28074
RBFOX1	ENSG00000078328	E6	JUNB	Body	hypo	0.000763	0.00132155	0.00130067	0.00112961
CLEC16A	ENSG00000038532	E6	JUNB	Body	hypo	2.91895	0.610288	5.37114	0.948195
GPT2	ENSG00000166123	E6	JUNB	Body	hypo	2.19994	0.411828	5.4133	0.833513
-	ENSG00000285367	E6	JUNB	Body	hypo	0.000523333	0.00090644	0.0163077	0.0170484
CTNS	ENSG00000040531	E6	JUNB	Body	hypo	1.94825	0.174271	4.96144	0.708896
MAP2K3	ENSG00000034152	E6	JUNB	Body	hypo	3.01675	0.981306	7.5261	1.26855
PSMD11	ENSG00000108671	E6	JUNB	Body	hypo	6.16021	1.62125	12.1297	2.23736
ZACN	ENSG00000186919	E6	JUNB	Body	hypo	0	0	0.00369833	0.0064057
RPTOR	ENSG00000141564	E6	JUNB	Body	hypo	5.40166	0.366806	7.09405	1.46937
CARM1	ENSG00000142453	E6	JUNB	Body	hypo	3.11974	0.567405	4.90367	0.615903
-	ENSG00000286104	E6	JUNB	Body	hypo	0.200963	0.0844503	0.337514	0.123359
MXD1	ENSG00000059728	E6	JUNB	Body	hypo	1.954	0.474356	2.35726	0.435823
EPC2	ENSG00000135999	E6	JUNB	Body	hypo	2.18417	0.467888	3.67798	0.334931
TM9SF4	ENSG00000101337	E6	JUNB	Body	hypo	18.1026	4.30663	30.4631	2.77104
TBC1D22A	ENSG00000054611	E6	JUNB	Body	hypo	2.09807	0.113715	2.66904	0.782668
SHANK3	ENSG00000251322	E6	JUNB	Body	hypo	0.426404	0.0515406	0.516247	0.211335
-	ENSG00000287042	E6	JUNB	Body	hypo	0.0969847	0.0405011	0.14506	0.0708376
DAG1	ENSG00000173402	E6	JUNB	Body	hypo	14.0379	3.75339	21.6872	0.435497
IQCJ-SCHIP1	ENSG00000283154	E6	JUNB	Body	hypo	0	0	0.106291	0.124687
FBXO45	ENSG00000174013	E6	JUNB	Body	hypo	1.78406	0.383109	3.62035	0.468145
USP53	ENSG00000145390	E6	JUNB	Body	hypo	5.09361	1.34969	6.4232	1.10177
-	ENSG00000292256	E6	JUNB	Body	hypo	0.0156343	0.0270795	0.0372407	0.0645027
ERGIC1	ENSG00000113719	E6	JUNB	Body	hypo	8.80305	1.29346	20.1207	1.94954
SQSTM1	ENSG00000161011	E6	JUNB	Body	hypo	16.948	3.30097	24.7781	2.3817
SUN1	ENSG00000164828	E6	JUNB	Body	hypo	16.5366	2.31016	20.222	3.95569
VPS50	ENSG00000004766	E6	JUNB	Body	hypo	5.04262	0.785826	10.0624	2.90816
RBPMS	ENSG00000157110	E6	JUNB	Body	hypo	1.68032	0.132058	5.04058	1.63992
ZFHX4	ENSG00000091656	E6	JUNB	Body	hypo	0.984002	0.291026	1.29608	0.312182
VLDLR	ENSG00000147852	E6	JUNB	Body	hypo	1.25312	0.277069	6.90407	1.81002
GPR107	ENSG00000148358	E6	JUNB	Body	hypo	4.34933	1.0306	8.70804	0.657644
ABL1	ENSG00000097007	E6	JUNB	Body	hypo	3.38753	0.653849	5.58996	0.95057
IL1RAPL1	ENSG00000169306	E6	JUNB	Body	hypo	0	0	0.005328	0.00922837
ZNF81	ENSG00000197779	E6	JUNB	Body	hypo	0.777827	0.202585	1.09027	0.0464256
TRO	ENSG00000067445	E6	JUNB	Body	hypo	0.078198	0.0286982	0.100192	0.0398153
UBE2A	ENSG00000077721	E6	JUNB	Body	hypo	5.60533	1.59072	13.442	2.34987
USP9Y	ENSG00000114374	E6	JUNB	Body	hypo	10.1655	1.72856	16.5655	2.88948
NBL1	ENSG00000158747	E6	NF1	Body	hypo	8.73381	1.52585	16.1124	0.5597
MRPL37	ENSG00000116221	E6	NF1	Body	hypo	7.01507	1.87726	11.2681	2.71219
SNAP47	ENSG00000143740	E6	NF1	Body	hypo	3.61738	0.90245	5.83828	1.19231
SLC35F3	ENSG00000183780	E6	NF1	Body	hypo	0.309373	0.0766136	0.488286	0.0664426
SVIL-AS1	ENSG00000291093	E6	NF1	Body	hypo	4.28723	0.820139	8.26761	1.7439
WBP1L	ENSG00000166272	E6	NF1	Body	hypo	2.24391	0.356168	5.58268	0.638733
INPP5A	ENSG00000068383	E6	NF1	Body	hypo	1.73483	0.108403	2.8658	0.902263
FEN1	ENSG00000168496	E6	NF1	Body	hypo	7.31713	1.24671	9.14962	0.874771
CAPN1	ENSG00000014216	E6	NF1	Body	hypo	29.535	4.85387	52.3944	5.45765
CTTN	ENSG00000085733	E6	NF1	Body	hypo	31.4038	5.88019	57.7117	7.91656
UVRAG	ENSG00000198382	E6	NF1	Body	hypo	1.92464	0.672677	3.10644	0.908965
LAYN	ENSG00000204381	E6	NF1	Body	hypo	0.0943137	0.0870134	0.151289	0.140244
KLHL42	ENSG00000087448	E6	NF1	Body	hypo	3.53061	0.699712	5.26661	0.325953
ATF1	ENSG00000123268	E6	NF1	Body	hypo	2.73591	0.416152	4.11835	0.773008
ARGLU1-DT	ENSG00000272274	E6	NF1	Body	hypo	0	0	0.0149687	0.0259265
PRKCH	ENSG00000027075	E6	NF1	Body	hypo	3.42136	0.525153	3.58228	0.636351
INF2	ENSG00000203485	E6	NF1	Body	hypo	6.6833	1.49602	9.69149	1.73789
KLF13	ENSG00000169926	E6	NF1	Body	hypo	6.20851	1.67534	8.62614	1.12561
MINDY2	ENSG00000128923	E6	NF1	Body	hypo	2.55075	0.632818	5.02704	0.836835
LRRC49	ENSG00000137821	E6	NF1	Body	hypo	1.58642	0.405708	4.22845	1.14635
-	ENSG00000272639	E6	NF1	Body	hypo	0.000499667	0.000865448	0.00330933	0.000885385
FLYWCH1	ENSG00000059122	E6	NF1	Body	hypo	2.58119	0.320305	2.81828	0.743909
RAP1GAP2	ENSG00000132359	E6	NF1	Body	hypo	5.34122	1.29233	6.57097	0.845247
SENP3-EIF4A1	ENSG00000277957	E6	NF1	Body	hypo	0.766938	0.455282	1.22398	0.586926
PSMD11	ENSG00000108671	E6	NF1	Body	hypo	6.16021	1.62125	12.1297	2.23736
RUNDC3A	ENSG00000108309	E6	NF1	Body	hypo	0.0205567	0.00426363	0.0719713	0.0638595
FMNL1	ENSG00000184922	E6	NF1	Body	hypo	0.492879	0.314584	0.673836	0.403356
BCAS3	ENSG00000141376	E6	NF1	Body	hypo	2.12895	0.452826	2.95506	0.607492
PRR29	ENSG00000224383	E6	NF1	Body	hypo	0.0245947	0.0263183	0.0542213	0.0777129
TEN1-CDK3	ENSG00000261408	E6	NF1	Body	hypo	0.19593	0.0398456	0.561362	0.131527
SLC16A3	ENSG00000141526	E6	NF1	Body	hypo	10.0153	2.28843	27.9282	1.71504
PHLPP1	ENSG00000081913	E6	NF1	Body	hypo	1.29987	0.194471	1.49372	0.432025
FSTL3	ENSG00000070404	E6	NF1	Body	hypo	8.83034	1.34043	21.5679	1.3664
MFSD12-AS1	ENSG00000267436	E6	NF1	Body	hypo	0	0	0.0452813	0.0473914
MCOLN1	ENSG00000090674	E6	NF1	Body	hypo	1.33462	0.234804	2.94608	0.291822
-	ENSG00000291177	E6	NF1	Body	hypo	0.527023	0.184967	0.602858	0.232704
GPI	ENSG00000105220	E6	NF1	Body	hypo	13.8674	3.17336	28.4617	3.04868
SAE1	ENSG00000142230	E6	NF1	Body	hypo	7.4908	1.80403	12.8031	2.74439
EPAS1	ENSG00000116016	E6	NF1	Body	hypo	7.29268	1.17869	10.2007	1.3952
NAGK	ENSG00000124357	E6	NF1	Body	hypo	2.56044	0.300386	8.85578	2.14612
NCK2	ENSG00000071051	E6	NF1	Body	hypo	3.83389	1.48333	6.09868	1.03049
TM9SF4	ENSG00000101337	E6	NF1	Body	hypo	18.1026	4.30663	30.4631	2.77104
FAM83D	ENSG00000101447	E6	NF1	Body	hypo	4.24453	1.01331	4.98386	0.330597
GATD3	ENSG00000160221	E6	NF1	Body	hypo	3.07806	0.237248	4.7968	0.762788
SHANK3	ENSG00000251322	E6	NF1	Body	hypo	0.426404	0.0515406	0.516247	0.211335
ABCF3	ENSG00000161204	E6	NF1	Body	hypo	4.62316	1.10002	5.66617	0.693338
SORCS2	ENSG00000184985	E6	NF1	Body	hypo	0.0913683	0.0585838	0.200779	0.0340505
PCDH7	ENSG00000169851	E6	NF1	Body	hypo	8.1215	1.09687	23.8647	2.58682
RGMB	ENSG00000174136	E6	NF1	Body	hypo	2.82019	0.793342	5.28899	0.353478
SNX24	ENSG00000064652	E6	NF1	Body	hypo	2.67964	0.294408	8.20085	1.77489
RPL26L1	ENSG00000037241	E6	NF1	Body	hypo	5.3396	1.32305	10.6621	2.2982
ZNF354C	ENSG00000177932	E6	NF1	Body	hypo	0.41505	0.091115	1.07756	0.145814
RREB1	ENSG00000124782	E6	NF1	Body	hypo	4.0184	1.0564	5.94283	1.14938
AHR	ENSG00000106546	E6	NF1	Body	hypo	5.55605	1.28666	6.33064	0.427451
RBPMS	ENSG00000157110	E6	NF1	Body	hypo	1.68032	0.132058	5.04058	1.63992
DAB2IP	ENSG00000136848	E6	NF1	Body	hypo	1.83616	0.516856	3.53876	0.378288
FAM199X	ENSG00000123575	E6	NF1	Body	hypo	3.0638	0.604901	5.99106	0.66191
XIAP	ENSG00000101966	E6	NF1	Body	hypo	3.27675	0.503353	6.55504	1.07118
CAMTA1	ENSG00000171735	E6	PRDM10	Body	hypo	4.49073	0.828239	9.18647	2.10626
PLEKHM2	ENSG00000116786	E6	PRDM10	Body	hypo	3.93367	0.80473	7.31843	1.09146
NBL1	ENSG00000158747	E6	PRDM10	Body	hypo	8.73381	1.52585	16.1124	0.5597
ARID1A	ENSG00000117713	E6	PRDM10	Body	hypo	4.7981	0.431754	7.9987	1.14995
CFAP57	ENSG00000243710	E6	PRDM10	Body	hypo	0.090631	0.0516727	0.103862	0.101536
UCK2	ENSG00000143179	E6	PRDM10	Body	hypo	5.09798	0.976544	10.7546	2.15091
MPZL1	ENSG00000197965	E6	PRDM10	Body	hypo	14.1645	1.40026	29.4559	2.26934
MLLT10	ENSG00000078403	E6	PRDM10	Body	hypo	6.09736	1.02603	11.772	2.18577
WBP1L	ENSG00000166272	E6	PRDM10	Body	hypo	2.24391	0.356168	5.58268	0.638733
GSTO1	ENSG00000148834	E6	PRDM10	Body	hypo	21.4261	3.05708	32.2176	6.03744
-	ENSG00000249456	E6	PRDM10	Body	hypo	0.292395	0.0680285	0.303886	0.135211
INPP5A	ENSG00000068383	E6	PRDM10	Body	hypo	1.73483	0.108403	2.8658	0.902263
ZNF143	ENSG00000166478	E6	PRDM10	Body	hypo	3.02163	0.427164	5.18239	1.08025
ATG13	ENSG00000175224	E6	PRDM10	Body	hypo	4.31968	0.680671	10.1683	2.36469
STIP1	ENSG00000168439	E6	PRDM10	Body	hypo	17.7794	4.38955	30.0014	3.96249
TOP6BL	ENSG00000173715	E6	PRDM10	Body	hypo	2.85031	0.469683	5.89701	0.933062
CTTN	ENSG00000085733	E6	PRDM10	Body	hypo	31.4038	5.88019	57.7117	7.91656
RNF169	ENSG00000166439	E6	PRDM10	Body	hypo	2.72116	0.662394	4.30299	0.517982
STT3A	ENSG00000134910	E6	PRDM10	Body	hypo	39.1156	11.2215	71.3534	6.79554
ST3GAL4	ENSG00000110080	E6	PRDM10	Body	hypo	2.51078	0.141772	6.20383	0.657793
NTM	ENSG00000182667	E6	PRDM10	Body	hypo	4.6184	1.93417	8.8242	0.909504
BCL2L2	ENSG00000129473	E6	PRDM10	Body	hypo	4.74408	1.22819	8.24403	1.65102
PRORP	ENSG00000100890	E6	PRDM10	Body	hypo	7.18736	2.12394	9.46839	0.94282
-	ENSG00000237356	E6	PRDM10	Body	hypo	0.0225993	0.0391432	0.104779	0.103989
IVD	ENSG00000128928	E6	PRDM10	Body	hypo	3.98971	0.925163	5.23461	0.304019
SERF2	ENSG00000140264	E6	PRDM10	Body	hypo	19.861	0.497809	69.4796	19.7829
LRRC49	ENSG00000137821	E6	PRDM10	Body	hypo	1.58642	0.405708	4.22845	1.14635
TBL3	ENSG00000183751	E6	PRDM10	Body	hypo	3.20637	0.456373	3.37419	0.865404
RBFOX1	ENSG00000078328	E6	PRDM10	Body	hypo	0.000763	0.00132155	0.00130067	0.00112961
CDH1	ENSG00000039068	E6	PRDM10	Body	hypo	46.6121	11.263	74.0032	6.36176
CYB5B	ENSG00000103018	E6	PRDM10	Body	hypo	6.18117	1.27564	13.4131	3.50839
HIC1	ENSG00000177374	E6	PRDM10	Body	hypo	0.550644	0.119676	0.609569	0.0486054
RAP1GAP2	ENSG00000132359	E6	PRDM10	Body	hypo	5.34122	1.29233	6.57097	0.845247
MAP2K3	ENSG00000034152	E6	PRDM10	Body	hypo	3.01675	0.981306	7.5261	1.26855
-	ENSG00000266111	E6	PRDM10	Body	hypo	0.291811	0.128439	0.832463	0.392194
GRN	ENSG00000030582	E6	PRDM10	Body	hypo	72.7661	10.8682	107.003	8.27997
FMNL1	ENSG00000184922	E6	PRDM10	Body	hypo	0.492879	0.314584	0.673836	0.403356
EPN3	ENSG00000049283	E6	PRDM10	Body	hypo	3.95572	0.753805	4.46726	0.5615
MSI2	ENSG00000153944	E6	PRDM10	Body	hypo	5.45739	0.155905	7.1434	1.62712
RPL38	ENSG00000172809	E6	PRDM10	Body	hypo	40.6449	10.5144	85.0956	33.2791
SLC16A3	ENSG00000141526	E6	PRDM10	Body	hypo	10.0153	2.28843	27.9282	1.71504
PTPRM	ENSG00000173482	E6	PRDM10	Body	hypo	6.95291	1.32956	7.55342	1.37511
FHOD3	ENSG00000134775	E6	PRDM10	Body	hypo	3.14601	0.7504	7.68807	1.5003
BSG	ENSG00000172270	E6	PRDM10	Body	hypo	88.1103	16.8739	130.603	2.79314
FSTL3	ENSG00000070404	E6	PRDM10	Body	hypo	8.83034	1.34043	21.5679	1.3664
MARCHF2	ENSG00000099785	E6	PRDM10	Body	hypo	0.959903	0.344533	2.78883	0.262599
ZNF580	ENSG00000213015	E6	PRDM10	Body	hypo	0.355562	0.0504844	0.658812	0.369759
RAB10	ENSG00000084733	E6	PRDM10	Body	hypo	15.037	3.87489	23.773	3.02386
SEPTIN2	ENSG00000168385	E6	PRDM10	Body	hypo	29.7432	5.83306	55.6745	9.51192
TM9SF4	ENSG00000101337	E6	PRDM10	Body	hypo	18.1026	4.30663	30.4631	2.77104
PLCG1	ENSG00000124181	E6	PRDM10	Body	hypo	5.5219	0.338101	10.2336	1.69316
GATD3	ENSG00000160221	E6	PRDM10	Body	hypo	3.07806	0.237248	4.7968	0.762788
PPIL2	ENSG00000100023	E6	PRDM10	Body	hypo	4.50054	0.476461	6.64192	0.843666
-	ENSG00000286070	E6	PRDM10	Body	hypo	0.0563557	0.0976109	0.675884	0.496179
SMTN	ENSG00000183963	E6	PRDM10	Body	hypo	16.6471	3.18476	31.1318	3.85008
SHANK3	ENSG00000251322	E6	PRDM10	Body	hypo	0.426404	0.0515406	0.516247	0.211335
RPSA	ENSG00000168028	E6	PRDM10	Body	hypo	93.2755	12.5409	113.479	13.9796
DAG1	ENSG00000173402	E6	PRDM10	Body	hypo	14.0379	3.75339	21.6872	0.435497
MAEA	ENSG00000090316	E6	PRDM10	Body	hypo	4.64197	0.605067	11.1001	2.54047
NSD2	ENSG00000109685	E6	PRDM10	Body	hypo	9.71929	1.9847	16.5704	1.54811
MOB1B	ENSG00000173542	E6	PRDM10	Body	hypo	3.77829	0.806017	7.26418	1.26191
PRDM8	ENSG00000152784	E6	PRDM10	Body	hypo	0.823253	0.571376	0.792481	0.226977
NFKB1	ENSG00000109320	E6	PRDM10	Body	hypo	10.0266	2.11955	19.8884	3.47978
GPBP1	ENSG00000062194	E6	PRDM10	Body	hypo	11.2984	3.12286	19.1314	2.61901
F2RL1	ENSG00000164251	E6	PRDM10	Body	hypo	10.8165	2.23386	19.1283	2.00743
SLC25A46	ENSG00000164209	E6	PRDM10	Body	hypo	4.47153	0.563272	10.3946	1.48839
ZSCAN9	ENSG00000137185	E6	PRDM10	Body	hypo	2.08704	0.695088	3.62692	1.16136
TPBG	ENSG00000146242	E6	PRDM10	Body	hypo	24.28	4.4246	43.1889	2.4329
ANKRD6	ENSG00000135299	E6	PRDM10	Body	hypo	2.28608	0.840138	4.41664	0.157222
SUN1	ENSG00000164828	E6	PRDM10	Body	hypo	16.5366	2.31016	20.222	3.95569
EIF3B	ENSG00000106263	E6	PRDM10	Body	hypo	20.4512	4.26777	26.0212	2.96594
RALA	ENSG00000006451	E6	PRDM10	Body	hypo	4.43633	0.510059	12.601	2.33081
-	ENSG00000284461	E6	PRDM10	Body	hypo	0.0628383	0.00843545	0.101854	0.145422
SMC5	ENSG00000198887	E6	PRDM10	Body	hypo	5.67131	1.41103	7.80204	1.67471
GPR107	ENSG00000148358	E6	PRDM10	Body	hypo	4.34933	1.0306	8.70804	0.657644
UBE2A	ENSG00000077721	E6	PRDM10	Body	hypo	5.60533	1.59072	13.442	2.34987
EMD	ENSG00000102119	E6	PRDM10	Body	hypo	4.41096	0.921298	8.95899	0.995404
PRKCZ	ENSG00000067606	E6	ZBTB18	Body	hypo	3.41927	0.792085	7.01206	1.50426
VAMP3	ENSG00000049245	E6	ZBTB18	Body	hypo	10.4621	2.6337	26.6226	4.74381
NBL1	ENSG00000158747	E6	ZBTB18	Body	hypo	8.73381	1.52585	16.1124	0.5597
ARID1A	ENSG00000117713	E6	ZBTB18	Body	hypo	4.7981	0.431754	7.9987	1.14995
PRCC	ENSG00000143294	E6	ZBTB18	Body	hypo	3.15617	0.660836	5.78965	0.982212
MPZL1	ENSG00000197965	E6	ZBTB18	Body	hypo	14.1645	1.40026	29.4559	2.26934
SLC35F3	ENSG00000183780	E6	ZBTB18	Body	hypo	0.309373	0.0766136	0.488286	0.0664426
WBP1L	ENSG00000166272	E6	ZBTB18	Body	hypo	2.24391	0.356168	5.58268	0.638733
INPP5F	ENSG00000198825	E6	ZBTB18	Body	hypo	2.22458	0.381932	3.89508	0.891052
TOP6BL	ENSG00000173715	E6	ZBTB18	Body	hypo	2.85031	0.469683	5.89701	0.933062
CTTN	ENSG00000085733	E6	ZBTB18	Body	hypo	31.4038	5.88019	57.7117	7.91656
YAP1	ENSG00000137693	E6	ZBTB18	Body	hypo	15.2749	2.53069	23.2782	6.20064
RBMS2	ENSG00000076067	E6	ZBTB18	Body	hypo	4.79619	2.35393	8.14056	2.38146
TMTC2	ENSG00000179104	E6	ZBTB18	Body	hypo	0.778144	0.147281	1.16389	0.158125
POC1B-AS1	ENSG00000270344	E6	ZBTB18	Body	hypo	0.122536	0.005822	0.190319	0.0333634
MVK	ENSG00000110921	E6	ZBTB18	Body	hypo	3.82677	0.914893	6.46337	1.21364
ATP6V0A2	ENSG00000185344	E6	ZBTB18	Body	hypo	3.67941	0.413774	6.18871	1.29276
UBE2L5	ENSG00000236444	E6	ZBTB18	Body	hypo	0.101168	0.109573	0.217442	0.0979159
CLN5	ENSG00000102805	E6	ZBTB18	Body	hypo	4.18465	1.01082	5.98897	0.18611
EVL	ENSG00000196405	E6	ZBTB18	Body	hypo	2.26241	0.291334	3.14788	1.0601
SERF2	ENSG00000140264	E6	ZBTB18	Body	hypo	19.861	0.497809	69.4796	19.7829
LINC00926	ENSG00000247982	E6	ZBTB18	Body	hypo	0.0500723	0.0190846	0.0549597	0.0235331
MORF4L1	ENSG00000185787	E6	ZBTB18	Body	hypo	16.6554	3.38079	34.3563	1.92207
-	ENSG00000272639	E6	ZBTB18	Body	hypo	0.000499667	0.000865448	0.00330933	0.000885385
RAB11FIP3	ENSG00000090565	E6	ZBTB18	Body	hypo	1.42159	0.500545	2.37212	1.28074
TBL3	ENSG00000183751	E6	ZBTB18	Body	hypo	3.20637	0.456373	3.37419	0.865404
FLYWCH1	ENSG00000059122	E6	ZBTB18	Body	hypo	2.58119	0.320305	2.81828	0.743909
MGRN1	ENSG00000102858	E6	ZBTB18	Body	hypo	2.94618	0.3888	3.5122	1.00032
GPT2	ENSG00000166123	E6	ZBTB18	Body	hypo	2.19994	0.411828	5.4133	0.833513
CTNS	ENSG00000040531	E6	ZBTB18	Body	hypo	1.94825	0.174271	4.96144	0.708896
NTN1	ENSG00000065320	E6	ZBTB18	Body	hypo	0.295622	0.0556664	0.486347	0.0405505
ALKBH5	ENSG00000091542	E6	ZBTB18	Body	hypo	5.66652	1.31802	12.2874	1.7747
DHX8	ENSG00000067596	E6	ZBTB18	Body	hypo	4.27799	1.33633	6.61529	0.810188
GRN	ENSG00000030582	E6	ZBTB18	Body	hypo	72.7661	10.8682	107.003	8.27997
FMNL1	ENSG00000184922	E6	ZBTB18	Body	hypo	0.492879	0.314584	0.673836	0.403356
CHMP6	ENSG00000176108	E6	ZBTB18	Body	hypo	2.10256	0.278148	3.15663	0.776249
MCOLN1	ENSG00000090674	E6	ZBTB18	Body	hypo	1.33462	0.234804	2.94608	0.291822
CARM1	ENSG00000142453	E6	ZBTB18	Body	hypo	3.11974	0.567405	4.90367	0.615903
ZNF430	ENSG00000118620	E6	ZBTB18	Body	hypo	2.58414	0.332389	4.87247	0.72982
CLASRP	ENSG00000104859	E6	ZBTB18	Body	hypo	2.67422	0.705041	2.90872	0.356774
ZNF331	ENSG00000130844	E6	ZBTB18	Body	hypo	1.10966	0.275563	1.27773	0.570866
ZNF580	ENSG00000213015	E6	ZBTB18	Body	hypo	0.355562	0.0504844	0.658812	0.369759
-	ENSG00000286104	E6	ZBTB18	Body	hypo	0.200963	0.0844503	0.337514	0.123359
ASAP2	ENSG00000151693	E6	ZBTB18	Body	hypo	9.11742	1.5998	19.0997	3.14059
TM9SF4	ENSG00000101337	E6	ZBTB18	Body	hypo	18.1026	4.30663	30.4631	2.77104
GATD3	ENSG00000160221	E6	ZBTB18	Body	hypo	3.07806	0.237248	4.7968	0.762788
EPIC1	ENSG00000224271	E6	ZBTB18	Body	hypo	3.83908	0.0799547	5.64904	2.34427
STT3B	ENSG00000163527	E6	ZBTB18	Body	hypo	38.1294	10.8639	64.7951	1.50169
NBEAL2	ENSG00000160796	E6	ZBTB18	Body	hypo	4.91044	0.720028	5.08192	0.334494
PDIA5	ENSG00000065485	E6	ZBTB18	Body	hypo	10.3505	2.00331	16.6619	0.68986
ST6GAL1	ENSG00000073849	E6	ZBTB18	Body	hypo	4.39674	0.942042	4.55174	0.517845
UBE2K	ENSG00000078140	E6	ZBTB18	Body	hypo	4.56262	1.03357	10.9514	4.66753
SCOC	ENSG00000153130	E6	ZBTB18	Body	hypo	4.78432	1.37589	9.63609	3.80612
WDR70	ENSG00000082068	E6	ZBTB18	Body	hypo	3.46265	0.715049	4.87536	1.02153
SLC35A4	ENSG00000176087	E6	ZBTB18	Body	hypo	1.49127	0.728354	2.35692	2.06417
ZNF354C	ENSG00000177932	E6	ZBTB18	Body	hypo	0.41505	0.091115	1.07756	0.145814
PRR3	ENSG00000204576	E6	ZBTB18	Body	hypo	1.21329	0.29057	1.71167	0.230557
SMPD2	ENSG00000135587	E6	ZBTB18	Body	hypo	2.5736	0.267967	2.66352	0.467884
PPP1R14C	ENSG00000198729	E6	ZBTB18	Body	hypo	3.38381	0.616084	5.65088	1.0076
RNF216P1	ENSG00000196204	E6	ZBTB18	Body	hypo	3.9171	0.64443	6.98874	2.52343
MIOS	ENSG00000164654	E6	ZBTB18	Body	hypo	3.98751	0.736476	5.76477	1.79579
RALA	ENSG00000006451	E6	ZBTB18	Body	hypo	4.43633	0.510059	12.601	2.33081
PMS2P8	ENSG00000273897	E6	ZBTB18	Body	hypo	0.770442	0.172529	0.867967	0.158385
ZNF789	ENSG00000198556	E6	ZBTB18	Body	hypo	1.18985	0.358759	1.69499	0.244624
FOXP2	ENSG00000128573	E6	ZBTB18	Body	hypo	0.0299587	0.0268573	0.036994	0.0112477
IRF5	ENSG00000128604	E6	ZBTB18	Body	hypo	0.633051	0.188066	1.20611	0.231688
VLDLR	ENSG00000147852	E6	ZBTB18	Body	hypo	1.25312	0.277069	6.90407	1.81002
ALDH1B1	ENSG00000137124	E6	ZBTB18	Body	hypo	4.2574	0.710558	8.05372	1.15169
SUV39H1	ENSG00000101945	E6	ZBTB18	Body	hypo	1.31261	0.413299	1.5486	0.336767
TRO	ENSG00000067445	E6	ZBTB18	Body	hypo	0.078198	0.0286982	0.100192	0.0398153
ARMCX5-GPRASP2	ENSG00000286237	E6	ZBTB18	Body	hypo	0.305339	0.032515	0.446427	0.340593
UBE2A	ENSG00000077721	E6	ZBTB18	Body	hypo	5.60533	1.59072	13.442	2.34987
UBE4B	ENSG00000130939	E6	MYBL1	promoter	hypo	4.25284	0.936934	6.15722	1.34869
MRTO4	ENSG00000053372	E6	MYBL1	promoter	hypo	4.20867	0.677023	5.47304	1.01376
ARID1A	ENSG00000117713	E6	MYBL1	promoter	hypo	4.7981	0.431754	7.9987	1.14995
YBX1	ENSG00000065978	E6	MYBL1	promoter	hypo	25.1796	5.79851	44.9807	9.00617
ST3GAL3	ENSG00000126091	E6	MYBL1	promoter	hypo	2.68632	0.396314	4.22684	0.749872
SCP2	ENSG00000116171	E6	MYBL1	promoter	hypo	5.75558	1.32495	12.3245	2.55888
DNAI3	ENSG00000162643	E6	MYBL1	promoter	hypo	0.509923	0.0609106	0.605809	0.227989
RPL5P6	ENSG00000232393	E6	MYBL1	promoter	hypo	0.00979167	0.00933016	0.0273233	0.0473254
CAPZA1	ENSG00000116489	E6	MYBL1	promoter	hypo	22.5515	2.80895	43.4334	7.82307
KIRREL1	ENSG00000183853	E6	MYBL1	promoter	hypo	8.66673	2.17496	15.6144	0.635607
DUSP23	ENSG00000158716	E6	MYBL1	promoter	hypo	1.75937	0.130475	1.98098	0.674097
C1orf115	ENSG00000162817	E6	MYBL1	promoter	hypo	0.250049	0.0143458	0.838955	0.168386
DESI2	ENSG00000121644	E6	MYBL1	promoter	hypo	5.73567	0.885244	9.7767	1.7255
MLLT10	ENSG00000078403	E6	MYBL1	promoter	hypo	6.09736	1.02603	11.772	2.18577
SIRT1	ENSG00000096717	E6	MYBL1	promoter	hypo	1.49338	0.357963	2.42609	0.513963
SUPV3L1	ENSG00000156502	E6	MYBL1	promoter	hypo	3.55624	0.997665	4.68512	0.920278
TSPAN14	ENSG00000108219	E6	MYBL1	promoter	hypo	5.1644	1.07763	16.9267	1.72351
PGAM1	ENSG00000171314	E6	MYBL1	promoter	hypo	21.3098	3.92863	40.6764	4.87391
TRIM8	ENSG00000171206	E6	MYBL1	promoter	hypo	3.64515	0.801493	6.46958	0.909265
GSTO1	ENSG00000148834	E6	MYBL1	promoter	hypo	21.4261	3.05708	32.2176	6.03744
ADRB1	ENSG00000043591	E6	MYBL1	promoter	hypo	0.0641793	0.0267731	0.0940787	0.0328884
BUB3	ENSG00000154473	E6	MYBL1	promoter	hypo	11.322	2.49097	17.0573	1.10151
INPP5A	ENSG00000068383	E6	MYBL1	promoter	hypo	1.73483	0.108403	2.8658	0.902263
COX8A	ENSG00000176340	E6	MYBL1	promoter	hypo	58.8276	14.9329	84.7438	7.33723
RNF169	ENSG00000166439	E6	MYBL1	promoter	hypo	2.72116	0.662394	4.30299	0.517982
BMAL2	ENSG00000029153	E6	MYBL1	promoter	hypo	7.93081	0.975831	21.6006	4.16424
EEF1AKMT3	ENSG00000123427	E6	MYBL1	promoter	hypo	0.520572	0.0443856	1.29389	0.508901
SRGAP1	ENSG00000196935	E6	MYBL1	promoter	hypo	2.56559	0.190259	4.15653	0.605434
TMPO	ENSG00000120802	E6	MYBL1	promoter	hypo	14.6399	2.15202	15.2552	2.85863
FICD	ENSG00000198855	E6	MYBL1	promoter	hypo	0.685261	0.267485	3.06209	0.572552
RASL11A	ENSG00000122035	E6	MYBL1	promoter	hypo	0.145479	0.251976	0.197952	0.043916
NHLRC3	ENSG00000188811	E6	MYBL1	promoter	hypo	4.33398	0.584068	5.84628	1.02259
RNASE4	ENSG00000258818	E6	MYBL1	promoter	hypo	1.02036	0.312025	3.1435	0.781755
BCL2L2	ENSG00000129473	E6	MYBL1	promoter	hypo	4.74408	1.22819	8.24403	1.65102
DCAF11	ENSG00000100897	E6	MYBL1	promoter	hypo	3.56258	1.25104	5.74699	0.943216
-	ENSG00000289098	E6	MYBL1	promoter	hypo	0	0	0.001753	0.00303629
TTC6	ENSG00000139865	E6	MYBL1	promoter	hypo	0	0	0.000325667	0.000564071
DNAL1	ENSG00000119661	E6	MYBL1	promoter	hypo	0.530069	0.141612	1.02962	0.237847
CIPC	ENSG00000198894	E6	MYBL1	promoter	hypo	1.78868	0.312309	2.3433	0.425774
CKMT1B	ENSG00000237289	E6	MYBL1	promoter	hypo	6.22449	1.2821	9.03666	0.897169
SERF2	ENSG00000140264	E6	MYBL1	promoter	hypo	19.861	0.497809	69.4796	19.7829
MAP2K1	ENSG00000169032	E6	MYBL1	promoter	hypo	10.0654	2.27236	18.7969	3.90414
MAP2K5	ENSG00000137764	E6	MYBL1	promoter	hypo	2.19272	0.910793	2.58518	0.593419
SPESP1	ENSG00000258484	E6	MYBL1	promoter	hypo	2.06669	0.482946	2.22839	0.183667
RPLP1	ENSG00000137818	E6	MYBL1	promoter	hypo	27.1857	2.92417	39.4236	9.84937
LRRC49	ENSG00000137821	E6	MYBL1	promoter	hypo	1.58642	0.405708	4.22845	1.14635
TLNRD1	ENSG00000140406	E6	MYBL1	promoter	hypo	2.07608	0.535888	2.71538	0.140821
AKAP13	ENSG00000170776	E6	MYBL1	promoter	hypo	9.2781	0.925726	11.5171	3.55352
MIR5587	ENSG00000266124	E6	MYBL1	promoter	hypo	1.26715	1.06283	1.35352	1.19397
TSC2	ENSG00000103197	E6	MYBL1	promoter	hypo	5.56797	0.598803	7.25707	0.419678
SRCAP	ENSG00000080603	E6	MYBL1	promoter	hypo	2.08079	0.306764	3.27715	0.555853
RNF40	ENSG00000103549	E6	MYBL1	promoter	hypo	4.22371	0.789395	7.71295	0.159653
STX4	ENSG00000103496	E6	MYBL1	promoter	hypo	2.15012	0.604243	4.72387	1.49312
GPT2	ENSG00000166123	E6	MYBL1	promoter	hypo	2.19994	0.411828	5.4133	0.833513
SF3B3	ENSG00000189091	E6	MYBL1	promoter	hypo	16.9904	3.31003	16.8955	2.09133
-	ENSG00000277214	E6	MYBL1	promoter	hypo	0.069079	0.0548976	0.100392	0.00514302
GAN	ENSG00000261609	E6	MYBL1	promoter	hypo	1.499	0.216932	2.51165	0.649719
COX4I1	ENSG00000131143	E6	MYBL1	promoter	hypo	26.9001	0.533391	45.3084	10.5985
SUPT6H	ENSG00000109111	E6	MYBL1	promoter	hypo	4.89364	0.827784	8.0249	1.68054
-	ENSG00000288909	E6	MYBL1	promoter	hypo	0.137785	0.101343	0.169405	0.0430669
ATP5MC1	ENSG00000159199	E6	MYBL1	promoter	hypo	15.9617	1.53163	16.072	1.20397
GDPD1	ENSG00000153982	E6	MYBL1	promoter	hypo	0.278265	0.0434067	0.786572	0.133644
BCAS3	ENSG00000141376	E6	MYBL1	promoter	hypo	2.12895	0.452826	2.95506	0.607492
RPL38	ENSG00000172809	E6	MYBL1	promoter	hypo	40.6449	10.5144	85.0956	33.2791
CDR2L	ENSG00000109089	E6	MYBL1	promoter	hypo	0.663492	0.111182	1.31277	0.432267
SAP30BP	ENSG00000161526	E6	MYBL1	promoter	hypo	6.55461	1.14039	13.5404	1.62928
TEN1-CDK3	ENSG00000261408	E6	MYBL1	promoter	hypo	0.19593	0.0398456	0.561362	0.131527
SEPTIN9	ENSG00000184640	E6	MYBL1	promoter	hypo	21.5805	5.22229	50.77	17.8609
PSMG2	ENSG00000128789	E6	MYBL1	promoter	hypo	6.26395	0.699482	9.6075	2.67434
CABYR	ENSG00000154040	E6	MYBL1	promoter	hypo	1.60304	0.366697	3.56292	1.10359
SNHG22	ENSG00000267322	E6	MYBL1	promoter	hypo	12.3898	0.277108	16.0855	4.43532
BSG	ENSG00000172270	E6	MYBL1	promoter	hypo	88.1103	16.8739	130.603	2.79314
FSTL3	ENSG00000070404	E6	MYBL1	promoter	hypo	8.83034	1.34043	21.5679	1.3664
GADD45B	ENSG00000099860	E6	MYBL1	promoter	hypo	2.31713	0.362498	2.8271	0.207238
HDGFL2	ENSG00000167674	E6	MYBL1	promoter	hypo	2.60065	0.578228	5.27468	0.415481
MARCHF2	ENSG00000099785	E6	MYBL1	promoter	hypo	0.959903	0.344533	2.78883	0.262599
LDLR	ENSG00000130164	E6	MYBL1	promoter	hypo	80.0148	15.7862	101.649	3.62549
TECR	ENSG00000099797	E6	MYBL1	promoter	hypo	8.31087	1.40439	15.083	0.737879
-	ENSG00000268173	E6	MYBL1	promoter	hypo	2.18888	0.324773	3.4763	0.460131
SLC25A42	ENSG00000181035	E6	MYBL1	promoter	hypo	0.0583297	0.10103	0.0707587	0.122558
CCNE1	ENSG00000105173	E6	MYBL1	promoter	hypo	1.08731	0.293535	2.0161	0.0644048
ZNF793	ENSG00000188227	E6	MYBL1	promoter	hypo	0.374494	0.0551142	1.0089	0.450119
CIC	ENSG00000079432	E6	MYBL1	promoter	hypo	1.95673	0.46805	3.16879	0.645553
TOMM40	ENSG00000130204	E6	MYBL1	promoter	hypo	5.36916	1.05487	8.7127	0.847446
SAE1	ENSG00000142230	E6	MYBL1	promoter	hypo	7.4908	1.80403	12.8031	2.74439
ZNF331	ENSG00000130844	E6	MYBL1	promoter	hypo	1.10966	0.275563	1.27773	0.570866
RPS9	ENSG00000170889	E6	MYBL1	promoter	hypo	83.2624	19.5833	116.15	5.78453
ZNF17	ENSG00000186272	E6	MYBL1	promoter	hypo	1.57786	0.634601	2.32029	0.227091
ZNF211	ENSG00000121417	E6	MYBL1	promoter	hypo	1.25572	0.18673	2.13306	0.460639
CPSF3	ENSG00000119203	E6	MYBL1	promoter	hypo	7.36953	1.61803	9.38771	0.960225
ATP6V1C2	ENSG00000143882	E6	MYBL1	promoter	hypo	0.00754167	0.0130625	0.108187	0.0539755
FOSL2	ENSG00000075426	E6	MYBL1	promoter	hypo	7.65546	1.73318	11.3876	1.04456
MDH1	ENSG00000014641	E6	MYBL1	promoter	hypo	37.6014	7.20084	51.912	7.12871
POLE4	ENSG00000115350	E6	MYBL1	promoter	hypo	3.45256	0.432181	4.1907	0.628576
NCK2	ENSG00000071051	E6	MYBL1	promoter	hypo	3.83389	1.48333	6.09868	1.03049
TMEM177	ENSG00000144120	E6	MYBL1	promoter	hypo	2.17559	0.848183	2.44057	0.450849
MZT2B	ENSG00000152082	E6	MYBL1	promoter	hypo	11.6108	2.33331	14.6026	4.44605
RIF1	ENSG00000080345	E6	MYBL1	promoter	hypo	9.04128	1.2932	10.7127	1.05206
RPL37A	ENSG00000197756	E6	MYBL1	promoter	hypo	70.8389	15.6294	90.3936	16.7343
SEPTIN2	ENSG00000168385	E6	MYBL1	promoter	hypo	29.7432	5.83306	55.6745	9.51192
MCM8	ENSG00000125885	E6	MYBL1	promoter	hypo	2.11696	0.461581	3.76188	0.0978225
TM9SF4	ENSG00000101337	E6	MYBL1	promoter	hypo	18.1026	4.30663	30.4631	2.77104
GNAS	ENSG00000087460	E6	MYBL1	promoter	hypo	26.4832	5.1221	84.5772	17.3416
FAM217B	ENSG00000196227	E6	MYBL1	promoter	hypo	2.36765	0.349771	2.75274	0.616888
RTEL1	ENSG00000258366	E6	MYBL1	promoter	hypo	4.94987	1.13699	8.23978	0.372344
PAXBP1-AS1	ENSG00000238197	E6	MYBL1	promoter	hypo	0.161175	0.0394162	0.176514	0.087344
KREMEN1	ENSG00000183762	E6	MYBL1	promoter	hypo	1.85827	0.373272	4.13339	0.623997
EPIC1	ENSG00000224271	E6	MYBL1	promoter	hypo	3.83908	0.0799547	5.64904	2.34427
PLCL2	ENSG00000154822	E6	MYBL1	promoter	hypo	0.163161	0.0444974	0.258812	0.0391496
NBEAL2	ENSG00000160796	E6	MYBL1	promoter	hypo	4.91044	0.720028	5.08192	0.334494
RBM5	ENSG00000003756	E6	MYBL1	promoter	hypo	14.6372	3.35344	21.6215	5.35834
C3orf38	ENSG00000179021	E6	MYBL1	promoter	hypo	3.85901	1.01278	5.4911	0.970802
TBC1D23	ENSG00000036054	E6	MYBL1	promoter	hypo	4.30596	0.619168	10.9019	1.66576
NDUFB4	ENSG00000065518	E6	MYBL1	promoter	hypo	16.0839	3.84724	27.1231	3.73453
SLC49A4	ENSG00000138463	E6	MYBL1	promoter	hypo	2.81194	0.773416	4.99419	0.326011
EIF4A2	ENSG00000156976	E6	MYBL1	promoter	hypo	73.6101	1.7253	81.6465	8.31268
FBXO45	ENSG00000174013	E6	MYBL1	promoter	hypo	1.78406	0.383109	3.62035	0.468145
NSD2	ENSG00000109685	E6	MYBL1	promoter	hypo	9.71929	1.9847	16.5704	1.54811
PCDH7	ENSG00000169851	E6	MYBL1	promoter	hypo	8.1215	1.09687	23.8647	2.58682
PRDM8	ENSG00000152784	E6	MYBL1	promoter	hypo	0.823253	0.571376	0.792481	0.226977
NFKB1	ENSG00000109320	E6	MYBL1	promoter	hypo	10.0266	2.11955	19.8884	3.47978
NOCT	ENSG00000151014	E6	MYBL1	promoter	hypo	1.39469	0.193203	5.51271	0.908222
TMA16	ENSG00000198498	E6	MYBL1	promoter	hypo	8.12934	1.24232	11.4039	1.75589
WWC2	ENSG00000151718	E6	MYBL1	promoter	hypo	3.65383	1.00562	7.68599	2.32043
SKP2	ENSG00000145604	E6	MYBL1	promoter	hypo	5.64829	0.852398	6.76323	1.02027
ZNF131	ENSG00000172262	E6	MYBL1	promoter	hypo	4.18008	0.919247	7.66499	1.89973
LNPEP	ENSG00000113441	E6	MYBL1	promoter	hypo	18.5328	4.85958	31.3434	2.34279
RGMB	ENSG00000174136	E6	MYBL1	promoter	hypo	2.82019	0.793342	5.28899	0.353478
PAIP2	ENSG00000120727	E6	MYBL1	promoter	hypo	4.03767	0.211214	7.84756	3.10284
SLC35A4	ENSG00000176087	E6	MYBL1	promoter	hypo	1.49127	0.728354	2.35692	2.06417
VTRNA1-2	ENSG00000202111	E6	MYBL1	promoter	hypo	0.120106	0.20803	0.549817	0.514065
SPRY4-AS1	ENSG00000231185	E6	MYBL1	promoter	hypo	0.383116	0.357335	0.968478	0.38314
TCERG1	ENSG00000113649	E6	MYBL1	promoter	hypo	15.6828	2.11361	16.4687	1.67061
-	ENSG00000291113	E6	MYBL1	promoter	hypo	5.99845	1.25199	9.50261	0.875714
SQSTM1	ENSG00000161011	E6	MYBL1	promoter	hypo	16.948	3.30097	24.7781	2.3817
RIPK1	ENSG00000137275	E6	MYBL1	promoter	hypo	2.1661	0.585493	4.33456	0.386813
RIOK1	ENSG00000124784	E6	MYBL1	promoter	hypo	2.83756	0.485417	4.28912	0.722588
SOX4	ENSG00000124766	E6	MYBL1	promoter	hypo	3.78793	0.625179	8.61524	0.92793
PRR3	ENSG00000204576	E6	MYBL1	promoter	hypo	1.21329	0.29057	1.71167	0.230557
BRD2	ENSG00000204256	E6	MYBL1	promoter	hypo	13.8881	3.44885	18.447	4.75827
-	ENSG00000271860	E6	MYBL1	promoter	hypo	0.000269	0.000465922	0.00327533	0.00567304
FOXO3	ENSG00000118689	E6	MYBL1	promoter	hypo	3.53094	0.798267	4.50294	0.843392
PPP1R14C	ENSG00000198729	E6	MYBL1	promoter	hypo	3.38381	0.616084	5.65088	1.0076
GET4	ENSG00000239857	E6	MYBL1	promoter	hypo	1.17249	0.304197	1.80843	0.26295
EIF3B	ENSG00000106263	E6	MYBL1	promoter	hypo	20.4512	4.26777	26.0212	2.96594
RALA	ENSG00000006451	E6	MYBL1	promoter	hypo	4.43633	0.510059	12.601	2.33081
OGDH	ENSG00000105953	E6	MYBL1	promoter	hypo	8.33833	1.23031	10.5574	1.51878
KMT2E	ENSG00000005483	E6	MYBL1	promoter	hypo	7.55899	1.12005	12.1705	3.09519
FOXP2	ENSG00000128573	E6	MYBL1	promoter	hypo	0.0299587	0.0268573	0.036994	0.0112477
BPGM	ENSG00000172331	E6	MYBL1	promoter	hypo	1.06283	0.23381	3.15728	0.686483
REPIN1	ENSG00000214022	E6	MYBL1	promoter	hypo	2.43733	0.391331	2.79127	0.159396
DOCK5	ENSG00000147459	E6	MYBL1	promoter	hypo	8.56415	2.12451	13.8164	1.59899
ASH2L	ENSG00000129691	E6	MYBL1	promoter	hypo	3.63905	0.718446	4.48852	0.420728
GASAL1	ENSG00000253669	E6	MYBL1	promoter	hypo	0.114516	0.011346	0.265022	0.124832
PLPP6	ENSG00000205808	E6	MYBL1	promoter	hypo	1.71493	0.361758	2.86302	0.127844
TMEM8B	ENSG00000137103	E6	MYBL1	promoter	hypo	0.0794237	0.0182606	0.16422	0.0755577
GLE1	ENSG00000119392	E6	MYBL1	promoter	hypo	3.2836	0.834611	4.98505	0.641206
SPTAN1	ENSG00000197694	E6	MYBL1	promoter	hypo	22.1148	4.19141	35.3916	2.61164
GPR107	ENSG00000148358	E6	MYBL1	promoter	hypo	4.34933	1.0306	8.70804	0.657644
RBM3	ENSG00000102317	E6	MYBL1	promoter	hypo	21.5474	4.91993	35.7718	7.15172
TRO	ENSG00000067445	E6	MYBL1	promoter	hypo	0.078198	0.0286982	0.100192	0.0398153
GPRASP3	ENSG00000198908	E6	MYBL1	promoter	hypo	0.0820507	0.105567	0.719118	0.862677
FAM199X	ENSG00000123575	E6	MYBL1	promoter	hypo	3.0638	0.604901	5.99106	0.66191
USP9Y	ENSG00000114374	E6	MYBL1	promoter	hypo	10.1655	1.72856	16.5655	2.88948
NLGN4Y	ENSG00000165246	E6	MYBL1	promoter	hypo	3.11537	0.579153	4.09056	0.502746
WFDC2	ENSG00000101443	E6	MYBL1	promoter	hypo	0	0	0.270263	0.113794
-	ENSG00000289610	E6	PRDM15	promoter	hypo	0.042468	0.0368597	0.0449413	0.0778407
PHF13	ENSG00000116273	E6	PRDM15	promoter	hypo	1.83047	0.514373	3.32857	0.231003
VAMP3	ENSG00000049245	E6	PRDM15	promoter	hypo	10.4621	2.6337	26.6226	4.74381
MRTO4	ENSG00000053372	E6	PRDM15	promoter	hypo	4.20867	0.677023	5.47304	1.01376
NBL1	ENSG00000158747	E6	PRDM15	promoter	hypo	8.73381	1.52585	16.1124	0.5597
SFN	ENSG00000175793	E6	PRDM15	promoter	hypo	95.9175	16.0074	197.755	28.4684
NEXN	ENSG00000162614	E6	PRDM15	promoter	hypo	0.161765	0.145103	0.850649	0.100031
AGL	ENSG00000162688	E6	PRDM15	promoter	hypo	4.65908	0.894127	5.86871	0.61363
GNAI3	ENSG00000065135	E6	PRDM15	promoter	hypo	4.1161	1.02498	8.81008	1.39204
C1orf115	ENSG00000162817	E6	PRDM15	promoter	hypo	0.250049	0.0143458	0.838955	0.168386
CDC123	ENSG00000151465	E6	PRDM15	promoter	hypo	11.851	2.14666	18.956	2.87736
MLLT10	ENSG00000078403	E6	PRDM15	promoter	hypo	6.09736	1.02603	11.772	2.18577
SIRT1	ENSG00000096717	E6	PRDM15	promoter	hypo	1.49338	0.357963	2.42609	0.513963
TRIM8	ENSG00000171206	E6	PRDM15	promoter	hypo	3.64515	0.801493	6.46958	0.909265
RIC8A	ENSG00000177963	E6	PRDM15	promoter	hypo	8.90392	2.22038	16.1888	1.27793
FEN1	ENSG00000168496	E6	PRDM15	promoter	hypo	7.31713	1.24671	9.14962	0.874771
COX8A	ENSG00000176340	E6	PRDM15	promoter	hypo	58.8276	14.9329	84.7438	7.33723
NDUFS8	ENSG00000110717	E6	PRDM15	promoter	hypo	12.7248	3.28384	18.4311	2.36672
RNF169	ENSG00000166439	E6	PRDM15	promoter	hypo	2.72116	0.662394	4.30299	0.517982
RPS3	ENSG00000149273	E6	PRDM15	promoter	hypo	159.687	24.3309	163.255	38.5134
YAP1	ENSG00000137693	E6	PRDM15	promoter	hypo	15.2749	2.53069	23.2782	6.20064
HOXC11	ENSG00000123388	E6	PRDM15	promoter	hypo	0.469862	0.127781	0.693645	0.106374
EEF1AKMT3	ENSG00000123427	E6	PRDM15	promoter	hypo	0.520572	0.0443856	1.29389	0.508901
TSFM	ENSG00000123297	E6	PRDM15	promoter	hypo	2.7831	0.52044	4.64816	1.05515
TMPO	ENSG00000120802	E6	PRDM15	promoter	hypo	14.6399	2.15202	15.2552	2.85863
TXNRD1	ENSG00000198431	E6	PRDM15	promoter	hypo	15.7038	3.66257	86.9772	13.0492
PSMD9	ENSG00000110801	E6	PRDM15	promoter	hypo	4.31392	0.619093	8.67667	1.3465
TDRD3	ENSG00000083544	E6	PRDM15	promoter	hypo	2.50562	0.72855	2.97109	0.198129
UPF3A	ENSG00000169062	E6	PRDM15	promoter	hypo	3.61089	0.165328	4.26826	1.25533
RNASE4	ENSG00000258818	E6	PRDM15	promoter	hypo	1.02036	0.312025	3.1435	0.781755
BCL2L2	ENSG00000129473	E6	PRDM15	promoter	hypo	4.74408	1.22819	8.24403	1.65102
-	ENSG00000289098	E6	PRDM15	promoter	hypo	0	0	0.001753	0.00303629
TTC6	ENSG00000139865	E6	PRDM15	promoter	hypo	0	0	0.000325667	0.000564071
PRKCH	ENSG00000027075	E6	PRDM15	promoter	hypo	3.42136	0.525153	3.58228	0.636351
SYNE2	ENSG00000054654	E6	PRDM15	promoter	hypo	5.04523	0.265523	7.93338	1.78108
PALS1	ENSG00000072415	E6	PRDM15	promoter	hypo	4.20605	0.854735	7.85042	1.09877
DNAL1	ENSG00000119661	E6	PRDM15	promoter	hypo	0.530069	0.141612	1.02962	0.237847
SNRPN	ENSG00000128739	E6	PRDM15	promoter	hypo	7.459	1.1584	14.3148	1.27288
GANC	ENSG00000214013	E6	PRDM15	promoter	hypo	5.06501	0.820989	8.05444	1.1668
SERF2	ENSG00000140264	E6	PRDM15	promoter	hypo	19.861	0.497809	69.4796	19.7829
MAP2K5	ENSG00000137764	E6	PRDM15	promoter	hypo	2.19272	0.910793	2.58518	0.593419
SPESP1	ENSG00000258484	E6	PRDM15	promoter	hypo	2.06669	0.482946	2.22839	0.183667
RPLP1	ENSG00000137818	E6	PRDM15	promoter	hypo	27.1857	2.92417	39.4236	9.84937
LRRC49	ENSG00000137821	E6	PRDM15	promoter	hypo	1.58642	0.405708	4.22845	1.14635
ALDH1A3	ENSG00000184254	E6	PRDM15	promoter	hypo	39.1136	12.3278	371.104	60.1283
MAPK8IP3	ENSG00000138834	E6	PRDM15	promoter	hypo	3.66754	0.818035	5.9859	1.02352
FLYWCH1	ENSG00000059122	E6	PRDM15	promoter	hypo	2.58119	0.320305	2.81828	0.743909
SRCAP	ENSG00000080603	E6	PRDM15	promoter	hypo	2.08079	0.306764	3.27715	0.555853
GPT2	ENSG00000166123	E6	PRDM15	promoter	hypo	2.19994	0.411828	5.4133	0.833513
ALKBH5	ENSG00000091542	E6	PRDM15	promoter	hypo	5.66652	1.31802	12.2874	1.7747
LLGL1	ENSG00000131899	E6	PRDM15	promoter	hypo	3.56104	0.523025	5.88385	0.608856
MAP2K3	ENSG00000034152	E6	PRDM15	promoter	hypo	3.01675	0.981306	7.5261	1.26855
CASC3	ENSG00000108349	E6	PRDM15	promoter	hypo	4.78073	1.8314	7.42319	2.53131
-	ENSG00000288909	E6	PRDM15	promoter	hypo	0.137785	0.101343	0.169405	0.0430669
RUNDC3A	ENSG00000108309	E6	PRDM15	promoter	hypo	0.0205567	0.00426363	0.0719713	0.0638595
IGF2BP1	ENSG00000159217	E6	PRDM15	promoter	hypo	0.000489	0.000167472	0.00550433	0.00836306
EPN3	ENSG00000049283	E6	PRDM15	promoter	hypo	3.95572	0.753805	4.46726	0.5615
RPL38	ENSG00000172809	E6	PRDM15	promoter	hypo	40.6449	10.5144	85.0956	33.2791
ZACN	ENSG00000186919	E6	PRDM15	promoter	hypo	0	0	0.00369833	0.0064057
SNHG22	ENSG00000267322	E6	PRDM15	promoter	hypo	12.3898	0.277108	16.0855	4.43532
FEM1A	ENSG00000141965	E6	PRDM15	promoter	hypo	1.06528	0.307811	1.40029	0.175184
MCOLN1	ENSG00000090674	E6	PRDM15	promoter	hypo	1.33462	0.234804	2.94608	0.291822
MARCHF2	ENSG00000099785	E6	PRDM15	promoter	hypo	0.959903	0.344533	2.78883	0.262599
-	ENSG00000268173	E6	PRDM15	promoter	hypo	2.18888	0.324773	3.4763	0.460131
SLC25A42	ENSG00000181035	E6	PRDM15	promoter	hypo	0.0583297	0.10103	0.0707587	0.122558
GPI	ENSG00000105220	E6	PRDM15	promoter	hypo	13.8674	3.17336	28.4617	3.04868
CIC	ENSG00000079432	E6	PRDM15	promoter	hypo	1.95673	0.46805	3.16879	0.645553
SAE1	ENSG00000142230	E6	PRDM15	promoter	hypo	7.4908	1.80403	12.8031	2.74439
CPT1C	ENSG00000169169	E6	PRDM15	promoter	hypo	0	0	0.708737	0.492777
ZNF613	ENSG00000176024	E6	PRDM15	promoter	hypo	0.649037	0.206533	1.37641	0.0970408
ZNF580	ENSG00000213015	E6	PRDM15	promoter	hypo	0.355562	0.0504844	0.658812	0.369759
ATP6V1C2	ENSG00000143882	E6	PRDM15	promoter	hypo	0.00754167	0.0130625	0.108187	0.0539755
NAGK	ENSG00000124357	E6	PRDM15	promoter	hypo	2.56044	0.300386	8.85578	2.14612
CCT7	ENSG00000135624	E6	PRDM15	promoter	hypo	41.4982	9.54744	54.1536	5.53367
NCK2	ENSG00000071051	E6	PRDM15	promoter	hypo	3.83389	1.48333	6.09868	1.03049
TMEM177	ENSG00000144120	E6	PRDM15	promoter	hypo	2.17559	0.848183	2.44057	0.450849
RAB5IF	ENSG00000101084	E6	PRDM15	promoter	hypo	13.484	2.24126	34.8526	4.05279
RPS21	ENSG00000171858	E6	PRDM15	promoter	hypo	142.798	5.58438	216.851	14.0371
PAXBP1-AS1	ENSG00000238197	E6	PRDM15	promoter	hypo	0.161175	0.0394162	0.176514	0.087344
HLCS-AS1	ENSG00000224790	E6	PRDM15	promoter	hypo	0.113629	0.0476592	0.173084	0.0475705
LGALS1	ENSG00000100097	E6	PRDM15	promoter	hypo	181.091	32.9357	410.105	31.3175
MEI1	ENSG00000167077	E6	PRDM15	promoter	hypo	0.0204537	0.022745	0.15559	0.0911876
EPIC1	ENSG00000224271	E6	PRDM15	promoter	hypo	3.83908	0.0799547	5.64904	2.34427
SETD5	ENSG00000168137	E6	PRDM15	promoter	hypo	19.5363	2.9152	29.6236	4.92722
NBEAL2	ENSG00000160796	E6	PRDM15	promoter	hypo	4.91044	0.720028	5.08192	0.334494
RBM5	ENSG00000003756	E6	PRDM15	promoter	hypo	14.6372	3.35344	21.6215	5.35834
-	ENSG00000283511	E6	PRDM15	promoter	hypo	0	0	0.305384	0.528941
NDUFB4	ENSG00000065518	E6	PRDM15	promoter	hypo	16.0839	3.84724	27.1231	3.73453
SEC22A	ENSG00000121542	E6	PRDM15	promoter	hypo	2.2649	0.676051	3.97737	0.635142
COPG1	ENSG00000181789	E6	PRDM15	promoter	hypo	15.3264	3.98187	32.6743	2.77899
ZBTB38	ENSG00000177311	E6	PRDM15	promoter	hypo	7.16964	1.24664	25.9086	3.67448
TADA2B	ENSG00000173011	E6	PRDM15	promoter	hypo	1.07452	0.293062	2.53706	0.625428
UBE2K	ENSG00000078140	E6	PRDM15	promoter	hypo	4.56262	1.03357	10.9514	4.66753
TMEM33	ENSG00000109133	E6	PRDM15	promoter	hypo	17.0416	6.25203	27.7825	5.82766
GUF1	ENSG00000151806	E6	PRDM15	promoter	hypo	4.3252	0.865046	5.30757	1.02782
REST	ENSG00000084093	E6	PRDM15	promoter	hypo	6.58341	1.6165	11.8788	1.82623
PRDM8	ENSG00000152784	E6	PRDM15	promoter	hypo	0.823253	0.571376	0.792481	0.226977
AFF1	ENSG00000172493	E6	PRDM15	promoter	hypo	3.5415	0.560391	6.43033	1.17514
PDLIM5	ENSG00000163110	E6	PRDM15	promoter	hypo	17.4723	4.26528	41.0833	7.06529
LSM6	ENSG00000164167	E6	PRDM15	promoter	hypo	4.01011	1.22129	4.94657	0.414476
NNT	ENSG00000112992	E6	PRDM15	promoter	hypo	5.90619	1.20862	7.60597	0.415068
GPBP1	ENSG00000062194	E6	PRDM15	promoter	hypo	11.2984	3.12286	19.1314	2.61901
UTP15	ENSG00000164338	E6	PRDM15	promoter	hypo	5.0312	1.19421	6.69408	0.993644
F2RL1	ENSG00000164251	E6	PRDM15	promoter	hypo	10.8165	2.23386	19.1283	2.00743
SCAMP1	ENSG00000085365	E6	PRDM15	promoter	hypo	5.80274	1.22364	12.2845	1.03771
LNPEP	ENSG00000113441	E6	PRDM15	promoter	hypo	18.5328	4.85958	31.3434	2.34279
SLC12A2	ENSG00000064651	E6	PRDM15	promoter	hypo	6.50085	1.53974	10.6111	1.05376
VTRNA1-2	ENSG00000202111	E6	PRDM15	promoter	hypo	0.120106	0.20803	0.549817	0.514065
-	ENSG00000253736	E6	PRDM15	promoter	hypo	0.011514	0.0136482	0.024442	0.02585
RIOK1	ENSG00000124784	E6	PRDM15	promoter	hypo	2.83756	0.485417	4.28912	0.722588
PRR3	ENSG00000204576	E6	PRDM15	promoter	hypo	1.21329	0.29057	1.71167	0.230557
STK19	ENSG00000204344	E6	PRDM15	promoter	hypo	1.65449	0.396266	2.57389	0.405279
SMPD2	ENSG00000135587	E6	PRDM15	promoter	hypo	2.5736	0.267967	2.66352	0.467884
FAM20C	ENSG00000177706	E6	PRDM15	promoter	hypo	0.846584	0.499847	5.24022	0.940144
EIF3B	ENSG00000106263	E6	PRDM15	promoter	hypo	20.4512	4.26777	26.0212	2.96594
LINC00265	ENSG00000188185	E6	PRDM15	promoter	hypo	0.478467	0.0701452	0.671606	0.252241
NIPSNAP2	ENSG00000146729	E6	PRDM15	promoter	hypo	4.9064	0.768103	5.62774	0.481409
CFAP69	ENSG00000105792	E6	PRDM15	promoter	hypo	0.248976	0.0315906	0.423096	0.108906
BUD31	ENSG00000106245	E6	PRDM15	promoter	hypo	6.63868	1.3856	12.9931	2.53538
MAK16	ENSG00000198042	E6	PRDM15	promoter	hypo	4.2846	1.53517	6.14033	0.525197
SDCBP	ENSG00000137575	E6	PRDM15	promoter	hypo	20.016	4.57433	27.4152	5.73261
PLPP6	ENSG00000205808	E6	PRDM15	promoter	hypo	1.71493	0.361758	2.86302	0.127844
PBX3	ENSG00000167081	E6	PRDM15	promoter	hypo	3.0532	0.531031	5.01697	1.34513
SPTAN1	ENSG00000197694	E6	PRDM15	promoter	hypo	22.1148	4.19141	35.3916	2.61164
TRO	ENSG00000067445	E6	PRDM15	promoter	hypo	0.078198	0.0286982	0.100192	0.0398153
PGK1	ENSG00000102144	E6	PRDM15	promoter	hypo	27.5437	4.38274	54.5576	6.23103
FAM199X	ENSG00000123575	E6	PRDM15	promoter	hypo	3.0638	0.604901	5.99106	0.66191
NLGN4Y	ENSG00000165246	E6	PRDM15	promoter	hypo	3.11537	0.579153	4.09056	0.502746
TNFRSF14	ENSG00000157873	E6	ATF3	Body	hyper	1.40605	0.260035	2.02483	0.118
CENPS-CORT	ENSG00000251503	E6	ATF3	Body	hyper	0.0820273	0.0745496	0.287474	0.170768
-	ENSG00000285646	E6	ATF3	Body	hyper	6.86998	0.77047	13.0143	5.72642
KAZN	ENSG00000189337	E6	ATF3	Body	hyper	1.11159	0.0927731	1.14388	0.23393
SERINC2	ENSG00000168528	E6	ATF3	Body	hyper	14.659	3.45654	38.3289	6.42956
MACF1	ENSG00000127603	E6	ATF3	Body	hyper	30.2099	5.37607	67.6542	9.36325
RNF220	ENSG00000187147	E6	ATF3	Body	hyper	4.27109	0.588503	6.2298	0.886296
ROR1	ENSG00000185483	E6	ATF3	Body	hyper	0.127789	0.123471	0.496455	0.139308
ST6GALNAC5	ENSG00000117069	E6	ATF3	Body	hyper	0.384042	0.138158	1.41743	0.653209
-	ENSG00000230735	E6	ATF3	Body	hyper	0.370865	0.260993	0.742562	0.171096
ARHGAP29-AS1	ENSG00000226835	E6	ATF3	Body	hyper	0	0	0.0392383	0.00880114
-	ENSG00000274642	E6	ATF3	Body	hyper	0.368396	0.128981	1.08032	0.155203
EFNA4	ENSG00000243364	E6	ATF3	Body	hyper	1.38811	0.350763	2.05335	0.198557
LAMC1	ENSG00000135862	E6	ATF3	Body	hyper	25.8476	5.37176	39.9352	2.01478
RNF2	ENSG00000121481	E6	ATF3	Body	hyper	2.58328	0.655613	5.08175	0.65002
NAV1	ENSG00000134369	E6	ATF3	Body	hyper	4.8694	1.09713	9.31679	1.37599
-	ENSG00000285053	E6	ATF3	Body	hyper	0.412312	0.118186	1.38576	0.762727
PLXDC2	ENSG00000120594	E6	ATF3	Body	hyper	1.25186	0.240391	1.6621	0.311299
KIAA1217	ENSG00000120549	E6	ATF3	Body	hyper	3.76906	1.08826	6.01457	1.43553
-	ENSG00000285402	E6	ATF3	Body	hyper	0.00218967	0.00201811	0.00622833	0.00605107
DDX21	ENSG00000165732	E6	ATF3	Body	hyper	19.3101	5.18733	31.9074	5.54759
HK1	ENSG00000156515	E6	ATF3	Body	hyper	10.428	2.5811	20.1271	4.98437
MACROH2A2	ENSG00000099284	E6	ATF3	Body	hyper	2.91393	0.477486	3.66849	0.690946
CHST3	ENSG00000122863	E6	ATF3	Body	hyper	2.80198	0.899232	5.21784	0.361822
ACADSB	ENSG00000196177	E6	ATF3	Body	hyper	0.35591	0.128109	0.698893	0.13138
DPYSL4	ENSG00000151640	E6	ATF3	Body	hyper	1.32722	0.302697	2.6109	0.458474
CD151	ENSG00000177697	E6	ATF3	Body	hyper	42.9509	7.32526	88.7195	6.4702
METTL15	ENSG00000169519	E6	ATF3	Body	hyper	4.84408	0.539185	5.66548	1.49496
KCNK4-CATSPERZ	ENSG00000257069	E6	ATF3	Body	hyper	0.00363867	0.00630236	0.0140997	0.0244213
RNF214	ENSG00000167257	E6	ATF3	Body	hyper	1.33888	0.336146	1.56674	0.648431
RASSF8	ENSG00000123094	E6	ATF3	Body	hyper	1.70854	0.482505	3.63452	0.704123
TUBA1C	ENSG00000167553	E6	ATF3	Body	hyper	30.5141	5.70037	56.8427	5.68265
MYL6B	ENSG00000196465	E6	ATF3	Body	hyper	5.38788	1.21984	10.2636	3.27494
MARS1	ENSG00000166986	E6	ATF3	Body	hyper	27.2049	4.20792	40.1455	4.5662
HMGA2	ENSG00000149948	E6	ATF3	Body	hyper	50.447	5.78217	73.2947	20.1952
ATP2A2	ENSG00000174437	E6	ATF3	Body	hyper	52.3833	13.0624	96.1833	8.53218
RNFT2	ENSG00000135119	E6	ATF3	Body	hyper	0.075166	0.019714	0.145744	0.0304866
HIP1R	ENSG00000130787	E6	ATF3	Body	hyper	4.56578	0.696843	8.34972	1.61027
-	ENSG00000287887	E6	ATF3	Body	hyper	0	0	0.321635	0.278854
TPT1-AS1	ENSG00000170919	E6	ATF3	Body	hyper	3.14648	0.657789	4.07262	1.16425
GPC5	ENSG00000179399	E6	ATF3	Body	hyper	0	0	0.00687667	0.0119107
TOX4	ENSG00000092203	E6	ATF3	Body	hyper	3.16242	0.731279	6.05878	0.568736
ZC2HC1C	ENSG00000119703	E6	ATF3	Body	hyper	0.0200913	0.0205643	0.0566223	0.0980728
AHSA1	ENSG00000100591	E6	ATF3	Body	hyper	10.4719	1.92756	20.2452	3.43235
APBA2	ENSG00000034053	E6	ATF3	Body	hyper	0.951522	0.204551	1.30982	0.232892
CLK3	ENSG00000179335	E6	ATF3	Body	hyper	5.48612	0.889087	9.28839	1.11145
SLCO3A1	ENSG00000176463	E6	ATF3	Body	hyper	1.80882	0.325272	1.85145	0.112868
RAB40C	ENSG00000197562	E6	ATF3	Body	hyper	0.958948	0.134566	1.38315	0.239829
TNFRSF12A	ENSG00000006327	E6	ATF3	Body	hyper	24.0131	4.52031	55.3235	3.01951
ABAT	ENSG00000183044	E6	ATF3	Body	hyper	0.448138	0.102439	2.34366	0.274949
BMERB1	ENSG00000166780	E6	ATF3	Body	hyper	0.497615	0.026776	1.5896	0.500495
UTP4	ENSG00000141076	E6	ATF3	Body	hyper	4.97726	1.37994	6.37678	1.32844
CTNS	ENSG00000040531	E6	ATF3	Body	hyper	1.94825	0.174271	4.96144	0.708896
NTN1	ENSG00000065320	E6	ATF3	Body	hyper	0.295622	0.0556664	0.486347	0.0405505
ARHGAP44	ENSG00000006740	E6	ATF3	Body	hyper	0.114228	0.0411554	0.338969	0.0585391
RAI1	ENSG00000108557	E6	ATF3	Body	hyper	2.30507	0.199934	2.50485	0.478457
DHX8	ENSG00000067596	E6	ATF3	Body	hyper	4.27799	1.33633	6.61529	0.810188
SPATA20	ENSG00000006282	E6	ATF3	Body	hyper	8.42464	0.422329	8.72021	1.46826
TMEM104	ENSG00000109066	E6	ATF3	Body	hyper	1.5094	0.197912	3.103	0.579121
TEN1-CDK3	ENSG00000261408	E6	ATF3	Body	hyper	0.19593	0.0398456	0.561362	0.131527
SEPTIN9	ENSG00000184640	E6	ATF3	Body	hyper	21.5805	5.22229	50.77	17.8609
TBCD	ENSG00000141556	E6	ATF3	Body	hyper	5.92804	1.0502	6.3523	0.755661
DOK6	ENSG00000206052	E6	ATF3	Body	hyper	0.002083	0.00181515	0.016006	0.0141426
CTDP1	ENSG00000060069	E6	ATF3	Body	hyper	1.41552	0.325829	2.04398	0.540049
ADGRE5	ENSG00000123146	E6	ATF3	Body	hyper	4.53014	0.900621	5.10168	0.229873
BISPR	ENSG00000282851	E6	ATF3	Body	hyper	0.107404	0.186029	0.298468	0.348945
ARRDC2	ENSG00000105643	E6	ATF3	Body	hyper	0.78676	0.330982	0.941434	0.30999
ARHGAP35	ENSG00000160007	E6	ATF3	Body	hyper	5.31992	0.878798	8.76528	0.870853
ZNF175	ENSG00000105497	E6	ATF3	Body	hyper	0.901521	0.393501	1.3605	0.291057
ZNF528	ENSG00000167555	E6	ATF3	Body	hyper	2.09327	0.904387	4.63021	0.446101
ZNF331	ENSG00000130844	E6	ATF3	Body	hyper	1.10966	0.275563	1.27773	0.570866
NLRP2	ENSG00000022556	E6	ATF3	Body	hyper	3.6181	0.65554	5.76822	1.21046
ZNF470	ENSG00000197016	E6	ATF3	Body	hyper	0.416856	0.188022	0.925103	0.0633197
PLEKHH2	ENSG00000152527	E6	ATF3	Body	hyper	0.354279	0.0355865	0.555382	0.230747
CHAC2	ENSG00000143942	E6	ATF3	Body	hyper	1.26633	0.219849	1.91288	0.583199
ACYP2	ENSG00000170634	E6	ATF3	Body	hyper	0.945962	0.139944	1.23874	0.680213
DYSF	ENSG00000135636	E6	ATF3	Body	hyper	0.025677	0.0444739	0.140754	0.243794
LIMS1	ENSG00000169756	E6	ATF3	Body	hyper	4.78511	1.13628	10.968	4.09794
AGAP1	ENSG00000157985	E6	ATF3	Body	hyper	1.54545	0.545236	1.95871	0.944879
SMOX	ENSG00000088826	E6	ATF3	Body	hyper	0.440181	0.161395	1.05525	0.109895
MACROD2	ENSG00000172264	E6	ATF3	Body	hyper	0.285198	0.0530422	0.934858	0.2205
RIN2	ENSG00000132669	E6	ATF3	Body	hyper	6.22667	1.24116	13.5172	2.10731
EPIC1	ENSG00000224271	E6	ATF3	Body	hyper	3.83908	0.0799547	5.64904	2.34427
ARIH2	ENSG00000177479	E6	ATF3	Body	hyper	8.99239	1.72389	14.5548	3.35166
NSUN3	ENSG00000178694	E6	ATF3	Body	hyper	1.9731	0.217652	2.18057	0.303212
PPP2R3A	ENSG00000073711	E6	ATF3	Body	hyper	1.90826	0.495892	2.75151	0.540906
U2SURP	ENSG00000163714	E6	ATF3	Body	hyper	17.9866	3.34047	22.0947	2.09699
IQCJ-SCHIP1	ENSG00000283154	E6	ATF3	Body	hyper	0	0	0.106291	0.124687
SENP2	ENSG00000163904	E6	ATF3	Body	hyper	2.16645	0.352108	4.87798	0.595531
SENP5	ENSG00000119231	E6	ATF3	Body	hyper	4.41589	1.03532	8.80419	1.39599
-	ENSG00000290937	E6	ATF3	Body	hyper	1.82269	0.123519	2.39275	0.0963501
FAM193A	ENSG00000125386	E6	ATF3	Body	hyper	1.21674	0.0221446	2.5774	0.535655
SORCS2	ENSG00000184985	E6	ATF3	Body	hyper	0.0913683	0.0585838	0.200779	0.0340505
N4BP2	ENSG00000078177	E6	ATF3	Body	hyper	2.3889	0.503855	2.85417	0.301943
NSUN7	ENSG00000179299	E6	ATF3	Body	hyper	0.00877233	0.0096476	0.034504	0.0300921
LINC01618	ENSG00000250302	E6	ATF3	Body	hyper	0.123797	0.131097	0.508274	0.266594
UBA6-DT	ENSG00000248049	E6	ATF3	Body	hyper	1.99524	0.434766	2.54346	0.495147
RAP1GDS1	ENSG00000138698	E6	ATF3	Body	hyper	9.19862	1.43643	19.7623	2.23527
CEP170P1	ENSG00000154608	E6	ATF3	Body	hyper	1.92826	0.601414	4.1807	0.638268
ABCE1	ENSG00000164163	E6	ATF3	Body	hyper	17.5072	4.45743	20.44	2.44421
TENM3	ENSG00000218336	E6	ATF3	Body	hyper	5.58787	1.0439	8.28162	0.731891
LINC01060	ENSG00000249378	E6	ATF3	Body	hyper	1.47599	0.0916806	11.4817	3.4798
-	ENSG00000248994	E6	ATF3	Body	hyper	0.0545723	0.075233	0.068275	0.118256
MARCHF6	ENSG00000145495	E6	ATF3	Body	hyper	14.3396	3.66604	25.0591	4.3589
GUSBP1	ENSG00000291102	E6	ATF3	Body	hyper	3.03252	0.314827	3.85023	0.774037
PCBD2	ENSG00000132570	E6	ATF3	Body	hyper	1.02804	0.165677	1.32973	0.0476948
NDFIP1	ENSG00000131507	E6	ATF3	Body	hyper	7.79254	1.44011	12.9494	1.6054
NSD1	ENSG00000165671	E6	ATF3	Body	hyper	8.53773	2.23283	12.585	0.97698
-	ENSG00000170089	E6	ATF3	Body	hyper	0.319373	0.351572	1.08153	0.968958
TRIM52-AS1	ENSG00000248275	E6	ATF3	Body	hyper	2.80328	0.47744	3.26173	0.372621
NOL7	ENSG00000225921	E6	ATF3	Body	hyper	3.6176	0.659639	8.3289	0.680893
CDKAL1	ENSG00000145996	E6	ATF3	Body	hyper	3.26712	0.690338	4.64256	0.809356
PGBD1	ENSG00000137338	E6	ATF3	Body	hyper	1.07123	0.260246	1.90477	0.490985
ANKS1A	ENSG00000064999	E6	ATF3	Body	hyper	1.90144	0.491276	2.71473	0.492363
PPARD	ENSG00000112033	E6	ATF3	Body	hyper	0.701338	0.128924	1.80499	0.577198
RUNX2	ENSG00000124813	E6	ATF3	Body	hyper	0.518701	0.132723	0.792796	0.100045
UTRN	ENSG00000152818	E6	ATF3	Body	hyper	7.37299	1.498	12.2556	1.95919
UST	ENSG00000111962	E6	ATF3	Body	hyper	1.55781	0.338365	2.20579	0.480335
TIAM2	ENSG00000146426	E6	ATF3	Body	hyper	0.992895	0.100047	1.43731	0.32564
ARID1B	ENSG00000049618	E6	ATF3	Body	hyper	8.88161	1.04218	10.6874	1.78709
DNAAF5	ENSG00000164818	E6	ATF3	Body	hyper	4.0912	0.790677	4.67798	1.12832
SDK1	ENSG00000146555	E6	ATF3	Body	hyper	0.0260723	0.031953	0.120492	0.011045
HDAC9	ENSG00000048052	E6	ATF3	Body	hyper	2.07576	0.455824	10.467	2.10471
PALS2	ENSG00000105926	E6	ATF3	Body	hyper	2.79315	0.221048	3.2539	0.639429
INMT-MINDY4	ENSG00000254959	E6	ATF3	Body	hyper	0.105466	0.144766	0.471011	0.459261
BBS9	ENSG00000122507	E6	ATF3	Body	hyper	2.15687	0.36329	5.15729	0.94117
GNAI1	ENSG00000127955	E6	ATF3	Body	hyper	5.24783	2.05329	6.24982	1.87046
ORAI2	ENSG00000160991	E6	ATF3	Body	hyper	0.28314	0.0216243	0.894652	0.110507
CPED1	ENSG00000106034	E6	ATF3	Body	hyper	0.00914067	0.00801617	0.063245	0.0322426
POT1-AS1	ENSG00000224897	E6	ATF3	Body	hyper	0.00680567	0.0117878	0.0151957	0.0217503
AHCYL2	ENSG00000158467	E6	ATF3	Body	hyper	1.97188	0.858603	3.50578	0.995031
TNKS	ENSG00000173273	E6	ATF3	Body	hyper	4.51855	1.04183	6.33862	0.944981
C8orf34	ENSG00000165084	E6	ATF3	Body	hyper	0.00497367	0.00707959	0.0110833	0.0191969
GDAP1	ENSG00000104381	E6	ATF3	Body	hyper	2.47667	0.600291	2.73752	0.804565
HNF4G	ENSG00000164749	E6	ATF3	Body	hyper	0.072242	0.0694827	0.0770977	0.133537
ZFHX4	ENSG00000091656	E6	ATF3	Body	hyper	0.984002	0.291026	1.29608	0.312182
MATN2	ENSG00000132561	E6	ATF3	Body	hyper	0.179583	0.0374533	0.324143	0.0947514
KANK1	ENSG00000107104	E6	ATF3	Body	hyper	7.48151	1.07795	11.5589	2.10896
IFT74	ENSG00000096872	E6	ATF3	Body	hyper	2.14313	0.398492	2.65997	0.529937
ZNF618	ENSG00000157657	E6	ATF3	Body	hyper	1.15135	0.231092	1.72952	0.38688
DELEC1	ENSG00000173077	E6	ATF3	Body	hyper	0	0	0.854525	0.12788
CERCAM	ENSG00000167123	E6	ATF3	Body	hyper	3.55284	0.797137	9.61392	0.761423
GTF3C5	ENSG00000148308	E6	ATF3	Body	hyper	5.73426	1.25047	7.87685	0.418657
FRMPD4	ENSG00000169933	E6	ATF3	Body	hyper	0	0	0.00682867	0.00671789
TXLNG	ENSG00000086712	E6	ATF3	Body	hyper	1.4743	0.296763	2.21688	0.574322
ZC3H12B	ENSG00000102053	E6	ATF3	Body	hyper	0	0	0.005136	0.00444806
PIN4	ENSG00000102309	E6	ATF3	Body	hyper	0.86127	0.28423	2.61186	0.853434
UPRT	ENSG00000094841	E6	ATF3	Body	hyper	1.38836	0.378676	3.6004	0.897123
STAG2	ENSG00000101972	E6	ATF3	Body	hyper	12.9781	2.90714	17.0753	1.84496
BCORL1	ENSG00000085185	E6	ATF3	Body	hyper	0.429695	0.127191	0.982574	0.52207
RPS4Y1	ENSG00000129824	E6	ATF3	Body	hyper	30.3979	7.10828	53.3492	4.81035
CRB1	ENSG00000134376	E6	ATF3	Body	hyper	0	0	0.00391133	0.00677463
.	ENSG00000233928	E6	ATF3	Body	hyper	0	0	0.00725867	0.00738352
TNFRSF14	ENSG00000157873	E6	ATF7	Body	hyper	1.40605	0.260035	2.02483	0.118
CAMTA1	ENSG00000171735	E6	ATF7	Body	hyper	4.49073	0.828239	9.18647	2.10626
FBLIM1	ENSG00000162458	E6	ATF7	Body	hyper	13.7958	2.06802	31.1604	6.30257
SERINC2	ENSG00000168528	E6	ATF7	Body	hyper	14.659	3.45654	38.3289	6.42956
HDAC1	ENSG00000116478	E6	ATF7	Body	hyper	11.2686	1.67847	20.1036	3.91466
ROR1	ENSG00000185483	E6	ATF7	Body	hyper	0.127789	0.123471	0.496455	0.139308
AGL	ENSG00000162688	E6	ATF7	Body	hyper	4.65908	0.894127	5.86871	0.61363
RAP1A	ENSG00000116473	E6	ATF7	Body	hyper	2.24915	0.707732	5.80043	2.93832
TDRKH-AS1	ENSG00000203288	E6	ATF7	Body	hyper	0.0548967	0.0265784	0.112034	0.0139809
LAMC1	ENSG00000135862	E6	ATF7	Body	hyper	25.8476	5.37176	39.9352	2.01478
SMG7	ENSG00000116698	E6	ATF7	Body	hyper	4.70638	1.25109	9.1609	2.47846
ZMYND11	ENSG00000015171	E6	ATF7	Body	hyper	4.29447	0.945934	7.92774	1.71412
PLXDC2	ENSG00000120594	E6	ATF7	Body	hyper	1.25186	0.240391	1.6621	0.311299
MLLT10	ENSG00000078403	E6	ATF7	Body	hyper	6.09736	1.02603	11.772	2.18577
CHST3	ENSG00000122863	E6	ATF7	Body	hyper	2.80198	0.899232	5.21784	0.361822
KIF11	ENSG00000138160	E6	ATF7	Body	hyper	3.99692	1.22253	4.21136	0.552614
TBC1D12	ENSG00000108239	E6	ATF7	Body	hyper	1.16799	0.134474	1.98762	0.391507
PDCD4	ENSG00000150593	E6	ATF7	Body	hyper	8.81288	2.31329	10.3293	2.3338
TCF7L2	ENSG00000148737	E6	ATF7	Body	hyper	1.92706	0.435594	2.7786	0.543137
TACC2	ENSG00000138162	E6	ATF7	Body	hyper	1.74092	0.348227	2.03442	0.851843
DOCK1	ENSG00000150760	E6	ATF7	Body	hyper	6.35605	1.58622	11.3913	1.5542
NAV2	ENSG00000166833	E6	ATF7	Body	hyper	1.7158	0.506861	3.2967	0.603524
METTL15	ENSG00000169519	E6	ATF7	Body	hyper	4.84408	0.539185	5.66548	1.49496
ASRGL1	ENSG00000162174	E6	ATF7	Body	hyper	0	0	0.0376	0.0651251
RTN3	ENSG00000133318	E6	ATF7	Body	hyper	6.72632	2.0043	16.9324	1.02995
RAB1B	ENSG00000174903	E6	ATF7	Body	hyper	6.95354	1.64796	18.1871	4.01087
PRSS23	ENSG00000150687	E6	ATF7	Body	hyper	5.54641	1.08925	29.4538	4.27923
DCPS	ENSG00000110063	E6	ATF7	Body	hyper	0.54964	0.130801	0.717871	0.110158
ST3GAL4	ENSG00000110080	E6	ATF7	Body	hyper	2.51078	0.141772	6.20383	0.657793
RASSF8	ENSG00000123094	E6	ATF7	Body	hyper	1.70854	0.482505	3.63452	0.704123
TUBA1C	ENSG00000167553	E6	ATF7	Body	hyper	30.5141	5.70037	56.8427	5.68265
DIP2B	ENSG00000066084	E6	ATF7	Body	hyper	4.87675	1.10864	6.14708	0.555128
MYL6B	ENSG00000196465	E6	ATF7	Body	hyper	5.38788	1.21984	10.2636	3.27494
HMGA2	ENSG00000149948	E6	ATF7	Body	hyper	50.447	5.78217	73.2947	20.1952
ATP2A2	ENSG00000174437	E6	ATF7	Body	hyper	52.3833	13.0624	96.1833	8.53218
SH2B3	ENSG00000111252	E6	ATF7	Body	hyper	2.11468	0.805679	3.38212	0.492051
-	ENSG00000274874	E6	ATF7	Body	hyper	0	0	0.00352433	0.00412677
TOX4	ENSG00000092203	E6	ATF7	Body	hyper	3.16242	0.731279	6.05878	0.568736
NFATC4	ENSG00000100968	E6	ATF7	Body	hyper	0.245468	0.0819563	0.511697	0.148498
APBA2	ENSG00000034053	E6	ATF7	Body	hyper	0.951522	0.204551	1.30982	0.232892
CGNL1	ENSG00000128849	E6	ATF7	Body	hyper	0	0	0.0448867	0.077746
SLCO3A1	ENSG00000176463	E6	ATF7	Body	hyper	1.80882	0.325272	1.85145	0.112868
RAB40C	ENSG00000197562	E6	ATF7	Body	hyper	0.958948	0.134566	1.38315	0.239829
UBN1	ENSG00000118900	E6	ATF7	Body	hyper	3.03311	0.665293	4.44342	0.415126
RBFOX1	ENSG00000078328	E6	ATF7	Body	hyper	0.000763	0.00132155	0.00130067	0.00112961
ADGRG1	ENSG00000205336	E6	ATF7	Body	hyper	7.87408	0.845447	14.3995	1.62772
UTP4	ENSG00000141076	E6	ATF7	Body	hyper	4.97726	1.37994	6.37678	1.32844
WWP2	ENSG00000198373	E6	ATF7	Body	hyper	3.09112	0.878735	6.36562	3.15993
TIMM22	ENSG00000177370	E6	ATF7	Body	hyper	1.92423	0.422368	3.32485	0.39326
SENP3-EIF4A1	ENSG00000277957	E6	ATF7	Body	hyper	0.766938	0.455282	1.22398	0.586926
-	ENSG00000265749	E6	ATF7	Body	hyper	0.01818	0.0314887	0.0363717	0.0629976
NTN1	ENSG00000065320	E6	ATF7	Body	hyper	0.295622	0.0556664	0.486347	0.0405505
ARHGAP44	ENSG00000006740	E6	ATF7	Body	hyper	0.114228	0.0411554	0.338969	0.0585391
NBR2	ENSG00000198496	E6	ATF7	Body	hyper	1.5071	0.410209	2.24379	0.509934
NHERF1	ENSG00000109062	E6	ATF7	Body	hyper	3.52468	0.538794	5.18488	0.34751
TMEM104	ENSG00000109066	E6	ATF7	Body	hyper	1.5094	0.197912	3.103	0.579121
TEN1-CDK3	ENSG00000261408	E6	ATF7	Body	hyper	0.19593	0.0398456	0.561362	0.131527
FOXK2	ENSG00000141568	E6	ATF7	Body	hyper	5.30803	0.7145	8.8372	2.21733
TBCD	ENSG00000141556	E6	ATF7	Body	hyper	5.92804	1.0502	6.3523	0.755661
LDLRAD4	ENSG00000168675	E6	ATF7	Body	hyper	0	0	0.0325687	0.0446645
RIOK3	ENSG00000101782	E6	ATF7	Body	hyper	8.93277	1.95775	20.6275	3.07881
WDR18	ENSG00000065268	E6	ATF7	Body	hyper	5.58739	0.475233	6.50154	1.1476
ABCA7	ENSG00000064687	E6	ATF7	Body	hyper	2.17884	0.533052	2.87673	0.124609
UHRF1	ENSG00000276043	E6	ATF7	Body	hyper	3.27416	0.640519	4.28257	1.42774
LRRC8E	ENSG00000171017	E6	ATF7	Body	hyper	2.13196	0.982802	3.75067	0.477323
LDLR	ENSG00000130164	E6	ATF7	Body	hyper	80.0148	15.7862	101.649	3.62549
ZSWIM4	ENSG00000132003	E6	ATF7	Body	hyper	0.19217	0.0694107	0.625541	0.0553622
ADGRE5	ENSG00000123146	E6	ATF7	Body	hyper	4.53014	0.900621	5.10168	0.229873
GRAMD1A	ENSG00000089351	E6	ATF7	Body	hyper	3.2688	0.948037	5.61244	1.16295
-	ENSG00000267022	E6	ATF7	Body	hyper	0.363316	0.190769	1.04715	0.910116
-	ENSG00000268746	E6	ATF7	Body	hyper	0.081612	0.0301178	0.111747	0.098522
ZNF528	ENSG00000167555	E6	ATF7	Body	hyper	2.09327	0.904387	4.63021	0.446101
MYADM	ENSG00000179820	E6	ATF7	Body	hyper	1.74003	0.591831	8.26106	0.632941
LENG8	ENSG00000167615	E6	ATF7	Body	hyper	8.10265	1.12321	13.5387	3.22673
NLRP2	ENSG00000022556	E6	ATF7	Body	hyper	3.6181	0.65554	5.76822	1.21046
MFSD2B	ENSG00000205639	E6	ATF7	Body	hyper	0.662486	0.228289	1.19347	0.234249
SLC8A1-AS1	ENSG00000227028	E6	ATF7	Body	hyper	0	0	0.0432723	0.071153
ACYP2	ENSG00000170634	E6	ATF7	Body	hyper	0.945962	0.139944	1.23874	0.680213
MRPL35	ENSG00000132313	E6	ATF7	Body	hyper	2.53281	0.394699	4.13678	0.631227
TMEM182	ENSG00000170417	E6	ATF7	Body	hyper	0.711134	0.0532749	0.960875	0.128855
NOSTRIN	ENSG00000163072	E6	ATF7	Body	hyper	0	0	0.033615	0.0582229
GULP1	ENSG00000144366	E6	ATF7	Body	hyper	0.284526	0.043917	1.03414	0.328423
NOP58	ENSG00000055044	E6	ATF7	Body	hyper	18.4171	4.00718	22.6501	4.12688
AGAP1	ENSG00000157985	E6	ATF7	Body	hyper	1.54545	0.545236	1.95871	0.944879
ING5	ENSG00000168395	E6	ATF7	Body	hyper	2.30556	0.573615	2.66663	0.725862
SMOX	ENSG00000088826	E6	ATF7	Body	hyper	0.440181	0.161395	1.05525	0.109895
PLCB4	ENSG00000101333	E6	ATF7	Body	hyper	0.244047	0.0962692	3.15293	0.286143
RIN2	ENSG00000132669	E6	ATF7	Body	hyper	6.22667	1.24116	13.5172	2.10731
GINS1	ENSG00000101003	E6	ATF7	Body	hyper	2.65319	0.62114	4.04054	0.564121
IFNGR2	ENSG00000159128	E6	ATF7	Body	hyper	8.97117	1.52996	15.6209	2.9418
ITSN1	ENSG00000205726	E6	ATF7	Body	hyper	2.28873	0.814917	5.32837	2.57191
UBE2L3	ENSG00000185651	E6	ATF7	Body	hyper	4.19103	1.08313	9.2422	1.89695
OSBP2	ENSG00000184792	E6	ATF7	Body	hyper	0.078381	0.00653002	0.151549	0.040299
EPIC1	ENSG00000224271	E6	ATF7	Body	hyper	3.83908	0.0799547	5.64904	2.34427
CAPN7	ENSG00000131375	E6	ATF7	Body	hyper	4.27201	0.736043	6.61158	1.58021
STT3B	ENSG00000163527	E6	ATF7	Body	hyper	38.1294	10.8639	64.7951	1.50169
ZKSCAN7	ENSG00000196345	E6	ATF7	Body	hyper	0.635112	0.129184	1.23423	0.443119
LIMD1	ENSG00000144791	E6	ATF7	Body	hyper	2.14157	0.334029	3.31398	0.520756
TMA7	ENSG00000232112	E6	ATF7	Body	hyper	14.5931	0.707909	27.6715	3.82761
PTPRG	ENSG00000144724	E6	ATF7	Body	hyper	9.83236	2.14457	13.667	2.52517
SUCLG2-DT	ENSG00000241316	E6	ATF7	Body	hyper	0.246886	0.128845	0.659436	0.197065
NSUN3	ENSG00000178694	E6	ATF7	Body	hyper	1.9731	0.217652	2.18057	0.303212
IQCJ-SCHIP1	ENSG00000283154	E6	ATF7	Body	hyper	0	0	0.106291	0.124687
NLGN1	ENSG00000169760	E6	ATF7	Body	hyper	0.000567	0.000982073	0.00124633	0.00215871
SDHAP2	ENSG00000215837	E6	ATF7	Body	hyper	0.0490267	0.0462687	0.101733	0.176207
RGS12	ENSG00000159788	E6	ATF7	Body	hyper	4.22143	0.657388	6.49206	0.51823
MAN2B2	ENSG00000013288	E6	ATF7	Body	hyper	1.2266	0.371555	3.32274	0.726474
NSUN7	ENSG00000179299	E6	ATF7	Body	hyper	0.00877233	0.0096476	0.034504	0.0300921
CEP170P1	ENSG00000154608	E6	ATF7	Body	hyper	1.92826	0.601414	4.1807	0.638268
GUSBP5	ENSG00000251600	E6	ATF7	Body	hyper	0.0810153	0.0573687	0.147199	0.0305898
TENM3	ENSG00000218336	E6	ATF7	Body	hyper	5.58787	1.0439	8.28162	0.731891
BASP1	ENSG00000176788	E6	ATF7	Body	hyper	3.31727	0.741094	14.8838	2.61061
GUSBP1	ENSG00000291102	E6	ATF7	Body	hyper	3.03252	0.314827	3.85023	0.774037
RNF180	ENSG00000164197	E6	ATF7	Body	hyper	0.125576	0.109628	0.641978	0.140188
MAP1B	ENSG00000131711	E6	ATF7	Body	hyper	2.26485	0.479968	21.2932	2.24502
PCBD2	ENSG00000132570	E6	ATF7	Body	hyper	1.02804	0.165677	1.32973	0.0476948
SPRY4-AS1	ENSG00000231185	E6	ATF7	Body	hyper	0.383116	0.357335	0.968478	0.38314
HMGA1	ENSG00000137309	E6	ATF7	Body	hyper	17.5386	3.50647	27.2982	6.84497
ANKS1A	ENSG00000064999	E6	ATF7	Body	hyper	1.90144	0.491276	2.71473	0.492363
FOXP4	ENSG00000137166	E6	ATF7	Body	hyper	0.477463	0.119986	0.775098	0.121882
PTK7	ENSG00000112655	E6	ATF7	Body	hyper	36.3587	4.57486	40.6393	2.35308
RUNX2	ENSG00000124813	E6	ATF7	Body	hyper	0.518701	0.132723	0.792796	0.100045
ZNF292	ENSG00000188994	E6	ATF7	Body	hyper	4.97865	0.876097	7.69423	1.73793
SYTL3	ENSG00000164674	E6	ATF7	Body	hyper	0.837	0.155405	3.28811	0.263758
SDK1	ENSG00000146555	E6	ATF7	Body	hyper	0.0260723	0.031953	0.120492	0.011045
HDAC9	ENSG00000048052	E6	ATF7	Body	hyper	2.07576	0.455824	10.467	2.10471
CBX3	ENSG00000122565	E6	ATF7	Body	hyper	20.7987	3.92355	31.0524	6.33646
EGFR	ENSG00000146648	E6	ATF7	Body	hyper	63.6533	14.2071	103.85	2.72968
-	ENSG00000286456	E6	ATF7	Body	hyper	0	0	0.038013	0.0658404
-	ENSG00000284461	E6	ATF7	Body	hyper	0.0628383	0.00843545	0.101854	0.145422
PSMC2	ENSG00000161057	E6	ATF7	Body	hyper	6.38502	1.8637	12.1592	1.80804
NRF1	ENSG00000106459	E6	ATF7	Body	hyper	1.92464	0.46427	3.03959	0.481533
UBN2	ENSG00000157741	E6	ATF7	Body	hyper	1.4662	0.195816	2.03004	0.15972
CLN8	ENSG00000182372	E6	ATF7	Body	hyper	2.54651	0.181022	3.75628	1.23052
MSC-AS1	ENSG00000235531	E6	ATF7	Body	hyper	3.69175	0.513527	4.73139	1.04091
HNF4G	ENSG00000164749	E6	ATF7	Body	hyper	0.072242	0.0694827	0.0770977	0.133537
RIMS2	ENSG00000176406	E6	ATF7	Body	hyper	0.327459	0.0388256	1.08202	0.187441
KANK1	ENSG00000107104	E6	ATF7	Body	hyper	7.48151	1.07795	11.5589	2.10896
KDM4C	ENSG00000107077	E6	ATF7	Body	hyper	5.71582	0.533892	9.33493	0.934542
FOCAD	ENSG00000188352	E6	ATF7	Body	hyper	6.68708	1.53301	7.28863	1.20857
IFT74	ENSG00000096872	E6	ATF7	Body	hyper	2.14313	0.398492	2.65997	0.529937
ZNG1E	ENSG00000147996	E6	ATF7	Body	hyper	9.69189	1.51695	11.0811	2.16741
GDA	ENSG00000119125	E6	ATF7	Body	hyper	0.978148	0.318618	1.76678	0.540622
VPS13A	ENSG00000197969	E6	ATF7	Body	hyper	11.7453	2.60669	12.561	1.06495
FPGS	ENSG00000136877	E6	ATF7	Body	hyper	8.97065	0.327954	11.6061	3.54587
CERCAM	ENSG00000167123	E6	ATF7	Body	hyper	3.55284	0.797137	9.61392	0.761423
MIGA2	ENSG00000148343	E6	ATF7	Body	hyper	2.88334	0.191994	3.58902	0.419738
PRRC2B	ENSG00000288701	E6	ATF7	Body	hyper	5.56147	1.25352	9.82368	1.33566
EHMT1	ENSG00000181090	E6	ATF7	Body	hyper	6.44064	1.42347	9.42019	2.78796
PLCXD1	ENSG00000182378	E6	ATF7	Body	hyper	0.35237	0.117436	0.472025	0.202824
ZRSR2	ENSG00000169249	E6	ATF7	Body	hyper	0.324971	0.112068	0.481852	0.279735
REPS2	ENSG00000169891	E6	ATF7	Body	hyper	0.142892	0.0529855	0.525691	0.0839863
ZC3H12B	ENSG00000102053	E6	ATF7	Body	hyper	0	0	0.005136	0.00444806
PIN4	ENSG00000102309	E6	ATF7	Body	hyper	0.86127	0.28423	2.61186	0.853434
DIAPH2	ENSG00000147202	E6	ATF7	Body	hyper	2.76361	0.628844	4.93031	0.488935
ZBTB33	ENSG00000177485	E6	ATF7	Body	hyper	2.81369	0.592251	4.11664	0.598737
CRB1	ENSG00000134376	E6	ATF7	Body	hyper	0	0	0.00391133	0.00677463
.	ENSG00000233928	E6	ATF7	Body	hyper	0	0	0.00725867	0.00738352
CNTN5	ENSG00000149972	E6	ATF7	Body	hyper	0	0	0.00328333	0.0056869
LINC01483	ENSG00000227517	E6	ATF7	Body	hyper	0	0	0.109828	0.190228
TNFRSF14	ENSG00000157873	E6	BCL11A	Body	hyper	1.40605	0.260035	2.02483	0.118
CAMTA1	ENSG00000171735	E6	BCL11A	Body	hyper	4.49073	0.828239	9.18647	2.10626
KAZN	ENSG00000189337	E6	BCL11A	Body	hyper	1.11159	0.0927731	1.14388	0.23393
DNAJC16	ENSG00000116138	E6	BCL11A	Body	hyper	3.64917	0.916821	6.29589	0.085613
FBLIM1	ENSG00000162458	E6	BCL11A	Body	hyper	13.7958	2.06802	31.1604	6.30257
LDLRAP1	ENSG00000157978	E6	BCL11A	Body	hyper	1.85917	0.107928	2.55893	0.683084
SERINC2	ENSG00000168528	E6	BCL11A	Body	hyper	14.659	3.45654	38.3289	6.42956
HDAC1	ENSG00000116478	E6	BCL11A	Body	hyper	11.2686	1.67847	20.1036	3.91466
ROR1	ENSG00000185483	E6	BCL11A	Body	hyper	0.127789	0.123471	0.496455	0.139308
-	ENSG00000230735	E6	BCL11A	Body	hyper	0.370865	0.260993	0.742562	0.171096
AGL	ENSG00000162688	E6	BCL11A	Body	hyper	4.65908	0.894127	5.86871	0.61363
WNT2B	ENSG00000134245	E6	BCL11A	Body	hyper	0.044327	0.0399403	0.101823	0.176363
TDRKH-AS1	ENSG00000203288	E6	BCL11A	Body	hyper	0.0548967	0.0265784	0.112034	0.0139809
FIRRM	ENSG00000000460	E6	BCL11A	Body	hyper	2.78558	0.568401	2.91193	0.33994
LAMC1	ENSG00000135862	E6	BCL11A	Body	hyper	25.8476	5.37176	39.9352	2.01478
SMG7	ENSG00000116698	E6	BCL11A	Body	hyper	4.70638	1.25109	9.1609	2.47846
NAV1	ENSG00000134369	E6	BCL11A	Body	hyper	4.8694	1.09713	9.31679	1.37599
PLXDC2	ENSG00000120594	E6	BCL11A	Body	hyper	1.25186	0.240391	1.6621	0.311299
MLLT10	ENSG00000078403	E6	BCL11A	Body	hyper	6.09736	1.02603	11.772	2.18577
-	ENSG00000285402	E6	BCL11A	Body	hyper	0.00218967	0.00201811	0.00622833	0.00605107
CHST3	ENSG00000122863	E6	BCL11A	Body	hyper	2.80198	0.899232	5.21784	0.361822
TBC1D12	ENSG00000108239	E6	BCL11A	Body	hyper	1.16799	0.134474	1.98762	0.391507
TCF7L2	ENSG00000148737	E6	BCL11A	Body	hyper	1.92706	0.435594	2.7786	0.543137
PTPRE	ENSG00000132334	E6	BCL11A	Body	hyper	4.71948	0.982191	6.25635	0.330555
DPYSL4	ENSG00000151640	E6	BCL11A	Body	hyper	1.32722	0.302697	2.6109	0.458474
DGKZ	ENSG00000149091	E6	BCL11A	Body	hyper	5.45672	0.194434	7.79504	2.29995
ASRGL1	ENSG00000162174	E6	BCL11A	Body	hyper	0	0	0.0376	0.0651251
ARL2-SNX15	ENSG00000273003	E6	BCL11A	Body	hyper	0.11049	0.191374	0.796695	0.2473
RAB1B	ENSG00000174903	E6	BCL11A	Body	hyper	6.95354	1.64796	18.1871	4.01087
UBASH3B	ENSG00000154127	E6	BCL11A	Body	hyper	1.08527	0.245073	2.56277	0.447452
ADAMTS15	ENSG00000166106	E6	BCL11A	Body	hyper	0	0	0.0765603	0.132606
RASSF8	ENSG00000123094	E6	BCL11A	Body	hyper	1.70854	0.482505	3.63452	0.704123
KRT86	ENSG00000170442	E6	BCL11A	Body	hyper	0	0	0.318833	0.283653
MYL6B	ENSG00000196465	E6	BCL11A	Body	hyper	5.38788	1.21984	10.2636	3.27494
HMGA2	ENSG00000149948	E6	BCL11A	Body	hyper	50.447	5.78217	73.2947	20.1952
ATP2A2	ENSG00000174437	E6	BCL11A	Body	hyper	52.3833	13.0624	96.1833	8.53218
SH2B3	ENSG00000111252	E6	BCL11A	Body	hyper	2.11468	0.805679	3.38212	0.492051
TPCN1	ENSG00000186815	E6	BCL11A	Body	hyper	5.92762	1.00953	17.6226	1.41004
RNFT2	ENSG00000135119	E6	BCL11A	Body	hyper	0.075166	0.019714	0.145744	0.0304866
HIP1R	ENSG00000130787	E6	BCL11A	Body	hyper	4.56578	0.696843	8.34972	1.61027
-	ENSG00000274874	E6	BCL11A	Body	hyper	0	0	0.00352433	0.00412677
TPT1-AS1	ENSG00000170919	E6	BCL11A	Body	hyper	3.14648	0.657789	4.07262	1.16425
TOX4	ENSG00000092203	E6	BCL11A	Body	hyper	3.16242	0.731279	6.05878	0.568736
NFATC4	ENSG00000100968	E6	BCL11A	Body	hyper	0.245468	0.0819563	0.511697	0.148498
ZC2HC1C	ENSG00000119703	E6	BCL11A	Body	hyper	0.0200913	0.0205643	0.0566223	0.0980728
RIN3	ENSG00000100599	E6	BCL11A	Body	hyper	0.735802	0.0461482	1.96014	0.958448
EVL	ENSG00000196405	E6	BCL11A	Body	hyper	2.26241	0.291334	3.14788	1.0601
INF2	ENSG00000203485	E6	BCL11A	Body	hyper	6.6833	1.49602	9.69149	1.73789
CHP1	ENSG00000187446	E6	BCL11A	Body	hyper	8.06754	2.04285	19.7456	2.87441
CGNL1	ENSG00000128849	E6	BCL11A	Body	hyper	0	0	0.0448867	0.077746
FURIN	ENSG00000140564	E6	BCL11A	Body	hyper	5.04377	1.2556	8.69034	0.824673
SLCO3A1	ENSG00000176463	E6	BCL11A	Body	hyper	1.80882	0.325272	1.85145	0.112868
PAQR4	ENSG00000162073	E6	BCL11A	Body	hyper	2.60674	0.340707	2.77449	0.403015
KATNIP	ENSG00000047578	E6	BCL11A	Body	hyper	2.29442	0.201812	3.92149	1.1732
ADGRG1	ENSG00000205336	E6	BCL11A	Body	hyper	7.87408	0.845447	14.3995	1.62772
CDH3	ENSG00000062038	E6	BCL11A	Body	hyper	121.474	24.3886	136.178	9.63955
WWP2	ENSG00000198373	E6	BCL11A	Body	hyper	3.09112	0.878735	6.36562	3.15993
CMIP	ENSG00000153815	E6	BCL11A	Body	hyper	3.73886	0.694624	8.63902	2.01144
MLYCD	ENSG00000103150	E6	BCL11A	Body	hyper	0.237369	0.0380177	0.352368	0.0614055
RAP1GAP2	ENSG00000132359	E6	BCL11A	Body	hyper	5.34122	1.29233	6.57097	0.845247
WRAP53	ENSG00000141499	E6	BCL11A	Body	hyper	1.58433	0.615114	2.48019	0.633463
-	ENSG00000265749	E6	BCL11A	Body	hyper	0.01818	0.0314887	0.0363717	0.0629976
NTN1	ENSG00000065320	E6	BCL11A	Body	hyper	0.295622	0.0556664	0.486347	0.0405505
ARHGAP44	ENSG00000006740	E6	BCL11A	Body	hyper	0.114228	0.0411554	0.338969	0.0585391
SPECC1	ENSG00000128487	E6	BCL11A	Body	hyper	4.6929	0.485684	12.1813	0.976139
DHX8	ENSG00000067596	E6	BCL11A	Body	hyper	4.27799	1.33633	6.61529	0.810188
MSI2	ENSG00000153944	E6	BCL11A	Body	hyper	5.45739	0.155905	7.1434	1.62712
RPL38	ENSG00000172809	E6	BCL11A	Body	hyper	40.6449	10.5144	85.0956	33.2791
NHERF1	ENSG00000109062	E6	BCL11A	Body	hyper	3.52468	0.538794	5.18488	0.34751
TEN1-CDK3	ENSG00000261408	E6	BCL11A	Body	hyper	0.19593	0.0398456	0.561362	0.131527
UBALD2	ENSG00000185262	E6	BCL11A	Body	hyper	1.1135	0.330888	1.99065	0.261886
SEPTIN9	ENSG00000184640	E6	BCL11A	Body	hyper	21.5805	5.22229	50.77	17.8609
RNF213	ENSG00000173821	E6	BCL11A	Body	hyper	15.2651	3.51243	20.4898	3.30019
BAIAP2	ENSG00000175866	E6	BCL11A	Body	hyper	6.90721	0.598727	8.79297	2.09167
FOXK2	ENSG00000141568	E6	BCL11A	Body	hyper	5.30803	0.7145	8.8372	2.21733
LDLRAD4	ENSG00000168675	E6	BCL11A	Body	hyper	0	0	0.0325687	0.0446645
GREB1L	ENSG00000141449	E6	BCL11A	Body	hyper	0.5453	0.0890681	2.72523	0.68215
RIOK3	ENSG00000101782	E6	BCL11A	Body	hyper	8.93277	1.95775	20.6275	3.07881
ARK2N	ENSG00000152242	E6	BCL11A	Body	hyper	4.3832	0.943991	7.50632	0.908678
NFATC1	ENSG00000131196	E6	BCL11A	Body	hyper	0.0404723	0.0345711	0.0960327	0.0915004
PTBP1	ENSG00000011304	E6	BCL11A	Body	hyper	21.0072	2.90337	32.2496	4.97177
WDR18	ENSG00000065268	E6	BCL11A	Body	hyper	5.58739	0.475233	6.50154	1.1476
ABCA7	ENSG00000064687	E6	BCL11A	Body	hyper	2.17884	0.533052	2.87673	0.124609
UHRF1	ENSG00000276043	E6	BCL11A	Body	hyper	3.27416	0.640519	4.28257	1.42774
ARHGEF18	ENSG00000104880	E6	BCL11A	Body	hyper	2.56848	0.495791	4.80878	0.796295
LRRC8E	ENSG00000171017	E6	BCL11A	Body	hyper	2.13196	0.982802	3.75067	0.477323
CARM1	ENSG00000142453	E6	BCL11A	Body	hyper	3.11974	0.567405	4.90367	0.615903
ZSWIM4	ENSG00000132003	E6	BCL11A	Body	hyper	0.19217	0.0694107	0.625541	0.0553622
ADGRL1-AS1	ENSG00000267169	E6	BCL11A	Body	hyper	0.188116	0.184282	0.341027	0.521054
ADGRE5	ENSG00000123146	E6	BCL11A	Body	hyper	4.53014	0.900621	5.10168	0.229873
MAST3	ENSG00000099308	E6	BCL11A	Body	hyper	0.517803	0.0767115	0.766284	0.123691
GRAMD1A	ENSG00000089351	E6	BCL11A	Body	hyper	3.2688	0.948037	5.61244	1.16295
ZNF345	ENSG00000251247	E6	BCL11A	Body	hyper	0.273777	0.12931	0.309352	0.287143
EIF3K	ENSG00000178982	E6	BCL11A	Body	hyper	21.2521	4.16841	33.1582	7.81064
ACTN4	ENSG00000130402	E6	BCL11A	Body	hyper	17.1498	3.30868	33.3926	6.34938
-	ENSG00000267022	E6	BCL11A	Body	hyper	0.363316	0.190769	1.04715	0.910116
VASP	ENSG00000125753	E6	BCL11A	Body	hyper	11.1282	2.39698	22.9321	3.91175
GIPR	ENSG00000010310	E6	BCL11A	Body	hyper	0.0438767	0.0022487	0.144215	0.0124778
ZNF528	ENSG00000167555	E6	BCL11A	Body	hyper	2.09327	0.904387	4.63021	0.446101
ZNF331	ENSG00000130844	E6	BCL11A	Body	hyper	1.10966	0.275563	1.27773	0.570866
ZNF470	ENSG00000197016	E6	BCL11A	Body	hyper	0.416856	0.188022	0.925103	0.0633197
CENPO	ENSG00000138092	E6	BCL11A	Body	hyper	2.50664	0.579463	3.56659	0.878592
VRK2	ENSG00000028116	E6	BCL11A	Body	hyper	3.54334	0.591039	6.07193	2.14003
LGALSL	ENSG00000119862	E6	BCL11A	Body	hyper	1.44282	0.317967	3.14302	0.585574
DYSF	ENSG00000135636	E6	BCL11A	Body	hyper	0.025677	0.0444739	0.140754	0.243794
TET3	ENSG00000187605	E6	BCL11A	Body	hyper	0.854624	0.27447	1.59871	0.665886
MRPL35	ENSG00000132313	E6	BCL11A	Body	hyper	2.53281	0.394699	4.13678	0.631227
RMND5A	ENSG00000153561	E6	BCL11A	Body	hyper	3.31481	0.828011	5.2093	0.978078
SH3RF3	ENSG00000172985	E6	BCL11A	Body	hyper	0.0228823	0.0126832	0.0403793	0.0163747
NOSTRIN	ENSG00000163072	E6	BCL11A	Body	hyper	0	0	0.033615	0.0582229
HOXD1	ENSG00000128645	E6	BCL11A	Body	hyper	0.0438523	0.0382465	0.246986	0.102969
GULP1	ENSG00000144366	E6	BCL11A	Body	hyper	0.284526	0.043917	1.03414	0.328423
STRADB	ENSG00000082146	E6	BCL11A	Body	hyper	2.4685	0.357596	3.54897	0.342207
NOP58	ENSG00000055044	E6	BCL11A	Body	hyper	18.4171	4.00718	22.6501	4.12688
AGAP1	ENSG00000157985	E6	BCL11A	Body	hyper	1.54545	0.545236	1.95871	0.944879
ING5	ENSG00000168395	E6	BCL11A	Body	hyper	2.30556	0.573615	2.66663	0.725862
ATRN	ENSG00000088812	E6	BCL11A	Body	hyper	9.84508	2.27673	18.8708	2.25706
GINS1	ENSG00000101003	E6	BCL11A	Body	hyper	2.65319	0.62114	4.04054	0.564121
ITSN1	ENSG00000205726	E6	BCL11A	Body	hyper	2.28873	0.814917	5.32837	2.57191
ZNF295-AS1	ENSG00000237232	E6	BCL11A	Body	hyper	0.0880123	0.0235834	0.0949607	0.0868372
YBEY	ENSG00000182362	E6	BCL11A	Body	hyper	1.01863	0.393314	1.44667	0.930214
DGCR5	ENSG00000273032	E6	BCL11A	Body	hyper	0.457341	0.142903	0.53807	0.207546
OSBP2	ENSG00000184792	E6	BCL11A	Body	hyper	0.078381	0.00653002	0.151549	0.040299
GGA1	ENSG00000100083	E6	BCL11A	Body	hyper	6.53275	1.61368	10.8005	3.03997
EPIC1	ENSG00000224271	E6	BCL11A	Body	hyper	3.83908	0.0799547	5.64904	2.34427
LMCD1	ENSG00000071282	E6	BCL11A	Body	hyper	0.141802	0.131901	0.532309	0.324679
BRK1	ENSG00000254999	E6	BCL11A	Body	hyper	7.52255	1.17706	16.4642	2.95779
SYN2	ENSG00000157152	E6	BCL11A	Body	hyper	0.00367033	0.00471723	0.015957	0.0164956
STT3B	ENSG00000163527	E6	BCL11A	Body	hyper	38.1294	10.8639	64.7951	1.50169
ZKSCAN7	ENSG00000196345	E6	BCL11A	Body	hyper	0.635112	0.129184	1.23423	0.443119
FBXW12	ENSG00000164049	E6	BCL11A	Body	hyper	0.00857833	0.00746859	0.00880367	0.0152484
RBM6	ENSG00000004534	E6	BCL11A	Body	hyper	5.91556	1.20764	8.74925	2.1935
DUBR	ENSG00000243701	E6	BCL11A	Body	hyper	3.66399	0.939159	4.84169	1.3792
IQCJ-SCHIP1	ENSG00000283154	E6	BCL11A	Body	hyper	0	0	0.106291	0.124687
NLGN1	ENSG00000169760	E6	BCL11A	Body	hyper	0.000567	0.000982073	0.00124633	0.00215871
RPL35A	ENSG00000182899	E6	BCL11A	Body	hyper	88.2204	14.1574	102.761	16.0786
FAM193A	ENSG00000125386	E6	BCL11A	Body	hyper	1.21674	0.0221446	2.5774	0.535655
HTT	ENSG00000197386	E6	BCL11A	Body	hyper	7.83836	1.64211	11.2015	1.15132
RGS12	ENSG00000159788	E6	BCL11A	Body	hyper	4.22143	0.657388	6.49206	0.51823
MAN2B2	ENSG00000013288	E6	BCL11A	Body	hyper	1.2266	0.371555	3.32274	0.726474
KIAA0232	ENSG00000170871	E6	BCL11A	Body	hyper	2.08649	0.39237	4.38399	0.553555
RBPJ	ENSG00000168214	E6	BCL11A	Body	hyper	4.91637	1.14209	7.57254	2.05526
N4BP2	ENSG00000078177	E6	BCL11A	Body	hyper	2.3889	0.503855	2.85417	0.301943
NSUN7	ENSG00000179299	E6	BCL11A	Body	hyper	0.00877233	0.0096476	0.034504	0.0300921
SLAIN2	ENSG00000109171	E6	BCL11A	Body	hyper	3.22233	0.796625	6.54514	0.660904
LINC01618	ENSG00000250302	E6	BCL11A	Body	hyper	0.123797	0.131097	0.508274	0.266594
CRACD	ENSG00000109265	E6	BCL11A	Body	hyper	0	0	0.0348537	0.00793671
ADGRL3	ENSG00000150471	E6	BCL11A	Body	hyper	0.043113	0.00862922	0.103199	0.0562183
UBA6-DT	ENSG00000248049	E6	BCL11A	Body	hyper	1.99524	0.434766	2.54346	0.495147
RAP1GDS1	ENSG00000138698	E6	BCL11A	Body	hyper	9.19862	1.43643	19.7623	2.23527
MAD2L1-DT	ENSG00000250938	E6	BCL11A	Body	hyper	0.847412	0.0638963	0.94244	0.126619
GALNT7	ENSG00000109586	E6	BCL11A	Body	hyper	9.39928	1.94919	12.5682	0.328643
MARCHF6	ENSG00000145495	E6	BCL11A	Body	hyper	14.3396	3.66604	25.0591	4.3589
PDZD2	ENSG00000133401	E6	BCL11A	Body	hyper	0.86386	0.217318	1.62512	0.233748
SPEF2	ENSG00000152582	E6	BCL11A	Body	hyper	0.701739	0.11372	0.821265	0.701888
ITGA2	ENSG00000164171	E6	BCL11A	Body	hyper	25.6784	5.50378	88.3359	6.9971
RNF180	ENSG00000164197	E6	BCL11A	Body	hyper	0.125576	0.109628	0.641978	0.140188
MAST4	ENSG00000069020	E6	BCL11A	Body	hyper	7.49582	1.65908	10.5948	2.17766
PRR16	ENSG00000184838	E6	BCL11A	Body	hyper	0	0	0.199382	0.197544
PCBD2	ENSG00000132570	E6	BCL11A	Body	hyper	1.02804	0.165677	1.32973	0.0476948
NDFIP1	ENSG00000131507	E6	BCL11A	Body	hyper	7.79254	1.44011	12.9494	1.6054
NSD1	ENSG00000165671	E6	BCL11A	Body	hyper	8.53773	2.23283	12.585	0.97698
-	ENSG00000291113	E6	BCL11A	Body	hyper	5.99845	1.25199	9.50261	0.875714
ZNF354C	ENSG00000177932	E6	BCL11A	Body	hyper	0.41505	0.091115	1.07756	0.145814
TRIM52-AS1	ENSG00000248275	E6	BCL11A	Body	hyper	2.80328	0.47744	3.26173	0.372621
CARMIL1	ENSG00000079691	E6	BCL11A	Body	hyper	3.8661	0.887015	5.53949	0.763357
RNF8	ENSG00000112130	E6	BCL11A	Body	hyper	1.82881	0.295343	3.13273	0.669658
PTK7	ENSG00000112655	E6	BCL11A	Body	hyper	36.3587	4.57486	40.6393	2.35308
ZNF292	ENSG00000188994	E6	BCL11A	Body	hyper	4.97865	0.876097	7.69423	1.73793
ARID1B	ENSG00000049618	E6	BCL11A	Body	hyper	8.88161	1.04218	10.6874	1.78709
SUN1	ENSG00000164828	E6	BCL11A	Body	hyper	16.5366	2.31016	20.222	3.95569
INMT-MINDY4	ENSG00000254959	E6	BCL11A	Body	hyper	0.105466	0.144766	0.471011	0.459261
BBS9	ENSG00000122507	E6	BCL11A	Body	hyper	2.15687	0.36329	5.15729	0.94117
-	ENSG00000284461	E6	BCL11A	Body	hyper	0.0628383	0.00843545	0.101854	0.145422
ORAI2	ENSG00000160991	E6	BCL11A	Body	hyper	0.28314	0.0216243	0.894652	0.110507
ST7-OT4	ENSG00000214188	E6	BCL11A	Body	hyper	1.79662	0.658004	2.49232	0.477491
NRF1	ENSG00000106459	E6	BCL11A	Body	hyper	1.92464	0.46427	3.03959	0.481533
EXOC4	ENSG00000131558	E6	BCL11A	Body	hyper	11.1662	1.57136	14.2266	2.33987
KBTBD11	ENSG00000176595	E6	BCL11A	Body	hyper	0	0	0.009052	0.00918841
NRG1	ENSG00000157168	E6	BCL11A	Body	hyper	13.5143	2.55431	40.6165	8.42492
LYN	ENSG00000254087	E6	BCL11A	Body	hyper	1.73994	0.325018	4.46704	0.825151
C8orf34	ENSG00000165084	E6	BCL11A	Body	hyper	0.00497367	0.00707959	0.0110833	0.0191969
MSC-AS1	ENSG00000235531	E6	BCL11A	Body	hyper	3.69175	0.513527	4.73139	1.04091
HNF4G	ENSG00000164749	E6	BCL11A	Body	hyper	0.072242	0.0694827	0.0770977	0.133537
MATN2	ENSG00000132561	E6	BCL11A	Body	hyper	0.179583	0.0374533	0.324143	0.0947514
RIMS2	ENSG00000176406	E6	BCL11A	Body	hyper	0.327459	0.0388256	1.08202	0.187441
KANK1	ENSG00000107104	E6	BCL11A	Body	hyper	7.48151	1.07795	11.5589	2.10896
KDM4C	ENSG00000107077	E6	BCL11A	Body	hyper	5.71582	0.533892	9.33493	0.934542
IFT74	ENSG00000096872	E6	BCL11A	Body	hyper	2.14313	0.398492	2.65997	0.529937
GALT	ENSG00000213930	E6	BCL11A	Body	hyper	5.61007	1.20737	7.04454	1.06459
ZNG1E	ENSG00000147996	E6	BCL11A	Body	hyper	9.69189	1.51695	11.0811	2.16741
VPS13A	ENSG00000197969	E6	BCL11A	Body	hyper	11.7453	2.60669	12.561	1.06495
ZNF618	ENSG00000157657	E6	BCL11A	Body	hyper	1.15135	0.231092	1.72952	0.38688
CERCAM	ENSG00000167123	E6	BCL11A	Body	hyper	3.55284	0.797137	9.61392	0.761423
MIGA2	ENSG00000148343	E6	BCL11A	Body	hyper	2.88334	0.191994	3.58902	0.419738
PLCXD1	ENSG00000182378	E6	BCL11A	Body	hyper	0.35237	0.117436	0.472025	0.202824
CA5B	ENSG00000169239	E6	BCL11A	Body	hyper	0.661274	0.114817	1.25654	0.358601
ZRSR2	ENSG00000169249	E6	BCL11A	Body	hyper	0.324971	0.112068	0.481852	0.279735
REPS2	ENSG00000169891	E6	BCL11A	Body	hyper	0.142892	0.0529855	0.525691	0.0839863
SMS	ENSG00000102172	E6	BCL11A	Body	hyper	8.87091	2.127	25.1784	4.23926
ZC3H12B	ENSG00000102053	E6	BCL11A	Body	hyper	0	0	0.005136	0.00444806
MSN	ENSG00000147065	E6	BCL11A	Body	hyper	36.9826	10.7912	72.9521	9.58083
EFNB1	ENSG00000090776	E6	BCL11A	Body	hyper	29.5787	5.30119	39.5994	1.22762
TAF1	ENSG00000147133	E6	BCL11A	Body	hyper	2.49562	0.618997	3.75929	0.271462
PIN4	ENSG00000102309	E6	BCL11A	Body	hyper	0.86127	0.28423	2.61186	0.853434
SLC16A2	ENSG00000147100	E6	BCL11A	Body	hyper	1.63915	0.485634	8.08749	0.523129
DIAPH2	ENSG00000147202	E6	BCL11A	Body	hyper	2.76361	0.628844	4.93031	0.488935
MTM1	ENSG00000171100	E6	BCL11A	Body	hyper	3.04019	0.771417	5.33366	0.704378
PRDM16	ENSG00000142611	E6	BCL11A	Body	hyper	0.00179167	0.00310326	0.00232667	0.0040299
.	ENSG00000233928	E6	BCL11A	Body	hyper	0	0	0.00725867	0.00738352
LINC01483	ENSG00000227517	E6	BCL11A	Body	hyper	0	0	0.109828	0.190228
TNFRSF14	ENSG00000157873	E6	JUNB	Body	hyper	1.40605	0.260035	2.02483	0.118
CAMTA1	ENSG00000171735	E6	JUNB	Body	hyper	4.49073	0.828239	9.18647	2.10626
CENPS-CORT	ENSG00000251503	E6	JUNB	Body	hyper	0.0820273	0.0745496	0.287474	0.170768
-	ENSG00000285646	E6	JUNB	Body	hyper	6.86998	0.77047	13.0143	5.72642
KAZN	ENSG00000189337	E6	JUNB	Body	hyper	1.11159	0.0927731	1.14388	0.23393
SERINC2	ENSG00000168528	E6	JUNB	Body	hyper	14.659	3.45654	38.3289	6.42956
ROR1	ENSG00000185483	E6	JUNB	Body	hyper	0.127789	0.123471	0.496455	0.139308
ST6GALNAC5	ENSG00000117069	E6	JUNB	Body	hyper	0.384042	0.138158	1.41743	0.653209
ARHGAP29-AS1	ENSG00000226835	E6	JUNB	Body	hyper	0	0	0.0392383	0.00880114
-	ENSG00000274642	E6	JUNB	Body	hyper	0.368396	0.128981	1.08032	0.155203
LAMC1	ENSG00000135862	E6	JUNB	Body	hyper	25.8476	5.37176	39.9352	2.01478
RNF2	ENSG00000121481	E6	JUNB	Body	hyper	2.58328	0.655613	5.08175	0.65002
NAV1	ENSG00000134369	E6	JUNB	Body	hyper	4.8694	1.09713	9.31679	1.37599
-	ENSG00000285053	E6	JUNB	Body	hyper	0.412312	0.118186	1.38576	0.762727
PLXDC2	ENSG00000120594	E6	JUNB	Body	hyper	1.25186	0.240391	1.6621	0.311299
KIAA1217	ENSG00000120549	E6	JUNB	Body	hyper	3.76906	1.08826	6.01457	1.43553
-	ENSG00000285402	E6	JUNB	Body	hyper	0.00218967	0.00201811	0.00622833	0.00605107
DDX21	ENSG00000165732	E6	JUNB	Body	hyper	19.3101	5.18733	31.9074	5.54759
HK1	ENSG00000156515	E6	JUNB	Body	hyper	10.428	2.5811	20.1271	4.98437
MACROH2A2	ENSG00000099284	E6	JUNB	Body	hyper	2.91393	0.477486	3.66849	0.690946
CHST3	ENSG00000122863	E6	JUNB	Body	hyper	2.80198	0.899232	5.21784	0.361822
ACADSB	ENSG00000196177	E6	JUNB	Body	hyper	0.35591	0.128109	0.698893	0.13138
DPYSL4	ENSG00000151640	E6	JUNB	Body	hyper	1.32722	0.302697	2.6109	0.458474
CD151	ENSG00000177697	E6	JUNB	Body	hyper	42.9509	7.32526	88.7195	6.4702
METTL15	ENSG00000169519	E6	JUNB	Body	hyper	4.84408	0.539185	5.66548	1.49496
KCNK4-CATSPERZ	ENSG00000257069	E6	JUNB	Body	hyper	0.00363867	0.00630236	0.0140997	0.0244213
RNF214	ENSG00000167257	E6	JUNB	Body	hyper	1.33888	0.336146	1.56674	0.648431
RASSF8	ENSG00000123094	E6	JUNB	Body	hyper	1.70854	0.482505	3.63452	0.704123
PPHLN1	ENSG00000134283	E6	JUNB	Body	hyper	9.56049	1.63074	14.352	1.16098
TUBA1C	ENSG00000167553	E6	JUNB	Body	hyper	30.5141	5.70037	56.8427	5.68265
DIP2B	ENSG00000066084	E6	JUNB	Body	hyper	4.87675	1.10864	6.14708	0.555128
MARS1	ENSG00000166986	E6	JUNB	Body	hyper	27.2049	4.20792	40.1455	4.5662
HMGA2	ENSG00000149948	E6	JUNB	Body	hyper	50.447	5.78217	73.2947	20.1952
ATP2A2	ENSG00000174437	E6	JUNB	Body	hyper	52.3833	13.0624	96.1833	8.53218
RNFT2	ENSG00000135119	E6	JUNB	Body	hyper	0.075166	0.019714	0.145744	0.0304866
HIP1R	ENSG00000130787	E6	JUNB	Body	hyper	4.56578	0.696843	8.34972	1.61027
-	ENSG00000287887	E6	JUNB	Body	hyper	0	0	0.321635	0.278854
GTF2F2	ENSG00000188342	E6	JUNB	Body	hyper	5.45909	1.03749	13.6032	1.66511
TPT1-AS1	ENSG00000170919	E6	JUNB	Body	hyper	3.14648	0.657789	4.07262	1.16425
GPC5	ENSG00000179399	E6	JUNB	Body	hyper	0	0	0.00687667	0.0119107
TOX4	ENSG00000092203	E6	JUNB	Body	hyper	3.16242	0.731279	6.05878	0.568736
ZC2HC1C	ENSG00000119703	E6	JUNB	Body	hyper	0.0200913	0.0205643	0.0566223	0.0980728
APBA2	ENSG00000034053	E6	JUNB	Body	hyper	0.951522	0.204551	1.30982	0.232892
CLK3	ENSG00000179335	E6	JUNB	Body	hyper	5.48612	0.889087	9.28839	1.11145
SLCO3A1	ENSG00000176463	E6	JUNB	Body	hyper	1.80882	0.325272	1.85145	0.112868
TNFRSF12A	ENSG00000006327	E6	JUNB	Body	hyper	24.0131	4.52031	55.3235	3.01951
ABAT	ENSG00000183044	E6	JUNB	Body	hyper	0.448138	0.102439	2.34366	0.274949
UTP4	ENSG00000141076	E6	JUNB	Body	hyper	4.97726	1.37994	6.37678	1.32844
NTN1	ENSG00000065320	E6	JUNB	Body	hyper	0.295622	0.0556664	0.486347	0.0405505
RAI1	ENSG00000108557	E6	JUNB	Body	hyper	2.30507	0.199934	2.50485	0.478457
DHX8	ENSG00000067596	E6	JUNB	Body	hyper	4.27799	1.33633	6.61529	0.810188
SPATA20	ENSG00000006282	E6	JUNB	Body	hyper	8.42464	0.422329	8.72021	1.46826
TMEM104	ENSG00000109066	E6	JUNB	Body	hyper	1.5094	0.197912	3.103	0.579121
TEN1-CDK3	ENSG00000261408	E6	JUNB	Body	hyper	0.19593	0.0398456	0.561362	0.131527
SEPTIN9	ENSG00000184640	E6	JUNB	Body	hyper	21.5805	5.22229	50.77	17.8609
TBCD	ENSG00000141556	E6	JUNB	Body	hyper	5.92804	1.0502	6.3523	0.755661
DOK6	ENSG00000206052	E6	JUNB	Body	hyper	0.002083	0.00181515	0.016006	0.0141426
ADGRE5	ENSG00000123146	E6	JUNB	Body	hyper	4.53014	0.900621	5.10168	0.229873
BISPR	ENSG00000282851	E6	JUNB	Body	hyper	0.107404	0.186029	0.298468	0.348945
ARRDC2	ENSG00000105643	E6	JUNB	Body	hyper	0.78676	0.330982	0.941434	0.30999
ARHGAP35	ENSG00000160007	E6	JUNB	Body	hyper	5.31992	0.878798	8.76528	0.870853
ZNF175	ENSG00000105497	E6	JUNB	Body	hyper	0.901521	0.393501	1.3605	0.291057
ZNF528	ENSG00000167555	E6	JUNB	Body	hyper	2.09327	0.904387	4.63021	0.446101
MYADM	ENSG00000179820	E6	JUNB	Body	hyper	1.74003	0.591831	8.26106	0.632941
ZNF470	ENSG00000197016	E6	JUNB	Body	hyper	0.416856	0.188022	0.925103	0.0633197
PLEKHH2	ENSG00000152527	E6	JUNB	Body	hyper	0.354279	0.0355865	0.555382	0.230747
CHAC2	ENSG00000143942	E6	JUNB	Body	hyper	1.26633	0.219849	1.91288	0.583199
ACYP2	ENSG00000170634	E6	JUNB	Body	hyper	0.945962	0.139944	1.23874	0.680213
AGAP1	ENSG00000157985	E6	JUNB	Body	hyper	1.54545	0.545236	1.95871	0.944879
SMOX	ENSG00000088826	E6	JUNB	Body	hyper	0.440181	0.161395	1.05525	0.109895
MACROD2	ENSG00000172264	E6	JUNB	Body	hyper	0.285198	0.0530422	0.934858	0.2205
TGIF2	ENSG00000118707	E6	JUNB	Body	hyper	1.81587	0.174653	2.63071	0.835974
EPIC1	ENSG00000224271	E6	JUNB	Body	hyper	3.83908	0.0799547	5.64904	2.34427
ARIH2	ENSG00000177479	E6	JUNB	Body	hyper	8.99239	1.72389	14.5548	3.35166
NSUN3	ENSG00000178694	E6	JUNB	Body	hyper	1.9731	0.217652	2.18057	0.303212
PPP2R3A	ENSG00000073711	E6	JUNB	Body	hyper	1.90826	0.495892	2.75151	0.540906
IQCJ-SCHIP1	ENSG00000283154	E6	JUNB	Body	hyper	0	0	0.106291	0.124687
-	ENSG00000290937	E6	JUNB	Body	hyper	1.82269	0.123519	2.39275	0.0963501
FAM193A	ENSG00000125386	E6	JUNB	Body	hyper	1.21674	0.0221446	2.5774	0.535655
SORCS2	ENSG00000184985	E6	JUNB	Body	hyper	0.0913683	0.0585838	0.200779	0.0340505
N4BP2	ENSG00000078177	E6	JUNB	Body	hyper	2.3889	0.503855	2.85417	0.301943
NSUN7	ENSG00000179299	E6	JUNB	Body	hyper	0.00877233	0.0096476	0.034504	0.0300921
LINC01618	ENSG00000250302	E6	JUNB	Body	hyper	0.123797	0.131097	0.508274	0.266594
ADGRL3	ENSG00000150471	E6	JUNB	Body	hyper	0.043113	0.00862922	0.103199	0.0562183
ABCE1	ENSG00000164163	E6	JUNB	Body	hyper	17.5072	4.45743	20.44	2.44421
TENM3	ENSG00000218336	E6	JUNB	Body	hyper	5.58787	1.0439	8.28162	0.731891
LINC01060	ENSG00000249378	E6	JUNB	Body	hyper	1.47599	0.0916806	11.4817	3.4798
-	ENSG00000248994	E6	JUNB	Body	hyper	0.0545723	0.075233	0.068275	0.118256
GUSBP1	ENSG00000291102	E6	JUNB	Body	hyper	3.03252	0.314827	3.85023	0.774037
PCBD2	ENSG00000132570	E6	JUNB	Body	hyper	1.02804	0.165677	1.32973	0.0476948
PCDHGA1	ENSG00000204956	E6	JUNB	Body	hyper	0.0493193	0.0234576	0.113814	0.0264601
NDFIP1	ENSG00000131507	E6	JUNB	Body	hyper	7.79254	1.44011	12.9494	1.6054
NSD1	ENSG00000165671	E6	JUNB	Body	hyper	8.53773	2.23283	12.585	0.97698
-	ENSG00000170089	E6	JUNB	Body	hyper	0.319373	0.351572	1.08153	0.968958
TRIM52-AS1	ENSG00000248275	E6	JUNB	Body	hyper	2.80328	0.47744	3.26173	0.372621
CDKAL1	ENSG00000145996	E6	JUNB	Body	hyper	3.26712	0.690338	4.64256	0.809356
PGBD1	ENSG00000137338	E6	JUNB	Body	hyper	1.07123	0.260246	1.90477	0.490985
ANKS1A	ENSG00000064999	E6	JUNB	Body	hyper	1.90144	0.491276	2.71473	0.492363
PPARD	ENSG00000112033	E6	JUNB	Body	hyper	0.701338	0.128924	1.80499	0.577198
RUNX2	ENSG00000124813	E6	JUNB	Body	hyper	0.518701	0.132723	0.792796	0.100045
UTRN	ENSG00000152818	E6	JUNB	Body	hyper	7.37299	1.498	12.2556	1.95919
UST	ENSG00000111962	E6	JUNB	Body	hyper	1.55781	0.338365	2.20579	0.480335
TIAM2	ENSG00000146426	E6	JUNB	Body	hyper	0.992895	0.100047	1.43731	0.32564
ARID1B	ENSG00000049618	E6	JUNB	Body	hyper	8.88161	1.04218	10.6874	1.78709
DNAAF5	ENSG00000164818	E6	JUNB	Body	hyper	4.0912	0.790677	4.67798	1.12832
HDAC9	ENSG00000048052	E6	JUNB	Body	hyper	2.07576	0.455824	10.467	2.10471
BBS9	ENSG00000122507	E6	JUNB	Body	hyper	2.15687	0.36329	5.15729	0.94117
GNAI1	ENSG00000127955	E6	JUNB	Body	hyper	5.24783	2.05329	6.24982	1.87046
ORAI2	ENSG00000160991	E6	JUNB	Body	hyper	0.28314	0.0216243	0.894652	0.110507
CPED1	ENSG00000106034	E6	JUNB	Body	hyper	0.00914067	0.00801617	0.063245	0.0322426
POT1-AS1	ENSG00000224897	E6	JUNB	Body	hyper	0.00680567	0.0117878	0.0151957	0.0217503
TNKS	ENSG00000173273	E6	JUNB	Body	hyper	4.51855	1.04183	6.33862	0.944981
GDAP1	ENSG00000104381	E6	JUNB	Body	hyper	2.47667	0.600291	2.73752	0.804565
HNF4G	ENSG00000164749	E6	JUNB	Body	hyper	0.072242	0.0694827	0.0770977	0.133537
ZFHX4	ENSG00000091656	E6	JUNB	Body	hyper	0.984002	0.291026	1.29608	0.312182
MATN2	ENSG00000132561	E6	JUNB	Body	hyper	0.179583	0.0374533	0.324143	0.0947514
KANK1	ENSG00000107104	E6	JUNB	Body	hyper	7.48151	1.07795	11.5589	2.10896
CERCAM	ENSG00000167123	E6	JUNB	Body	hyper	3.55284	0.797137	9.61392	0.761423
GTF3C5	ENSG00000148308	E6	JUNB	Body	hyper	5.73426	1.25047	7.87685	0.418657
FRMPD4	ENSG00000169933	E6	JUNB	Body	hyper	0	0	0.00682867	0.00671789
TXLNG	ENSG00000086712	E6	JUNB	Body	hyper	1.4743	0.296763	2.21688	0.574322
CDKL5	ENSG00000008086	E6	JUNB	Body	hyper	0.663191	0.239991	1.41492	0.431952
ZC3H12B	ENSG00000102053	E6	JUNB	Body	hyper	0	0	0.005136	0.00444806
PIN4	ENSG00000102309	E6	JUNB	Body	hyper	0.86127	0.28423	2.61186	0.853434
UPRT	ENSG00000094841	E6	JUNB	Body	hyper	1.38836	0.378676	3.6004	0.897123
STAG2	ENSG00000101972	E6	JUNB	Body	hyper	12.9781	2.90714	17.0753	1.84496
BCORL1	ENSG00000085185	E6	JUNB	Body	hyper	0.429695	0.127191	0.982574	0.52207
RPS4Y1	ENSG00000129824	E6	JUNB	Body	hyper	30.3979	7.10828	53.3492	4.81035
CRB1	ENSG00000134376	E6	JUNB	Body	hyper	0	0	0.00391133	0.00677463
.	ENSG00000233928	E6	JUNB	Body	hyper	0	0	0.00725867	0.00738352
-	ENSG00000285646	E6	NR1H2	Body	hyper	6.86998	0.77047	13.0143	5.72642
FBLIM1	ENSG00000162458	E6	NR1H2	Body	hyper	13.7958	2.06802	31.1604	6.30257
HDAC1	ENSG00000116478	E6	NR1H2	Body	hyper	11.2686	1.67847	20.1036	3.91466
ST6GALNAC5	ENSG00000117069	E6	NR1H2	Body	hyper	0.384042	0.138158	1.41743	0.653209
AGL	ENSG00000162688	E6	NR1H2	Body	hyper	4.65908	0.894127	5.86871	0.61363
LAMC1	ENSG00000135862	E6	NR1H2	Body	hyper	25.8476	5.37176	39.9352	2.01478
SMG7	ENSG00000116698	E6	NR1H2	Body	hyper	4.70638	1.25109	9.1609	2.47846
PLXDC2	ENSG00000120594	E6	NR1H2	Body	hyper	1.25186	0.240391	1.6621	0.311299
MLLT10	ENSG00000078403	E6	NR1H2	Body	hyper	6.09736	1.02603	11.772	2.18577
TBC1D12	ENSG00000108239	E6	NR1H2	Body	hyper	1.16799	0.134474	1.98762	0.391507
TCF7L2	ENSG00000148737	E6	NR1H2	Body	hyper	1.92706	0.435594	2.7786	0.543137
ASRGL1	ENSG00000162174	E6	NR1H2	Body	hyper	0	0	0.0376	0.0651251
ARL2-SNX15	ENSG00000273003	E6	NR1H2	Body	hyper	0.11049	0.191374	0.796695	0.2473
ADAMTS15	ENSG00000166106	E6	NR1H2	Body	hyper	0	0	0.0765603	0.132606
PPHLN1	ENSG00000134283	E6	NR1H2	Body	hyper	9.56049	1.63074	14.352	1.16098
HMGA2	ENSG00000149948	E6	NR1H2	Body	hyper	50.447	5.78217	73.2947	20.1952
ATP2A2	ENSG00000174437	E6	NR1H2	Body	hyper	52.3833	13.0624	96.1833	8.53218
-	ENSG00000274874	E6	NR1H2	Body	hyper	0	0	0.00352433	0.00412677
GTF2F2	ENSG00000188342	E6	NR1H2	Body	hyper	5.45909	1.03749	13.6032	1.66511
TPT1-AS1	ENSG00000170919	E6	NR1H2	Body	hyper	3.14648	0.657789	4.07262	1.16425
TOX4	ENSG00000092203	E6	NR1H2	Body	hyper	3.16242	0.731279	6.05878	0.568736
EVL	ENSG00000196405	E6	NR1H2	Body	hyper	2.26241	0.291334	3.14788	1.0601
SLCO3A1	ENSG00000176463	E6	NR1H2	Body	hyper	1.80882	0.325272	1.85145	0.112868
KATNIP	ENSG00000047578	E6	NR1H2	Body	hyper	2.29442	0.201812	3.92149	1.1732
WWP2	ENSG00000198373	E6	NR1H2	Body	hyper	3.09112	0.878735	6.36562	3.15993
RAP1GAP2	ENSG00000132359	E6	NR1H2	Body	hyper	5.34122	1.29233	6.57097	0.845247
NTN1	ENSG00000065320	E6	NR1H2	Body	hyper	0.295622	0.0556664	0.486347	0.0405505
ARHGAP44	ENSG00000006740	E6	NR1H2	Body	hyper	0.114228	0.0411554	0.338969	0.0585391
DHX8	ENSG00000067596	E6	NR1H2	Body	hyper	4.27799	1.33633	6.61529	0.810188
SPATA20	ENSG00000006282	E6	NR1H2	Body	hyper	8.42464	0.422329	8.72021	1.46826
LDLRAD4	ENSG00000168675	E6	NR1H2	Body	hyper	0	0	0.0325687	0.0446645
GREB1L	ENSG00000141449	E6	NR1H2	Body	hyper	0.5453	0.0890681	2.72523	0.68215
WDR18	ENSG00000065268	E6	NR1H2	Body	hyper	5.58739	0.475233	6.50154	1.1476
ABCA7	ENSG00000064687	E6	NR1H2	Body	hyper	2.17884	0.533052	2.87673	0.124609
UHRF1	ENSG00000276043	E6	NR1H2	Body	hyper	3.27416	0.640519	4.28257	1.42774
ARHGEF18	ENSG00000104880	E6	NR1H2	Body	hyper	2.56848	0.495791	4.80878	0.796295
ZSWIM4	ENSG00000132003	E6	NR1H2	Body	hyper	0.19217	0.0694107	0.625541	0.0553622
ADGRL1-AS1	ENSG00000267169	E6	NR1H2	Body	hyper	0.188116	0.184282	0.341027	0.521054
MAST3	ENSG00000099308	E6	NR1H2	Body	hyper	0.517803	0.0767115	0.766284	0.123691
GRAMD1A	ENSG00000089351	E6	NR1H2	Body	hyper	3.2688	0.948037	5.61244	1.16295
ZNF345	ENSG00000251247	E6	NR1H2	Body	hyper	0.273777	0.12931	0.309352	0.287143
VASP	ENSG00000125753	E6	NR1H2	Body	hyper	11.1282	2.39698	22.9321	3.91175
ZNF331	ENSG00000130844	E6	NR1H2	Body	hyper	1.10966	0.275563	1.27773	0.570866
ZNF470	ENSG00000197016	E6	NR1H2	Body	hyper	0.416856	0.188022	0.925103	0.0633197
MRPL35	ENSG00000132313	E6	NR1H2	Body	hyper	2.53281	0.394699	4.13678	0.631227
NOSTRIN	ENSG00000163072	E6	NR1H2	Body	hyper	0	0	0.033615	0.0582229
NOP58	ENSG00000055044	E6	NR1H2	Body	hyper	18.4171	4.00718	22.6501	4.12688
AGAP1	ENSG00000157985	E6	NR1H2	Body	hyper	1.54545	0.545236	1.95871	0.944879
UBE2F-SCLY	ENSG00000258984	E6	NR1H2	Body	hyper	0.171462	0.160937	0.253185	0.339452
ING5	ENSG00000168395	E6	NR1H2	Body	hyper	2.30556	0.573615	2.66663	0.725862
PLCB4	ENSG00000101333	E6	NR1H2	Body	hyper	0.244047	0.0962692	3.15293	0.286143
ITSN1	ENSG00000205726	E6	NR1H2	Body	hyper	2.28873	0.814917	5.32837	2.57191
YBEY	ENSG00000182362	E6	NR1H2	Body	hyper	1.01863	0.393314	1.44667	0.930214
OSBP2	ENSG00000184792	E6	NR1H2	Body	hyper	0.078381	0.00653002	0.151549	0.040299
STT3B	ENSG00000163527	E6	NR1H2	Body	hyper	38.1294	10.8639	64.7951	1.50169
ZKSCAN7	ENSG00000196345	E6	NR1H2	Body	hyper	0.635112	0.129184	1.23423	0.443119
LIMD1	ENSG00000144791	E6	NR1H2	Body	hyper	2.14157	0.334029	3.31398	0.520756
NSUN3	ENSG00000178694	E6	NR1H2	Body	hyper	1.9731	0.217652	2.18057	0.303212
IQCJ-SCHIP1	ENSG00000283154	E6	NR1H2	Body	hyper	0	0	0.106291	0.124687
NLGN1	ENSG00000169760	E6	NR1H2	Body	hyper	0.000567	0.000982073	0.00124633	0.00215871
VPS8	ENSG00000156931	E6	NR1H2	Body	hyper	10.2657	1.01333	12.6406	2.24976
RPL35A	ENSG00000182899	E6	NR1H2	Body	hyper	88.2204	14.1574	102.761	16.0786
RGS12	ENSG00000159788	E6	NR1H2	Body	hyper	4.22143	0.657388	6.49206	0.51823
N4BP2	ENSG00000078177	E6	NR1H2	Body	hyper	2.3889	0.503855	2.85417	0.301943
NSUN7	ENSG00000179299	E6	NR1H2	Body	hyper	0.00877233	0.0096476	0.034504	0.0300921
CRACD	ENSG00000109265	E6	NR1H2	Body	hyper	0	0	0.0348537	0.00793671
RAP1GDS1	ENSG00000138698	E6	NR1H2	Body	hyper	9.19862	1.43643	19.7623	2.23527
BASP1	ENSG00000176788	E6	NR1H2	Body	hyper	3.31727	0.741094	14.8838	2.61061
PDZD2	ENSG00000133401	E6	NR1H2	Body	hyper	0.86386	0.217318	1.62512	0.233748
SPEF2	ENSG00000152582	E6	NR1H2	Body	hyper	0.701739	0.11372	0.821265	0.701888
NSD1	ENSG00000165671	E6	NR1H2	Body	hyper	8.53773	2.23283	12.585	0.97698
BBS9	ENSG00000122507	E6	NR1H2	Body	hyper	2.15687	0.36329	5.15729	0.94117
-	ENSG00000284461	E6	NR1H2	Body	hyper	0.0628383	0.00843545	0.101854	0.145422
PSMC2	ENSG00000161057	E6	NR1H2	Body	hyper	6.38502	1.8637	12.1592	1.80804
ST7-OT4	ENSG00000214188	E6	NR1H2	Body	hyper	1.79662	0.658004	2.49232	0.477491
NRF1	ENSG00000106459	E6	NR1H2	Body	hyper	1.92464	0.46427	3.03959	0.481533
EXOC4	ENSG00000131558	E6	NR1H2	Body	hyper	11.1662	1.57136	14.2266	2.33987
MSC-AS1	ENSG00000235531	E6	NR1H2	Body	hyper	3.69175	0.513527	4.73139	1.04091
HNF4G	ENSG00000164749	E6	NR1H2	Body	hyper	0.072242	0.0694827	0.0770977	0.133537
RIMS2	ENSG00000176406	E6	NR1H2	Body	hyper	0.327459	0.0388256	1.08202	0.187441
KANK1	ENSG00000107104	E6	NR1H2	Body	hyper	7.48151	1.07795	11.5589	2.10896
GALT	ENSG00000213930	E6	NR1H2	Body	hyper	5.61007	1.20737	7.04454	1.06459
ZNF618	ENSG00000157657	E6	NR1H2	Body	hyper	1.15135	0.231092	1.72952	0.38688
MIGA2	ENSG00000148343	E6	NR1H2	Body	hyper	2.88334	0.191994	3.58902	0.419738
PRRC2B	ENSG00000288701	E6	NR1H2	Body	hyper	5.56147	1.25352	9.82368	1.33566
PLCXD1	ENSG00000182378	E6	NR1H2	Body	hyper	0.35237	0.117436	0.472025	0.202824
CA5B	ENSG00000169239	E6	NR1H2	Body	hyper	0.661274	0.114817	1.25654	0.358601
ZRSR2	ENSG00000169249	E6	NR1H2	Body	hyper	0.324971	0.112068	0.481852	0.279735
REPS2	ENSG00000169891	E6	NR1H2	Body	hyper	0.142892	0.0529855	0.525691	0.0839863
ZC3H12B	ENSG00000102053	E6	NR1H2	Body	hyper	0	0	0.005136	0.00444806
MSN	ENSG00000147065	E6	NR1H2	Body	hyper	36.9826	10.7912	72.9521	9.58083
DIAPH2	ENSG00000147202	E6	NR1H2	Body	hyper	2.76361	0.628844	4.93031	0.488935
MTM1	ENSG00000171100	E6	NR1H2	Body	hyper	3.04019	0.771417	5.33366	0.704378
LINC01483	ENSG00000227517	E6	NR1H2	Body	hyper	0	0	0.109828	0.190228
TNFRSF14	ENSG00000157873	E6	PRDM10	Body	hyper	1.40605	0.260035	2.02483	0.118
PARK7	ENSG00000116288	E6	PRDM10	Body	hyper	15.8761	3.86856	24.8049	5.17907
-	ENSG00000285646	E6	PRDM10	Body	hyper	6.86998	0.77047	13.0143	5.72642
KAZN	ENSG00000189337	E6	PRDM10	Body	hyper	1.11159	0.0927731	1.14388	0.23393
PDE4DIPP9	ENSG00000230239	E6	PRDM10	Body	hyper	0.00341867	0.0059213	0.0327227	0.0566773
LDLRAP1	ENSG00000157978	E6	PRDM10	Body	hyper	1.85917	0.107928	2.55893	0.683084
PHACTR4	ENSG00000204138	E6	PRDM10	Body	hyper	1.84342	0.298159	2.677	0.705231
ROR1	ENSG00000185483	E6	PRDM10	Body	hyper	0.127789	0.123471	0.496455	0.139308
ST6GALNAC5	ENSG00000117069	E6	PRDM10	Body	hyper	0.384042	0.138158	1.41743	0.653209
WNT2B	ENSG00000134245	E6	PRDM10	Body	hyper	0.044327	0.0399403	0.101823	0.176363
TDRKH-AS1	ENSG00000203288	E6	PRDM10	Body	hyper	0.0548967	0.0265784	0.112034	0.0139809
NAV1	ENSG00000134369	E6	PRDM10	Body	hyper	4.8694	1.09713	9.31679	1.37599
-	ENSG00000285053	E6	PRDM10	Body	hyper	0.412312	0.118186	1.38576	0.762727
PLXDC2	ENSG00000120594	E6	PRDM10	Body	hyper	1.25186	0.240391	1.6621	0.311299
ITGB1-DT	ENSG00000229656	E6	PRDM10	Body	hyper	0.96167	0.278352	2.93892	0.686899
AGAP10P	ENSG00000230869	E6	PRDM10	Body	hyper	0.128624	0.0263781	0.166984	0.0586751
BICC1	ENSG00000122870	E6	PRDM10	Body	hyper	1.05622	0.336545	1.90132	0.322017
EXOC6	ENSG00000138190	E6	PRDM10	Body	hyper	0.788174	0.0898095	1.67505	0.407512
PDCD4	ENSG00000150593	E6	PRDM10	Body	hyper	8.81288	2.31329	10.3293	2.3338
TCF7L2	ENSG00000148737	E6	PRDM10	Body	hyper	1.92706	0.435594	2.7786	0.543137
MICAL2	ENSG00000133816	E6	PRDM10	Body	hyper	23.4625	6.27098	63.5368	8.37614
LARGE2	ENSG00000165905	E6	PRDM10	Body	hyper	10.2244	2.12913	12.5021	2.34566
NDUFS3	ENSG00000213619	E6	PRDM10	Body	hyper	7.36188	2.76691	9.77044	1.22671
ASRGL1	ENSG00000162174	E6	PRDM10	Body	hyper	0	0	0.0376	0.0651251
KCNK4-CATSPERZ	ENSG00000257069	E6	PRDM10	Body	hyper	0.00363867	0.00630236	0.0140997	0.0244213
ARL2-SNX15	ENSG00000273003	E6	PRDM10	Body	hyper	0.11049	0.191374	0.796695	0.2473
CTTN	ENSG00000085733	E6	PRDM10	Body	hyper	31.4038	5.88019	57.7117	7.91656
DIXDC1	ENSG00000150764	E6	PRDM10	Body	hyper	2.97532	0.46765	3.95229	0.21817
UBASH3B	ENSG00000154127	E6	PRDM10	Body	hyper	1.08527	0.245073	2.56277	0.447452
WNT5B	ENSG00000111186	E6	PRDM10	Body	hyper	2.01136	0.472523	7.29559	1.34165
NECAP1	ENSG00000089818	E6	PRDM10	Body	hyper	3.17277	0.75355	6.00078	1.0966
RASSF8	ENSG00000123094	E6	PRDM10	Body	hyper	1.70854	0.482505	3.63452	0.704123
MYL6B	ENSG00000196465	E6	PRDM10	Body	hyper	5.38788	1.21984	10.2636	3.27494
HMGA2	ENSG00000149948	E6	PRDM10	Body	hyper	50.447	5.78217	73.2947	20.1952
SH2B3	ENSG00000111252	E6	PRDM10	Body	hyper	2.11468	0.805679	3.38212	0.492051
TPCN1	ENSG00000186815	E6	PRDM10	Body	hyper	5.92762	1.00953	17.6226	1.41004
RNFT2	ENSG00000135119	E6	PRDM10	Body	hyper	0.075166	0.019714	0.145744	0.0304866
HIP1R	ENSG00000130787	E6	PRDM10	Body	hyper	4.56578	0.696843	8.34972	1.61027
-	ENSG00000274874	E6	PRDM10	Body	hyper	0	0	0.00352433	0.00412677
RFLNA	ENSG00000178882	E6	PRDM10	Body	hyper	0.058916	0.0313956	0.485197	0.168506
ULK1	ENSG00000177169	E6	PRDM10	Body	hyper	1.05144	0.0814596	2.39017	0.501158
FRY	ENSG00000073910	E6	PRDM10	Body	hyper	0.0745993	0.0450902	0.225822	0.0954777
TPT1-AS1	ENSG00000170919	E6	PRDM10	Body	hyper	3.14648	0.657789	4.07262	1.16425
NFATC4	ENSG00000100968	E6	PRDM10	Body	hyper	0.245468	0.0819563	0.511697	0.148498
KTN1	ENSG00000126777	E6	PRDM10	Body	hyper	19.9925	3.91608	48.4161	3.39955
TNFAIP2	ENSG00000185215	E6	PRDM10	Body	hyper	0.023122	0.0400485	0.304341	0.0182946
-	ENSG00000256500	E6	PRDM10	Body	hyper	0	0	0.0433287	0.0750475
CLK3	ENSG00000179335	E6	PRDM10	Body	hyper	5.48612	0.889087	9.28839	1.11145
IDH3A	ENSG00000166411	E6	PRDM10	Body	hyper	4.78107	0.449213	7.91054	1.66541
FURIN	ENSG00000140564	E6	PRDM10	Body	hyper	5.04377	1.2556	8.69034	0.824673
MAPK8IP3	ENSG00000138834	E6	PRDM10	Body	hyper	3.66754	0.818035	5.9859	1.02352
SMIM22	ENSG00000267795	E6	PRDM10	Body	hyper	2.91831	0.608137	3.65379	0.946
CORO1A	ENSG00000102879	E6	PRDM10	Body	hyper	2.12614	0.401257	7.01239	1.05138
CDH3	ENSG00000062038	E6	PRDM10	Body	hyper	121.474	24.3886	136.178	9.63955
CMIP	ENSG00000153815	E6	PRDM10	Body	hyper	3.73886	0.694624	8.63902	2.01144
TIMM22	ENSG00000177370	E6	PRDM10	Body	hyper	1.92423	0.422368	3.32485	0.39326
RAP1GAP2	ENSG00000132359	E6	PRDM10	Body	hyper	5.34122	1.29233	6.57097	0.845247
USP6	ENSG00000129204	E6	PRDM10	Body	hyper	0.0767667	0.014414	0.191935	0.0508945
SENP3-EIF4A1	ENSG00000277957	E6	PRDM10	Body	hyper	0.766938	0.455282	1.22398	0.586926
RAB11FIP4	ENSG00000131242	E6	PRDM10	Body	hyper	0.689187	0.19853	0.724498	0.178173
SPATA20	ENSG00000006282	E6	PRDM10	Body	hyper	8.42464	0.422329	8.72021	1.46826
RPL38	ENSG00000172809	E6	PRDM10	Body	hyper	40.6449	10.5144	85.0956	33.2791
CDR2L	ENSG00000109089	E6	PRDM10	Body	hyper	0.663492	0.111182	1.31277	0.432267
UBALD2	ENSG00000185262	E6	PRDM10	Body	hyper	1.1135	0.330888	1.99065	0.261886
SPHK1	ENSG00000176170	E6	PRDM10	Body	hyper	4.92757	0.762124	18.3809	2.82792
SEC14L1	ENSG00000129657	E6	PRDM10	Body	hyper	2.59066	1.20593	11.7177	1.25432
RNF213	ENSG00000173821	E6	PRDM10	Body	hyper	15.2651	3.51243	20.4898	3.30019
RPTOR	ENSG00000141564	E6	PRDM10	Body	hyper	5.40166	0.366806	7.09405	1.46937
TUBB6	ENSG00000176014	E6	PRDM10	Body	hyper	34.7191	5.76449	119.795	20.5851
GREB1L	ENSG00000141449	E6	PRDM10	Body	hyper	0.5453	0.0890681	2.72523	0.68215
CTDP1	ENSG00000060069	E6	PRDM10	Body	hyper	1.41552	0.325829	2.04398	0.540049
PIN1	ENSG00000127445	E6	PRDM10	Body	hyper	2.63435	0.121416	5.3164	1.13987
ADGRE5	ENSG00000123146	E6	PRDM10	Body	hyper	4.53014	0.900621	5.10168	0.229873
ARRDC2	ENSG00000105643	E6	PRDM10	Body	hyper	0.78676	0.330982	0.941434	0.30999
MAST3	ENSG00000099308	E6	PRDM10	Body	hyper	0.517803	0.0767115	0.766284	0.123691
SIPA1L3	ENSG00000105738	E6	PRDM10	Body	hyper	3.91162	0.487048	7.98537	1.79564
PAK4	ENSG00000130669	E6	PRDM10	Body	hyper	1.24436	0.191203	2.05342	0.241442
RAB4B-EGLN2	ENSG00000171570	E6	PRDM10	Body	hyper	0.398721	0.332014	0.892948	0.699739
VASP	ENSG00000125753	E6	PRDM10	Body	hyper	11.1282	2.39698	22.9321	3.91175
ARHGAP35	ENSG00000160007	E6	PRDM10	Body	hyper	5.31992	0.878798	8.76528	0.870853
-	ENSG00000268746	E6	PRDM10	Body	hyper	0.081612	0.0301178	0.111747	0.098522
ZNF528	ENSG00000167555	E6	PRDM10	Body	hyper	2.09327	0.904387	4.63021	0.446101
ZNF331	ENSG00000130844	E6	PRDM10	Body	hyper	1.10966	0.275563	1.27773	0.570866
MYADM	ENSG00000179820	E6	PRDM10	Body	hyper	1.74003	0.591831	8.26106	0.632941
-	ENSG00000286104	E6	PRDM10	Body	hyper	0.200963	0.0844503	0.337514	0.123359
VRK2	ENSG00000028116	E6	PRDM10	Body	hyper	3.54334	0.591039	6.07193	2.14003
LGALSL	ENSG00000119862	E6	PRDM10	Body	hyper	1.44282	0.317967	3.14302	0.585574
DYSF	ENSG00000135636	E6	PRDM10	Body	hyper	0.025677	0.0444739	0.140754	0.243794
ALMS1	ENSG00000116127	E6	PRDM10	Body	hyper	3.60226	0.826355	4.97808	1.11145
GULP1	ENSG00000144366	E6	PRDM10	Body	hyper	0.284526	0.043917	1.03414	0.328423
PNKD	ENSG00000127838	E6	PRDM10	Body	hyper	3.00152	0.57928	3.83273	0.340729
PSMD1	ENSG00000173692	E6	PRDM10	Body	hyper	16.8888	3.5892	25.8901	2.1963
AGAP1	ENSG00000157985	E6	PRDM10	Body	hyper	1.54545	0.545236	1.95871	0.944879
ING5	ENSG00000168395	E6	PRDM10	Body	hyper	2.30556	0.573615	2.66663	0.725862
SNPH	ENSG00000101298	E6	PRDM10	Body	hyper	0.427285	0.0703715	1.62339	0.301833
SMOX	ENSG00000088826	E6	PRDM10	Body	hyper	0.440181	0.161395	1.05525	0.109895
GINS1	ENSG00000101003	E6	PRDM10	Body	hyper	2.65319	0.62114	4.04054	0.564121
USP25	ENSG00000155313	E6	PRDM10	Body	hyper	6.38349	1.04143	9.15373	2.14272
RAB36	ENSG00000100228	E6	PRDM10	Body	hyper	0.0380897	0.0659732	0.260604	0.26603
OSBP2	ENSG00000184792	E6	PRDM10	Body	hyper	0.078381	0.00653002	0.151549	0.040299
ZC3H7B	ENSG00000100403	E6	PRDM10	Body	hyper	3.38565	0.859601	9.42896	1.20946
MKRN2	ENSG00000075975	E6	PRDM10	Body	hyper	3.27303	0.686222	5.20748	0.592636
CAPN7	ENSG00000131375	E6	PRDM10	Body	hyper	4.27201	0.736043	6.61158	1.58021
SGO1-AS1	ENSG00000231304	E6	PRDM10	Body	hyper	0.002571	0.0044531	0.00332633	0.00576138
RPSA	ENSG00000168028	E6	PRDM10	Body	hyper	93.2755	12.5409	113.479	13.9796
LIMD1	ENSG00000144791	E6	PRDM10	Body	hyper	2.14157	0.334029	3.31398	0.520756
FBXW12	ENSG00000164049	E6	PRDM10	Body	hyper	0.00857833	0.00746859	0.00880367	0.0152484
FLNB	ENSG00000136068	E6	PRDM10	Body	hyper	116.185	29.4446	201.891	12.6387
DUBR	ENSG00000243701	E6	PRDM10	Body	hyper	3.66399	0.939159	4.84169	1.3792
U2SURP	ENSG00000163714	E6	PRDM10	Body	hyper	17.9866	3.34047	22.0947	2.09699
AGTR1	ENSG00000144891	E6	PRDM10	Body	hyper	0	0	0.049121	0.0850801
NMD3	ENSG00000169251	E6	PRDM10	Body	hyper	7.98999	2.02366	12.1314	1.96174
NLGN1	ENSG00000169760	E6	PRDM10	Body	hyper	0.000567	0.000982073	0.00124633	0.00215871
SENP5	ENSG00000119231	E6	PRDM10	Body	hyper	4.41589	1.03532	8.80419	1.39599
-	ENSG00000290937	E6	PRDM10	Body	hyper	1.82269	0.123519	2.39275	0.0963501
FGFRL1	ENSG00000127418	E6	PRDM10	Body	hyper	0.405519	0.065748	1.01671	0.0903924
RGS12	ENSG00000159788	E6	PRDM10	Body	hyper	4.22143	0.657388	6.49206	0.51823
MSX1	ENSG00000163132	E6	PRDM10	Body	hyper	0.00528167	0.00914812	0.048489	0.0839854
RBPJ	ENSG00000168214	E6	PRDM10	Body	hyper	4.91637	1.14209	7.57254	2.05526
NSUN7	ENSG00000179299	E6	PRDM10	Body	hyper	0.00877233	0.0096476	0.034504	0.0300921
UBA6-DT	ENSG00000248049	E6	PRDM10	Body	hyper	1.99524	0.434766	2.54346	0.495147
NPNT	ENSG00000168743	E6	PRDM10	Body	hyper	0.0448673	0.0777125	0.384751	0.119416
MARCHF6	ENSG00000145495	E6	PRDM10	Body	hyper	14.3396	3.66604	25.0591	4.3589
ANKRD33B	ENSG00000164236	E6	PRDM10	Body	hyper	1.2972	0.311569	1.5094	0.191936
OTULIN	ENSG00000154124	E6	PRDM10	Body	hyper	3.62	1.06677	5.70319	1.19174
PDZD2	ENSG00000133401	E6	PRDM10	Body	hyper	0.86386	0.217318	1.62512	0.233748
SPEF2	ENSG00000152582	E6	PRDM10	Body	hyper	0.701739	0.11372	0.821265	0.701888
MRPS30	ENSG00000112996	E6	PRDM10	Body	hyper	10.3783	1.48946	11.0641	1.94849
GPBP1	ENSG00000062194	E6	PRDM10	Body	hyper	11.2984	3.12286	19.1314	2.61901
RNF180	ENSG00000164197	E6	PRDM10	Body	hyper	0.125576	0.109628	0.641978	0.140188
PITX1-AS1	ENSG00000224186	E6	PRDM10	Body	hyper	0.0432097	0.0264257	0.0439383	0.0425322
-	ENSG00000249738	E6	PRDM10	Body	hyper	0.121392	0.0498059	0.124098	0.0172715
DOCK2	ENSG00000134516	E6	PRDM10	Body	hyper	0.0489167	0.0205967	0.141987	0.0920209
-	ENSG00000291113	E6	PRDM10	Body	hyper	5.99845	1.25199	9.50261	0.875714
-	ENSG00000170089	E6	PRDM10	Body	hyper	0.319373	0.351572	1.08153	0.968958
TRIM52-AS1	ENSG00000248275	E6	PRDM10	Body	hyper	2.80328	0.47744	3.26173	0.372621
CDYL	ENSG00000153046	E6	PRDM10	Body	hyper	2.62651	0.472324	5.64539	1.03035
HLA-K	ENSG00000230795	E6	PRDM10	Body	hyper	0.355739	0.126559	0.421324	0.370629
POLH	ENSG00000170734	E6	PRDM10	Body	hyper	2.27474	0.268939	2.66636	0.419977
RUNX2	ENSG00000124813	E6	PRDM10	Body	hyper	0.518701	0.132723	0.792796	0.100045
UTRN	ENSG00000152818	E6	PRDM10	Body	hyper	7.37299	1.498	12.2556	1.95919
ZDHHC14	ENSG00000175048	E6	PRDM10	Body	hyper	0.568295	0.198619	0.627267	0.123932
SDK1	ENSG00000146555	E6	PRDM10	Body	hyper	0.0260723	0.031953	0.120492	0.011045
CBX3	ENSG00000122565	E6	PRDM10	Body	hyper	20.7987	3.92355	31.0524	6.33646
BBS9	ENSG00000122507	E6	PRDM10	Body	hyper	2.15687	0.36329	5.15729	0.94117
-	ENSG00000284461	E6	PRDM10	Body	hyper	0.0628383	0.00843545	0.101854	0.145422
CUX1	ENSG00000257923	E6	PRDM10	Body	hyper	4.04913	0.174595	6.17899	1.02619
ORAI2	ENSG00000160991	E6	PRDM10	Body	hyper	0.28314	0.0216243	0.894652	0.110507
EXOC4	ENSG00000131558	E6	PRDM10	Body	hyper	11.1662	1.57136	14.2266	2.33987
LYN	ENSG00000254087	E6	PRDM10	Body	hyper	1.73994	0.325018	4.46704	0.825151
MSC-AS1	ENSG00000235531	E6	PRDM10	Body	hyper	3.69175	0.513527	4.73139	1.04091
HNF4G	ENSG00000164749	E6	PRDM10	Body	hyper	0.072242	0.0694827	0.0770977	0.133537
RIMS2	ENSG00000176406	E6	PRDM10	Body	hyper	0.327459	0.0388256	1.08202	0.187441
LINC02964	ENSG00000286122	E6	PRDM10	Body	hyper	0.00144167	0.00249704	0.00645233	0.00559301
GALT	ENSG00000213930	E6	PRDM10	Body	hyper	5.61007	1.20737	7.04454	1.06459
VPS13A	ENSG00000197969	E6	PRDM10	Body	hyper	11.7453	2.60669	12.561	1.06495
ZNF618	ENSG00000157657	E6	PRDM10	Body	hyper	1.15135	0.231092	1.72952	0.38688
DELEC1	ENSG00000173077	E6	PRDM10	Body	hyper	0	0	0.854525	0.12788
LRSAM1	ENSG00000148356	E6	PRDM10	Body	hyper	3.75101	0.926128	4.14711	0.755145
CERCAM	ENSG00000167123	E6	PRDM10	Body	hyper	3.55284	0.797137	9.61392	0.761423
LRRC8A	ENSG00000136802	E6	PRDM10	Body	hyper	7.51511	1.71576	13.1014	1.49066
PRRC2B	ENSG00000288701	E6	PRDM10	Body	hyper	5.56147	1.25352	9.82368	1.33566
REPS2	ENSG00000169891	E6	PRDM10	Body	hyper	0.142892	0.0529855	0.525691	0.0839863
IL1RAPL1	ENSG00000169306	E6	PRDM10	Body	hyper	0	0	0.005328	0.00922837
HDAC6	ENSG00000094631	E6	PRDM10	Body	hyper	3.85823	0.781552	4.94568	0.597488
MSN	ENSG00000147065	E6	PRDM10	Body	hyper	36.9826	10.7912	72.9521	9.58083
PIN4	ENSG00000102309	E6	PRDM10	Body	hyper	0.86127	0.28423	2.61186	0.853434
DIAPH2	ENSG00000147202	E6	PRDM10	Body	hyper	2.76361	0.628844	4.93031	0.488935
PRDM16	ENSG00000142611	E6	PRDM10	Body	hyper	0.00179167	0.00310326	0.00232667	0.0040299
.	ENSG00000233928	E6	PRDM10	Body	hyper	0	0	0.00725867	0.00738352
PARK7	ENSG00000116288	E6	TEAD2	Body	hyper	15.8761	3.86856	24.8049	5.17907
EXOSC10-AS1	ENSG00000230337	E6	TEAD2	Body	hyper	0	0	0.205568	0.184302
KAZN	ENSG00000189337	E6	TEAD2	Body	hyper	1.11159	0.0927731	1.14388	0.23393
FBLIM1	ENSG00000162458	E6	TEAD2	Body	hyper	13.7958	2.06802	31.1604	6.30257
LDLRAP1	ENSG00000157978	E6	TEAD2	Body	hyper	1.85917	0.107928	2.55893	0.683084
IPO13	ENSG00000117408	E6	TEAD2	Body	hyper	6.30432	1.08967	9.52429	1.05197
ROR1	ENSG00000185483	E6	TEAD2	Body	hyper	0.127789	0.123471	0.496455	0.139308
RABGGTB	ENSG00000137955	E6	TEAD2	Body	hyper	44.0796	9.8245	51.5586	4.3454
EPHX4	ENSG00000172031	E6	TEAD2	Body	hyper	0.0574507	0.0672936	0.0924057	0.160051
RAP1A	ENSG00000116473	E6	TEAD2	Body	hyper	2.24915	0.707732	5.80043	2.93832
WNT2B	ENSG00000134245	E6	TEAD2	Body	hyper	0.044327	0.0399403	0.101823	0.176363
RASAL2	ENSG00000075391	E6	TEAD2	Body	hyper	6.43882	0.946803	14.1257	2.78091
GALNT2	ENSG00000143641	E6	TEAD2	Body	hyper	13.841	2.53651	26.0569	1.11975
WDR37	ENSG00000047056	E6	TEAD2	Body	hyper	1.99844	0.215851	4.39059	0.712348
KIAA1217	ENSG00000120549	E6	TEAD2	Body	hyper	3.76906	1.08826	6.01457	1.43553
WAC	ENSG00000095787	E6	TEAD2	Body	hyper	10.0994	2.38723	16.4316	3.04074
HK1	ENSG00000156515	E6	TEAD2	Body	hyper	10.428	2.5811	20.1271	4.98437
SEMA4G	ENSG00000095539	E6	TEAD2	Body	hyper	0.13712	0.0304195	0.205612	0.0801698
LHPP	ENSG00000107902	E6	TEAD2	Body	hyper	1.04526	0.260989	1.33461	0.539204
PTPRE	ENSG00000132334	E6	TEAD2	Body	hyper	4.71948	0.982191	6.25635	0.330555
DPYSL4	ENSG00000151640	E6	TEAD2	Body	hyper	1.32722	0.302697	2.6109	0.458474
MICAL2	ENSG00000133816	E6	TEAD2	Body	hyper	23.4625	6.27098	63.5368	8.37614
C11orf58	ENSG00000110696	E6	TEAD2	Body	hyper	7.74005	0.766641	13.939	3.53469
ASRGL1	ENSG00000162174	E6	TEAD2	Body	hyper	0	0	0.0376	0.0651251
KCNK4-CATSPERZ	ENSG00000257069	E6	TEAD2	Body	hyper	0.00363867	0.00630236	0.0140997	0.0244213
NCAM1	ENSG00000149294	E6	TEAD2	Body	hyper	0.00171633	0.00189876	0.036274	0.0628284
RNF214	ENSG00000167257	E6	TEAD2	Body	hyper	1.33888	0.336146	1.56674	0.648431
DCPS	ENSG00000110063	E6	TEAD2	Body	hyper	0.54964	0.130801	0.717871	0.110158
NECAP1	ENSG00000089818	E6	TEAD2	Body	hyper	3.17277	0.75355	6.00078	1.0966
DIP2B	ENSG00000066084	E6	TEAD2	Body	hyper	4.87675	1.10864	6.14708	0.555128
KRT86	ENSG00000170442	E6	TEAD2	Body	hyper	0	0	0.318833	0.283653
HMGA2	ENSG00000149948	E6	TEAD2	Body	hyper	50.447	5.78217	73.2947	20.1952
WASHC4	ENSG00000136051	E6	TEAD2	Body	hyper	11.0573	1.72221	18.7628	3.22908
RIC8B	ENSG00000111785	E6	TEAD2	Body	hyper	1.51492	0.234471	1.81795	0.195869
RNFT2	ENSG00000135119	E6	TEAD2	Body	hyper	0.075166	0.019714	0.145744	0.0304866
PUS1	ENSG00000177192	E6	TEAD2	Body	hyper	2.61851	0.331415	4.04173	0.0382716
ITGBL1	ENSG00000198542	E6	TEAD2	Body	hyper	0.113938	0.100598	0.115751	0.129531
RIN3	ENSG00000100599	E6	TEAD2	Body	hyper	0.735802	0.0461482	1.96014	0.958448
EML1	ENSG00000066629	E6	TEAD2	Body	hyper	0	0	0.486136	0.089878
APBA2	ENSG00000034053	E6	TEAD2	Body	hyper	0.951522	0.204551	1.30982	0.232892
IDH3A	ENSG00000166411	E6	TEAD2	Body	hyper	4.78107	0.449213	7.91054	1.66541
WHAMM	ENSG00000156232	E6	TEAD2	Body	hyper	0.730716	0.152075	1.32525	0.281146
SEMA4B	ENSG00000185033	E6	TEAD2	Body	hyper	20.3075	3.20663	34.0126	1.72385
UBN1	ENSG00000118900	E6	TEAD2	Body	hyper	3.03311	0.665293	4.44342	0.415126
ATF7IP2	ENSG00000166669	E6	TEAD2	Body	hyper	0.828295	0.07789	1.1116	0.235148
BMERB1	ENSG00000166780	E6	TEAD2	Body	hyper	0.497615	0.026776	1.5896	0.500495
LDAF1	ENSG00000011638	E6	TEAD2	Body	hyper	3.57632	0.675919	7.71454	0.697193
ADGRG1	ENSG00000205336	E6	TEAD2	Body	hyper	7.87408	0.845447	14.3995	1.62772
UTP4	ENSG00000141076	E6	TEAD2	Body	hyper	4.97726	1.37994	6.37678	1.32844
CTNS	ENSG00000040531	E6	TEAD2	Body	hyper	1.94825	0.174271	4.96144	0.708896
USP6	ENSG00000129204	E6	TEAD2	Body	hyper	0.0767667	0.014414	0.191935	0.0508945
ARHGAP44	ENSG00000006740	E6	TEAD2	Body	hyper	0.114228	0.0411554	0.338969	0.0585391
RAI1	ENSG00000108557	E6	TEAD2	Body	hyper	2.30507	0.199934	2.50485	0.478457
KRT10-AS1	ENSG00000167920	E6	TEAD2	Body	hyper	2.20419	0.808346	2.61794	0.921787
DHX8	ENSG00000067596	E6	TEAD2	Body	hyper	4.27799	1.33633	6.61529	0.810188
MSI2	ENSG00000153944	E6	TEAD2	Body	hyper	5.45739	0.155905	7.1434	1.62712
RNF213	ENSG00000173821	E6	TEAD2	Body	hyper	15.2651	3.51243	20.4898	3.30019
FOXK2	ENSG00000141568	E6	TEAD2	Body	hyper	5.30803	0.7145	8.8372	2.21733
USP14	ENSG00000101557	E6	TEAD2	Body	hyper	9.68178	1.49375	17.9754	4.60929
NFATC1	ENSG00000131196	E6	TEAD2	Body	hyper	0.0404723	0.0345711	0.0960327	0.0915004
CLPP	ENSG00000125656	E6	TEAD2	Body	hyper	3.36009	0.914559	5.19552	1.22297
ARHGEF18	ENSG00000104880	E6	TEAD2	Body	hyper	2.56848	0.495791	4.80878	0.796295
CARM1	ENSG00000142453	E6	TEAD2	Body	hyper	3.11974	0.567405	4.90367	0.615903
ZNF529-AS1	ENSG00000233527	E6	TEAD2	Body	hyper	0.608906	0.0160493	1.06318	0.589644
-	ENSG00000267022	E6	TEAD2	Body	hyper	0.363316	0.190769	1.04715	0.910116
VASP	ENSG00000125753	E6	TEAD2	Body	hyper	11.1282	2.39698	22.9321	3.91175
GRWD1	ENSG00000105447	E6	TEAD2	Body	hyper	2.16326	0.402492	3.27008	0.65226
ZNF331	ENSG00000130844	E6	TEAD2	Body	hyper	1.10966	0.275563	1.27773	0.570866
ZNF470	ENSG00000197016	E6	TEAD2	Body	hyper	0.416856	0.188022	0.925103	0.0633197
MFSD2B	ENSG00000205639	E6	TEAD2	Body	hyper	0.662486	0.228289	1.19347	0.234249
SLC8A1-AS1	ENSG00000227028	E6	TEAD2	Body	hyper	0	0	0.0432723	0.071153
MTA3	ENSG00000057935	E6	TEAD2	Body	hyper	4.12316	1.09226	6.0334	1.01748
VRK2	ENSG00000028116	E6	TEAD2	Body	hyper	3.54334	0.591039	6.07193	2.14003
TSN	ENSG00000211460	E6	TEAD2	Body	hyper	7.47836	1.64926	11.3367	1.70125
CYBRD1	ENSG00000071967	E6	TEAD2	Body	hyper	6.22329	1.46858	11.3796	1.13688
DYNC1I2	ENSG00000077380	E6	TEAD2	Body	hyper	18.166	3.79303	36.3666	4.64464
GULP1	ENSG00000144366	E6	TEAD2	Body	hyper	0.284526	0.043917	1.03414	0.328423
NBEAL1	ENSG00000144426	E6	TEAD2	Body	hyper	12.611	1.5952	21.9548	2.58239
STK11IP	ENSG00000144589	E6	TEAD2	Body	hyper	4.70904	1.09685	4.74006	1.07051
AGAP1	ENSG00000157985	E6	TEAD2	Body	hyper	1.54545	0.545236	1.95871	0.944879
ATG4B	ENSG00000168397	E6	TEAD2	Body	hyper	6.55692	1.80423	10.9691	4.68766
SNPH	ENSG00000101298	E6	TEAD2	Body	hyper	0.427285	0.0703715	1.62339	0.301833
CDC25B	ENSG00000101224	E6	TEAD2	Body	hyper	8.51956	1.01635	12.0229	1.9815
PLCB4	ENSG00000101333	E6	TEAD2	Body	hyper	0.244047	0.0962692	3.15293	0.286143
UBE2L3	ENSG00000185651	E6	TEAD2	Body	hyper	4.19103	1.08313	9.2422	1.89695
OSBP2	ENSG00000184792	E6	TEAD2	Body	hyper	0.078381	0.00653002	0.151549	0.040299
SYN2	ENSG00000157152	E6	TEAD2	Body	hyper	0.00367033	0.00471723	0.015957	0.0164956
SGO1-AS1	ENSG00000231304	E6	TEAD2	Body	hyper	0.002571	0.0044531	0.00332633	0.00576138
ZKSCAN7	ENSG00000196345	E6	TEAD2	Body	hyper	0.635112	0.129184	1.23423	0.443119
LIMD1	ENSG00000144791	E6	TEAD2	Body	hyper	2.14157	0.334029	3.31398	0.520756
PTPRG	ENSG00000144724	E6	TEAD2	Body	hyper	9.83236	2.14457	13.667	2.52517
PCNP	ENSG00000081154	E6	TEAD2	Body	hyper	12.7327	1.8167	22.4473	5.55532
PHLDB2	ENSG00000144824	E6	TEAD2	Body	hyper	13.4936	2.93958	26.2998	5.15618
NLGN1	ENSG00000169760	E6	TEAD2	Body	hyper	0.000567	0.000982073	0.00124633	0.00215871
SENP2	ENSG00000163904	E6	TEAD2	Body	hyper	2.16645	0.352108	4.87798	0.595531
SENP5	ENSG00000119231	E6	TEAD2	Body	hyper	4.41589	1.03532	8.80419	1.39599
ADGRL3	ENSG00000150471	E6	TEAD2	Body	hyper	0.043113	0.00862922	0.103199	0.0562183
UBA6-DT	ENSG00000248049	E6	TEAD2	Body	hyper	1.99524	0.434766	2.54346	0.495147
EGF	ENSG00000138798	E6	TEAD2	Body	hyper	0.0172543	0.00711212	0.0682327	0.0482323
GUSBP5	ENSG00000251600	E6	TEAD2	Body	hyper	0.0810153	0.0573687	0.147199	0.0305898
STOX2	ENSG00000173320	E6	TEAD2	Body	hyper	0.0167073	0.00264371	0.130765	0.0546389
LINC01060	ENSG00000249378	E6	TEAD2	Body	hyper	1.47599	0.0916806	11.4817	3.4798
MARCHF6	ENSG00000145495	E6	TEAD2	Body	hyper	14.3396	3.66604	25.0591	4.3589
GUSBP1	ENSG00000291102	E6	TEAD2	Body	hyper	3.03252	0.314827	3.85023	0.774037
PDZD2	ENSG00000133401	E6	TEAD2	Body	hyper	0.86386	0.217318	1.62512	0.233748
SPEF2	ENSG00000152582	E6	TEAD2	Body	hyper	0.701739	0.11372	0.821265	0.701888
RNF180	ENSG00000164197	E6	TEAD2	Body	hyper	0.125576	0.109628	0.641978	0.140188
POLK	ENSG00000122008	E6	TEAD2	Body	hyper	7.64813	1.18452	11.2097	1.91486
PCBD2	ENSG00000132570	E6	TEAD2	Body	hyper	1.02804	0.165677	1.32973	0.0476948
PCDHGA1	ENSG00000204956	E6	TEAD2	Body	hyper	0.0493193	0.0234576	0.113814	0.0264601
DOCK2	ENSG00000134516	E6	TEAD2	Body	hyper	0.0489167	0.0205967	0.141987	0.0920209
NSD1	ENSG00000165671	E6	TEAD2	Body	hyper	8.53773	2.23283	12.585	0.97698
ZNF354C	ENSG00000177932	E6	TEAD2	Body	hyper	0.41505	0.091115	1.07756	0.145814
CDYL	ENSG00000153046	E6	TEAD2	Body	hyper	2.62651	0.472324	5.64539	1.03035
NOL7	ENSG00000225921	E6	TEAD2	Body	hyper	3.6176	0.659639	8.3289	0.680893
CAP2	ENSG00000112186	E6	TEAD2	Body	hyper	0.842581	0.0444436	2.62056	0.62875
ZNF451	ENSG00000112200	E6	TEAD2	Body	hyper	10.9431	2.20041	19.9741	4.18347
BBS9	ENSG00000122507	E6	TEAD2	Body	hyper	2.15687	0.36329	5.15729	0.94117
-	ENSG00000284461	E6	TEAD2	Body	hyper	0.0628383	0.00843545	0.101854	0.145422
CUX1	ENSG00000257923	E6	TEAD2	Body	hyper	4.04913	0.174595	6.17899	1.02619
ORAI2	ENSG00000160991	E6	TEAD2	Body	hyper	0.28314	0.0216243	0.894652	0.110507
MSRA	ENSG00000175806	E6	TEAD2	Body	hyper	0.816086	0.300884	1.40354	0.531124
LYN	ENSG00000254087	E6	TEAD2	Body	hyper	1.73994	0.325018	4.46704	0.825151
GDAP1	ENSG00000104381	E6	TEAD2	Body	hyper	2.47667	0.600291	2.73752	0.804565
HNF4G	ENSG00000164749	E6	TEAD2	Body	hyper	0.072242	0.0694827	0.0770977	0.133537
ZFHX4	ENSG00000091656	E6	TEAD2	Body	hyper	0.984002	0.291026	1.29608	0.312182
MATN2	ENSG00000132561	E6	TEAD2	Body	hyper	0.179583	0.0374533	0.324143	0.0947514
KANK1	ENSG00000107104	E6	TEAD2	Body	hyper	7.48151	1.07795	11.5589	2.10896
KDM4C	ENSG00000107077	E6	TEAD2	Body	hyper	5.71582	0.533892	9.33493	0.934542
FOCAD	ENSG00000188352	E6	TEAD2	Body	hyper	6.68708	1.53301	7.28863	1.20857
CNTNAP3P2	ENSG00000276386	E6	TEAD2	Body	hyper	1.06438	0.176616	1.2908	0.0809126
GDA	ENSG00000119125	E6	TEAD2	Body	hyper	0.978148	0.318618	1.76678	0.540622
ZNF618	ENSG00000157657	E6	TEAD2	Body	hyper	1.15135	0.231092	1.72952	0.38688
LRSAM1	ENSG00000148356	E6	TEAD2	Body	hyper	3.75101	0.926128	4.14711	0.755145
CERCAM	ENSG00000167123	E6	TEAD2	Body	hyper	3.55284	0.797137	9.61392	0.761423
LRRC8A	ENSG00000136802	E6	TEAD2	Body	hyper	7.51511	1.71576	13.1014	1.49066
ZC3H12B	ENSG00000102053	E6	TEAD2	Body	hyper	0	0	0.005136	0.00444806
TAF1	ENSG00000147133	E6	TEAD2	Body	hyper	2.49562	0.618997	3.75929	0.271462
PIN4	ENSG00000102309	E6	TEAD2	Body	hyper	0.86127	0.28423	2.61186	0.853434
DIAPH2	ENSG00000147202	E6	TEAD2	Body	hyper	2.76361	0.628844	4.93031	0.488935
.	ENSG00000233928	E6	TEAD2	Body	hyper	0	0	0.00725867	0.00738352
LINC01483	ENSG00000227517	E6	TEAD2	Body	hyper	0	0	0.109828	0.190228
TNFRSF14	ENSG00000157873	E6	THRB	Body	hyper	1.40605	0.260035	2.02483	0.118
CAMTA1	ENSG00000171735	E6	THRB	Body	hyper	4.49073	0.828239	9.18647	2.10626
KAZN	ENSG00000189337	E6	THRB	Body	hyper	1.11159	0.0927731	1.14388	0.23393
FBLIM1	ENSG00000162458	E6	THRB	Body	hyper	13.7958	2.06802	31.1604	6.30257
LDLRAP1	ENSG00000157978	E6	THRB	Body	hyper	1.85917	0.107928	2.55893	0.683084
SERINC2	ENSG00000168528	E6	THRB	Body	hyper	14.659	3.45654	38.3289	6.42956
HDAC1	ENSG00000116478	E6	THRB	Body	hyper	11.2686	1.67847	20.1036	3.91466
SZT2	ENSG00000198198	E6	THRB	Body	hyper	5.43447	1.15822	6.54415	0.640982
ST6GALNAC5	ENSG00000117069	E6	THRB	Body	hyper	0.384042	0.138158	1.41743	0.653209
EPHX4	ENSG00000172031	E6	THRB	Body	hyper	0.0574507	0.0672936	0.0924057	0.160051
AGL	ENSG00000162688	E6	THRB	Body	hyper	4.65908	0.894127	5.86871	0.61363
WARS2-AS1	ENSG00000231365	E6	THRB	Body	hyper	4.78578	1.24857	5.15047	1.79825
TDRKH-AS1	ENSG00000203288	E6	THRB	Body	hyper	0.0548967	0.0265784	0.112034	0.0139809
NOS1AP	ENSG00000198929	E6	THRB	Body	hyper	0.138532	0.00299547	0.20598	0.0467874
LAMC1	ENSG00000135862	E6	THRB	Body	hyper	25.8476	5.37176	39.9352	2.01478
SMG7	ENSG00000116698	E6	THRB	Body	hyper	4.70638	1.25109	9.1609	2.47846
LINC01703	ENSG00000225518	E6	THRB	Body	hyper	0	0	0.053609	0.0928535
GALNT2	ENSG00000143641	E6	THRB	Body	hyper	13.841	2.53651	26.0569	1.11975
PLXDC2	ENSG00000120594	E6	THRB	Body	hyper	1.25186	0.240391	1.6621	0.311299
MLLT10	ENSG00000078403	E6	THRB	Body	hyper	6.09736	1.02603	11.772	2.18577
KIAA1217	ENSG00000120549	E6	THRB	Body	hyper	3.76906	1.08826	6.01457	1.43553
ITGB1-DT	ENSG00000229656	E6	THRB	Body	hyper	0.96167	0.278352	2.93892	0.686899
CHST3	ENSG00000122863	E6	THRB	Body	hyper	2.80198	0.899232	5.21784	0.361822
EXOC6	ENSG00000138190	E6	THRB	Body	hyper	0.788174	0.0898095	1.67505	0.407512
TBC1D12	ENSG00000108239	E6	THRB	Body	hyper	1.16799	0.134474	1.98762	0.391507
TCF7L2	ENSG00000148737	E6	THRB	Body	hyper	1.92706	0.435594	2.7786	0.543137
TACC2	ENSG00000138162	E6	THRB	Body	hyper	1.74092	0.348227	2.03442	0.851843
LHPP	ENSG00000107902	E6	THRB	Body	hyper	1.04526	0.260989	1.33461	0.539204
CD151	ENSG00000177697	E6	THRB	Body	hyper	42.9509	7.32526	88.7195	6.4702
MICAL2	ENSG00000133816	E6	THRB	Body	hyper	23.4625	6.27098	63.5368	8.37614
ASRGL1	ENSG00000162174	E6	THRB	Body	hyper	0	0	0.0376	0.0651251
RTN3	ENSG00000133318	E6	THRB	Body	hyper	6.72632	2.0043	16.9324	1.02995
ARL2-SNX15	ENSG00000273003	E6	THRB	Body	hyper	0.11049	0.191374	0.796695	0.2473
EI24	ENSG00000149547	E6	THRB	Body	hyper	12.491	2.71659	26.503	4.84071
ST3GAL4	ENSG00000110080	E6	THRB	Body	hyper	2.51078	0.141772	6.20383	0.657793
ADAMTS15	ENSG00000166106	E6	THRB	Body	hyper	0	0	0.0765603	0.132606
WNT5B	ENSG00000111186	E6	THRB	Body	hyper	2.01136	0.472523	7.29559	1.34165
NECAP1	ENSG00000089818	E6	THRB	Body	hyper	3.17277	0.75355	6.00078	1.0966
PPHLN1	ENSG00000134283	E6	THRB	Body	hyper	9.56049	1.63074	14.352	1.16098
DIP2B	ENSG00000066084	E6	THRB	Body	hyper	4.87675	1.10864	6.14708	0.555128
-	ENSG00000257921	E6	THRB	Body	hyper	0.127216	0.200202	0.344603	0.308368
HMGA2	ENSG00000149948	E6	THRB	Body	hyper	50.447	5.78217	73.2947	20.1952
ATP2A2	ENSG00000174437	E6	THRB	Body	hyper	52.3833	13.0624	96.1833	8.53218
SH2B3	ENSG00000111252	E6	THRB	Body	hyper	2.11468	0.805679	3.38212	0.492051
HIP1R	ENSG00000130787	E6	THRB	Body	hyper	4.56578	0.696843	8.34972	1.61027
-	ENSG00000274874	E6	THRB	Body	hyper	0	0	0.00352433	0.00412677
PUS1	ENSG00000177192	E6	THRB	Body	hyper	2.61851	0.331415	4.04173	0.0382716
FRY	ENSG00000073910	E6	THRB	Body	hyper	0.0745993	0.0450902	0.225822	0.0954777
GTF2F2	ENSG00000188342	E6	THRB	Body	hyper	5.45909	1.03749	13.6032	1.66511
TOX4	ENSG00000092203	E6	THRB	Body	hyper	3.16242	0.731279	6.05878	0.568736
NFATC4	ENSG00000100968	E6	THRB	Body	hyper	0.245468	0.0819563	0.511697	0.148498
EVL	ENSG00000196405	E6	THRB	Body	hyper	2.26241	0.291334	3.14788	1.0601
TNFAIP2	ENSG00000185215	E6	THRB	Body	hyper	0.023122	0.0400485	0.304341	0.0182946
-	ENSG00000256500	E6	THRB	Body	hyper	0	0	0.0433287	0.0750475
SLCO3A1	ENSG00000176463	E6	THRB	Body	hyper	1.80882	0.325272	1.85145	0.112868
MAPK8IP3	ENSG00000138834	E6	THRB	Body	hyper	3.66754	0.818035	5.9859	1.02352
GLIS2	ENSG00000126603	E6	THRB	Body	hyper	0.100478	0.0874417	0.607073	0.222931
KATNIP	ENSG00000047578	E6	THRB	Body	hyper	2.29442	0.201812	3.92149	1.1732
-	ENSG00000284685	E6	THRB	Body	hyper	0	0	0.017318	0.0220245
ADGRG1	ENSG00000205336	E6	THRB	Body	hyper	7.87408	0.845447	14.3995	1.62772
UTP4	ENSG00000141076	E6	THRB	Body	hyper	4.97726	1.37994	6.37678	1.32844
NFAT5	ENSG00000102908	E6	THRB	Body	hyper	5.49714	0.715037	10.7042	2.02564
WWP2	ENSG00000198373	E6	THRB	Body	hyper	3.09112	0.878735	6.36562	3.15993
CMIP	ENSG00000153815	E6	THRB	Body	hyper	3.73886	0.694624	8.63902	2.01144
MC1R	ENSG00000258839	E6	THRB	Body	hyper	0.526857	0.0845295	0.628264	0.095248
RAP1GAP2	ENSG00000132359	E6	THRB	Body	hyper	5.34122	1.29233	6.57097	0.845247
USP6	ENSG00000129204	E6	THRB	Body	hyper	0.0767667	0.014414	0.191935	0.0508945
CHD3	ENSG00000170004	E6	THRB	Body	hyper	5.03645	1.77294	6.07173	0.718311
-	ENSG00000265749	E6	THRB	Body	hyper	0.01818	0.0314887	0.0363717	0.0629976
[truncated: 700 more rows]

## Sheet: E6E7
gene	ensembl_id	sample_group	associated_TF	associated_DMR_gene_feature	associated_DMR_methylation_change	mean_TPM(control)	sd_TPM(control)	mean_TPM(E6E7)	sd_TPM(E6E7)
MIA3	ENSG00000154305	E6E7	ATF3	Body	hypo	7.69279	1.34283	12.3561	1.67608
VTI1A	ENSG00000151532	E6E7	ATF3	Body	hypo	4.14918	0.951714	6.8247	2.11008
INPP5A	ENSG00000068383	E6E7	ATF3	Body	hypo	1.73483	0.108403	2.3697	0.509672
AMPD3	ENSG00000133805	E6E7	ATF3	Body	hypo	2.26699	0.535485	3.3827	0.684037
FERMT3	ENSG00000149781	E6E7	ATF3	Body	hypo	0.126277	0.109454	0.329389	0.195111
TOP6BL	ENSG00000173715	E6E7	ATF3	Body	hypo	2.85031	0.469683	5.26875	2.24467
RNF169	ENSG00000166439	E6E7	ATF3	Body	hypo	2.72116	0.662394	3.4527	0.448673
YAP1	ENSG00000137693	E6E7	ATF3	Body	hypo	15.2749	2.53069	16.175	1.8103
SORL1	ENSG00000137642	E6E7	ATF3	Body	hypo	32.3899	7.16083	39.3345	4.30784
ULK1	ENSG00000177169	E6E7	ATF3	Body	hypo	1.05144	0.0814596	1.73893	0.537384
TPT1-AS1	ENSG00000170919	E6E7	ATF3	Body	hypo	3.14648	0.657789	4.58591	1.74077
WDFY2	ENSG00000139668	E6E7	ATF3	Body	hypo	8.22577	1.69142	10.5447	4.41002
TPP2	ENSG00000134900	E6E7	ATF3	Body	hypo	12.5156	2.60116	16.6554	4.37441
BCL2L2	ENSG00000129473	E6E7	ATF3	Body	hypo	4.74408	1.22819	5.36496	1.28043
SAMD4A	ENSG00000020577	E6E7	ATF3	Body	hypo	1.9949	0.235181	4.27125	1.28221
TMEM266	ENSG00000169758	E6E7	ATF3	Body	hypo	0	0	0.005827	0.0100927
RBFOX1	ENSG00000078328	E6E7	ATF3	Body	hypo	0.000763	0.00132155	0.001408	0.000414646
CLEC16A	ENSG00000038532	E6E7	ATF3	Body	hypo	2.91895	0.610288	4.32824	1.536
BMERB1	ENSG00000166780	E6E7	ATF3	Body	hypo	0.497615	0.026776	1.32893	0.393975
-	ENSG00000285367	E6E7	ATF3	Body	hypo	0.000523333	0.00090644	0.0100743	0.0174493
CYB5B	ENSG00000103018	E6E7	ATF3	Body	hypo	6.18117	1.27564	9.73227	0.939618
CTNS	ENSG00000040531	E6E7	ATF3	Body	hypo	1.94825	0.174271	3.84395	0.448205
USP6	ENSG00000129204	E6E7	ATF3	Body	hypo	0.0767667	0.014414	0.16797	0.0399908
RABEP1	ENSG00000029725	E6E7	ATF3	Body	hypo	3.82565	1.06142	4.94149	0.573713
MAP2K3	ENSG00000034152	E6E7	ATF3	Body	hypo	3.01675	0.981306	4.2056	0.579324
NSRP1	ENSG00000126653	E6E7	ATF3	Body	hypo	5.4752	0.469515	6.46433	1.01506
PSMD11	ENSG00000108671	E6E7	ATF3	Body	hypo	6.16021	1.62125	7.65698	1.60002
SEPTIN9	ENSG00000184640	E6E7	ATF3	Body	hypo	21.5805	5.22229	35.2423	9.10515
RPTOR	ENSG00000141564	E6E7	ATF3	Body	hypo	5.40166	0.366806	7.54204	1.52388
FHOD3	ENSG00000134775	E6E7	ATF3	Body	hypo	3.14601	0.7504	7.03386	1.69195
ZNF407	ENSG00000215421	E6E7	ATF3	Body	hypo	2.5888	0.675985	4.61893	1.2172
CSNK1G2	ENSG00000133275	E6E7	ATF3	Body	hypo	4.23198	0.98925	5.40374	0.530327
CARM1	ENSG00000142453	E6E7	ATF3	Body	hypo	3.11974	0.567405	3.91583	0.193902
MAST1	ENSG00000105613	E6E7	ATF3	Body	hypo	0.0142563	0.0115397	0.0147673	0.0109232
CEBPG	ENSG00000153879	E6E7	ATF3	Body	hypo	4.4905	1.02667	4.77553	0.20987
SIPA1L3	ENSG00000105738	E6E7	ATF3	Body	hypo	3.91162	0.487048	7.65465	2.96304
-	ENSG00000255730	E6E7	ATF3	Body	hypo	0	0	0.000470333	0.000814641
CIC	ENSG00000079432	E6E7	ATF3	Body	hypo	1.95673	0.46805	3.32337	0.857847
SEC1P	ENSG00000293426	E6E7	ATF3	Body	hypo	0	0	0.00381033	0.00659969
-	ENSG00000228541	E6E7	ATF3	Body	hypo	0	0	0.0238827	0.0232721
COPS7B	ENSG00000144524	E6E7	ATF3	Body	hypo	4.22458	0.750407	5.52517	1.83677
TM9SF4	ENSG00000101337	E6E7	ATF3	Body	hypo	18.1026	4.30663	34.8876	3.88901
PIGT	ENSG00000124155	E6E7	ATF3	Body	hypo	8.71954	1.88266	17.2139	1.16535
LINC01980	ENSG00000225548	E6E7	ATF3	Body	hypo	2.38211	0.318114	2.72231	0.901069
TRAK1	ENSG00000182606	E6E7	ATF3	Body	hypo	5.71247	1.83982	8.86426	2.72052
DAG1	ENSG00000173402	E6E7	ATF3	Body	hypo	14.0379	3.75339	28.9338	2.81392
ABCF3	ENSG00000161204	E6E7	ATF3	Body	hypo	4.62316	1.10002	4.93857	0.871649
MAP3K13	ENSG00000073803	E6E7	ATF3	Body	hypo	2.56638	0.80645	2.68236	0.281786
IL1RAP	ENSG00000196083	E6E7	ATF3	Body	hypo	12.8083	2.46849	26.3304	5.07315
FBXO45	ENSG00000174013	E6E7	ATF3	Body	hypo	1.78406	0.383109	1.78712	0.256605
SEC24B	ENSG00000138802	E6E7	ATF3	Body	hypo	5.49921	1.24342	7.328	1.8829
USP53	ENSG00000145390	E6E7	ATF3	Body	hypo	5.09361	1.34969	5.23389	0.800882
LARP1B	ENSG00000138709	E6E7	ATF3	Body	hypo	5.06221	0.777415	7.81787	1.54372
CYSTM1	ENSG00000120306	E6E7	ATF3	Body	hypo	3.77456	1.06843	5.07959	1.08227
-	ENSG00000253736	E6E7	ATF3	Body	hypo	0.011514	0.0136482	0.0335543	0.0384294
ERGIC1	ENSG00000113719	E6E7	ATF3	Body	hypo	8.80305	1.29346	12.5408	2.46271
ZNF354B	ENSG00000178338	E6E7	ATF3	Body	hypo	2.55584	0.162409	2.93068	0.77918
SQSTM1	ENSG00000161011	E6E7	ATF3	Body	hypo	16.948	3.30097	17.6465	0.729927
EFHC1	ENSG00000096093	E6E7	ATF3	Body	hypo	2.6119	0.331964	2.99246	0.97849
FAM83B	ENSG00000168143	E6E7	ATF3	Body	hypo	8.14691	1.93566	10.9138	0.712033
AFDN	ENSG00000130396	E6E7	ATF3	Body	hypo	11.2959	2.53207	17.5832	6.32035
SUN1	ENSG00000164828	E6E7	ATF3	Body	hypo	16.5366	2.31016	22.3819	3.92068
SDK1	ENSG00000146555	E6E7	ATF3	Body	hypo	0.0260723	0.031953	0.123286	0.0682905
-	ENSG00000249773	E6E7	ATF3	Body	hypo	0	0	0.32836	0.520952
AUTS2	ENSG00000158321	E6E7	ATF3	Body	hypo	2.11506	0.474135	3.34907	1.49281
SERPINE1	ENSG00000106366	E6E7	ATF3	Body	hypo	73.6913	12.3862	264.89	19.0261
EXTL3	ENSG00000012232	E6E7	ATF3	Body	hypo	13.0484	2.42782	17.0273	0.614265
ZFHX4	ENSG00000091656	E6E7	ATF3	Body	hypo	0.984002	0.291026	2.06586	0.673349
VLDLR	ENSG00000147852	E6E7	ATF3	Body	hypo	1.25312	0.277069	3.34957	0.737302
ZCCHC7	ENSG00000147905	E6E7	ATF3	Body	hypo	2.95158	0.558646	4.82554	2.35085
GPR107	ENSG00000148358	E6E7	ATF3	Body	hypo	4.34933	1.0306	8.00588	1.14057
PRRC2B	ENSG00000288701	E6E7	ATF3	Body	hypo	5.56147	1.25352	10.3513	3.05135
RBM10	ENSG00000182872	E6E7	ATF3	Body	hypo	3.30684	1.03988	3.98319	0.171164
GCNA	ENSG00000147174	E6E7	ATF3	Body	hypo	0.229442	0.0544464	0.257731	0.0440506
USP9Y	ENSG00000114374	E6E7	ATF3	Body	hypo	10.1655	1.72856	15.7065	3.46427
CAMTA1	ENSG00000171735	E6E7	BCL11A	Body	hypo	4.49073	0.828239	5.9185	1.38799
VAMP3	ENSG00000049245	E6E7	BCL11A	Body	hypo	10.4621	2.6337	12.8282	0.974462
NBL1	ENSG00000158747	E6E7	BCL11A	Body	hypo	8.73381	1.52585	10.6256	0.437399
ZCCHC17	ENSG00000121766	E6E7	BCL11A	Body	hypo	3.35449	0.601226	4.42204	0.512118
ATF3	ENSG00000162772	E6E7	BCL11A	Body	hypo	0.685128	0.226934	1.25256	0.206424
ZNF678	ENSG00000181450	E6E7	BCL11A	Body	hypo	1.46498	0.392128	2.20042	0.602982
SNAP47	ENSG00000143740	E6E7	BCL11A	Body	hypo	3.61738	0.90245	3.8992	0.865554
MLLT10	ENSG00000078403	E6E7	BCL11A	Body	hypo	6.09736	1.02603	10.0926	2.47437
UBTD1	ENSG00000165886	E6E7	BCL11A	Body	hypo	1.17328	0.160903	1.83815	0.21743
WBP1L	ENSG00000166272	E6E7	BCL11A	Body	hypo	2.24391	0.356168	3.38577	0.118379
-	ENSG00000249456	E6E7	BCL11A	Body	hypo	0.292395	0.0680285	0.3609	0.123527
INPP5A	ENSG00000068383	E6E7	BCL11A	Body	hypo	1.73483	0.108403	2.3697	0.509672
PRR5L	ENSG00000135362	E6E7	BCL11A	Body	hypo	3.38447	1.27783	5.32448	1.25446
EXT2	ENSG00000151348	E6E7	BCL11A	Body	hypo	17.1483	3.91568	31.7632	2.28874
SPINDOC	ENSG00000168005	E6E7	BCL11A	Body	hypo	1.14814	0.306553	1.72183	0.6115
FERMT3	ENSG00000149781	E6E7	BCL11A	Body	hypo	0.126277	0.109454	0.329389	0.195111
RNF169	ENSG00000166439	E6E7	BCL11A	Body	hypo	2.72116	0.662394	3.4527	0.448673
SORL1	ENSG00000137642	E6E7	BCL11A	Body	hypo	32.3899	7.16083	39.3345	4.30784
KLHL42	ENSG00000087448	E6E7	BCL11A	Body	hypo	3.53061	0.699712	4.87014	0.884513
TUBA1B-AS1	ENSG00000258017	E6E7	BCL11A	Body	hypo	0.686981	0.281253	0.718269	0.262006
TUBA1C	ENSG00000167553	E6E7	BCL11A	Body	hypo	30.5141	5.70037	33.2323	1.42964
TXNRD1	ENSG00000198431	E6E7	BCL11A	Body	hypo	15.7038	3.66257	33.0847	3.74251
WASHC4	ENSG00000136051	E6E7	BCL11A	Body	hypo	11.0573	1.72221	16.5663	2.58074
USP30	ENSG00000135093	E6E7	BCL11A	Body	hypo	0.760196	0.19365	1.03736	0.00844332
PSMD9	ENSG00000110801	E6E7	BCL11A	Body	hypo	4.31392	0.619093	5.7632	0.889655
TPT1-AS1	ENSG00000170919	E6E7	BCL11A	Body	hypo	3.14648	0.657789	4.58591	1.74077
WDFY2	ENSG00000139668	E6E7	BCL11A	Body	hypo	8.22577	1.69142	10.5447	4.41002
FAM177A1	ENSG00000151327	E6E7	BCL11A	Body	hypo	3.28041	0.537012	4.35137	0.468812
TSHR	ENSG00000165409	E6E7	BCL11A	Body	hypo	0	0	0.001389	0.00166729
GOLGA5	ENSG00000066455	E6E7	BCL11A	Body	hypo	4.62956	0.832127	5.29918	0.79696
KLF13	ENSG00000169926	E6E7	BCL11A	Body	hypo	6.20851	1.67534	6.54777	0.561363
EIF2AK4	ENSG00000128829	E6E7	BCL11A	Body	hypo	8.24317	2.04845	10.1064	1.31916
MINDY2	ENSG00000128923	E6E7	BCL11A	Body	hypo	2.55075	0.632818	3.30741	0.23849
CLK3	ENSG00000179335	E6E7	BCL11A	Body	hypo	5.48612	0.889087	7.03445	0.195896
TMEM266	ENSG00000169758	E6E7	BCL11A	Body	hypo	0	0	0.005827	0.0100927
ZNF592	ENSG00000166716	E6E7	BCL11A	Body	hypo	1.29646	0.305673	2.10506	0.241003
MGRN1	ENSG00000102858	E6E7	BCL11A	Body	hypo	2.94618	0.3888	3.67735	1.57719
BMERB1	ENSG00000166780	E6E7	BCL11A	Body	hypo	0.497615	0.026776	1.32893	0.393975
TMEM219	ENSG00000149932	E6E7	BCL11A	Body	hypo	5.25916	1.10702	5.93518	0.109917
CYB5B	ENSG00000103018	E6E7	BCL11A	Body	hypo	6.18117	1.27564	9.73227	0.939618
ATXN1L	ENSG00000224470	E6E7	BCL11A	Body	hypo	1.75859	0.329927	2.71088	0.430523
DEF8	ENSG00000140995	E6E7	BCL11A	Body	hypo	5.47728	1.52795	8.17164	2.49546
ALKBH5	ENSG00000091542	E6E7	BCL11A	Body	hypo	5.66652	1.31802	6.59316	0.755622
MAP2K3	ENSG00000034152	E6E7	BCL11A	Body	hypo	3.01675	0.981306	4.2056	0.579324
NSRP1	ENSG00000126653	E6E7	BCL11A	Body	hypo	5.4752	0.469515	6.46433	1.01506
NMT1	ENSG00000136448	E6E7	BCL11A	Body	hypo	5.51838	0.75306	6.6189	0.865781
SNX11	ENSG00000002919	E6E7	BCL11A	Body	hypo	2.05064	0.379916	3.02863	0.270106
MSI2	ENSG00000153944	E6E7	BCL11A	Body	hypo	5.45739	0.155905	8.11843	3.48079
SEPTIN9	ENSG00000184640	E6E7	BCL11A	Body	hypo	21.5805	5.22229	35.2423	9.10515
PTPRM	ENSG00000173482	E6E7	BCL11A	Body	hypo	6.95291	1.32956	8.42422	2
DSCAS	ENSG00000265888	E6E7	BCL11A	Body	hypo	0.0228127	0.0395127	0.0303977	0.0526503
ELP2	ENSG00000134759	E6E7	BCL11A	Body	hypo	12.0015	1.2741	14.9701	3.55807
FHOD3	ENSG00000134775	E6E7	BCL11A	Body	hypo	3.14601	0.7504	7.03386	1.69195
FSTL3	ENSG00000070404	E6E7	BCL11A	Body	hypo	8.83034	1.34043	16.3142	2.88471
ARHGEF18	ENSG00000104880	E6E7	BCL11A	Body	hypo	2.56848	0.495791	4.15027	0.624641
PDE4A	ENSG00000065989	E6E7	BCL11A	Body	hypo	0.0164473	0.0284876	0.0425207	0.073648
DNM2	ENSG00000079805	E6E7	BCL11A	Body	hypo	14.7767	2.59328	21.3464	5.67382
CARM1	ENSG00000142453	E6E7	BCL11A	Body	hypo	3.11974	0.567405	3.91583	0.193902
MYO9B	ENSG00000099331	E6E7	BCL11A	Body	hypo	3.46621	0.417327	6.20013	2.33788
RFXANK	ENSG00000064490	E6E7	BCL11A	Body	hypo	6.91378	1.4616	7.44622	1.49156
ZNF875	ENSG00000181666	E6E7	BCL11A	Body	hypo	4.32374	0.176675	6.33985	2.97793
SIPA1L3	ENSG00000105738	E6E7	BCL11A	Body	hypo	3.91162	0.487048	7.65465	2.96304
-	ENSG00000255730	E6E7	BCL11A	Body	hypo	0	0	0.000470333	0.000814641
ZNF575	ENSG00000176472	E6E7	BCL11A	Body	hypo	0	0	0.0389493	0.0674622
GIPR	ENSG00000010310	E6E7	BCL11A	Body	hypo	0.0438767	0.0022487	0.102364	0.0642856
ZNF613	ENSG00000176024	E6E7	BCL11A	Body	hypo	0.649037	0.206533	0.981946	0.106447
ZNF628	ENSG00000197483	E6E7	BCL11A	Body	hypo	0.083482	0.0723064	0.135462	0.127022
PLEKHH2	ENSG00000152527	E6E7	BCL11A	Body	hypo	0.354279	0.0355865	0.604396	0.274938
EPAS1	ENSG00000116016	E6E7	BCL11A	Body	hypo	7.29268	1.17869	10.4375	1.99968
RMND5A	ENSG00000153561	E6E7	BCL11A	Body	hypo	3.31481	0.828011	3.65098	0.401306
RIF1	ENSG00000080345	E6E7	BCL11A	Body	hypo	9.04128	1.2932	10.801	0.960279
-	ENSG00000236449	E6E7	BCL11A	Body	hypo	0	0	0.003448	0.00440835
ZDBF2	ENSG00000204186	E6E7	BCL11A	Body	hypo	1.72032	0.478803	2.92711	0.69888
AGAP1	ENSG00000157985	E6E7	BCL11A	Body	hypo	1.54545	0.545236	2.51031	1.01644
FAM83D	ENSG00000101447	E6E7	BCL11A	Body	hypo	4.24453	1.01331	4.47896	0.0710084
SLC37A1	ENSG00000160190	E6E7	BCL11A	Body	hypo	0.957228	0.053717	1.82352	0.347289
PPIL2	ENSG00000100023	E6E7	BCL11A	Body	hypo	4.50054	0.476461	6.34551	1.77459
ZNRF3	ENSG00000183579	E6E7	BCL11A	Body	hypo	1.27259	0.258197	1.54288	0.213764
SERHL2	ENSG00000183569	E6E7	BCL11A	Body	hypo	0.051091	0.0884922	0.058383	0.0555121
TRABD	ENSG00000170638	E6E7	BCL11A	Body	hypo	4.04953	0.14756	5.07184	1.36242
MITF	ENSG00000187098	E6E7	BCL11A	Body	hypo	0.067539	0.0594113	0.2368	0.0152085
ZBTB38	ENSG00000177311	E6E7	BCL11A	Body	hypo	7.16964	1.24664	20.6876	3.24086
FNDC3B	ENSG00000075420	E6E7	BCL11A	Body	hypo	12.0028	2.26794	27.1318	5.24751
NSD2	ENSG00000109685	E6E7	BCL11A	Body	hypo	9.71929	1.9847	11.3465	3.14501
TBC1D14	ENSG00000132405	E6E7	BCL11A	Body	hypo	6.78148	1.80407	7.79558	0.638262
SLC30A9	ENSG00000014824	E6E7	BCL11A	Body	hypo	4.84073	1.16898	6.09061	0.559192
GUF1	ENSG00000151806	E6E7	BCL11A	Body	hypo	4.3252	0.865046	4.75923	0.31428
USP53	ENSG00000145390	E6E7	BCL11A	Body	hypo	5.09361	1.34969	5.23389	0.800882
LSM6	ENSG00000164167	E6E7	BCL11A	Body	hypo	4.01011	1.22129	4.04735	0.553722
IRX4-AS1	ENSG00000249116	E6E7	BCL11A	Body	hypo	0	0	0.0570043	0.0987344
CYSTM1	ENSG00000120306	E6E7	BCL11A	Body	hypo	3.77456	1.06843	5.07959	1.08227
TCERG1	ENSG00000113649	E6E7	BCL11A	Body	hypo	15.6828	2.11361	17.9436	4.24668
ERGIC1	ENSG00000113719	E6E7	BCL11A	Body	hypo	8.80305	1.29346	12.5408	2.46271
SQSTM1	ENSG00000161011	E6E7	BCL11A	Body	hypo	16.948	3.30097	17.6465	0.729927
-	ENSG00000291336	E6E7	BCL11A	Body	hypo	0.240575	0.130297	0.336182	0.1029
PRR3	ENSG00000204576	E6E7	BCL11A	Body	hypo	1.21329	0.29057	1.50397	0.539354
BRD2	ENSG00000204256	E6E7	BCL11A	Body	hypo	13.8881	3.44885	16.6099	3.20747
BYSL	ENSG00000112578	E6E7	BCL11A	Body	hypo	2.98652	0.567399	3.51858	0.184943
EFHC1	ENSG00000096093	E6E7	BCL11A	Body	hypo	2.6119	0.331964	2.99246	0.97849
MTHFD1L	ENSG00000120254	E6E7	BCL11A	Body	hypo	8.24267	1.85641	9.21209	1.98963
AFDN	ENSG00000130396	E6E7	BCL11A	Body	hypo	11.2959	2.53207	17.5832	6.32035
SUN1	ENSG00000164828	E6E7	BCL11A	Body	hypo	16.5366	2.31016	22.3819	3.92068
AIMP2	ENSG00000106305	E6E7	BCL11A	Body	hypo	3.56571	0.624585	3.6467	0.468907
-	ENSG00000283549	E6E7	BCL11A	Body	hypo	0.36951	0.320082	0.353952	0.0662762
WIPF3	ENSG00000122574	E6E7	BCL11A	Body	hypo	0.00956167	0.0165613	0.021158	0.0117608
ASL	ENSG00000126522	E6E7	BCL11A	Body	hypo	6.36233	1.20522	7.2432	0.918228
AUTS2	ENSG00000158321	E6E7	BCL11A	Body	hypo	2.11506	0.474135	3.34907	1.49281
CFAP69	ENSG00000105792	E6E7	BCL11A	Body	hypo	0.248976	0.0315906	0.343556	0.166619
CASD1	ENSG00000127995	E6E7	BCL11A	Body	hypo	1.95951	0.443526	2.44033	0.352513
DUS4L-BCAP29	ENSG00000288558	E6E7	BCL11A	Body	hypo	0.856876	0.725936	1.28132	0.403324
CAV2	ENSG00000105971	E6E7	BCL11A	Body	hypo	20.3782	4.94305	25.8013	0.146192
ZYX	ENSG00000159840	E6E7	BCL11A	Body	hypo	6.12988	1.37251	9.49991	1.32676
INSIG1	ENSG00000186480	E6E7	BCL11A	Body	hypo	21.5654	4.48593	32.9942	2.31483
RIC1	ENSG00000107036	E6E7	BCL11A	Body	hypo	5.09023	1.31374	8.18331	2.2577
TMEM8B	ENSG00000137103	E6E7	BCL11A	Body	hypo	0.0794237	0.0182606	0.144355	0.0937312
ZCCHC7	ENSG00000147905	E6E7	BCL11A	Body	hypo	2.95158	0.558646	4.82554	2.35085
-	ENSG00000288891	E6E7	BCL11A	Body	hypo	0.504321	0.083593	0.569249	0.220956
CNTNAP3C	ENSG00000283378	E6E7	BCL11A	Body	hypo	2.08193	0.417268	3.11434	0.543001
PALM2AKAP2	ENSG00000157654	E6E7	BCL11A	Body	hypo	6.31959	2.01109	12.8099	1.13734
PRRC2B	ENSG00000288701	E6E7	BCL11A	Body	hypo	5.56147	1.25352	10.3513	3.05135
SHROOM2	ENSG00000146950	E6E7	BCL11A	Body	hypo	1.44517	0.388107	1.69685	0.21405
SPANXA2-OT1	ENSG00000277215	E6E7	BCL11A	Body	hypo	0.01994	0.0345371	0.041137	0.0502014
VAMP3	ENSG00000049245	E6E7	BCL6	Body	hypo	10.4621	2.6337	12.8282	0.974462
NBL1	ENSG00000158747	E6E7	BCL6	Body	hypo	8.73381	1.52585	10.6256	0.437399
ARID1A	ENSG00000117713	E6E7	BCL6	Body	hypo	4.7981	0.431754	7.81509	1.8845
CFAP57	ENSG00000243710	E6E7	BCL6	Body	hypo	0.090631	0.0516727	0.118326	0.0508771
HYI-AS1	ENSG00000229348	E6E7	BCL6	Body	hypo	0	0	0.141252	0.126232
-	ENSG00000284989	E6E7	BCL6	Body	hypo	0.019527	0.0338218	0.138209	0.131988
GNG12-AS1	ENSG00000232284	E6E7	BCL6	Body	hypo	0.0256747	0.0276984	0.0645143	0.0211109
RPAP2	ENSG00000122484	E6E7	BCL6	Body	hypo	0.717445	0.244445	0.765594	0.0808821
-	ENSG00000274642	E6E7	BCL6	Body	hypo	0.368396	0.128981	0.890609	0.191846
FDPS	ENSG00000160752	E6E7	BCL6	Body	hypo	57.7105	8.60314	70.015	5.8331
NAV1	ENSG00000134369	E6E7	BCL6	Body	hypo	4.8694	1.09713	9.96405	3.1423
SMYD2	ENSG00000143499	E6E7	BCL6	Body	hypo	4.83729	1.34744	5.04201	0.474254
MIA3	ENSG00000154305	E6E7	BCL6	Body	hypo	7.69279	1.34283	12.3561	1.67608
SNAP47	ENSG00000143740	E6E7	BCL6	Body	hypo	3.61738	0.90245	3.8992	0.865554
OBSCN	ENSG00000154358	E6E7	BCL6	Body	hypo	0.730867	0.201946	0.801878	0.656239
MLLT10	ENSG00000078403	E6E7	BCL6	Body	hypo	6.09736	1.02603	10.0926	2.47437
ZMIZ1	ENSG00000108175	E6E7	BCL6	Body	hypo	1.52716	0.245462	1.56695	0.41415
TSPAN14	ENSG00000108219	E6E7	BCL6	Body	hypo	5.1644	1.07763	11.5175	0.987113
UBTD1	ENSG00000165886	E6E7	BCL6	Body	hypo	1.17328	0.160903	1.83815	0.21743
-	ENSG00000231104	E6E7	BCL6	Body	hypo	0	0	0.00104567	0.00181115
BUB3	ENSG00000154473	E6E7	BCL6	Body	hypo	11.322	2.49097	12.1753	0.33436
INPP5A	ENSG00000068383	E6E7	BCL6	Body	hypo	1.73483	0.108403	2.3697	0.509672
AMPD3	ENSG00000133805	E6E7	BCL6	Body	hypo	2.26699	0.535485	3.3827	0.684037
PRR5L	ENSG00000135362	E6E7	BCL6	Body	hypo	3.38447	1.27783	5.32448	1.25446
SLC35C1	ENSG00000181830	E6E7	BCL6	Body	hypo	1.78207	0.296061	3.45375	0.360945
SPINDOC	ENSG00000168005	E6E7	BCL6	Body	hypo	1.14814	0.306553	1.72183	0.6115
TOP6BL	ENSG00000173715	E6E7	BCL6	Body	hypo	2.85031	0.469683	5.26875	2.24467
KDM2A	ENSG00000173120	E6E7	BCL6	Body	hypo	6.45442	1.5296	9.48979	1.43683
TPCN2	ENSG00000162341	E6E7	BCL6	Body	hypo	2.77272	0.44971	3.81228	1.11224
RAB30-DT	ENSG00000246067	E6E7	BCL6	Body	hypo	3.93515	1.12009	5.46008	1.64476
AMOTL1	ENSG00000166025	E6E7	BCL6	Body	hypo	16.1315	4.76149	25.5578	3.30923
CEP57	ENSG00000166037	E6E7	BCL6	Body	hypo	5.52376	1.29045	6.05911	1.46771
YAP1	ENSG00000137693	E6E7	BCL6	Body	hypo	15.2749	2.53069	16.175	1.8103
SORL1	ENSG00000137642	E6E7	BCL6	Body	hypo	32.3899	7.16083	39.3345	4.30784
STT3A	ENSG00000134910	E6E7	BCL6	Body	hypo	39.1156	11.2215	70.1743	6.47314
ATN1	ENSG00000111676	E6E7	BCL6	Body	hypo	1.42949	0.13193	2.2135	0.851503
KLHL42	ENSG00000087448	E6E7	BCL6	Body	hypo	3.53061	0.699712	4.87014	0.884513
TUBA1B-AS1	ENSG00000258017	E6E7	BCL6	Body	hypo	0.686981	0.281253	0.718269	0.262006
TUBA1C	ENSG00000167553	E6E7	BCL6	Body	hypo	30.5141	5.70037	33.2323	1.42964
TROAP	ENSG00000135451	E6E7	BCL6	Body	hypo	4.16139	1.506	5.25928	0.778744
RAB3IP	ENSG00000127328	E6E7	BCL6	Body	hypo	2.77674	0.382941	2.85278	0.934095
POC1B-AS1	ENSG00000270344	E6E7	BCL6	Body	hypo	0.122536	0.005822	0.24641	0.0549391
FICD	ENSG00000198855	E6E7	BCL6	Body	hypo	0.685261	0.267485	1.79782	0.226775
ATP2A2	ENSG00000174437	E6E7	BCL6	Body	hypo	52.3833	13.0624	98.1456	12.5332
ULK1	ENSG00000177169	E6E7	BCL6	Body	hypo	1.05144	0.0814596	1.73893	0.537384
NHLRC3	ENSG00000188811	E6E7	BCL6	Body	hypo	4.33398	0.584068	6.16304	1.25927
TPT1-AS1	ENSG00000170919	E6E7	BCL6	Body	hypo	3.14648	0.657789	4.58591	1.74077
WDFY2	ENSG00000139668	E6E7	BCL6	Body	hypo	8.22577	1.69142	10.5447	4.41002
CLN5	ENSG00000102805	E6E7	BCL6	Body	hypo	4.18465	1.01082	5.17654	0.225198
BCL2L2	ENSG00000129473	E6E7	BCL6	Body	hypo	4.74408	1.22819	5.36496	1.28043
SAMD4A	ENSG00000020577	E6E7	BCL6	Body	hypo	1.9949	0.235181	4.27125	1.28221
PRKCH	ENSG00000027075	E6E7	BCL6	Body	hypo	3.42136	0.525153	3.56383	1.07293
EIF2S1	ENSG00000134001	E6E7	BCL6	Body	hypo	7.05556	1.74503	7.52156	0.216344
SRSF5	ENSG00000100650	E6E7	BCL6	Body	hypo	16.9341	3.70067	19.708	1.65814
DNAL1	ENSG00000119661	E6E7	BCL6	Body	hypo	0.530069	0.141612	0.85469	0.230859
KLF13	ENSG00000169926	E6E7	BCL6	Body	hypo	6.20851	1.67534	6.54777	0.561363
GANC	ENSG00000214013	E6E7	BCL6	Body	hypo	5.06501	0.820989	6.67777	1.80566
LINC00926	ENSG00000247982	E6E7	BCL6	Body	hypo	0.0500723	0.0190846	0.19451	0.151746
ZNF592	ENSG00000166716	E6E7	BCL6	Body	hypo	1.29646	0.305673	2.10506	0.241003
TBL3	ENSG00000183751	E6E7	BCL6	Body	hypo	3.20637	0.456373	3.78281	0.929406
MGRN1	ENSG00000102858	E6E7	BCL6	Body	hypo	2.94618	0.3888	3.67735	1.57719
CLEC16A	ENSG00000038532	E6E7	BCL6	Body	hypo	2.91895	0.610288	4.32824	1.536
PRMT7	ENSG00000132600	E6E7	BCL6	Body	hypo	2.95614	0.458123	3.16946	0.874928
CYB5B	ENSG00000103018	E6E7	BCL6	Body	hypo	6.18117	1.27564	9.73227	0.939618
CYB5D2	ENSG00000167740	E6E7	BCL6	Body	hypo	1.06569	0.119985	1.11015	0.117613
MAP2K3	ENSG00000034152	E6E7	BCL6	Body	hypo	3.01675	0.981306	4.2056	0.579324
ARHGAP23	ENSG00000275832	E6E7	BCL6	Body	hypo	3.54214	0.772354	4.38413	0.975065
ERBB2	ENSG00000141736	E6E7	BCL6	Body	hypo	8.53127	1.61627	13.1951	1.7392
GRN	ENSG00000030582	E6E7	BCL6	Body	hypo	72.7661	10.8682	130.166	14.3952
CDR2L	ENSG00000109089	E6E7	BCL6	Body	hypo	0.663492	0.111182	0.900661	0.125191
SAP30BP	ENSG00000161526	E6E7	BCL6	Body	hypo	6.55461	1.14039	10.421	3.25132
SEPTIN9	ENSG00000184640	E6E7	BCL6	Body	hypo	21.5805	5.22229	35.2423	9.10515
CHMP6	ENSG00000176108	E6E7	BCL6	Body	hypo	2.10256	0.278148	2.53958	0.235552
PTPRM	ENSG00000173482	E6E7	BCL6	Body	hypo	6.95291	1.32956	8.42422	2
ELP2	ENSG00000134759	E6E7	BCL6	Body	hypo	12.0015	1.2741	14.9701	3.55807
FHOD3	ENSG00000134775	E6E7	BCL6	Body	hypo	3.14601	0.7504	7.03386	1.69195
ZNF407	ENSG00000215421	E6E7	BCL6	Body	hypo	2.5888	0.675985	4.61893	1.2172
FSTL3	ENSG00000070404	E6E7	BCL6	Body	hypo	8.83034	1.34043	16.3142	2.88471
DNM2	ENSG00000079805	E6E7	BCL6	Body	hypo	14.7767	2.59328	21.3464	5.67382
URI1	ENSG00000105176	E6E7	BCL6	Body	hypo	10.4997	1.65078	12.6259	1.48331
SIPA1L3	ENSG00000105738	E6E7	BCL6	Body	hypo	3.91162	0.487048	7.65465	2.96304
SAMD4B	ENSG00000179134	E6E7	BCL6	Body	hypo	3.40042	0.441359	5.3501	1.46717
-	ENSG00000255730	E6E7	BCL6	Body	hypo	0	0	0.000470333	0.000814641
ZNF230	ENSG00000159882	E6E7	BCL6	Body	hypo	0.86228	0.194057	0.898067	0.196082
FKRP	ENSG00000181027	E6E7	BCL6	Body	hypo	1.98695	0.834956	3.62254	0.498746
CPT1C	ENSG00000169169	E6E7	BCL6	Body	hypo	0	0	0.17391	0.301222
ZNF628	ENSG00000197483	E6E7	BCL6	Body	hypo	0.083482	0.0723064	0.135462	0.127022
RRM2	ENSG00000171848	E6E7	BCL6	Body	hypo	9.16161	1.72198	9.53007	1.13836
-	ENSG00000228541	E6E7	BCL6	Body	hypo	0	0	0.0238827	0.0232721
RMND5A	ENSG00000153561	E6E7	BCL6	Body	hypo	3.31481	0.828011	3.65098	0.401306
NCK2	ENSG00000071051	E6E7	BCL6	Body	hypo	3.83389	1.48333	4.10554	0.29928
GCC2	ENSG00000135968	E6E7	BCL6	Body	hypo	3.75785	0.879024	6.80798	1.91953
RANBP2	ENSG00000153201	E6E7	BCL6	Body	hypo	12.2025	2.89288	20.3631	2.7063
PLEKHB2	ENSG00000115762	E6E7	BCL6	Body	hypo	7.49157	1.40473	9.12188	0.456474
RIF1	ENSG00000080345	E6E7	BCL6	Body	hypo	9.04128	1.2932	10.801	0.960279
GAD1	ENSG00000128683	E6E7	BCL6	Body	hypo	0.102844	0.0903039	0.40327	0.0619201
WDR75	ENSG00000115368	E6E7	BCL6	Body	hypo	8.97983	2.77978	9.87335	0.955497
ZDBF2	ENSG00000204186	E6E7	BCL6	Body	hypo	1.72032	0.478803	2.92711	0.69888
MCM8	ENSG00000125885	E6E7	BCL6	Body	hypo	2.11696	0.461581	2.56099	0.0913986
HM13	ENSG00000101294	E6E7	BCL6	Body	hypo	18.3268	3.76967	48.9928	8.51952
TGIF2-RAB5IF	ENSG00000259399	E6E7	BCL6	Body	hypo	0	0	0.396155	0.686161
GNAS	ENSG00000087460	E6E7	BCL6	Body	hypo	26.4832	5.1221	43.8247	2.63286
-	ENSG00000290226	E6E7	BCL6	Body	hypo	0	0	0.125105	0.122925
C20orf204	ENSG00000196421	E6E7	BCL6	Body	hypo	0.102341	0.0895338	0.241249	0.108045
ITSN1	ENSG00000205726	E6E7	BCL6	Body	hypo	2.28873	0.814917	4.90979	1.78482
MORC3	ENSG00000159256	E6E7	BCL6	Body	hypo	8.32944	1.19172	10.495	1.72891
ZNRF3	ENSG00000183579	E6E7	BCL6	Body	hypo	1.27259	0.258197	1.54288	0.213764
RNF185	ENSG00000138942	E6E7	BCL6	Body	hypo	1.89364	0.280185	2.46158	0.360099
MIRLET7BHG	ENSG00000197182	E6E7	BCL6	Body	hypo	8.36605	1.1681	9.69474	3.67021
EPIC1	ENSG00000224271	E6E7	BCL6	Body	hypo	3.83908	0.0799547	7.47929	3.90598
TRABD	ENSG00000170638	E6E7	BCL6	Body	hypo	4.04953	0.14756	5.07184	1.36242
-	ENSG00000287377	E6E7	BCL6	Body	hypo	0.0499233	0.043679	0.051203	0.0446265
LINC01980	ENSG00000225548	E6E7	BCL6	Body	hypo	2.38211	0.318114	2.72231	0.901069
DAG1	ENSG00000173402	E6E7	BCL6	Body	hypo	14.0379	3.75339	28.9338	2.81392
RBM6	ENSG00000004534	E6E7	BCL6	Body	hypo	5.91556	1.20764	8.72633	2.47253
NECTIN3	ENSG00000177707	E6E7	BCL6	Body	hypo	3.14531	1.01324	4.44427	0.202141
PHLDB2	ENSG00000144824	E6E7	BCL6	Body	hypo	13.4936	2.93958	21.0554	4.19472
SLC15A2	ENSG00000163406	E6E7	BCL6	Body	hypo	1.57495	0.260504	1.98542	0.544145
RASA2	ENSG00000155903	E6E7	BCL6	Body	hypo	3.18467	0.877205	6.70457	2.08688
GYG1	ENSG00000163754	E6E7	BCL6	Body	hypo	3.37362	0.911046	3.62492	0.293805
SKIL	ENSG00000136603	E6E7	BCL6	Body	hypo	4.72002	1.14802	8.26343	0.224497
MAP3K13	ENSG00000073803	E6E7	BCL6	Body	hypo	2.56638	0.80645	2.68236	0.281786
NSD2	ENSG00000109685	E6E7	BCL6	Body	hypo	9.71929	1.9847	11.3465	3.14501
TBC1D14	ENSG00000132405	E6E7	BCL6	Body	hypo	6.78148	1.80407	7.79558	0.638262
GUF1	ENSG00000151806	E6E7	BCL6	Body	hypo	4.3252	0.865046	4.75923	0.31428
EXOC1	ENSG00000090989	E6E7	BCL6	Body	hypo	5.82176	1.09429	6.98841	1.0306
SEC24B	ENSG00000138802	E6E7	BCL6	Body	hypo	5.49921	1.24342	7.328	1.8829
FAT4	ENSG00000196159	E6E7	BCL6	Body	hypo	2.56865	0.567226	5.14736	0.717013
LARP1B	ENSG00000138709	E6E7	BCL6	Body	hypo	5.06221	0.777415	7.81787	1.54372
CFAP96	ENSG00000205129	E6E7	BCL6	Body	hypo	0.041401	0.0717086	0.113263	0.196177
SLC9A3-AS1	ENSG00000225138	E6E7	BCL6	Body	hypo	4.48004	0.245706	7.12903	2.56065
IRX4-AS1	ENSG00000249116	E6E7	BCL6	Body	hypo	0	0	0.0570043	0.0987344
MAST4	ENSG00000069020	E6E7	BCL6	Body	hypo	7.49582	1.65908	9.45187	2.65789
ARHGEF28	ENSG00000214944	E6E7	BCL6	Body	hypo	14.2636	1.84064	30.3357	7.67614
RGMB	ENSG00000174136	E6E7	BCL6	Body	hypo	2.82019	0.793342	3.93751	0.457536
PAM	ENSG00000145730	E6E7	BCL6	Body	hypo	13.3647	3.52583	29.0383	4.17684
SLC25A46	ENSG00000164209	E6E7	BCL6	Body	hypo	4.47153	0.563272	5.20486	0.542787
REEP2	ENSG00000132563	E6E7	BCL6	Body	hypo	0	0	0.128701	0.222917
CYSTM1	ENSG00000120306	E6E7	BCL6	Body	hypo	3.77456	1.06843	5.07959	1.08227
TCERG1	ENSG00000113649	E6E7	BCL6	Body	hypo	15.6828	2.11361	17.9436	4.24668
PCYOX1L	ENSG00000145882	E6E7	BCL6	Body	hypo	1.01817	0.272554	1.08945	0.145425
-	ENSG00000253736	E6E7	BCL6	Body	hypo	0.011514	0.0136482	0.0335543	0.0384294
ERGIC1	ENSG00000113719	E6E7	BCL6	Body	hypo	8.80305	1.29346	12.5408	2.46271
-	ENSG00000290574	E6E7	BCL6	Body	hypo	0.0545447	0.0944741	0.0673907	0.116724
PRR3	ENSG00000204576	E6E7	BCL6	Body	hypo	1.21329	0.29057	1.50397	0.539354
TUBB	ENSG00000196230	E6E7	BCL6	Body	hypo	57.5683	15.6511	75.1208	6.28308
ZNF292	ENSG00000188994	E6E7	BCL6	Body	hypo	4.97865	0.876097	8.20021	2.46918
SASH1	ENSG00000111961	E6E7	BCL6	Body	hypo	1.22227	0.376121	1.97602	0.216553
TULP4	ENSG00000130338	E6E7	BCL6	Body	hypo	6.5213	1.43027	10.3397	2.26184
SUN1	ENSG00000164828	E6E7	BCL6	Body	hypo	16.5366	2.31016	22.3819	3.92068
AUTS2	ENSG00000158321	E6E7	BCL6	Body	hypo	2.11506	0.474135	3.34907	1.49281
POR	ENSG00000127948	E6E7	BCL6	Body	hypo	10.5636	1.34266	13.9638	1.05962
CDK14	ENSG00000058091	E6E7	BCL6	Body	hypo	2.19484	0.421315	3.30854	0.5137
AKAP9	ENSG00000127914	E6E7	BCL6	Body	hypo	4.13441	0.475877	9.26357	2.5216
ZNF789	ENSG00000198556	E6E7	BCL6	Body	hypo	1.18985	0.358759	1.95458	0.570672
EXTL3	ENSG00000012232	E6E7	BCL6	Body	hypo	13.0484	2.42782	17.0273	0.614265
HOOK3	ENSG00000168172	E6E7	BCL6	Body	hypo	2.47686	0.496275	4.08793	0.161676
ZFHX4	ENSG00000091656	E6E7	BCL6	Body	hypo	0.984002	0.291026	2.06586	0.673349
VLDLR	ENSG00000147852	E6E7	BCL6	Body	hypo	1.25312	0.277069	3.34957	0.737302
AOPEP	ENSG00000148120	E6E7	BCL6	Body	hypo	6.67481	0.814062	8.09987	2.50128
PALM2AKAP2	ENSG00000157654	E6E7	BCL6	Body	hypo	6.31959	2.01109	12.8099	1.13734
DAB2IP	ENSG00000136848	E6E7	BCL6	Body	hypo	1.83616	0.516856	3.55133	0.970112
GPR107	ENSG00000148358	E6E7	BCL6	Body	hypo	4.34933	1.0306	8.00588	1.14057
PRRC2B	ENSG00000288701	E6E7	BCL6	Body	hypo	5.56147	1.25352	10.3513	3.05135
MRPS2	ENSG00000122140	E6E7	BCL6	Body	hypo	3.67868	0.60518	3.6972	0.223997
GCNA	ENSG00000147174	E6E7	BCL6	Body	hypo	0.229442	0.0544464	0.257731	0.0440506
SRPX2	ENSG00000102359	E6E7	BCL6	Body	hypo	2.77856	0.421169	3.69983	0.511278
UBE2A	ENSG00000077721	E6E7	BCL6	Body	hypo	5.60533	1.59072	7.75761	0.487781
PRKY	ENSG00000099725	E6E7	BCL6	Body	hypo	0.0164733	0.0285327	0.336432	0.116066
USP9Y	ENSG00000114374	E6E7	BCL6	Body	hypo	10.1655	1.72856	15.7065	3.46427
LINC02202	ENSG00000245812	E6E7	BCL6	Body	hypo	0	0	0.00405933	0.00703097
LUZP2	ENSG00000187398	E6E7	BCL6	Body	hypo	0.00176667	0.00305996	0.00953633	0.00394262
-	ENSG00000284989	E6E7	GLI3	Body	hypo	0.019527	0.0338218	0.138209	0.131988
ATP1A1	ENSG00000163399	E6E7	GLI3	Body	hypo	62.1985	9.93936	86.4512	11.4614
OBSCN	ENSG00000154358	E6E7	GLI3	Body	hypo	0.730867	0.201946	0.801878	0.656239
SLC35F3	ENSG00000183780	E6E7	GLI3	Body	hypo	0.309373	0.0766136	0.745987	0.113532
UBTD1	ENSG00000165886	E6E7	GLI3	Body	hypo	1.17328	0.160903	1.83815	0.21743
NFKB2	ENSG00000077150	E6E7	GLI3	Body	hypo	6.39557	1.53673	11.2783	3.39004
SFXN2	ENSG00000156398	E6E7	GLI3	Body	hypo	1.37151	0.529019	1.4236	0.0684065
INPP5A	ENSG00000068383	E6E7	GLI3	Body	hypo	1.73483	0.108403	2.3697	0.509672
AMPD3	ENSG00000133805	E6E7	GLI3	Body	hypo	2.26699	0.535485	3.3827	0.684037
FKBP2	ENSG00000173486	E6E7	GLI3	Body	hypo	3.14679	3.07527	3.30218	2.9342
ZFPL1	ENSG00000162300	E6E7	GLI3	Body	hypo	3.49529	0.971451	5.00082	0.922904
CAPN1	ENSG00000014216	E6E7	GLI3	Body	hypo	29.535	4.85387	40.5816	2.11291
INPPL1	ENSG00000165458	E6E7	GLI3	Body	hypo	8.1325	1.73878	11.7399	3.96633
SIDT2	ENSG00000149577	E6E7	GLI3	Body	hypo	3.22867	0.782595	4.70631	1.24994
CD9	ENSG00000010278	E6E7	GLI3	Body	hypo	49.6629	9.10936	88.1702	8.76455
TUBA1B-AS1	ENSG00000258017	E6E7	GLI3	Body	hypo	0.686981	0.281253	0.718269	0.262006
-	ENSG00000257921	E6E7	GLI3	Body	hypo	0.127216	0.200202	0.463865	0.446244
POC1B-AS1	ENSG00000270344	E6E7	GLI3	Body	hypo	0.122536	0.005822	0.24641	0.0549391
ULK1	ENSG00000177169	E6E7	GLI3	Body	hypo	1.05144	0.0814596	1.73893	0.537384
BCL2L2	ENSG00000129473	E6E7	GLI3	Body	hypo	4.74408	1.22819	5.36496	1.28043
DNAL1	ENSG00000119661	E6E7	GLI3	Body	hypo	0.530069	0.141612	0.85469	0.230859
SERF2	ENSG00000140264	E6E7	GLI3	Body	hypo	19.861	0.497809	24.7946	6.48234
MINDY2	ENSG00000128923	E6E7	GLI3	Body	hypo	2.55075	0.632818	3.30741	0.23849
THSD4	ENSG00000187720	E6E7	GLI3	Body	hypo	6.37993	1.59355	15.077	2.63009
CAPN15	ENSG00000103326	E6E7	GLI3	Body	hypo	2.35972	0.177142	3.04108	0.800864
MGRN1	ENSG00000102858	E6E7	GLI3	Body	hypo	2.94618	0.3888	3.67735	1.57719
GAS8	ENSG00000141013	E6E7	GLI3	Body	hypo	0.878983	0.333623	1.41795	0.606125
CTNS	ENSG00000040531	E6E7	GLI3	Body	hypo	1.94825	0.174271	3.84395	0.448205
MAP2K3	ENSG00000034152	E6E7	GLI3	Body	hypo	3.01675	0.981306	4.2056	0.579324
NSRP1	ENSG00000126653	E6E7	GLI3	Body	hypo	5.4752	0.469515	6.46433	1.01506
ERBB2	ENSG00000141736	E6E7	GLI3	Body	hypo	8.53127	1.61627	13.1951	1.7392
RPTOR	ENSG00000141564	E6E7	GLI3	Body	hypo	5.40166	0.366806	7.54204	1.52388
FSTL3	ENSG00000070404	E6E7	GLI3	Body	hypo	8.83034	1.34043	16.3142	2.88471
MFSD12-AS1	ENSG00000267436	E6E7	GLI3	Body	hypo	0	0	0.111187	0.0832624
MARCHF2	ENSG00000099785	E6E7	GLI3	Body	hypo	0.959903	0.344533	1.35145	0.110986
PDE4A	ENSG00000065989	E6E7	GLI3	Body	hypo	0.0164473	0.0284876	0.0425207	0.073648
MAST1	ENSG00000105613	E6E7	GLI3	Body	hypo	0.0142563	0.0115397	0.0147673	0.0109232
MYO9B	ENSG00000099331	E6E7	GLI3	Body	hypo	3.46621	0.417327	6.20013	2.33788
URI1	ENSG00000105176	E6E7	GLI3	Body	hypo	10.4997	1.65078	12.6259	1.48331
CLASRP	ENSG00000104859	E6E7	GLI3	Body	hypo	2.67422	0.705041	3.47935	1.49462
ZNF613	ENSG00000176024	E6E7	GLI3	Body	hypo	0.649037	0.206533	0.981946	0.106447
-	ENSG00000228541	E6E7	GLI3	Body	hypo	0	0	0.0238827	0.0232721
WDR75	ENSG00000115368	E6E7	GLI3	Body	hypo	8.97983	2.77978	9.87335	0.955497
NDUFB3	ENSG00000119013	E6E7	GLI3	Body	hypo	9.83942	2.77847	10.3722	1.15468
SEPTIN2	ENSG00000168385	E6E7	GLI3	Body	hypo	29.7432	5.83306	36.9781	6.218
HM13	ENSG00000101294	E6E7	GLI3	Body	hypo	18.3268	3.76967	48.9928	8.51952
TM9SF4	ENSG00000101337	E6E7	GLI3	Body	hypo	18.1026	4.30663	34.8876	3.88901
TGIF2-RAB5IF	ENSG00000259399	E6E7	GLI3	Body	hypo	0	0	0.396155	0.686161
PLCG1	ENSG00000124181	E6E7	GLI3	Body	hypo	5.5219	0.338101	10.1664	2.8269
GNAS	ENSG00000087460	E6E7	GLI3	Body	hypo	26.4832	5.1221	43.8247	2.63286
SEC14L2	ENSG00000100003	E6E7	GLI3	Body	hypo	9.57312	2.03743	9.57237	0.465878
FAM118A	ENSG00000100376	E6E7	GLI3	Body	hypo	2.03981	0.228081	2.57793	0.986022
MIRLET7BHG	ENSG00000197182	E6E7	GLI3	Body	hypo	8.36605	1.1681	9.69474	3.67021
EPIC1	ENSG00000224271	E6E7	GLI3	Body	hypo	3.83908	0.0799547	7.47929	3.90598
SLC6A6	ENSG00000131389	E6E7	GLI3	Body	hypo	5.39922	1.49224	7.08573	1.3098
-	ENSG00000287377	E6E7	GLI3	Body	hypo	0.0499233	0.043679	0.051203	0.0446265
TRAK1	ENSG00000182606	E6E7	GLI3	Body	hypo	5.71247	1.83982	8.86426	2.72052
UBE2K	ENSG00000078140	E6E7	GLI3	Body	hypo	4.56262	1.03357	6.37692	2.5422
IRX4-AS1	ENSG00000249116	E6E7	GLI3	Body	hypo	0	0	0.0570043	0.0987344
GPBP1	ENSG00000062194	E6E7	GLI3	Body	hypo	11.2984	3.12286	14.2947	3.03907
ZSWIM6	ENSG00000130449	E6E7	GLI3	Body	hypo	1.53425	0.187306	3.09124	0.62507
SLC12A2	ENSG00000064651	E6E7	GLI3	Body	hypo	6.50085	1.53974	10.0845	0.948661
WDR55	ENSG00000120314	E6E7	GLI3	Body	hypo	2.75634	0.666957	4.0845	0.687145
PCYOX1L	ENSG00000145882	E6E7	GLI3	Body	hypo	1.01817	0.272554	1.08945	0.145425
RIPK1	ENSG00000137275	E6E7	GLI3	Body	hypo	2.1661	0.585493	3.52717	0.613767
BRD2	ENSG00000204256	E6E7	GLI3	Body	hypo	13.8881	3.44885	16.6099	3.20747
EFHC1	ENSG00000096093	E6E7	GLI3	Body	hypo	2.6119	0.331964	2.99246	0.97849
UTRN	ENSG00000152818	E6E7	GLI3	Body	hypo	7.37299	1.498	12.8709	2.30518
AUTS2	ENSG00000158321	E6E7	GLI3	Body	hypo	2.11506	0.474135	3.34907	1.49281
POR	ENSG00000127948	E6E7	GLI3	Body	hypo	10.5636	1.34266	13.9638	1.05962
CDK14	ENSG00000058091	E6E7	GLI3	Body	hypo	2.19484	0.421315	3.30854	0.5137
ZKSCAN5	ENSG00000196652	E6E7	GLI3	Body	hypo	1.36676	0.272158	1.75633	0.297689
EXTL3	ENSG00000012232	E6E7	GLI3	Body	hypo	13.0484	2.42782	17.0273	0.614265
TACC1	ENSG00000147526	E6E7	GLI3	Body	hypo	5.80277	1.24555	9.9353	2.09874
ZCCHC7	ENSG00000147905	E6E7	GLI3	Body	hypo	2.95158	0.558646	4.82554	2.35085
ALDH1B1	ENSG00000137124	E6E7	GLI3	Body	hypo	4.2574	0.710558	4.67296	0.10367
CNTNAP3C	ENSG00000283378	E6E7	GLI3	Body	hypo	2.08193	0.417268	3.11434	0.543001
AOPEP	ENSG00000148120	E6E7	GLI3	Body	hypo	6.67481	0.814062	8.09987	2.50128
STX17	ENSG00000136874	E6E7	GLI3	Body	hypo	2.33924	0.637014	2.9994	0.723929
DNAJC25-GNG10	ENSG00000244115	E6E7	GLI3	Body	hypo	2.44214	1.51176	2.29698	0.766476
-	ENSG00000235007	E6E7	GLI3	Body	hypo	0	0	0.014878	0.0200532
UBE2A	ENSG00000077721	E6E7	GLI3	Body	hypo	5.60533	1.59072	7.75761	0.487781
MIIP	ENSG00000116691	E6E7	PPARG	Body	hypo	3.45701	0.558336	4.20193	0.96686
MACO1	ENSG00000204178	E6E7	PPARG	Body	hypo	2.352	0.768654	4.68591	0.424628
ZBTB7B	ENSG00000160685	E6E7	PPARG	Body	hypo	2.87311	0.519297	2.88186	0.464508
FDPS	ENSG00000160752	E6E7	PPARG	Body	hypo	57.7105	8.60314	70.015	5.8331
PRCC	ENSG00000143294	E6E7	PPARG	Body	hypo	3.15617	0.660836	4.06369	0.321256
SNAP47	ENSG00000143740	E6E7	PPARG	Body	hypo	3.61738	0.90245	3.8992	0.865554
OBSCN	ENSG00000154358	E6E7	PPARG	Body	hypo	0.730867	0.201946	0.801878	0.656239
SLC35F3	ENSG00000183780	E6E7	PPARG	Body	hypo	0.309373	0.0766136	0.745987	0.113532
TSPAN14	ENSG00000108219	E6E7	PPARG	Body	hypo	5.1644	1.07763	11.5175	0.987113
UBTD1	ENSG00000165886	E6E7	PPARG	Body	hypo	1.17328	0.160903	1.83815	0.21743
SFXN3	ENSG00000107819	E6E7	PPARG	Body	hypo	4.55553	1.49707	5.86654	1.82754
TCF7L2	ENSG00000148737	E6E7	PPARG	Body	hypo	1.92706	0.435594	2.90791	0.837549
DPYSL4	ENSG00000151640	E6E7	PPARG	Body	hypo	1.32722	0.302697	2.55674	0.509355
INPP5A	ENSG00000068383	E6E7	PPARG	Body	hypo	1.73483	0.108403	2.3697	0.509672
-	ENSG00000287264	E6E7	PPARG	Body	hypo	0	0	0.0383657	0.0664513
SPINDOC	ENSG00000168005	E6E7	PPARG	Body	hypo	1.14814	0.306553	1.72183	0.6115
STIP1	ENSG00000168439	E6E7	PPARG	Body	hypo	17.7794	4.38955	19.4503	1.80754
RNF169	ENSG00000166439	E6E7	PPARG	Body	hypo	2.72116	0.662394	3.4527	0.448673
RAB30-DT	ENSG00000246067	E6E7	PPARG	Body	hypo	3.93515	1.12009	5.46008	1.64476
NCAM1	ENSG00000149294	E6E7	PPARG	Body	hypo	0.00171633	0.00189876	0.00289333	0.00261382
SIDT2	ENSG00000149577	E6E7	PPARG	Body	hypo	3.22867	0.782595	4.70631	1.24994
JHY	ENSG00000109944	E6E7	PPARG	Body	hypo	0.20004	0.04996	0.216145	0.0212243
CCND2	ENSG00000118971	E6E7	PPARG	Body	hypo	36.9807	12.059	59.6079	1.50314
CD9	ENSG00000010278	E6E7	PPARG	Body	hypo	49.6629	9.10936	88.1702	8.76455
ENO2	ENSG00000111674	E6E7	PPARG	Body	hypo	0.162706	0.164031	0.263176	0.326241
ATN1	ENSG00000111676	E6E7	PPARG	Body	hypo	1.42949	0.13193	2.2135	0.851503
ATP2A2	ENSG00000174437	E6E7	PPARG	Body	hypo	52.3833	13.0624	98.1456	12.5332
TMEM120B	ENSG00000188735	E6E7	PPARG	Body	hypo	1.55131	0.196146	2.81033	0.777029
MLXIP	ENSG00000175727	E6E7	PPARG	Body	hypo	4.33018	0.768394	6.2344	0.980601
ULK1	ENSG00000177169	E6E7	PPARG	Body	hypo	1.05144	0.0814596	1.73893	0.537384
NUP58	ENSG00000139496	E6E7	PPARG	Body	hypo	13.2969	2.32262	16.356	2.00736
TPT1-AS1	ENSG00000170919	E6E7	PPARG	Body	hypo	3.14648	0.657789	4.58591	1.74077
-	ENSG00000287599	E6E7	PPARG	Body	hypo	0	0	0.0213307	0.0369458
WDFY2	ENSG00000139668	E6E7	PPARG	Body	hypo	8.22577	1.69142	10.5447	4.41002
RNASE4	ENSG00000258818	E6E7	PPARG	Body	hypo	1.02036	0.312025	2.10717	0.399208
DNAL1	ENSG00000119661	E6E7	PPARG	Body	hypo	0.530069	0.141612	0.85469	0.230859
KLF13	ENSG00000169926	E6E7	PPARG	Body	hypo	6.20851	1.67534	6.54777	0.561363
SERF2	ENSG00000140264	E6E7	PPARG	Body	hypo	19.861	0.497809	24.7946	6.48234
CLK3	ENSG00000179335	E6E7	PPARG	Body	hypo	5.48612	0.889087	7.03445	0.195896
MORF4L1	ENSG00000185787	E6E7	PPARG	Body	hypo	16.6554	3.38079	22.5988	1.93058
-	ENSG00000259713	E6E7	PPARG	Body	hypo	0.0679783	0.117742	0.10183	0.0908136
TSC2	ENSG00000103197	E6E7	PPARG	Body	hypo	5.56797	0.598803	7.11362	2.08856
CLEC16A	ENSG00000038532	E6E7	PPARG	Body	hypo	2.91895	0.610288	4.32824	1.536
BMERB1	ENSG00000166780	E6E7	PPARG	Body	hypo	0.497615	0.026776	1.32893	0.393975
TMEM219	ENSG00000149932	E6E7	PPARG	Body	hypo	5.25916	1.10702	5.93518	0.109917
ZFP90	ENSG00000184939	E6E7	PPARG	Body	hypo	3.30953	0.589565	4.39356	1.20465
CDH1	ENSG00000039068	E6E7	PPARG	Body	hypo	46.6121	11.263	78.209	3.99852
CYB5B	ENSG00000103018	E6E7	PPARG	Body	hypo	6.18117	1.27564	9.73227	0.939618
GSE1	ENSG00000131149	E6E7	PPARG	Body	hypo	2.38402	0.36939	2.64392	0.528235
CTNS	ENSG00000040531	E6E7	PPARG	Body	hypo	1.94825	0.174271	3.84395	0.448205
MAP2K3	ENSG00000034152	E6E7	PPARG	Body	hypo	3.01675	0.981306	4.2056	0.579324
ARHGAP23	ENSG00000275832	E6E7	PPARG	Body	hypo	3.54214	0.772354	4.38413	0.975065
ERBB2	ENSG00000141736	E6E7	PPARG	Body	hypo	8.53127	1.61627	13.1951	1.7392
DHX8	ENSG00000067596	E6E7	PPARG	Body	hypo	4.27799	1.33633	5.44184	0.278558
RUNDC3A	ENSG00000108309	E6E7	PPARG	Body	hypo	0.0205567	0.00426363	0.0659923	0.0508306
GRN	ENSG00000030582	E6E7	PPARG	Body	hypo	72.7661	10.8682	130.166	14.3952
ITGA3	ENSG00000005884	E6E7	PPARG	Body	hypo	171.666	26.2071	261.609	36.1399
EPN3	ENSG00000049283	E6E7	PPARG	Body	hypo	3.95572	0.753805	4.71776	1.50935
SAP30BP	ENSG00000161526	E6E7	PPARG	Body	hypo	6.55461	1.14039	10.421	3.25132
ZACN	ENSG00000186919	E6E7	PPARG	Body	hypo	0	0	0.0242483	0.037236
PTPRM	ENSG00000173482	E6E7	PPARG	Body	hypo	6.95291	1.32956	8.42422	2
ELP2	ENSG00000134759	E6E7	PPARG	Body	hypo	12.0015	1.2741	14.9701	3.55807
ARHGEF18	ENSG00000104880	E6E7	PPARG	Body	hypo	2.56848	0.495791	4.15027	0.624641
MCOLN1	ENSG00000090674	E6E7	PPARG	Body	hypo	1.33462	0.234804	3.0429	0.709656
DNM2	ENSG00000079805	E6E7	PPARG	Body	hypo	14.7767	2.59328	21.3464	5.67382
MAST1	ENSG00000105613	E6E7	PPARG	Body	hypo	0.0142563	0.0115397	0.0147673	0.0109232
RFXANK	ENSG00000064490	E6E7	PPARG	Body	hypo	6.91378	1.4616	7.44622	1.49156
ZNF85	ENSG00000105750	E6E7	PPARG	Body	hypo	0.612917	0.273972	1.01791	0.239197
URI1	ENSG00000105176	E6E7	PPARG	Body	hypo	10.4997	1.65078	12.6259	1.48331
CEBPG	ENSG00000153879	E6E7	PPARG	Body	hypo	4.4905	1.02667	4.77553	0.20987
SIPA1L3	ENSG00000105738	E6E7	PPARG	Body	hypo	3.91162	0.487048	7.65465	2.96304
SAMD4B	ENSG00000179134	E6E7	PPARG	Body	hypo	3.40042	0.441359	5.3501	1.46717
CIC	ENSG00000079432	E6E7	PPARG	Body	hypo	1.95673	0.46805	3.32337	0.857847
CLASRP	ENSG00000104859	E6E7	PPARG	Body	hypo	2.67422	0.705041	3.47935	1.49462
CPT1C	ENSG00000169169	E6E7	PPARG	Body	hypo	0	0	0.17391	0.301222
-	ENSG00000287170	E6E7	PPARG	Body	hypo	0	0	0.0124877	0.0216293
FOSL2	ENSG00000075426	E6E7	PPARG	Body	hypo	7.65546	1.73318	7.71569	0.657048
PRKCE	ENSG00000171132	E6E7	PPARG	Body	hypo	0.818717	0.103456	1.22645	0.823284
-	ENSG00000228541	E6E7	PPARG	Body	hypo	0	0	0.0238827	0.0232721
PLEKHB2	ENSG00000115762	E6E7	PPARG	Body	hypo	7.49157	1.40473	9.12188	0.456474
-	ENSG00000236449	E6E7	PPARG	Body	hypo	0	0	0.003448	0.00440835
FAM171B	ENSG00000144369	E6E7	PPARG	Body	hypo	1.06856	0.242493	1.3797	0.173186
CALCRL-AS1	ENSG00000224063	E6E7	PPARG	Body	hypo	0	0	0.00371267	0.00643053
WDR75	ENSG00000115368	E6E7	PPARG	Body	hypo	8.97983	2.77978	9.87335	0.955497
ZDBF2	ENSG00000204186	E6E7	PPARG	Body	hypo	1.72032	0.478803	2.92711	0.69888
TM9SF4	ENSG00000101337	E6E7	PPARG	Body	hypo	18.1026	4.30663	34.8876	3.88901
FAM83D	ENSG00000101447	E6E7	PPARG	Body	hypo	4.24453	1.01331	4.47896	0.0710084
GNAS	ENSG00000087460	E6E7	PPARG	Body	hypo	26.4832	5.1221	43.8247	2.63286
C20orf204	ENSG00000196421	E6E7	PPARG	Body	hypo	0.102341	0.0895338	0.241249	0.108045
MORC3	ENSG00000159256	E6E7	PPARG	Body	hypo	8.32944	1.19172	10.495	1.72891
PPIL2	ENSG00000100023	E6E7	PPARG	Body	hypo	4.50054	0.476461	6.34551	1.77459
ZNRF3	ENSG00000183579	E6E7	PPARG	Body	hypo	1.27259	0.258197	1.54288	0.213764
SEC14L2	ENSG00000100003	E6E7	PPARG	Body	hypo	9.57312	2.03743	9.57237	0.465878
RNF185	ENSG00000138942	E6E7	PPARG	Body	hypo	1.89364	0.280185	2.46158	0.360099
SERHL2	ENSG00000183569	E6E7	PPARG	Body	hypo	0.051091	0.0884922	0.058383	0.0555121
EPIC1	ENSG00000224271	E6E7	PPARG	Body	hypo	3.83908	0.0799547	7.47929	3.90598
HDAC11	ENSG00000163517	E6E7	PPARG	Body	hypo	1.14652	0.0899385	1.52085	0.707383
EAF1	ENSG00000144597	E6E7	PPARG	Body	hypo	2.3676	0.54506	3.27844	0.0652553
-	ENSG00000287377	E6E7	PPARG	Body	hypo	0.0499233	0.043679	0.051203	0.0446265
NBEAL2	ENSG00000160796	E6E7	PPARG	Body	hypo	4.91044	0.720028	6.57173	2.0407
TAFA1	ENSG00000183662	E6E7	PPARG	Body	hypo	0	0	0.00611333	0.0105886
MITF	ENSG00000187098	E6E7	PPARG	Body	hypo	0.067539	0.0594113	0.2368	0.0152085
C3orf38	ENSG00000179021	E6E7	PPARG	Body	hypo	3.85901	1.01278	3.95988	0.401713
PHLDB2	ENSG00000144824	E6E7	PPARG	Body	hypo	13.4936	2.93958	21.0554	4.19472
ST6GAL1	ENSG00000073849	E6E7	PPARG	Body	hypo	4.39674	0.942042	5.1788	0.598171
UBE2K	ENSG00000078140	E6E7	PPARG	Body	hypo	4.56262	1.03357	6.37692	2.5422
SLC30A9	ENSG00000014824	E6E7	PPARG	Body	hypo	4.84073	1.16898	6.09061	0.559192
USP53	ENSG00000145390	E6E7	PPARG	Body	hypo	5.09361	1.34969	5.23389	0.800882
FAT4	ENSG00000196159	E6E7	PPARG	Body	hypo	2.56865	0.567226	5.14736	0.717013
LSM6	ENSG00000164167	E6E7	PPARG	Body	hypo	4.01011	1.22129	4.04735	0.553722
GPBP1	ENSG00000062194	E6E7	PPARG	Body	hypo	11.2984	3.12286	14.2947	3.03907
ZSWIM6	ENSG00000130449	E6E7	PPARG	Body	hypo	1.53425	0.187306	3.09124	0.62507
SNX24	ENSG00000064652	E6E7	PPARG	Body	hypo	2.67964	0.294408	4.7151	1.17692
SLC12A2	ENSG00000064651	E6E7	PPARG	Body	hypo	6.50085	1.53974	10.0845	0.948661
PAIP2	ENSG00000120727	E6E7	PPARG	Body	hypo	4.03767	0.211214	4.40423	0.308986
CYSTM1	ENSG00000120306	E6E7	PPARG	Body	hypo	3.77456	1.06843	5.07959	1.08227
-	ENSG00000253736	E6E7	PPARG	Body	hypo	0.011514	0.0136482	0.0335543	0.0384294
-	ENSG00000291336	E6E7	PPARG	Body	hypo	0.240575	0.130297	0.336182	0.1029
PRR3	ENSG00000204576	E6E7	PPARG	Body	hypo	1.21329	0.29057	1.50397	0.539354
-	ENSG00000231881	E6E7	PPARG	Body	hypo	0.00975167	0.00464714	0.0106523	0.000644621
TMEM63B	ENSG00000137216	E6E7	PPARG	Body	hypo	7.01747	1.67974	14.8444	2.16377
FAM83B	ENSG00000168143	E6E7	PPARG	Body	hypo	8.14691	1.93566	10.9138	0.712033
ARMT1	ENSG00000146476	E6E7	PPARG	Body	hypo	3.53101	0.823423	3.9654	0.29225
AFDN	ENSG00000130396	E6E7	PPARG	Body	hypo	11.2959	2.53207	17.5832	6.32035
ASL	ENSG00000126522	E6E7	PPARG	Body	hypo	6.36233	1.20522	7.2432	0.918228
TPST1	ENSG00000169902	E6E7	PPARG	Body	hypo	6.895	1.39928	12.9029	0.891277
AUTS2	ENSG00000158321	E6E7	PPARG	Body	hypo	2.11506	0.474135	3.34907	1.49281
POR	ENSG00000127948	E6E7	PPARG	Body	hypo	10.5636	1.34266	13.9638	1.05962
CDK14	ENSG00000058091	E6E7	PPARG	Body	hypo	2.19484	0.421315	3.30854	0.5137
ING3	ENSG00000071243	E6E7	PPARG	Body	hypo	1.06102	0.154045	1.69874	0.14665
ZYX	ENSG00000159840	E6E7	PPARG	Body	hypo	6.12988	1.37251	9.49991	1.32676
INSIG1	ENSG00000186480	E6E7	PPARG	Body	hypo	21.5654	4.48593	32.9942	2.31483
SORBS3	ENSG00000120896	E6E7	PPARG	Body	hypo	3.98573	2.57795	6.14755	1.52404
ELP3	ENSG00000134014	E6E7	PPARG	Body	hypo	5.21902	1.46104	5.41173	0.466697
EXTL3	ENSG00000012232	E6E7	PPARG	Body	hypo	13.0484	2.42782	17.0273	0.614265
MTAP	ENSG00000099810	E6E7	PPARG	Body	hypo	11.6474	2.07449	12.1229	2.88935
TMEM8B	ENSG00000137103	E6E7	PPARG	Body	hypo	0.0794237	0.0182606	0.144355	0.0937312
ALDH1B1	ENSG00000137124	E6E7	PPARG	Body	hypo	4.2574	0.710558	4.67296	0.10367
-	ENSG00000290588	E6E7	PPARG	Body	hypo	0.642076	0.118907	0.671921	0.262714
SHROOM2	ENSG00000146950	E6E7	PPARG	Body	hypo	1.44517	0.388107	1.69685	0.21405
FRMPD4	ENSG00000169933	E6E7	PPARG	Body	hypo	0	0	0.00667	0.00162654
RBM10	ENSG00000182872	E6E7	PPARG	Body	hypo	3.30684	1.03988	3.98319	0.171164
TBL1Y	ENSG00000092377	E6E7	PPARG	Body	hypo	0.010638	0.00546301	0.011327	0.0141771
LUZP2	ENSG00000187398	E6E7	PPARG	Body	hypo	0.00176667	0.00305996	0.00953633	0.00394262
MIB2	ENSG00000197530	E6E7	BCL11A	Body	hyper	3.18627	0.280127	3.40362	0.618982
DNAJC16	ENSG00000116138	E6E7	BCL11A	Body	hyper	3.64917	0.916821	6.95706	0.43146
SERINC2	ENSG00000168528	E6E7	BCL11A	Body	hyper	14.659	3.45654	28.8367	4.09193
HDAC1	ENSG00000116478	E6E7	BCL11A	Body	hyper	11.2686	1.67847	13.106	1.18396
ZFP69	ENSG00000187815	E6E7	BCL11A	Body	hyper	0.703619	0.136901	0.742231	0.168742
SLFNL1-AS1	ENSG00000281207	E6E7	BCL11A	Body	hyper	0.631504	0.140769	1.03786	0.582121
NFIA	ENSG00000162599	E6E7	BCL11A	Body	hyper	4.85376	0.813973	5.26631	0.738946
-	ENSG00000230735	E6E7	BCL11A	Body	hyper	0.370865	0.260993	0.828358	0.525915
DAP3	ENSG00000132676	E6E7	BCL11A	Body	hyper	12.6501	3.27388	12.6646	2.21324
NAV1	ENSG00000134369	E6E7	BCL11A	Body	hyper	4.8694	1.09713	9.96405	3.1423
OBSCN	ENSG00000154358	E6E7	BCL11A	Body	hyper	0.730867	0.201946	0.801878	0.656239
ZNF487	ENSG00000243660	E6E7	BCL11A	Body	hyper	0.25091	0.0323133	0.341818	0.0567816
CHST3	ENSG00000122863	E6E7	BCL11A	Body	hyper	2.80198	0.899232	5.06488	0.433921
ADIRF	ENSG00000148671	E6E7	BCL11A	Body	hyper	0.863464	0.151882	1.63248	0.0597129
TBC1D12	ENSG00000108239	E6E7	BCL11A	Body	hyper	1.16799	0.134474	1.71846	0.53804
BTRC	ENSG00000166167	E6E7	BCL11A	Body	hyper	1.53977	0.310427	2.24083	0.288761
NFKB2	ENSG00000077150	E6E7	BCL11A	Body	hyper	6.39557	1.53673	11.2783	3.39004
TCF7L2	ENSG00000148737	E6E7	BCL11A	Body	hyper	1.92706	0.435594	2.90791	0.837549
MGMT	ENSG00000170430	E6E7	BCL11A	Body	hyper	0.892091	0.14388	0.991069	0.233872
AP2A2	ENSG00000183020	E6E7	BCL11A	Body	hyper	5.2341	1.00658	6.23443	2.10914
MICAL2	ENSG00000133816	E6E7	BCL11A	Body	hyper	23.4625	6.27098	47.4006	18.8675
PTPRJ	ENSG00000149177	E6E7	BCL11A	Body	hyper	0.517481	0.205761	0.569268	0.0433936
STX3	ENSG00000166900	E6E7	BCL11A	Body	hyper	1.61754	0.409354	3.00622	0.106835
RAB1B	ENSG00000174903	E6E7	BCL11A	Body	hyper	6.95354	1.64796	8.09295	0.730873
RBM14	ENSG00000239306	E6E7	BCL11A	Body	hyper	9.50659	2.18072	11.139	3.17465
C2CD2L	ENSG00000172375	E6E7	BCL11A	Body	hyper	0.671882	0.289683	1.12895	0.29485
NTM	ENSG00000182667	E6E7	BCL11A	Body	hyper	4.6184	1.93417	9.39801	1.54333
FAM234B	ENSG00000084444	E6E7	BCL11A	Body	hyper	2.77714	0.728332	3.40821	0.365219
KRT86	ENSG00000170442	E6E7	BCL11A	Body	hyper	0	0	0.329646	0.286384
SLC35E3	ENSG00000175782	E6E7	BCL11A	Body	hyper	0.547033	0.156848	0.989173	0.0524211
SH2B3	ENSG00000111252	E6E7	BCL11A	Body	hyper	2.11468	0.805679	2.07328	0.195549
HIP1R	ENSG00000130787	E6E7	BCL11A	Body	hyper	4.56578	0.696843	7.21199	2.63481
IL17D	ENSG00000172458	E6E7	BCL11A	Body	hyper	0.009316	0.00808574	0.0212517	0.036809
TPT1-AS1	ENSG00000170919	E6E7	BCL11A	Body	hyper	3.14648	0.657789	4.58591	1.74077
RIN3	ENSG00000100599	E6E7	BCL11A	Body	hyper	0.735802	0.0461482	1.95768	0.702155
INF2	ENSG00000203485	E6E7	BCL11A	Body	hyper	6.6833	1.49602	8.77136	2.44692
SNRPN	ENSG00000128739	E6E7	BCL11A	Body	hyper	7.459	1.1584	9.51855	0.492487
-	ENSG00000291258	E6E7	BCL11A	Body	hyper	0.084833	0.0885468	0.217409	0.197488
CHP1	ENSG00000187446	E6E7	BCL11A	Body	hyper	8.06754	2.04285	9.05491	0.890477
MIR9-3HG	ENSG00000255571	E6E7	BCL11A	Body	hyper	0.006922	0.00784598	0.0135253	0.0171268
ZNF710	ENSG00000140548	E6E7	BCL11A	Body	hyper	1.00298	0.100518	1.61741	0.256888
IGF1R	ENSG00000140443	E6E7	BCL11A	Body	hyper	10.2422	2.0378	21.6638	4.19933
PDPK1	ENSG00000140992	E6E7	BCL11A	Body	hyper	1.87199	0.426296	2.59693	0.429276
SNN	ENSG00000184602	E6E7	BCL11A	Body	hyper	0.950202	0.173767	1.07333	0.0941664
IQCK	ENSG00000174628	E6E7	BCL11A	Body	hyper	1.2426	0.455845	1.39187	0.673934
KATNIP	ENSG00000047578	E6E7	BCL11A	Body	hyper	2.29442	0.201812	3.81153	0.815595
ASPHD1	ENSG00000174939	E6E7	BCL11A	Body	hyper	0.144179	0.14454	0.70071	0.0407689
WWP2	ENSG00000198373	E6E7	BCL11A	Body	hyper	3.09112	0.878735	4.89585	1.22634
FCSK	ENSG00000157353	E6E7	BCL11A	Body	hyper	2.16188	0.480413	2.4434	0.856728
MLYCD	ENSG00000103150	E6E7	BCL11A	Body	hyper	0.237369	0.0380177	0.35715	0.115919
NTN1	ENSG00000065320	E6E7	BCL11A	Body	hyper	0.295622	0.0556664	0.950291	0.182718
SPECC1	ENSG00000128487	E6E7	BCL11A	Body	hyper	4.6929	0.485684	11.6642	2.35334
RAB11FIP4	ENSG00000131242	E6E7	BCL11A	Body	hyper	0.689187	0.19853	0.898751	0.25976
BCAS3	ENSG00000141376	E6E7	BCL11A	Body	hyper	2.12895	0.452826	3.08906	1.00772
TEN1-CDK3	ENSG00000261408	E6E7	BCL11A	Body	hyper	0.19593	0.0398456	0.40794	0.107
UBALD2	ENSG00000185262	E6E7	BCL11A	Body	hyper	1.1135	0.330888	1.1544	0.13598
SLC16A3	ENSG00000141526	E6E7	BCL11A	Body	hyper	10.0153	2.28843	22.1838	1.28812
TGIF1	ENSG00000177426	E6E7	BCL11A	Body	hyper	11.5821	1.60601	13.6362	2.32022
-	ENSG00000263917	E6E7	BCL11A	Body	hyper	0.00340833	0.00590341	0.0658683	0.109001
ARK2N	ENSG00000152242	E6E7	BCL11A	Body	hyper	4.3832	0.943991	6.19674	0.646276
ABCA7	ENSG00000064687	E6E7	BCL11A	Body	hyper	2.17884	0.533052	3.54023	0.864374
UHRF1	ENSG00000276043	E6E7	BCL11A	Body	hyper	3.27416	0.640519	4.11512	0.216355
LRRC8E	ENSG00000171017	E6E7	BCL11A	Body	hyper	2.13196	0.982802	4.40809	0.384756
DNM2	ENSG00000079805	E6E7	BCL11A	Body	hyper	14.7767	2.59328	21.3464	5.67382
ZSWIM4	ENSG00000132003	E6E7	BCL11A	Body	hyper	0.19217	0.0694107	0.42069	0.128522
GRAMD1A	ENSG00000089351	E6E7	BCL11A	Body	hyper	3.2688	0.948037	4.93494	1.73518
SIPA1L3	ENSG00000105738	E6E7	BCL11A	Body	hyper	3.91162	0.487048	7.65465	2.96304
LTBP4	ENSG00000090006	E6E7	BCL11A	Body	hyper	5.48308	1.01132	7.10062	3.40089
-	ENSG00000255730	E6E7	BCL11A	Body	hyper	0	0	0.000470333	0.000814641
ZNF528	ENSG00000167555	E6E7	BCL11A	Body	hyper	2.09327	0.904387	4.09711	1.16597
ZNF470	ENSG00000197016	E6E7	BCL11A	Body	hyper	0.416856	0.188022	0.681066	0.136966
VRK2	ENSG00000028116	E6E7	BCL11A	Body	hyper	3.54334	0.591039	3.75141	0.189019
GCA	ENSG00000115271	E6E7	BCL11A	Body	hyper	1.07333	0.24456	2.35002	0.517065
NOP58	ENSG00000055044	E6E7	BCL11A	Body	hyper	18.4171	4.00718	20.4311	3.37332
PLCB4	ENSG00000101333	E6E7	BCL11A	Body	hyper	0.244047	0.0962692	4.75216	1.02259
SLX4IP	ENSG00000149346	E6E7	BCL11A	Body	hyper	1.2565	0.308187	1.75567	0.197913
MACROD2	ENSG00000172264	E6E7	BCL11A	Body	hyper	0.285198	0.0530422	0.788761	0.115586
ITSN1	ENSG00000205726	E6E7	BCL11A	Body	hyper	2.28873	0.814917	4.90979	1.78482
DOP1B	ENSG00000142197	E6E7	BCL11A	Body	hyper	0.683089	0.0740957	0.882488	0.115965
YBEY	ENSG00000182362	E6E7	BCL11A	Body	hyper	1.01863	0.393314	1.07833	0.253776
ASPHD2	ENSG00000128203	E6E7	BCL11A	Body	hyper	1.06232	0.121526	1.73531	0.2446
EPIC1	ENSG00000224271	E6E7	BCL11A	Body	hyper	3.83908	0.0799547	7.47929	3.90598
ZKSCAN7	ENSG00000196345	E6E7	BCL11A	Body	hyper	0.635112	0.129184	1.04635	0.272243
EPHA6	ENSG00000080224	E6E7	BCL11A	Body	hyper	0	0	0.021661	0.00183299
ST3GAL6	ENSG00000064225	E6E7	BCL11A	Body	hyper	0.556778	0.282161	1.17331	0.303287
LINC00973	ENSG00000240476	E6E7	BCL11A	Body	hyper	0.459583	0.240344	0.83064	0.0829933
-	ENSG00000293268	E6E7	BCL11A	Body	hyper	0.128737	0.0361744	0.188075	0.0802072
RAB7A	ENSG00000075785	E6E7	BCL11A	Body	hyper	9.62518	1.96669	12.1818	0.997577
HMCES	ENSG00000183624	E6E7	BCL11A	Body	hyper	5.08684	2.07121	5.47926	1.86517
RNF4	ENSG00000063978	E6E7	BCL11A	Body	hyper	4.94992	1.03691	7.12901	0.793896
SORCS2	ENSG00000184985	E6E7	BCL11A	Body	hyper	0.0913683	0.0585838	0.297528	0.0351936
RBPJ	ENSG00000168214	E6E7	BCL11A	Body	hyper	4.91637	1.14209	6.71478	0.973247
LIMCH1	ENSG00000064042	E6E7	BCL11A	Body	hyper	0.221749	0.0182597	0.238167	0.0868182
AFG2A	ENSG00000145375	E6E7	BCL11A	Body	hyper	2.66615	0.527201	2.70562	0.527926
GUSBP5	ENSG00000251600	E6E7	BCL11A	Body	hyper	0.0810153	0.0573687	0.416622	0.236696
PALLD	ENSG00000129116	E6E7	BCL11A	Body	hyper	13.462	2.29244	17.0571	2.2719
PDZD2	ENSG00000133401	E6E7	BCL11A	Body	hyper	0.86386	0.217318	1.51282	0.629944
RNF180	ENSG00000164197	E6E7	BCL11A	Body	hyper	0.125576	0.109628	0.432717	0.128512
PCBD2	ENSG00000132570	E6E7	BCL11A	Body	hyper	1.02804	0.165677	1.34838	0.496459
RANBP17	ENSG00000204764	E6E7	BCL11A	Body	hyper	3.25654	0.268034	4.88385	1.17114
NSD1	ENSG00000165671	E6E7	BCL11A	Body	hyper	8.53773	2.23283	12.4212	2.6775
CARMIL1	ENSG00000079691	E6E7	BCL11A	Body	hyper	3.8661	0.887015	4.92983	0.654726
RNF8	ENSG00000112130	E6E7	BCL11A	Body	hyper	1.82881	0.295343	1.99301	0.675535
PTK7	ENSG00000112655	E6E7	BCL11A	Body	hyper	36.3587	4.57486	53.2195	5.82865
FAM20C	ENSG00000177706	E6E7	BCL11A	Body	hyper	0.846584	0.499847	3.57877	0.145346
SUN1	ENSG00000164828	E6E7	BCL11A	Body	hyper	16.5366	2.31016	22.3819	3.92068
LINC03009	ENSG00000290873	E6E7	BCL11A	Body	hyper	0.772498	0.0852607	0.816485	0.498056
CLDN12	ENSG00000157224	E6E7	BCL11A	Body	hyper	10.1719	2.41958	16.8888	0.965728
ORAI2	ENSG00000160991	E6E7	BCL11A	Body	hyper	0.28314	0.0216243	0.594629	0.0381098
EXOC4	ENSG00000131558	E6E7	BCL11A	Body	hyper	11.1662	1.57136	12.6063	3.6678
MGAM	ENSG00000257335	E6E7	BCL11A	Body	hyper	0.0330817	0.0289461	0.068359	0.0592973
FBXO25	ENSG00000147364	E6E7	BCL11A	Body	hyper	0.773526	0.150352	1.43535	0.38983
PPP1R3B-DT	ENSG00000248538	E6E7	BCL11A	Body	hyper	0.065947	0.038388	0.172822	0.0395377
PTK2B	ENSG00000120899	E6E7	BCL11A	Body	hyper	5.73119	0.536161	6.18524	1.10509
LYN	ENSG00000254087	E6E7	BCL11A	Body	hyper	1.73994	0.325018	2.46904	0.311944
HNF4G	ENSG00000164749	E6E7	BCL11A	Body	hyper	0.072242	0.0694827	0.086816	0.0763136
MATN2	ENSG00000132561	E6E7	BCL11A	Body	hyper	0.179583	0.0374533	0.414822	0.073702
KANK1	ENSG00000107104	E6E7	BCL11A	Body	hyper	7.48151	1.07795	12.1527	3.45171
ZNF79	ENSG00000196152	E6E7	BCL11A	Body	hyper	2.18429	0.449454	2.70145	0.370739
PTPA	ENSG00000119383	E6E7	BCL11A	Body	hyper	10.7353	1.99872	11.394	0.733927
PLCXD1	ENSG00000182378	E6E7	BCL11A	Body	hyper	0.35237	0.117436	0.388021	0.171633
-	ENSG00000250349	E6E7	BCL11A	Body	hyper	0	0	0.00819	0.011379
TAF1	ENSG00000147133	E6E7	BCL11A	Body	hyper	2.49562	0.618997	3.75937	1.21055
PIN4	ENSG00000102309	E6E7	BCL11A	Body	hyper	0.86127	0.28423	1.06677	0.158706
SLC16A2	ENSG00000147100	E6E7	BCL11A	Body	hyper	1.63915	0.485634	5.60505	0.499511
SLC9A6	ENSG00000198689	E6E7	BCL11A	Body	hyper	4.32861	0.759049	6.62649	0.710468
TMEM187	ENSG00000177854	E6E7	BCL11A	Body	hyper	1.69119	0.534678	1.84728	0.294389
.	ENSG00000233928	E6E7	BCL11A	Body	hyper	0	0	0.00239067	0.00414076

## Sheet: E7
gene	ensembl_id	sample_group	associated_TF	associated_DMR_gene_feature	associated_DMR_methylation_change	mean_TPM(control)	sd_TPM(control)	mean_TPM(E7)	sd_TPM(E7)
TP73	ENSG00000078900	E7	BCL11A	Body	hypo	0.521689	0.0833824	0.703131	0.623732
CAMTA1	ENSG00000171735	E7	BCL11A	Body	hypo	4.49073	0.828239	5.71564	1.80338
VAMP3	ENSG00000049245	E7	BCL11A	Body	hypo	10.4621	2.6337	11.0434	2.58028
PADI3	ENSG00000142619	E7	BCL11A	Body	hypo	0.355764	0.0985014	0.378614	0.115756
NBL1	ENSG00000158747	E7	BCL11A	Body	hypo	8.73381	1.52585	10.8734	1.44163
EPHB2	ENSG00000133216	E7	BCL11A	Body	hypo	0.0665057	0.0285614	0.264274	0.186144
KPNA6	ENSG00000025800	E7	BCL11A	Body	hypo	7.01717	1.99691	10.9975	2.24331
-	ENSG00000234917	E7	BCL11A	Body	hypo	0.0715657	0.0389193	0.0997477	0.0828402
GNG12-AS1	ENSG00000232284	E7	BCL11A	Body	hypo	0.0256747	0.0276984	0.101252	0.0796686
-	ENSG00000229021	E7	BCL11A	Body	hypo	0	0	0.061056	0.0530805
SMG7	ENSG00000116698	E7	BCL11A	Body	hypo	4.70638	1.25109	6.7662	2.83905
ATF3	ENSG00000162772	E7	BCL11A	Body	hypo	0.685128	0.226934	2.21406	0.688694
ZNF678	ENSG00000181450	E7	BCL11A	Body	hypo	1.46498	0.392128	2.03011	0.57574
SNAP47	ENSG00000143740	E7	BCL11A	Body	hypo	3.61738	0.90245	4.26405	0.702966
KIF26B	ENSG00000162849	E7	BCL11A	Body	hypo	0.625425	0.0913959	1.17357	0.427653
CNST	ENSG00000162852	E7	BCL11A	Body	hypo	1.78432	0.455961	2.52322	0.540418
PFKFB3	ENSG00000170525	E7	BCL11A	Body	hypo	2.15196	0.244493	2.75066	0.128169
MLLT10	ENSG00000078403	E7	BCL11A	Body	hypo	6.09736	1.02603	8.97253	3.78838
ITGB1-DT	ENSG00000229656	E7	BCL11A	Body	hypo	0.96167	0.278352	1.56794	0.833832
ZNF32-AS3	ENSG00000223910	E7	BCL11A	Body	hypo	0	0	0.009623	0.0166675
KAZALD1	ENSG00000107821	E7	BCL11A	Body	hypo	0.226721	0.184531	0.26937	0.18756
BTRC	ENSG00000166167	E7	BCL11A	Body	hypo	1.53977	0.310427	2.3755	0.995819
TCF7L2	ENSG00000148737	E7	BCL11A	Body	hypo	1.92706	0.435594	3.70309	1.59606
INPP5A	ENSG00000068383	E7	BCL11A	Body	hypo	1.73483	0.108403	1.82905	0.291495
-	ENSG00000288107	E7	BCL11A	Body	hypo	0.084909	0.0578331	0.0930257	0.075247
PRR5L	ENSG00000135362	E7	BCL11A	Body	hypo	3.38447	1.27783	4.88792	0.496273
EXT2	ENSG00000151348	E7	BCL11A	Body	hypo	17.1483	3.91568	26.8751	6.90919
MYO7A	ENSG00000137474	E7	BCL11A	Body	hypo	0.131908	0.0431807	0.270571	0.105694
KLHL42	ENSG00000087448	E7	BCL11A	Body	hypo	3.53061	0.699712	5.26589	1.32705
TUBA1B-AS1	ENSG00000258017	E7	BCL11A	Body	hypo	0.686981	0.281253	1.07139	0.15186
TUBA1C	ENSG00000167553	E7	BCL11A	Body	hypo	30.5141	5.70037	37.5235	8.26396
-	ENSG00000258344	E7	BCL11A	Body	hypo	0.0224353	0.00941257	0.043008	0.0396108
TXNRD1	ENSG00000198431	E7	BCL11A	Body	hypo	15.7038	3.66257	23.036	3.93899
WASHC4	ENSG00000136051	E7	BCL11A	Body	hypo	11.0573	1.72221	16.6575	8.43124
ISCU	ENSG00000136003	E7	BCL11A	Body	hypo	6.70143	1.06501	7.99883	1.73901
USP30	ENSG00000135093	E7	BCL11A	Body	hypo	0.760196	0.19365	1.6601	1.00617
CPB2-AS1	ENSG00000235903	E7	BCL11A	Body	hypo	0.0585613	0.028346	0.0737373	0.081263
FAM177A1	ENSG00000151327	E7	BCL11A	Body	hypo	3.28041	0.537012	4.33442	1.50425
TSHR	ENSG00000165409	E7	BCL11A	Body	hypo	0	0	0.00359967	0.00547227
GOLGA5	ENSG00000066455	E7	BCL11A	Body	hypo	4.62956	0.832127	5.84173	1.6131
KLF13	ENSG00000169926	E7	BCL11A	Body	hypo	6.20851	1.67534	9.9537	1.23898
EIF2AK4	ENSG00000128829	E7	BCL11A	Body	hypo	8.24317	2.04845	11.1115	1.66344
TMEM62	ENSG00000137842	E7	BCL11A	Body	hypo	3.7624	0.789871	4.86518	1.18462
MINDY2	ENSG00000128923	E7	BCL11A	Body	hypo	2.55075	0.632818	3.32089	0.711899
HACD3	ENSG00000074696	E7	BCL11A	Body	hypo	12.54	3.60399	27.0807	7.11485
SPESP1	ENSG00000258484	E7	BCL11A	Body	hypo	2.06669	0.482946	3.34194	1.0756
NEO1	ENSG00000067141	E7	BCL11A	Body	hypo	2.75617	1.02089	3.58706	0.682367
ZNF592	ENSG00000166716	E7	BCL11A	Body	hypo	1.29646	0.305673	2.64957	1.06516
ABHD2	ENSG00000140526	E7	BCL11A	Body	hypo	5.91337	1.81307	9.96348	2.64166
FES	ENSG00000182511	E7	BCL11A	Body	hypo	0.462009	0.00849287	0.590589	0.219198
UNC45A	ENSG00000140553	E7	BCL11A	Body	hypo	7.56899	1.22681	8.32391	0.710201
CHASERR	ENSG00000272888	E7	BCL11A	Body	hypo	12.3256	1.42379	14.4653	5.53319
MGRN1	ENSG00000102858	E7	BCL11A	Body	hypo	2.94618	0.3888	3.28076	1.69119
RMI2	ENSG00000175643	E7	BCL11A	Body	hypo	1.05298	0.265169	1.25008	0.225354
SNX29	ENSG00000048471	E7	BCL11A	Body	hypo	1.86474	0.100681	2.36552	0.502862
VPS35L	ENSG00000103544	E7	BCL11A	Body	hypo	4.37098	0.786292	8.6023	2.66687
TMEM219	ENSG00000149932	E7	BCL11A	Body	hypo	5.25916	1.10702	5.98297	0.900847
KAT8	ENSG00000103510	E7	BCL11A	Body	hypo	3.13616	0.655152	4.34689	1.16834
FTO	ENSG00000140718	E7	BCL11A	Body	hypo	3.19386	0.262619	4.85222	2.04989
ATXN1L	ENSG00000224470	E7	BCL11A	Body	hypo	1.75859	0.329927	2.79276	0.692428
DEF8	ENSG00000140995	E7	BCL11A	Body	hypo	5.47728	1.52795	7.85881	2.84204
RAP1GAP2	ENSG00000132359	E7	BCL11A	Body	hypo	5.34122	1.29233	8.10839	3.32934
NTN1	ENSG00000065320	E7	BCL11A	Body	hypo	0.295622	0.0556664	0.375886	0.0726902
USP43	ENSG00000154914	E7	BCL11A	Body	hypo	0.618565	0.123802	0.943776	0.0650743
RAI1	ENSG00000108557	E7	BCL11A	Body	hypo	2.30507	0.199934	3.66735	1.77245
ALKBH5	ENSG00000091542	E7	BCL11A	Body	hypo	5.66652	1.31802	7.07191	1.43003
MAP2K3	ENSG00000034152	E7	BCL11A	Body	hypo	3.01675	0.981306	3.69539	0.901727
PIPOX	ENSG00000179761	E7	BCL11A	Body	hypo	0.150094	0.258633	0.334353	0.122208
NSRP1	ENSG00000126653	E7	BCL11A	Body	hypo	5.4752	0.469515	7.68578	3.84583
AATF	ENSG00000275700	E7	BCL11A	Body	hypo	4.4434	1.24627	6.11153	1.47837
RARA	ENSG00000131759	E7	BCL11A	Body	hypo	1.04567	0.490974	1.39757	0.499256
SNX11	ENSG00000002919	E7	BCL11A	Body	hypo	2.05064	0.379916	2.2314	0.607232
MSI2	ENSG00000153944	E7	BCL11A	Body	hypo	5.45739	0.155905	8.18322	4.07001
GAA	ENSG00000171298	E7	BCL11A	Body	hypo	4.14581	0.0556799	5.97541	1.47568
LAMA3	ENSG00000053747	E7	BCL11A	Body	hypo	530.312	95.525	951.201	324.878
ELP2	ENSG00000134759	E7	BCL11A	Body	hypo	12.0015	1.2741	16.9377	4.79983
ATP8B1-AS1	ENSG00000267040	E7	BCL11A	Body	hypo	0.478933	0.0662547	0.645587	0.254686
-	ENSG00000267787	E7	BCL11A	Body	hypo	0.0893103	0.0789736	0.134062	0.0766736
FSTL3	ENSG00000070404	E7	BCL11A	Body	hypo	8.83034	1.34043	15.2308	4.33521
DOT1L	ENSG00000104885	E7	BCL11A	Body	hypo	1.124	0.313603	1.60913	0.870051
AMH	ENSG00000104899	E7	BCL11A	Body	hypo	0.0299573	0.0518876	0.0344567	0.0596807
ARHGEF18	ENSG00000104880	E7	BCL11A	Body	hypo	2.56848	0.495791	3.71567	0.457315
PDE4A	ENSG00000065989	E7	BCL11A	Body	hypo	0.0164473	0.0284876	0.0303727	0.052607
DNM2	ENSG00000079805	E7	BCL11A	Body	hypo	14.7767	2.59328	19.0804	6.13395
CARM1	ENSG00000142453	E7	BCL11A	Body	hypo	3.11974	0.567405	4.33798	1.08747
-	ENSG00000286098	E7	BCL11A	Body	hypo	0.00147933	0.00256228	0.0187633	0.0168531
MYO9B	ENSG00000099331	E7	BCL11A	Body	hypo	3.46621	0.417327	5.87189	2.24479
-	ENSG00000268173	E7	BCL11A	Body	hypo	2.18888	0.324773	2.82213	0.536584
RFXANK	ENSG00000064490	E7	BCL11A	Body	hypo	6.91378	1.4616	8.22825	1.97957
ZNF875	ENSG00000181666	E7	BCL11A	Body	hypo	4.32374	0.176675	6.70376	3.60629
-	ENSG00000255730	E7	BCL11A	Body	hypo	0	0	0.000898	0.00155538
GIPR	ENSG00000010310	E7	BCL11A	Body	hypo	0.0438767	0.0022487	0.311394	0.361291
SAE1	ENSG00000142230	E7	BCL11A	Body	hypo	7.4908	1.80403	8.10232	1.56666
-	ENSG00000268746	E7	BCL11A	Body	hypo	0.081612	0.0301178	0.28518	0.118484
NR1H2	ENSG00000131408	E7	BCL11A	Body	hypo	3.29985	0.856301	5.32255	0.980589
ZNF613	ENSG00000176024	E7	BCL11A	Body	hypo	0.649037	0.206533	0.870656	0.118034
ZNF628	ENSG00000197483	E7	BCL11A	Body	hypo	0.083482	0.0723064	0.108446	0.102388
FAM228B	ENSG00000219626	E7	BCL11A	Body	hypo	0.948743	0.198394	1.00544	0.398911
PLEKHH2	ENSG00000152527	E7	BCL11A	Body	hypo	0.354279	0.0355865	0.518837	0.255471
EPAS1	ENSG00000116016	E7	BCL11A	Body	hypo	7.29268	1.17869	13.812	3.81962
MSH6	ENSG00000116062	E7	BCL11A	Body	hypo	10.7742	2.24304	14.3072	2.55678
-	ENSG00000228541	E7	BCL11A	Body	hypo	0	0	0.04069	0.0340615
NAGK	ENSG00000124357	E7	BCL11A	Body	hypo	2.56044	0.300386	3.60964	0.843183
CCT7	ENSG00000135624	E7	BCL11A	Body	hypo	41.4982	9.54744	49.8504	6.82428
RMND5A	ENSG00000153561	E7	BCL11A	Body	hypo	3.31481	0.828011	5.23522	0.770188
CYTOR	ENSG00000222041	E7	BCL11A	Body	hypo	8.39234	1.08932	16.0307	7.01856
KCNIP3	ENSG00000115041	E7	BCL11A	Body	hypo	0.599633	0.137829	0.815749	0.240929
POLR1B	ENSG00000125630	E7	BCL11A	Body	hypo	5.05934	2.11607	6.23721	1.76723
RIF1	ENSG00000080345	E7	BCL11A	Body	hypo	9.04128	1.2932	13.8501	4.19867
ZDBF2	ENSG00000204186	E7	BCL11A	Body	hypo	1.72032	0.478803	3.2433	0.983096
FARP2	ENSG00000006607	E7	BCL11A	Body	hypo	4.39408	0.453764	5.6619	2.07832
SMOX	ENSG00000088826	E7	BCL11A	Body	hypo	0.440181	0.161395	0.702958	0.366463
PLCB1	ENSG00000182621	E7	BCL11A	Body	hypo	0.0973367	0.0247338	0.161523	0.0332116
ANKEF1	ENSG00000132623	E7	BCL11A	Body	hypo	1.14209	0.277745	1.33925	0.0965229
-	ENSG00000289720	E7	BCL11A	Body	hypo	0.52262	0.2126	0.990537	0.622276
FAM83D	ENSG00000101447	E7	BCL11A	Body	hypo	4.24453	1.01331	4.63836	0.46803
CDH4	ENSG00000179242	E7	BCL11A	Body	hypo	0.439258	0.148839	0.620459	0.187132
RTEL1	ENSG00000258366	E7	BCL11A	Body	hypo	4.94987	1.13699	7.6737	2.975
SLC37A1	ENSG00000160190	E7	BCL11A	Body	hypo	0.957228	0.053717	1.07828	0.426739
BCL2L13	ENSG00000099968	E7	BCL11A	Body	hypo	4.65756	1.40911	6.11782	1.15661
PPIL2	ENSG00000100023	E7	BCL11A	Body	hypo	4.50054	0.476461	6.52572	2.79764
KIAA1671	ENSG00000197077	E7	BCL11A	Body	hypo	6.51547	1.24404	10.1485	4.53414
ZNRF3	ENSG00000183579	E7	BCL11A	Body	hypo	1.27259	0.258197	1.73028	0.285672
PIK3IP1-DT	ENSG00000228839	E7	BCL11A	Body	hypo	0.085711	0.0812282	0.250851	0.121898
EPIC1	ENSG00000224271	E7	BCL11A	Body	hypo	3.83908	0.0799547	6.62146	3.6547
OGG1	ENSG00000114026	E7	BCL11A	Body	hypo	2.34266	0.461662	3.00289	1.4886
SGO1-AS1	ENSG00000231304	E7	BCL11A	Body	hypo	0.002571	0.0044531	0.017123	0.0178297
TEX264	ENSG00000164081	E7	BCL11A	Body	hypo	5.17946	1.16412	5.5975	0.863594
ABHD14A	ENSG00000248487	E7	BCL11A	Body	hypo	0.524266	0.142339	1.16635	0.0894981
MITF	ENSG00000187098	E7	BCL11A	Body	hypo	0.067539	0.0594113	0.156856	0.135887
UBA5	ENSG00000081307	E7	BCL11A	Body	hypo	4.71679	1.06279	6.0918	2.13845
IL20RB	ENSG00000174564	E7	BCL11A	Body	hypo	26.7284	4.60566	39.8907	12.2521
SIAH2-AS1	ENSG00000244265	E7	BCL11A	Body	hypo	0	0	0.0115623	0.0140561
MFSD1	ENSG00000118855	E7	BCL11A	Body	hypo	5.43579	1.48486	7.52332	2.16815
IL1RAP	ENSG00000196083	E7	BCL11A	Body	hypo	12.8083	2.46849	18.0081	6.78796
NSD2	ENSG00000109685	E7	BCL11A	Body	hypo	9.71929	1.9847	18.2635	7.61187
TBC1D14	ENSG00000132405	E7	BCL11A	Body	hypo	6.78148	1.80407	9.88102	1.67129
SORCS2	ENSG00000184985	E7	BCL11A	Body	hypo	0.0913683	0.0585838	0.120503	0.0173483
SH3TC1	ENSG00000125089	E7	BCL11A	Body	hypo	13.8949	2.44376	17.1089	5.50071
GUF1	ENSG00000151806	E7	BCL11A	Body	hypo	4.3252	0.865046	5.54517	1.96726
USP53	ENSG00000145390	E7	BCL11A	Body	hypo	5.09361	1.34969	8.47992	2.08464
LSM6	ENSG00000164167	E7	BCL11A	Body	hypo	4.01011	1.22129	4.74344	1.61038
LRAT	ENSG00000121207	E7	BCL11A	Body	hypo	0	0	0.0311507	0.0184961
CYSTM1	ENSG00000120306	E7	BCL11A	Body	hypo	3.77456	1.06843	4.1186	0.654457
TCERG1	ENSG00000113649	E7	BCL11A	Body	hypo	15.6828	2.11361	24.84	9.20788
WWC1	ENSG00000113645	E7	BCL11A	Body	hypo	1.70312	0.471712	3.01933	0.537039
RUFY1	ENSG00000176783	E7	BCL11A	Body	hypo	3.26258	0.648411	5.80807	1.25574
SQSTM1	ENSG00000161011	E7	BCL11A	Body	hypo	16.948	3.30097	26.567	5.63564
-	ENSG00000291336	E7	BCL11A	Body	hypo	0.240575	0.130297	0.255369	0.0486018
PRR3	ENSG00000204576	E7	BCL11A	Body	hypo	1.21329	0.29057	2.07565	0.382918
STK19	ENSG00000204344	E7	BCL11A	Body	hypo	1.65449	0.396266	2.13113	0.750493
BRD2	ENSG00000204256	E7	BCL11A	Body	hypo	13.8881	3.44885	17.6865	2.08386
BYSL	ENSG00000112578	E7	BCL11A	Body	hypo	2.98652	0.567399	3.69641	1.05437
RPL7L1	ENSG00000146223	E7	BCL11A	Body	hypo	8.56762	2.25934	11.4803	3.45199
IRAK1BP1	ENSG00000146243	E7	BCL11A	Body	hypo	1.12203	0.178116	1.44848	0.341929
PNISR-AS1	ENSG00000228506	E7	BCL11A	Body	hypo	1.249	0.0204992	1.73942	0.915471
QKI	ENSG00000112531	E7	BCL11A	Body	hypo	7.33661	1.58889	11.2267	2.39175
AFDN	ENSG00000130396	E7	BCL11A	Body	hypo	11.2959	2.53207	19.9947	9.72205
SUN1	ENSG00000164828	E7	BCL11A	Body	hypo	16.5366	2.31016	28.5106	9.57488
AIMP2	ENSG00000106305	E7	BCL11A	Body	hypo	3.56571	0.624585	3.89187	0.880687
-	ENSG00000283549	E7	BCL11A	Body	hypo	0.36951	0.320082	0.446832	0.361032
BZW2	ENSG00000136261	E7	BCL11A	Body	hypo	11.9419	1.61208	12.2197	2.23487
WIPF3	ENSG00000122574	E7	BCL11A	Body	hypo	0.00956167	0.0165613	0.015419	0.0136114
STAG3L4	ENSG00000291153	E7	BCL11A	Body	hypo	2.78611	0.585234	4.53124	2.404
AUTS2	ENSG00000158321	E7	BCL11A	Body	hypo	2.11506	0.474135	4.04453	1.85874
CLIP2	ENSG00000106665	E7	BCL11A	Body	hypo	1.15406	0.348771	1.60315	0.60428
MDH2	ENSG00000146701	E7	BCL11A	Body	hypo	12.3547	2.67877	16.0482	2.97502
CFAP69	ENSG00000105792	E7	BCL11A	Body	hypo	0.248976	0.0315906	0.56353	0.166391
CASD1	ENSG00000127995	E7	BCL11A	Body	hypo	1.95951	0.443526	2.65283	0.861015
ZNF277	ENSG00000198839	E7	BCL11A	Body	hypo	3.14451	0.575965	3.79342	0.375035
EPHB6	ENSG00000106123	E7	BCL11A	Body	hypo	0	0	0.0171383	0.0296845
GSTK1	ENSG00000197448	E7	BCL11A	Body	hypo	9.84123	1.34619	11.5658	2.7283
ZYX	ENSG00000159840	E7	BCL11A	Body	hypo	6.12988	1.37251	10.5553	3.53574
INSIG1	ENSG00000186480	E7	BCL11A	Body	hypo	21.5654	4.48593	26.9542	5.28278
SLC25A37	ENSG00000147454	E7	BCL11A	Body	hypo	5.84444	1.03972	10.3156	4.57653
DENND3	ENSG00000105339	E7	BCL11A	Body	hypo	5.07376	0.81869	10.0834	5.54948
RIC1	ENSG00000107036	E7	BCL11A	Body	hypo	5.09023	1.31374	8.31131	3.25417
CCDC171	ENSG00000164989	E7	BCL11A	Body	hypo	0.443186	0.0430122	0.558436	0.242631
TMEM8B	ENSG00000137103	E7	BCL11A	Body	hypo	0.0794237	0.0182606	0.157843	0.104196
ZCCHC7	ENSG00000147905	E7	BCL11A	Body	hypo	2.95158	0.558646	5.50535	2.88471
DAPK1	ENSG00000196730	E7	BCL11A	Body	hypo	0.71648	0.218873	1.31506	0.109565
LRRC8A	ENSG00000136802	E7	BCL11A	Body	hypo	7.51511	1.71576	15.049	3.94607
ABL1	ENSG00000097007	E7	BCL11A	Body	hypo	3.38753	0.653849	5.39363	1.34904
PLCXD1	ENSG00000182378	E7	BCL11A	Body	hypo	0.35237	0.117436	0.447196	0.218861
FRMPD4	ENSG00000169933	E7	BCL11A	Body	hypo	0	0	0.00818067	0.0107266
IL13RA1	ENSG00000131724	E7	BCL11A	Body	hypo	3.56124	1.03291	5.16995	1.09018
SPRY3	ENSG00000168939	E7	BCL11A	Body	hypo	0.0478737	0.0124673	0.0803713	0.0132263
PRDM16	ENSG00000142611	E7	BCL11A	Body	hypo	0.00179167	0.00310326	0.003271	0.00566554
TMEM51	ENSG00000171729	E7	FOS	Body	hypo	2.09896	0.671138	3.63524	1.17832
PITHD1	ENSG00000057757	E7	FOS	Body	hypo	3.33391	0.730789	3.62622	0.998027
CEP85	ENSG00000130695	E7	FOS	Body	hypo	3.67718	0.637527	4.90081	1.40357
KPNA6	ENSG00000025800	E7	FOS	Body	hypo	7.01717	1.99691	10.9975	2.24331
ZNF691	ENSG00000164011	E7	FOS	Body	hypo	0.933632	0.474006	1.47701	0.294692
TSPAN1	ENSG00000117472	E7	FOS	Body	hypo	2.63744	0.246495	3.71141	0.339128
JUN-DT	ENSG00000234807	E7	FOS	Body	hypo	0.419028	0.129464	0.527549	0.142865
HS2ST1	ENSG00000153936	E7	FOS	Body	hypo	3.86182	0.96525	5.77872	0.902714
-	ENSG00000229021	E7	FOS	Body	hypo	0	0	0.061056	0.0530805
SMG7	ENSG00000116698	E7	FOS	Body	hypo	4.70638	1.25109	6.7662	2.83905
LGALS8	ENSG00000116977	E7	FOS	Body	hypo	4.28592	0.749605	5.74334	2.90281
SDCCAG8	ENSG00000054282	E7	FOS	Body	hypo	5.91461	0.959786	8.68535	3.21107
CNST	ENSG00000162852	E7	FOS	Body	hypo	1.78432	0.455961	2.52322	0.540418
ITGB1-DT	ENSG00000229656	E7	FOS	Body	hypo	0.96167	0.278352	1.56794	0.833832
PTPN20	ENSG00000204179	E7	FOS	Body	hypo	2.42126	0.888008	2.82448	1.1443
ASAH2B	ENSG00000204147	E7	FOS	Body	hypo	0.579821	0.230494	0.687457	0.250451
REEP3	ENSG00000165476	E7	FOS	Body	hypo	8.49978	1.72037	11.876	1.80078
ZMIZ1	ENSG00000108175	E7	FOS	Body	hypo	1.52716	0.245462	3.07164	1.111
BTRC	ENSG00000166167	E7	FOS	Body	hypo	1.53977	0.310427	2.3755	0.995819
VTI1A	ENSG00000151532	E7	FOS	Body	hypo	4.14918	0.951714	5.86081	2.79305
INPP5A	ENSG00000068383	E7	FOS	Body	hypo	1.73483	0.108403	1.82905	0.291495
AMPD3	ENSG00000133805	E7	FOS	Body	hypo	2.26699	0.535485	3.88171	1.52517
-	ENSG00000287264	E7	FOS	Body	hypo	0	0	0.182296	0.177137
FEN1	ENSG00000168496	E7	FOS	Body	hypo	7.31713	1.24671	8.13873	0.635321
YAP1	ENSG00000137693	E7	FOS	Body	hypo	15.2749	2.53069	21.7585	7.53886
LRRC23	ENSG00000010626	E7	FOS	Body	hypo	0.543275	0.192868	0.836378	0.138024
BMAL2	ENSG00000029153	E7	FOS	Body	hypo	7.93081	0.975831	9.12112	1.40138
DIP2B	ENSG00000066084	E7	FOS	Body	hypo	4.87675	1.10864	7.47722	1.52451
LRP1	ENSG00000123384	E7	FOS	Body	hypo	3.56732	0.372909	5.02837	1.61865
-	ENSG00000256915	E7	FOS	Body	hypo	0.0462417	0.0800929	0.131388	0.041706
TMTC2	ENSG00000179104	E7	FOS	Body	hypo	0.778144	0.147281	1.23449	0.456874
-	ENSG00000286608	E7	FOS	Body	hypo	0.125001	0.0567848	0.135692	0.0191988
RNF10	ENSG00000022840	E7	FOS	Body	hypo	7.74217	2.56941	9.96408	2.58468
BCL2L2	ENSG00000129473	E7	FOS	Body	hypo	4.74408	1.22819	5.82164	2.01823
KIAA0586	ENSG00000100578	E7	FOS	Body	hypo	3.9995	0.830263	6.11794	3.07701
PRKCH	ENSG00000027075	E7	FOS	Body	hypo	3.42136	0.525153	4.93819	1.88391
LYSET	ENSG00000153485	E7	FOS	Body	hypo	0.987351	0.556614	1.57733	0.613211
HERC2P10	ENSG00000259845	E7	FOS	Body	hypo	1.30804	0.303433	2.31762	0.99522
KLF13	ENSG00000169926	E7	FOS	Body	hypo	6.20851	1.67534	9.9537	1.23898
TLN2	ENSG00000171914	E7	FOS	Body	hypo	0.116629	0.0661817	0.174999	0.0414435
ZNF609	ENSG00000180357	E7	FOS	Body	hypo	2.34818	0.533079	4.7088	2.0699
SPESP1	ENSG00000258484	E7	FOS	Body	hypo	2.06669	0.482946	3.34194	1.0756
RPLP1	ENSG00000137818	E7	FOS	Body	hypo	27.1857	2.92417	30.6939	5.4009
NEO1	ENSG00000067141	E7	FOS	Body	hypo	2.75617	1.02089	3.58706	0.682367
ABHD2	ENSG00000140526	E7	FOS	Body	hypo	5.91337	1.81307	9.96348	2.64166
RBFOX1	ENSG00000078328	E7	FOS	Body	hypo	0.000763	0.00132155	0.000892333	0.000791802
-	ENSG00000282034	E7	FOS	Body	hypo	0.283653	0.491301	1.27926	2.21574
-	ENSG00000285367	E7	FOS	Body	hypo	0.000523333	0.00090644	0.004354	0.00475262
-	ENSG00000261253	E7	FOS	Body	hypo	0	0	0.0406257	0.0467752
WDR81	ENSG00000167716	E7	FOS	Body	hypo	2.43711	0.258944	3.09968	0.38026
CTNS	ENSG00000040531	E7	FOS	Body	hypo	1.94825	0.174271	2.90798	0.551574
USP6	ENSG00000129204	E7	FOS	Body	hypo	0.0767667	0.014414	0.144896	0.0473058
RAI1	ENSG00000108557	E7	FOS	Body	hypo	2.30507	0.199934	3.66735	1.77245
MAP2K3	ENSG00000034152	E7	FOS	Body	hypo	3.01675	0.981306	3.69539	0.901727
NSRP1	ENSG00000126653	E7	FOS	Body	hypo	5.4752	0.469515	7.68578	3.84583
PSMD11	ENSG00000108671	E7	FOS	Body	hypo	6.16021	1.62125	7.86636	2.52709
EPN3	ENSG00000049283	E7	FOS	Body	hypo	3.95572	0.753805	5.3843	1.40638
RGS9	ENSG00000108370	E7	FOS	Body	hypo	0.396108	0.256613	0.46672	0.105383
BPTF	ENSG00000171634	E7	FOS	Body	hypo	3.91891	0.722111	8.57229	4.86607
SEPTIN9	ENSG00000184640	E7	FOS	Body	hypo	21.5805	5.22229	26.983	6.5977
PGS1	ENSG00000087157	E7	FOS	Body	hypo	3.95648	0.327444	5.10124	2.19341
GAA	ENSG00000171298	E7	FOS	Body	hypo	4.14581	0.0556799	5.97541	1.47568
RPTOR	ENSG00000141564	E7	FOS	Body	hypo	5.40166	0.366806	8.71565	2.13556
MTCL1	ENSG00000168502	E7	FOS	Body	hypo	2.93406	0.717143	5.95374	2.69357
LAMA3	ENSG00000053747	E7	FOS	Body	hypo	530.312	95.525	951.201	324.878
SETBP1	ENSG00000152217	E7	FOS	Body	hypo	0.722434	0.18523	1.83251	0.818138
ATP8B1-AS1	ENSG00000267040	E7	FOS	Body	hypo	0.478933	0.0662547	0.645587	0.254686
-	ENSG00000267787	E7	FOS	Body	hypo	0.0893103	0.0789736	0.134062	0.0766736
ZNF407	ENSG00000215421	E7	FOS	Body	hypo	2.5888	0.675985	3.75694	1.97173
DOT1L	ENSG00000104885	E7	FOS	Body	hypo	1.124	0.313603	1.60913	0.870051
S1PR4	ENSG00000125910	E7	FOS	Body	hypo	0.0249717	0.0293174	0.160755	0.148286
ARHGEF18	ENSG00000104880	E7	FOS	Body	hypo	2.56848	0.495791	3.71567	0.457315
CARM1	ENSG00000142453	E7	FOS	Body	hypo	3.11974	0.567405	4.33798	1.08747
MVB12A	ENSG00000141971	E7	FOS	Body	hypo	3.79531	1.27514	3.78933	1.21478
-	ENSG00000255730	E7	FOS	Body	hypo	0	0	0.000898	0.00155538
CIC	ENSG00000079432	E7	FOS	Body	hypo	1.95673	0.46805	3.4464	0.97862
GP6-AS1	ENSG00000267265	E7	FOS	Body	hypo	0.840783	0.434361	1.10184	0.560612
ZNF324	ENSG00000083812	E7	FOS	Body	hypo	1.27681	0.447955	1.45845	0.309312
-	ENSG00000286104	E7	FOS	Body	hypo	0.200963	0.0844503	0.223082	0.113185
HPCAL1	ENSG00000115756	E7	FOS	Body	hypo	1.23265	0.23187	1.33377	0.291765
KLHL29	ENSG00000119771	E7	FOS	Body	hypo	0.698606	0.177891	1.32381	0.599213
-	ENSG00000228541	E7	FOS	Body	hypo	0	0	0.04069	0.0340615
MXD1	ENSG00000059728	E7	FOS	Body	hypo	1.954	0.474356	2.58866	0.808386
NCAL1	ENSG00000284879	E7	FOS	Body	hypo	1.02318	0.0333985	1.37586	0.544125
KCNIP3	ENSG00000115041	E7	FOS	Body	hypo	0.599633	0.137829	0.815749	0.240929
ARID5A	ENSG00000196843	E7	FOS	Body	hypo	0.297883	0.215561	0.352366	0.101594
ITGA6	ENSG00000091409	E7	FOS	Body	hypo	128.863	34.7677	202.266	57.5686
COPS7B	ENSG00000144524	E7	FOS	Body	hypo	4.22458	0.750407	6.27777	2.4913
HM13	ENSG00000101294	E7	FOS	Body	hypo	18.3268	3.76967	30.7743	10.1405
-	ENSG00000289720	E7	FOS	Body	hypo	0.52262	0.2126	0.990537	0.622276
CSE1L	ENSG00000124207	E7	FOS	Body	hypo	27.3649	6.32634	34.7678	5.26676
CDH4	ENSG00000179242	E7	FOS	Body	hypo	0.439258	0.148839	0.620459	0.187132
PPIL2	ENSG00000100023	E7	FOS	Body	hypo	4.50054	0.476461	6.52572	2.79764
KIAA1671	ENSG00000197077	E7	FOS	Body	hypo	6.51547	1.24404	10.1485	4.53414
PIK3IP1-DT	ENSG00000228839	E7	FOS	Body	hypo	0.085711	0.0812282	0.250851	0.121898
TBC1D22A	ENSG00000054611	E7	FOS	Body	hypo	2.09807	0.113715	2.53163	1.00552
SGO1-AS1	ENSG00000231304	E7	FOS	Body	hypo	0.002571	0.0044531	0.017123	0.0178297
DAG1	ENSG00000173402	E7	FOS	Body	hypo	14.0379	3.75339	20.5785	6.62856
UBA5	ENSG00000081307	E7	FOS	Body	hypo	4.71679	1.06279	6.0918	2.13845
LEKR1	ENSG00000197980	E7	FOS	Body	hypo	0.139512	0.159752	0.178607	0.0939745
IQCJ-SCHIP1	ENSG00000283154	E7	FOS	Body	hypo	0	0	0.0327523	0.0567287
FNDC3B	ENSG00000075420	E7	FOS	Body	hypo	12.0028	2.26794	21.4536	6.66419
ABCF3	ENSG00000161204	E7	FOS	Body	hypo	4.62316	1.10002	7.57898	4.45679
SORCS2	ENSG00000184985	E7	FOS	Body	hypo	0.0913683	0.0585838	0.120503	0.0173483
LIAS	ENSG00000121897	E7	FOS	Body	hypo	3.12761	0.208526	3.94514	1.41482
MTHFD2L	ENSG00000163738	E7	FOS	Body	hypo	5.02424	0.848016	5.98802	1.85762
USP53	ENSG00000145390	E7	FOS	Body	hypo	5.09361	1.34969	8.47992	2.08464
FAT4	ENSG00000196159	E7	FOS	Body	hypo	2.56865	0.567226	3.78592	0.844521
ANKRD33B	ENSG00000164236	E7	FOS	Body	hypo	1.2972	0.311569	2.05164	0.403688
SUB1	ENSG00000113387	E7	FOS	Body	hypo	15.4912	3.08548	17.1693	1.7248
CYSTM1	ENSG00000120306	E7	FOS	Body	hypo	3.77456	1.06843	4.1186	0.654457
-	ENSG00000292256	E7	FOS	Body	hypo	0.0156343	0.0270795	0.077968	0.0798999
ARHGEF37	ENSG00000183111	E7	FOS	Body	hypo	0.821333	0.154486	1.67957	0.687774
-	ENSG00000249738	E7	FOS	Body	hypo	0.121392	0.0498059	0.170376	0.058989
ZNF354B	ENSG00000178338	E7	FOS	Body	hypo	2.55584	0.162409	3.33246	1.28132
SQSTM1	ENSG00000161011	E7	FOS	Body	hypo	16.948	3.30097	26.567	5.63564
IRAK1BP1	ENSG00000146243	E7	FOS	Body	hypo	1.12203	0.178116	1.44848	0.341929
LAMA2	ENSG00000196569	E7	FOS	Body	hypo	0.182671	0.0866434	0.355002	0.088679
SASH1	ENSG00000111961	E7	FOS	Body	hypo	1.22227	0.376121	1.99308	0.385432
LINC02901	ENSG00000203711	E7	FOS	Body	hypo	0	0	0.0487073	0.0426513
AFDN	ENSG00000130396	E7	FOS	Body	hypo	11.2959	2.53207	19.9947	9.72205
SUN1	ENSG00000164828	E7	FOS	Body	hypo	16.5366	2.31016	28.5106	9.57488
AUTS2	ENSG00000158321	E7	FOS	Body	hypo	2.11506	0.474135	4.04453	1.85874
EPHB6	ENSG00000106123	E7	FOS	Body	hypo	0	0	0.0171383	0.0296845
CNTNAP2	ENSG00000174469	E7	FOS	Body	hypo	1.13354	0.496577	1.12462	0.328069
EXTL3	ENSG00000012232	E7	FOS	Body	hypo	13.0484	2.42782	17.7721	3.64721
GOLGA7	ENSG00000147533	E7	FOS	Body	hypo	2.34767	0.61684	2.90219	0.554327
POMK	ENSG00000185900	E7	FOS	Body	hypo	15.1928	6.39467	17.554	2.66116
ZFHX4	ENSG00000091656	E7	FOS	Body	hypo	0.984002	0.291026	1.76887	0.499198
DENND3	ENSG00000105339	E7	FOS	Body	hypo	5.07376	0.81869	10.0834	5.54948
ZCCHC7	ENSG00000147905	E7	FOS	Body	hypo	2.95158	0.558646	5.50535	2.88471
FRMPD4	ENSG00000169933	E7	FOS	Body	hypo	0	0	0.00818067	0.0107266
RBM10	ENSG00000182872	E7	FOS	Body	hypo	3.30684	1.03988	5.26873	1.10757
KIF4A	ENSG00000090889	E7	FOS	Body	hypo	2.10398	0.534659	2.85271	0.516522
GCNA	ENSG00000147174	E7	FOS	Body	hypo	0.229442	0.0544464	0.403223	0.466569
CSTF2	ENSG00000101811	E7	FOS	Body	hypo	2.72982	0.923857	3.1939	0.424688
UBE2A	ENSG00000077721	E7	FOS	Body	hypo	5.60533	1.59072	7.05067	1.57671
SPRY3	ENSG00000168939	E7	FOS	Body	hypo	0.0478737	0.0124673	0.0803713	0.0132263
USP9Y	ENSG00000114374	E7	FOS	Body	hypo	10.1655	1.72856	15.0513	6.12443
TP73	ENSG00000078900	E7	FOSL2	Body	hypo	0.521689	0.0833824	0.703131	0.623732
TMEM51	ENSG00000171729	E7	FOSL2	Body	hypo	2.09896	0.671138	3.63524	1.17832
PITHD1	ENSG00000057757	E7	FOSL2	Body	hypo	3.33391	0.730789	3.62622	0.998027
CEP85	ENSG00000130695	E7	FOSL2	Body	hypo	3.67718	0.637527	4.90081	1.40357
KPNA6	ENSG00000025800	E7	FOSL2	Body	hypo	7.01717	1.99691	10.9975	2.24331
TSPAN1	ENSG00000117472	E7	FOSL2	Body	hypo	2.63744	0.246495	3.71141	0.339128
HS2ST1	ENSG00000153936	E7	FOSL2	Body	hypo	3.86182	0.96525	5.77872	0.902714
-	ENSG00000229021	E7	FOSL2	Body	hypo	0	0	0.061056	0.0530805
SMG7	ENSG00000116698	E7	FOSL2	Body	hypo	4.70638	1.25109	6.7662	2.83905
C1orf21	ENSG00000116667	E7	FOSL2	Body	hypo	1.03067	0.524435	1.14472	0.312987
PTPN20	ENSG00000204179	E7	FOSL2	Body	hypo	2.42126	0.888008	2.82448	1.1443
ASAH2B	ENSG00000204147	E7	FOSL2	Body	hypo	0.579821	0.230494	0.687457	0.250451
ZMIZ1	ENSG00000108175	E7	FOSL2	Body	hypo	1.52716	0.245462	3.07164	1.111
BTRC	ENSG00000166167	E7	FOSL2	Body	hypo	1.53977	0.310427	2.3755	0.995819
GSTO1	ENSG00000148834	E7	FOSL2	Body	hypo	21.4261	3.05708	21.9675	4.04015
VTI1A	ENSG00000151532	E7	FOSL2	Body	hypo	4.14918	0.951714	5.86081	2.79305
INPP5A	ENSG00000068383	E7	FOSL2	Body	hypo	1.73483	0.108403	1.82905	0.291495
AMPD3	ENSG00000133805	E7	FOSL2	Body	hypo	2.26699	0.535485	3.88171	1.52517
-	ENSG00000287264	E7	FOSL2	Body	hypo	0	0	0.182296	0.177137
YAP1	ENSG00000137693	E7	FOSL2	Body	hypo	15.2749	2.53069	21.7585	7.53886
BMAL2	ENSG00000029153	E7	FOSL2	Body	hypo	7.93081	0.975831	9.12112	1.40138
DIP2B	ENSG00000066084	E7	FOSL2	Body	hypo	4.87675	1.10864	7.47722	1.52451
LRP1	ENSG00000123384	E7	FOSL2	Body	hypo	3.56732	0.372909	5.02837	1.61865
-	ENSG00000256915	E7	FOSL2	Body	hypo	0.0462417	0.0800929	0.131388	0.041706
-	ENSG00000286608	E7	FOSL2	Body	hypo	0.125001	0.0567848	0.135692	0.0191988
RNF10	ENSG00000022840	E7	FOSL2	Body	hypo	7.74217	2.56941	9.96408	2.58468
CPB2-AS1	ENSG00000235903	E7	FOSL2	Body	hypo	0.0585613	0.028346	0.0737373	0.081263
KIAA0586	ENSG00000100578	E7	FOSL2	Body	hypo	3.9995	0.830263	6.11794	3.07701
RPLP1	ENSG00000137818	E7	FOSL2	Body	hypo	27.1857	2.92417	30.6939	5.4009
NEO1	ENSG00000067141	E7	FOSL2	Body	hypo	2.75617	1.02089	3.58706	0.682367
RBFOX1	ENSG00000078328	E7	FOSL2	Body	hypo	0.000763	0.00132155	0.000892333	0.000791802
-	ENSG00000282034	E7	FOSL2	Body	hypo	0.283653	0.491301	1.27926	2.21574
CTNS	ENSG00000040531	E7	FOSL2	Body	hypo	1.94825	0.174271	2.90798	0.551574
RAI1	ENSG00000108557	E7	FOSL2	Body	hypo	2.30507	0.199934	3.66735	1.77245
MAP2K3	ENSG00000034152	E7	FOSL2	Body	hypo	3.01675	0.981306	3.69539	0.901727
PSMD11	ENSG00000108671	E7	FOSL2	Body	hypo	6.16021	1.62125	7.86636	2.52709
RGS9	ENSG00000108370	E7	FOSL2	Body	hypo	0.396108	0.256613	0.46672	0.105383
SEPTIN9	ENSG00000184640	E7	FOSL2	Body	hypo	21.5805	5.22229	26.983	6.5977
RPTOR	ENSG00000141564	E7	FOSL2	Body	hypo	5.40166	0.366806	8.71565	2.13556
MTCL1	ENSG00000168502	E7	FOSL2	Body	hypo	2.93406	0.717143	5.95374	2.69357
LAMA3	ENSG00000053747	E7	FOSL2	Body	hypo	530.312	95.525	951.201	324.878
ATP8B1-AS1	ENSG00000267040	E7	FOSL2	Body	hypo	0.478933	0.0662547	0.645587	0.254686
-	ENSG00000267787	E7	FOSL2	Body	hypo	0.0893103	0.0789736	0.134062	0.0766736
ZNF407	ENSG00000215421	E7	FOSL2	Body	hypo	2.5888	0.675985	3.75694	1.97173
DOT1L	ENSG00000104885	E7	FOSL2	Body	hypo	1.124	0.313603	1.60913	0.870051
S1PR4	ENSG00000125910	E7	FOSL2	Body	hypo	0.0249717	0.0293174	0.160755	0.148286
CARM1	ENSG00000142453	E7	FOSL2	Body	hypo	3.11974	0.567405	4.33798	1.08747
MVB12A	ENSG00000141971	E7	FOSL2	Body	hypo	3.79531	1.27514	3.78933	1.21478
-	ENSG00000255730	E7	FOSL2	Body	hypo	0	0	0.000898	0.00155538
GP6-AS1	ENSG00000267265	E7	FOSL2	Body	hypo	0.840783	0.434361	1.10184	0.560612
ZNF324	ENSG00000083812	E7	FOSL2	Body	hypo	1.27681	0.447955	1.45845	0.309312
-	ENSG00000286104	E7	FOSL2	Body	hypo	0.200963	0.0844503	0.223082	0.113185
HPCAL1	ENSG00000115756	E7	FOSL2	Body	hypo	1.23265	0.23187	1.33377	0.291765
-	ENSG00000228541	E7	FOSL2	Body	hypo	0	0	0.04069	0.0340615
MXD1	ENSG00000059728	E7	FOSL2	Body	hypo	1.954	0.474356	2.58866	0.808386
KCNIP3	ENSG00000115041	E7	FOSL2	Body	hypo	0.599633	0.137829	0.815749	0.240929
ITGA6	ENSG00000091409	E7	FOSL2	Body	hypo	128.863	34.7677	202.266	57.5686
CSE1L	ENSG00000124207	E7	FOSL2	Body	hypo	27.3649	6.32634	34.7678	5.26676
CDH4	ENSG00000179242	E7	FOSL2	Body	hypo	0.439258	0.148839	0.620459	0.187132
PPIL2	ENSG00000100023	E7	FOSL2	Body	hypo	4.50054	0.476461	6.52572	2.79764
PIK3IP1-DT	ENSG00000228839	E7	FOSL2	Body	hypo	0.085711	0.0812282	0.250851	0.121898
SGO1-AS1	ENSG00000231304	E7	FOSL2	Body	hypo	0.002571	0.0044531	0.017123	0.0178297
UBA5	ENSG00000081307	E7	FOSL2	Body	hypo	4.71679	1.06279	6.0918	2.13845
LEKR1	ENSG00000197980	E7	FOSL2	Body	hypo	0.139512	0.159752	0.178607	0.0939745
IQCJ-SCHIP1	ENSG00000283154	E7	FOSL2	Body	hypo	0	0	0.0327523	0.0567287
FNDC3B	ENSG00000075420	E7	FOSL2	Body	hypo	12.0028	2.26794	21.4536	6.66419
FBXO45	ENSG00000174013	E7	FOSL2	Body	hypo	1.78406	0.383109	2.29256	0.125249
SORCS2	ENSG00000184985	E7	FOSL2	Body	hypo	0.0913683	0.0585838	0.120503	0.0173483
ANKRD33B	ENSG00000164236	E7	FOSL2	Body	hypo	1.2972	0.311569	2.05164	0.403688
CYSTM1	ENSG00000120306	E7	FOSL2	Body	hypo	3.77456	1.06843	4.1186	0.654457
-	ENSG00000292256	E7	FOSL2	Body	hypo	0.0156343	0.0270795	0.077968	0.0798999
ARHGEF37	ENSG00000183111	E7	FOSL2	Body	hypo	0.821333	0.154486	1.67957	0.687774
-	ENSG00000249738	E7	FOSL2	Body	hypo	0.121392	0.0498059	0.170376	0.058989
SQSTM1	ENSG00000161011	E7	FOSL2	Body	hypo	16.948	3.30097	26.567	5.63564
MAPK13	ENSG00000156711	E7	FOSL2	Body	hypo	1.59749	0.247482	2.08341	0.404762
SASH1	ENSG00000111961	E7	FOSL2	Body	hypo	1.22227	0.376121	1.99308	0.385432
SUN1	ENSG00000164828	E7	FOSL2	Body	hypo	16.5366	2.31016	28.5106	9.57488
AUTS2	ENSG00000158321	E7	FOSL2	Body	hypo	2.11506	0.474135	4.04453	1.85874
EPHB6	ENSG00000106123	E7	FOSL2	Body	hypo	0	0	0.0171383	0.0296845
EXTL3	ENSG00000012232	E7	FOSL2	Body	hypo	13.0484	2.42782	17.7721	3.64721
POMK	ENSG00000185900	E7	FOSL2	Body	hypo	15.1928	6.39467	17.554	2.66116
ZFHX4	ENSG00000091656	E7	FOSL2	Body	hypo	0.984002	0.291026	1.76887	0.499198
DENND3	ENSG00000105339	E7	FOSL2	Body	hypo	5.07376	0.81869	10.0834	5.54948
RBM10	ENSG00000182872	E7	FOSL2	Body	hypo	3.30684	1.03988	5.26873	1.10757
KIF4A	ENSG00000090889	E7	FOSL2	Body	hypo	2.10398	0.534659	2.85271	0.516522
GCNA	ENSG00000147174	E7	FOSL2	Body	hypo	0.229442	0.0544464	0.403223	0.466569
UBE2A	ENSG00000077721	E7	FOSL2	Body	hypo	5.60533	1.59072	7.05067	1.57671
SPRY3	ENSG00000168939	E7	FOSL2	Body	hypo	0.0478737	0.0124673	0.0803713	0.0132263
TP73	ENSG00000078900	E7	FOSL2	Body	hypo	0.521689	0.0833824	0.703131	0.623732
TMEM51	ENSG00000171729	E7	FOSL2	Body	hypo	2.09896	0.671138	3.63524	1.17832
PITHD1	ENSG00000057757	E7	FOSL2	Body	hypo	3.33391	0.730789	3.62622	0.998027
CEP85	ENSG00000130695	E7	FOSL2	Body	hypo	3.67718	0.637527	4.90081	1.40357
KPNA6	ENSG00000025800	E7	FOSL2	Body	hypo	7.01717	1.99691	10.9975	2.24331
ZNF691	ENSG00000164011	E7	FOSL2	Body	hypo	0.933632	0.474006	1.47701	0.294692
TSPAN1	ENSG00000117472	E7	FOSL2	Body	hypo	2.63744	0.246495	3.71141	0.339128
HS2ST1	ENSG00000153936	E7	FOSL2	Body	hypo	3.86182	0.96525	5.77872	0.902714
-	ENSG00000229021	E7	FOSL2	Body	hypo	0	0	0.061056	0.0530805
SMG7	ENSG00000116698	E7	FOSL2	Body	hypo	4.70638	1.25109	6.7662	2.83905
C1orf21	ENSG00000116667	E7	FOSL2	Body	hypo	1.03067	0.524435	1.14472	0.312987
CNST	ENSG00000162852	E7	FOSL2	Body	hypo	1.78432	0.455961	2.52322	0.540418
ITGB1-DT	ENSG00000229656	E7	FOSL2	Body	hypo	0.96167	0.278352	1.56794	0.833832
PTPN20	ENSG00000204179	E7	FOSL2	Body	hypo	2.42126	0.888008	2.82448	1.1443
ASAH2B	ENSG00000204147	E7	FOSL2	Body	hypo	0.579821	0.230494	0.687457	0.250451
REEP3	ENSG00000165476	E7	FOSL2	Body	hypo	8.49978	1.72037	11.876	1.80078
ZMIZ1	ENSG00000108175	E7	FOSL2	Body	hypo	1.52716	0.245462	3.07164	1.111
BTRC	ENSG00000166167	E7	FOSL2	Body	hypo	1.53977	0.310427	2.3755	0.995819
GSTO1	ENSG00000148834	E7	FOSL2	Body	hypo	21.4261	3.05708	21.9675	4.04015
VTI1A	ENSG00000151532	E7	FOSL2	Body	hypo	4.14918	0.951714	5.86081	2.79305
INPP5A	ENSG00000068383	E7	FOSL2	Body	hypo	1.73483	0.108403	1.82905	0.291495
AMPD3	ENSG00000133805	E7	FOSL2	Body	hypo	2.26699	0.535485	3.88171	1.52517
-	ENSG00000287264	E7	FOSL2	Body	hypo	0	0	0.182296	0.177137
TOP6BL	ENSG00000173715	E7	FOSL2	Body	hypo	2.85031	0.469683	4.54551	2.52535
ANO1	ENSG00000131620	E7	FOSL2	Body	hypo	0.33867	0.150191	0.41705	0.107157
YAP1	ENSG00000137693	E7	FOSL2	Body	hypo	15.2749	2.53069	21.7585	7.53886
BMAL2	ENSG00000029153	E7	FOSL2	Body	hypo	7.93081	0.975831	9.12112	1.40138
DIP2B	ENSG00000066084	E7	FOSL2	Body	hypo	4.87675	1.10864	7.47722	1.52451
LRP1	ENSG00000123384	E7	FOSL2	Body	hypo	3.56732	0.372909	5.02837	1.61865
-	ENSG00000256915	E7	FOSL2	Body	hypo	0.0462417	0.0800929	0.131388	0.041706
-	ENSG00000286608	E7	FOSL2	Body	hypo	0.125001	0.0567848	0.135692	0.0191988
RNF10	ENSG00000022840	E7	FOSL2	Body	hypo	7.74217	2.56941	9.96408	2.58468
CPB2-AS1	ENSG00000235903	E7	FOSL2	Body	hypo	0.0585613	0.028346	0.0737373	0.081263
KIAA0586	ENSG00000100578	E7	FOSL2	Body	hypo	3.9995	0.830263	6.11794	3.07701
LYSET	ENSG00000153485	E7	FOSL2	Body	hypo	0.987351	0.556614	1.57733	0.613211
HERC2P10	ENSG00000259845	E7	FOSL2	Body	hypo	1.30804	0.303433	2.31762	0.99522
KLF13	ENSG00000169926	E7	FOSL2	Body	hypo	6.20851	1.67534	9.9537	1.23898
ZNF609	ENSG00000180357	E7	FOSL2	Body	hypo	2.34818	0.533079	4.7088	2.0699
RPLP1	ENSG00000137818	E7	FOSL2	Body	hypo	27.1857	2.92417	30.6939	5.4009
NEO1	ENSG00000067141	E7	FOSL2	Body	hypo	2.75617	1.02089	3.58706	0.682367
ABHD2	ENSG00000140526	E7	FOSL2	Body	hypo	5.91337	1.81307	9.96348	2.64166
IGF1R	ENSG00000140443	E7	FOSL2	Body	hypo	10.2422	2.0378	19.5722	6.53809
RBFOX1	ENSG00000078328	E7	FOSL2	Body	hypo	0.000763	0.00132155	0.000892333	0.000791802
-	ENSG00000282034	E7	FOSL2	Body	hypo	0.283653	0.491301	1.27926	2.21574
-	ENSG00000261253	E7	FOSL2	Body	hypo	0	0	0.0406257	0.0467752
CTNS	ENSG00000040531	E7	FOSL2	Body	hypo	1.94825	0.174271	2.90798	0.551574
NTN1	ENSG00000065320	E7	FOSL2	Body	hypo	0.295622	0.0556664	0.375886	0.0726902
RAI1	ENSG00000108557	E7	FOSL2	Body	hypo	2.30507	0.199934	3.66735	1.77245
MAP2K3	ENSG00000034152	E7	FOSL2	Body	hypo	3.01675	0.981306	3.69539	0.901727
PSMD11	ENSG00000108671	E7	FOSL2	Body	hypo	6.16021	1.62125	7.86636	2.52709
RGS9	ENSG00000108370	E7	FOSL2	Body	hypo	0.396108	0.256613	0.46672	0.105383
SEPTIN9	ENSG00000184640	E7	FOSL2	Body	hypo	21.5805	5.22229	26.983	6.5977
PGS1	ENSG00000087157	E7	FOSL2	Body	hypo	3.95648	0.327444	5.10124	2.19341
GAA	ENSG00000171298	E7	FOSL2	Body	hypo	4.14581	0.0556799	5.97541	1.47568
RPTOR	ENSG00000141564	E7	FOSL2	Body	hypo	5.40166	0.366806	8.71565	2.13556
MTCL1	ENSG00000168502	E7	FOSL2	Body	hypo	2.93406	0.717143	5.95374	2.69357
LAMA3	ENSG00000053747	E7	FOSL2	Body	hypo	530.312	95.525	951.201	324.878
SETBP1	ENSG00000152217	E7	FOSL2	Body	hypo	0.722434	0.18523	1.83251	0.818138
ATP8B1-AS1	ENSG00000267040	E7	FOSL2	Body	hypo	0.478933	0.0662547	0.645587	0.254686
-	ENSG00000267787	E7	FOSL2	Body	hypo	0.0893103	0.0789736	0.134062	0.0766736
ZNF407	ENSG00000215421	E7	FOSL2	Body	hypo	2.5888	0.675985	3.75694	1.97173
DOT1L	ENSG00000104885	E7	FOSL2	Body	hypo	1.124	0.313603	1.60913	0.870051
S1PR4	ENSG00000125910	E7	FOSL2	Body	hypo	0.0249717	0.0293174	0.160755	0.148286
CARM1	ENSG00000142453	E7	FOSL2	Body	hypo	3.11974	0.567405	4.33798	1.08747
MVB12A	ENSG00000141971	E7	FOSL2	Body	hypo	3.79531	1.27514	3.78933	1.21478
-	ENSG00000255730	E7	FOSL2	Body	hypo	0	0	0.000898	0.00155538
CIC	ENSG00000079432	E7	FOSL2	Body	hypo	1.95673	0.46805	3.4464	0.97862
GP6-AS1	ENSG00000267265	E7	FOSL2	Body	hypo	0.840783	0.434361	1.10184	0.560612
ZNF324	ENSG00000083812	E7	FOSL2	Body	hypo	1.27681	0.447955	1.45845	0.309312
-	ENSG00000286104	E7	FOSL2	Body	hypo	0.200963	0.0844503	0.223082	0.113185
HPCAL1	ENSG00000115756	E7	FOSL2	Body	hypo	1.23265	0.23187	1.33377	0.291765
-	ENSG00000228541	E7	FOSL2	Body	hypo	0	0	0.04069	0.0340615
MXD1	ENSG00000059728	E7	FOSL2	Body	hypo	1.954	0.474356	2.58866	0.808386
KCNIP3	ENSG00000115041	E7	FOSL2	Body	hypo	0.599633	0.137829	0.815749	0.240929
ITGA6	ENSG00000091409	E7	FOSL2	Body	hypo	128.863	34.7677	202.266	57.5686
COPS7B	ENSG00000144524	E7	FOSL2	Body	hypo	4.22458	0.750407	6.27777	2.4913
TM9SF4	ENSG00000101337	E7	FOSL2	Body	hypo	18.1026	4.30663	29.4321	8.96087
-	ENSG00000289720	E7	FOSL2	Body	hypo	0.52262	0.2126	0.990537	0.622276
PIGT	ENSG00000124155	E7	FOSL2	Body	hypo	8.71954	1.88266	14.0223	4.12389
CSE1L	ENSG00000124207	E7	FOSL2	Body	hypo	27.3649	6.32634	34.7678	5.26676
CDH4	ENSG00000179242	E7	FOSL2	Body	hypo	0.439258	0.148839	0.620459	0.187132
PPIL2	ENSG00000100023	E7	FOSL2	Body	hypo	4.50054	0.476461	6.52572	2.79764
PIK3IP1-DT	ENSG00000228839	E7	FOSL2	Body	hypo	0.085711	0.0812282	0.250851	0.121898
TBC1D22A	ENSG00000054611	E7	FOSL2	Body	hypo	2.09807	0.113715	2.53163	1.00552
SGO1-AS1	ENSG00000231304	E7	FOSL2	Body	hypo	0.002571	0.0044531	0.017123	0.0178297
DAG1	ENSG00000173402	E7	FOSL2	Body	hypo	14.0379	3.75339	20.5785	6.62856
UBA5	ENSG00000081307	E7	FOSL2	Body	hypo	4.71679	1.06279	6.0918	2.13845
LEKR1	ENSG00000197980	E7	FOSL2	Body	hypo	0.139512	0.159752	0.178607	0.0939745
IQCJ-SCHIP1	ENSG00000283154	E7	FOSL2	Body	hypo	0	0	0.0327523	0.0567287
FNDC3B	ENSG00000075420	E7	FOSL2	Body	hypo	12.0028	2.26794	21.4536	6.66419
FBXO45	ENSG00000174013	E7	FOSL2	Body	hypo	1.78406	0.383109	2.29256	0.125249
SORCS2	ENSG00000184985	E7	FOSL2	Body	hypo	0.0913683	0.0585838	0.120503	0.0173483
MTHFD2L	ENSG00000163738	E7	FOSL2	Body	hypo	5.02424	0.848016	5.98802	1.85762
FAT4	ENSG00000196159	E7	FOSL2	Body	hypo	2.56865	0.567226	3.78592	0.844521
ANKRD33B	ENSG00000164236	E7	FOSL2	Body	hypo	1.2972	0.311569	2.05164	0.403688
SUB1	ENSG00000113387	E7	FOSL2	Body	hypo	15.4912	3.08548	17.1693	1.7248
CYSTM1	ENSG00000120306	E7	FOSL2	Body	hypo	3.77456	1.06843	4.1186	0.654457
-	ENSG00000292256	E7	FOSL2	Body	hypo	0.0156343	0.0270795	0.077968	0.0798999
ARHGEF37	ENSG00000183111	E7	FOSL2	Body	hypo	0.821333	0.154486	1.67957	0.687774
-	ENSG00000249738	E7	FOSL2	Body	hypo	0.121392	0.0498059	0.170376	0.058989
ZNF354B	ENSG00000178338	E7	FOSL2	Body	hypo	2.55584	0.162409	3.33246	1.28132
SQSTM1	ENSG00000161011	E7	FOSL2	Body	hypo	16.948	3.30097	26.567	5.63564
MAPK13	ENSG00000156711	E7	FOSL2	Body	hypo	1.59749	0.247482	2.08341	0.404762
SASH1	ENSG00000111961	E7	FOSL2	Body	hypo	1.22227	0.376121	1.99308	0.385432
LINC02901	ENSG00000203711	E7	FOSL2	Body	hypo	0	0	0.0487073	0.0426513
AFDN	ENSG00000130396	E7	FOSL2	Body	hypo	11.2959	2.53207	19.9947	9.72205
SUN1	ENSG00000164828	E7	FOSL2	Body	hypo	16.5366	2.31016	28.5106	9.57488
AUTS2	ENSG00000158321	E7	FOSL2	Body	hypo	2.11506	0.474135	4.04453	1.85874
EPHB6	ENSG00000106123	E7	FOSL2	Body	hypo	0	0	0.0171383	0.0296845
EXTL3	ENSG00000012232	E7	FOSL2	Body	hypo	13.0484	2.42782	17.7721	3.64721
POMK	ENSG00000185900	E7	FOSL2	Body	hypo	15.1928	6.39467	17.554	2.66116
ZFHX4	ENSG00000091656	E7	FOSL2	Body	hypo	0.984002	0.291026	1.76887	0.499198
DENND3	ENSG00000105339	E7	FOSL2	Body	hypo	5.07376	0.81869	10.0834	5.54948
ZCCHC7	ENSG00000147905	E7	FOSL2	Body	hypo	2.95158	0.558646	5.50535	2.88471
FRMPD4	ENSG00000169933	E7	FOSL2	Body	hypo	0	0	0.00818067	0.0107266
RBM10	ENSG00000182872	E7	FOSL2	Body	hypo	3.30684	1.03988	5.26873	1.10757
KIF4A	ENSG00000090889	E7	FOSL2	Body	hypo	2.10398	0.534659	2.85271	0.516522
GCNA	ENSG00000147174	E7	FOSL2	Body	hypo	0.229442	0.0544464	0.403223	0.466569
UBE2A	ENSG00000077721	E7	FOSL2	Body	hypo	5.60533	1.59072	7.05067	1.57671
SPRY3	ENSG00000168939	E7	FOSL2	Body	hypo	0.0478737	0.0124673	0.0803713	0.0132263
SPSB1	ENSG00000171621	E7	GLI3	Body	hypo	0.690731	0.30473	0.86305	0.264738
CROCC	ENSG00000058453	E7	GLI3	Body	hypo	1.41379	0.0462845	1.68822	1.03561
-	ENSG00000284989	E7	GLI3	Body	hypo	0.019527	0.0338218	0.096889	0.167817
ATP1A1	ENSG00000163399	E7	GLI3	Body	hypo	62.1985	9.93936	91.3404	24.9529
METTL25B	ENSG00000143303	E7	GLI3	Body	hypo	2.45161	0.532387	4.29895	1.13992
SMG7	ENSG00000116698	E7	GLI3	Body	hypo	4.70638	1.25109	6.7662	2.83905
NR5A2	ENSG00000116833	E7	GLI3	Body	hypo	0.002708	0.00469039	0.00411433	0.00712623
OBSCN	ENSG00000154358	E7	GLI3	Body	hypo	0.730867	0.201946	1.57212	0.937803
GALNT2	ENSG00000143641	E7	GLI3	Body	hypo	13.841	2.53651	18.458	4.87426
ECHDC3	ENSG00000134463	E7	GLI3	Body	hypo	3.51676	0.223804	5.28922	1.14032
NFKB2	ENSG00000077150	E7	GLI3	Body	hypo	6.39557	1.53673	12.0293	2.05541
SFXN2	ENSG00000156398	E7	GLI3	Body	hypo	1.37151	0.529019	1.63891	0.908354
GSTO1	ENSG00000148834	E7	GLI3	Body	hypo	21.4261	3.05708	21.9675	4.04015
INPP5A	ENSG00000068383	E7	GLI3	Body	hypo	1.73483	0.108403	1.82905	0.291495
SYT8	ENSG00000149043	E7	GLI3	Body	hypo	4.8675	0.492983	6.33286	2.46194
ZFPL1	ENSG00000162300	E7	GLI3	Body	hypo	3.49529	0.971451	5.23268	1.11917
CAPN1	ENSG00000014216	E7	GLI3	Body	hypo	29.535	4.85387	31.2102	3.76243
INPPL1	ENSG00000165458	E7	GLI3	Body	hypo	8.1325	1.73878	11.2294	4.90451
MYO7A	ENSG00000137474	E7	GLI3	Body	hypo	0.131908	0.0431807	0.270571	0.105694
SIDT2	ENSG00000149577	E7	GLI3	Body	hypo	3.22867	0.782595	5.41873	2.24637
CD9	ENSG00000010278	E7	GLI3	Body	hypo	49.6629	9.10936	77.9709	18.2971
TMEM106C	ENSG00000134291	E7	GLI3	Body	hypo	10.3472	1.84174	12.4615	2.15007
TUBA1B-AS1	ENSG00000258017	E7	GLI3	Body	hypo	0.686981	0.281253	1.07139	0.15186
POC1B-AS1	ENSG00000270344	E7	GLI3	Body	hypo	0.122536	0.005822	0.29845	0.166381
BCL2L2	ENSG00000129473	E7	GLI3	Body	hypo	4.74408	1.22819	5.82164	2.01823
DNAL1	ENSG00000119661	E7	GLI3	Body	hypo	0.530069	0.141612	0.778521	0.33648
SERF2	ENSG00000140264	E7	GLI3	Body	hypo	19.861	0.497809	32.9505	15.1071
MINDY2	ENSG00000128923	E7	GLI3	Body	hypo	2.55075	0.632818	3.32089	0.711899
ADAMTS7P1	ENSG00000274376	E7	GLI3	Body	hypo	0	0	0.0265933	0.046061
CAPN15	ENSG00000103326	E7	GLI3	Body	hypo	2.35972	0.177142	2.47181	0.528164
MAPK8IP3	ENSG00000138834	E7	GLI3	Body	hypo	3.66754	0.818035	5.84328	1.65488
MGRN1	ENSG00000102858	E7	GLI3	Body	hypo	2.94618	0.3888	3.28076	1.69119
ZNF747-DT	ENSG00000235560	E7	GLI3	Body	hypo	0.486809	0.248614	0.698889	0.284567
GNAO1	ENSG00000087258	E7	GLI3	Body	hypo	0.0340293	0.0223537	0.164544	0.0728206
CYB5B	ENSG00000103018	E7	GLI3	Body	hypo	6.18117	1.27564	7.2626	1.85128
CTNS	ENSG00000040531	E7	GLI3	Body	hypo	1.94825	0.174271	2.90798	0.551574
MAP2K3	ENSG00000034152	E7	GLI3	Body	hypo	3.01675	0.981306	3.69539	0.901727
NSRP1	ENSG00000126653	E7	GLI3	Body	hypo	5.4752	0.469515	7.68578	3.84583
ERBB2	ENSG00000141736	E7	GLI3	Body	hypo	8.53127	1.61627	12.388	3.28481
BCAS3	ENSG00000141376	E7	GLI3	Body	hypo	2.12895	0.452826	2.95242	1.31316
RPTOR	ENSG00000141564	E7	GLI3	Body	hypo	5.40166	0.366806	8.71565	2.13556
FSTL3	ENSG00000070404	E7	GLI3	Body	hypo	8.83034	1.34043	15.2308	4.33521
HDGFL2	ENSG00000167674	E7	GLI3	Body	hypo	2.60065	0.578228	3.80202	1.04361
MARCHF2	ENSG00000099785	E7	GLI3	Body	hypo	0.959903	0.344533	1.37026	0.242581
PDE4A	ENSG00000065989	E7	GLI3	Body	hypo	0.0164473	0.0284876	0.0303727	0.052607
-	ENSG00000286098	E7	GLI3	Body	hypo	0.00147933	0.00256228	0.0187633	0.0168531
MYO9B	ENSG00000099331	E7	GLI3	Body	hypo	3.46621	0.417327	5.87189	2.24479
ZNF257	ENSG00000197134	E7	GLI3	Body	hypo	0.01732	0.0299991	0.0857017	0.0749234
GPI	ENSG00000105220	E7	GLI3	Body	hypo	13.8674	3.17336	19.4831	3.47247
CLASRP	ENSG00000104859	E7	GLI3	Body	hypo	2.67422	0.705041	4.81578	1.53145
ZNF613	ENSG00000176024	E7	GLI3	Body	hypo	0.649037	0.206533	0.870656	0.118034
ZNF264	ENSG00000083844	E7	GLI3	Body	hypo	2.69823	0.425031	3.64737	0.864346
ZNF586	ENSG00000083828	E7	GLI3	Body	hypo	2.63273	0.38246	3.77679	2.10093
KLHL29	ENSG00000119771	E7	GLI3	Body	hypo	0.698606	0.177891	1.32381	0.599213
-	ENSG00000228541	E7	GLI3	Body	hypo	0	0	0.04069	0.0340615
POLR1B	ENSG00000125630	E7	GLI3	Body	hypo	5.05934	2.11607	6.23721	1.76723
ITGA6	ENSG00000091409	E7	GLI3	Body	hypo	128.863	34.7677	202.266	57.5686
WDR75	ENSG00000115368	E7	GLI3	Body	hypo	8.97983	2.77978	11.7915	3.67775
NDUFB3	ENSG00000119013	E7	GLI3	Body	hypo	9.83942	2.77847	12.5026	2.14269
SEPTIN2	ENSG00000168385	E7	GLI3	Body	hypo	29.7432	5.83306	41.5872	11.2586
FARP2	ENSG00000006607	E7	GLI3	Body	hypo	4.39408	0.453764	5.6619	2.07832
-	ENSG00000291147	E7	GLI3	Body	hypo	0.549934	0.200424	0.757404	0.572336
HM13	ENSG00000101294	E7	GLI3	Body	hypo	18.3268	3.76967	30.7743	10.1405
TM9SF4	ENSG00000101337	E7	GLI3	Body	hypo	18.1026	4.30663	29.4321	8.96087
PLCG1	ENSG00000124181	E7	GLI3	Body	hypo	5.5219	0.338101	7.68853	2.75393
GNAS	ENSG00000087460	E7	GLI3	Body	hypo	26.4832	5.1221	39.7606	10.7951
PHACTR3	ENSG00000087495	E7	GLI3	Body	hypo	1.56553	0.355708	3.1515	0.984292
SEC14L2	ENSG00000100003	E7	GLI3	Body	hypo	9.57312	2.03743	11.9061	4.42316
MIRLET7BHG	ENSG00000197182	E7	GLI3	Body	hypo	8.36605	1.1681	10.6431	4.91557
GRAMD4	ENSG00000075240	E7	GLI3	Body	hypo	1.73233	0.457592	2.37922	0.460864
EPIC1	ENSG00000224271	E7	GLI3	Body	hypo	3.83908	0.0799547	6.62146	3.6547
SLC6A6	ENSG00000131389	E7	GLI3	Body	hypo	5.39922	1.49224	9.68858	2.99259
SEMA3B	ENSG00000012171	E7	GLI3	Body	hypo	0.927467	0.125103	1.48639	0.461177
UBA5	ENSG00000081307	E7	GLI3	Body	hypo	4.71679	1.06279	6.0918	2.13845
PLS1	ENSG00000120756	E7	GLI3	Body	hypo	2.29026	0.500237	2.88858	0.688932
MAEA	ENSG00000090316	E7	GLI3	Body	hypo	4.64197	0.605067	5.98286	1.35085
UBE2K	ENSG00000078140	E7	GLI3	Body	hypo	4.56262	1.03357	7.25131	1.91277
HERC6	ENSG00000138642	E7	GLI3	Body	hypo	3.36375	0.624138	3.42769	0.76118
LRAT	ENSG00000121207	E7	GLI3	Body	hypo	0	0	0.0311507	0.0184961
ANKRD33B	ENSG00000164236	E7	GLI3	Body	hypo	1.2972	0.311569	2.05164	0.403688
GPBP1	ENSG00000062194	E7	GLI3	Body	hypo	11.2984	3.12286	17.658	7.00361
ZSWIM6	ENSG00000130449	E7	GLI3	Body	hypo	1.53425	0.187306	2.59041	1.07938
SLC12A2	ENSG00000064651	E7	GLI3	Body	hypo	6.50085	1.53974	9.22442	2.2264
WDR55	ENSG00000120314	E7	GLI3	Body	hypo	2.75634	0.666957	3.66816	0.908212
-	ENSG00000292256	E7	GLI3	Body	hypo	0.0156343	0.0270795	0.077968	0.0798999
PCYOX1L	ENSG00000145882	E7	GLI3	Body	hypo	1.01817	0.272554	1.85581	0.505455
-	ENSG00000249738	E7	GLI3	Body	hypo	0.121392	0.0498059	0.170376	0.058989
RIPK1	ENSG00000137275	E7	GLI3	Body	hypo	2.1661	0.585493	3.36499	0.931124
-	ENSG00000286819	E7	GLI3	Body	hypo	0.0331727	0.0296674	0.0368057	0.0386235
BRD2	ENSG00000204256	E7	GLI3	Body	hypo	13.8881	3.44885	17.6865	2.08386
HMGN3-AS1	ENSG00000270362	E7	GLI3	Body	hypo	0.394898	0.105501	0.402119	0.139665
TTYH3	ENSG00000136295	E7	GLI3	Body	hypo	3.41353	0.676964	5.62352	2.09459
SLC29A4	ENSG00000164638	E7	GLI3	Body	hypo	0.0279557	0.024342	0.0859497	0.0784961
AUTS2	ENSG00000158321	E7	GLI3	Body	hypo	2.11506	0.474135	4.04453	1.85874
GTF2IP4	ENSG00000293241	E7	GLI3	Body	hypo	5.23567	0.836154	7.11208	1.31862
ZNF277	ENSG00000198839	E7	GLI3	Body	hypo	3.14451	0.575965	3.79342	0.375035
EPHB6	ENSG00000106123	E7	GLI3	Body	hypo	0	0	0.0171383	0.0296845
ZNF398	ENSG00000197024	E7	GLI3	Body	hypo	1.88049	0.508429	3.31926	1.41443
EXTL3	ENSG00000012232	E7	GLI3	Body	hypo	13.0484	2.42782	17.7721	3.64721
TACC1	ENSG00000147526	E7	GLI3	Body	hypo	5.80277	1.24555	10.5098	2.11237
-	ENSG00000290230	E7	GLI3	Body	hypo	0	0	0.220751	0.382352
PRSS3	ENSG00000010438	E7	GLI3	Body	hypo	2.96622	1.13183	3.48614	0.73188
ZCCHC7	ENSG00000147905	E7	GLI3	Body	hypo	2.95158	0.558646	5.50535	2.88471
ALDH1B1	ENSG00000137124	E7	GLI3	Body	hypo	4.2574	0.710558	4.56187	0.783285
AOPEP	ENSG00000148120	E7	GLI3	Body	hypo	6.67481	0.814062	9.48487	5.32424
STX17	ENSG00000136874	E7	GLI3	Body	hypo	2.33924	0.637014	4.04835	2.16621
ZBTB43	ENSG00000169155	E7	GLI3	Body	hypo	1.64904	0.231753	3.21286	0.902949
LRRC8A	ENSG00000136802	E7	GLI3	Body	hypo	7.51511	1.71576	15.049	3.94607
IL1RAPL1	ENSG00000169306	E7	GLI3	Body	hypo	0	0	0.000318	0.000550792
PCDH11X	ENSG00000102290	E7	GLI3	Body	hypo	0.000771667	0.000833729	0.001051	0.00182039
PRDM16	ENSG00000142611	E7	GLI3	Body	hypo	0.00179167	0.00310326	0.003271	0.00566554
TP73	ENSG00000078900	E7	JUNB	Body	hypo	0.521689	0.0833824	0.703131	0.623732
TMEM51	ENSG00000171729	E7	JUNB	Body	hypo	2.09896	0.671138	3.63524	1.17832
PITHD1	ENSG00000057757	E7	JUNB	Body	hypo	3.33391	0.730789	3.62622	0.998027
CEP85	ENSG00000130695	E7	JUNB	Body	hypo	3.67718	0.637527	4.90081	1.40357
KPNA6	ENSG00000025800	E7	JUNB	Body	hypo	7.01717	1.99691	10.9975	2.24331
ZNF691	ENSG00000164011	E7	JUNB	Body	hypo	0.933632	0.474006	1.47701	0.294692
TSPAN1	ENSG00000117472	E7	JUNB	Body	hypo	2.63744	0.246495	3.71141	0.339128
HS2ST1	ENSG00000153936	E7	JUNB	Body	hypo	3.86182	0.96525	5.77872	0.902714
TUFT1	ENSG00000143367	E7	JUNB	Body	hypo	1.30685	0.0872917	2.90808	0.800809
-	ENSG00000229021	E7	JUNB	Body	hypo	0	0	0.061056	0.0530805
SMG7	ENSG00000116698	E7	JUNB	Body	hypo	4.70638	1.25109	6.7662	2.83905
C1orf21	ENSG00000116667	E7	JUNB	Body	hypo	1.03067	0.524435	1.14472	0.312987
SDCCAG8	ENSG00000054282	E7	JUNB	Body	hypo	5.91461	0.959786	8.68535	3.21107
ITGB1-DT	ENSG00000229656	E7	JUNB	Body	hypo	0.96167	0.278352	1.56794	0.833832
PTPN20	ENSG00000204179	E7	JUNB	Body	hypo	2.42126	0.888008	2.82448	1.1443
ASAH2B	ENSG00000204147	E7	JUNB	Body	hypo	0.579821	0.230494	0.687457	0.250451
ADK	ENSG00000156110	E7	JUNB	Body	hypo	10.1399	1.12863	12.5575	3.76092
ZMIZ1	ENSG00000108175	E7	JUNB	Body	hypo	1.52716	0.245462	3.07164	1.111
BTRC	ENSG00000166167	E7	JUNB	Body	hypo	1.53977	0.310427	2.3755	0.995819
GSTO1	ENSG00000148834	E7	JUNB	Body	hypo	21.4261	3.05708	21.9675	4.04015
VTI1A	ENSG00000151532	E7	JUNB	Body	hypo	4.14918	0.951714	5.86081	2.79305
INPP5A	ENSG00000068383	E7	JUNB	Body	hypo	1.73483	0.108403	1.82905	0.291495
AMPD3	ENSG00000133805	E7	JUNB	Body	hypo	2.26699	0.535485	3.88171	1.52517
-	ENSG00000287264	E7	JUNB	Body	hypo	0	0	0.182296	0.177137
YAP1	ENSG00000137693	E7	JUNB	Body	hypo	15.2749	2.53069	21.7585	7.53886
BMAL2	ENSG00000029153	E7	JUNB	Body	hypo	7.93081	0.975831	9.12112	1.40138
DIP2B	ENSG00000066084	E7	JUNB	Body	hypo	4.87675	1.10864	7.47722	1.52451
LRP1	ENSG00000123384	E7	JUNB	Body	hypo	3.56732	0.372909	5.02837	1.61865
-	ENSG00000256915	E7	JUNB	Body	hypo	0.0462417	0.0800929	0.131388	0.041706
-	ENSG00000286608	E7	JUNB	Body	hypo	0.125001	0.0567848	0.135692	0.0191988
RNF10	ENSG00000022840	E7	JUNB	Body	hypo	7.74217	2.56941	9.96408	2.58468
CPB2-AS1	ENSG00000235903	E7	JUNB	Body	hypo	0.0585613	0.028346	0.0737373	0.081263
KIAA0586	ENSG00000100578	E7	JUNB	Body	hypo	3.9995	0.830263	6.11794	3.07701
LYSET	ENSG00000153485	E7	JUNB	Body	hypo	0.987351	0.556614	1.57733	0.613211
CCNB2	ENSG00000157456	E7	JUNB	Body	hypo	6.15331	1.22748	8.14175	1.44093
TLN2	ENSG00000171914	E7	JUNB	Body	hypo	0.116629	0.0661817	0.174999	0.0414435
RPLP1	ENSG00000137818	E7	JUNB	Body	hypo	27.1857	2.92417	30.6939	5.4009
NEO1	ENSG00000067141	E7	JUNB	Body	hypo	2.75617	1.02089	3.58706	0.682367
ABHD2	ENSG00000140526	E7	JUNB	Body	hypo	5.91337	1.81307	9.96348	2.64166
RBFOX1	ENSG00000078328	E7	JUNB	Body	hypo	0.000763	0.00132155	0.000892333	0.000791802
-	ENSG00000282034	E7	JUNB	Body	hypo	0.283653	0.491301	1.27926	2.21574
-	ENSG00000285367	E7	JUNB	Body	hypo	0.000523333	0.00090644	0.004354	0.00475262
WDR81	ENSG00000167716	E7	JUNB	Body	hypo	2.43711	0.258944	3.09968	0.38026
CTNS	ENSG00000040531	E7	JUNB	Body	hypo	1.94825	0.174271	2.90798	0.551574
NTN1	ENSG00000065320	E7	JUNB	Body	hypo	0.295622	0.0556664	0.375886	0.0726902
RAI1	ENSG00000108557	E7	JUNB	Body	hypo	2.30507	0.199934	3.66735	1.77245
MAP2K3	ENSG00000034152	E7	JUNB	Body	hypo	3.01675	0.981306	3.69539	0.901727
NSRP1	ENSG00000126653	E7	JUNB	Body	hypo	5.4752	0.469515	7.68578	3.84583
PSMD11	ENSG00000108671	E7	JUNB	Body	hypo	6.16021	1.62125	7.86636	2.52709
RGS9	ENSG00000108370	E7	JUNB	Body	hypo	0.396108	0.256613	0.46672	0.105383
BPTF	ENSG00000171634	E7	JUNB	Body	hypo	3.91891	0.722111	8.57229	4.86607
ZACN	ENSG00000186919	E7	JUNB	Body	hypo	0	0	0.00227733	0.00394446
SEPTIN9	ENSG00000184640	E7	JUNB	Body	hypo	21.5805	5.22229	26.983	6.5977
PGS1	ENSG00000087157	E7	JUNB	Body	hypo	3.95648	0.327444	5.10124	2.19341
RPTOR	ENSG00000141564	E7	JUNB	Body	hypo	5.40166	0.366806	8.71565	2.13556
MTCL1	ENSG00000168502	E7	JUNB	Body	hypo	2.93406	0.717143	5.95374	2.69357
LAMA3	ENSG00000053747	E7	JUNB	Body	hypo	530.312	95.525	951.201	324.878
SETBP1	ENSG00000152217	E7	JUNB	Body	hypo	0.722434	0.18523	1.83251	0.818138
ATP8B1-AS1	ENSG00000267040	E7	JUNB	Body	hypo	0.478933	0.0662547	0.645587	0.254686
-	ENSG00000267787	E7	JUNB	Body	hypo	0.0893103	0.0789736	0.134062	0.0766736
ZNF407	ENSG00000215421	E7	JUNB	Body	hypo	2.5888	0.675985	3.75694	1.97173
DOT1L	ENSG00000104885	E7	JUNB	Body	hypo	1.124	0.313603	1.60913	0.870051
S1PR4	ENSG00000125910	E7	JUNB	Body	hypo	0.0249717	0.0293174	0.160755	0.148286
CARM1	ENSG00000142453	E7	JUNB	Body	hypo	3.11974	0.567405	4.33798	1.08747
MVB12A	ENSG00000141971	E7	JUNB	Body	hypo	3.79531	1.27514	3.78933	1.21478
-	ENSG00000255730	E7	JUNB	Body	hypo	0	0	0.000898	0.00155538
GP6-AS1	ENSG00000267265	E7	JUNB	Body	hypo	0.840783	0.434361	1.10184	0.560612
ZNF324	ENSG00000083812	E7	JUNB	Body	hypo	1.27681	0.447955	1.45845	0.309312
-	ENSG00000286104	E7	JUNB	Body	hypo	0.200963	0.0844503	0.223082	0.113185
HPCAL1	ENSG00000115756	E7	JUNB	Body	hypo	1.23265	0.23187	1.33377	0.291765
-	ENSG00000228541	E7	JUNB	Body	hypo	0	0	0.04069	0.0340615
MXD1	ENSG00000059728	E7	JUNB	Body	hypo	1.954	0.474356	2.58866	0.808386
KCNIP3	ENSG00000115041	E7	JUNB	Body	hypo	0.599633	0.137829	0.815749	0.240929
ITGA6	ENSG00000091409	E7	JUNB	Body	hypo	128.863	34.7677	202.266	57.5686
COPS7B	ENSG00000144524	E7	JUNB	Body	hypo	4.22458	0.750407	6.27777	2.4913
TM9SF4	ENSG00000101337	E7	JUNB	Body	hypo	18.1026	4.30663	29.4321	8.96087
-	ENSG00000289720	E7	JUNB	Body	hypo	0.52262	0.2126	0.990537	0.622276
PIGT	ENSG00000124155	E7	JUNB	Body	hypo	8.71954	1.88266	14.0223	4.12389
CSE1L	ENSG00000124207	E7	JUNB	Body	hypo	27.3649	6.32634	34.7678	5.26676
CDH4	ENSG00000179242	E7	JUNB	Body	hypo	0.439258	0.148839	0.620459	0.187132
PPIL2	ENSG00000100023	E7	JUNB	Body	hypo	4.50054	0.476461	6.52572	2.79764
PIK3IP1-DT	ENSG00000228839	E7	JUNB	Body	hypo	0.085711	0.0812282	0.250851	0.121898
TBC1D22A	ENSG00000054611	E7	JUNB	Body	hypo	2.09807	0.113715	2.53163	1.00552
SGO1-AS1	ENSG00000231304	E7	JUNB	Body	hypo	0.002571	0.0044531	0.017123	0.0178297
DAG1	ENSG00000173402	E7	JUNB	Body	hypo	14.0379	3.75339	20.5785	6.62856
UBA5	ENSG00000081307	E7	JUNB	Body	hypo	4.71679	1.06279	6.0918	2.13845
LEKR1	ENSG00000197980	E7	JUNB	Body	hypo	0.139512	0.159752	0.178607	0.0939745
IQCJ-SCHIP1	ENSG00000283154	E7	JUNB	Body	hypo	0	0	0.0327523	0.0567287
FNDC3B	ENSG00000075420	E7	JUNB	Body	hypo	12.0028	2.26794	21.4536	6.66419
ABCF3	ENSG00000161204	E7	JUNB	Body	hypo	4.62316	1.10002	7.57898	4.45679
FBXO45	ENSG00000174013	E7	JUNB	Body	hypo	1.78406	0.383109	2.29256	0.125249
SORCS2	ENSG00000184985	E7	JUNB	Body	hypo	0.0913683	0.0585838	0.120503	0.0173483
MTHFD2L	ENSG00000163738	E7	JUNB	Body	hypo	5.02424	0.848016	5.98802	1.85762
USP53	ENSG00000145390	E7	JUNB	Body	hypo	5.09361	1.34969	8.47992	2.08464
FAT4	ENSG00000196159	E7	JUNB	Body	hypo	2.56865	0.567226	3.78592	0.844521
ANKRD33B	ENSG00000164236	E7	JUNB	Body	hypo	1.2972	0.311569	2.05164	0.403688
SUB1	ENSG00000113387	E7	JUNB	Body	hypo	15.4912	3.08548	17.1693	1.7248
CYSTM1	ENSG00000120306	E7	JUNB	Body	hypo	3.77456	1.06843	4.1186	0.654457
-	ENSG00000292256	E7	JUNB	Body	hypo	0.0156343	0.0270795	0.077968	0.0798999
ARHGEF37	ENSG00000183111	E7	JUNB	Body	hypo	0.821333	0.154486	1.67957	0.687774
-	ENSG00000249738	E7	JUNB	Body	hypo	0.121392	0.0498059	0.170376	0.058989
SQSTM1	ENSG00000161011	E7	JUNB	Body	hypo	16.948	3.30097	26.567	5.63564
MAPK13	ENSG00000156711	E7	JUNB	Body	hypo	1.59749	0.247482	2.08341	0.404762
IRAK1BP1	ENSG00000146243	E7	JUNB	Body	hypo	1.12203	0.178116	1.44848	0.341929
LAMA2	ENSG00000196569	E7	JUNB	Body	hypo	0.182671	0.0866434	0.355002	0.088679
SASH1	ENSG00000111961	E7	JUNB	Body	hypo	1.22227	0.376121	1.99308	0.385432
LINC02901	ENSG00000203711	E7	JUNB	Body	hypo	0	0	0.0487073	0.0426513
AFDN	ENSG00000130396	E7	JUNB	Body	hypo	11.2959	2.53207	19.9947	9.72205
SUN1	ENSG00000164828	E7	JUNB	Body	hypo	16.5366	2.31016	28.5106	9.57488
AUTS2	ENSG00000158321	E7	JUNB	Body	hypo	2.11506	0.474135	4.04453	1.85874
EPHB6	ENSG00000106123	E7	JUNB	Body	hypo	0	0	0.0171383	0.0296845
EXTL3	ENSG00000012232	E7	JUNB	Body	hypo	13.0484	2.42782	17.7721	3.64721
GOLGA7	ENSG00000147533	E7	JUNB	Body	hypo	2.34767	0.61684	2.90219	0.554327
POMK	ENSG00000185900	E7	JUNB	Body	hypo	15.1928	6.39467	17.554	2.66116
ZFHX4	ENSG00000091656	E7	JUNB	Body	hypo	0.984002	0.291026	1.76887	0.499198
DENND3	ENSG00000105339	E7	JUNB	Body	hypo	5.07376	0.81869	10.0834	5.54948
ZCCHC7	ENSG00000147905	E7	JUNB	Body	hypo	2.95158	0.558646	5.50535	2.88471
RBM10	ENSG00000182872	E7	JUNB	Body	hypo	3.30684	1.03988	5.26873	1.10757
KIF4A	ENSG00000090889	E7	JUNB	Body	hypo	2.10398	0.534659	2.85271	0.516522
GCNA	ENSG00000147174	E7	JUNB	Body	hypo	0.229442	0.0544464	0.403223	0.466569
CSTF2	ENSG00000101811	E7	JUNB	Body	hypo	2.72982	0.923857	3.1939	0.424688
UBE2A	ENSG00000077721	E7	JUNB	Body	hypo	5.60533	1.59072	7.05067	1.57671
SPRY3	ENSG00000168939	E7	JUNB	Body	hypo	0.0478737	0.0124673	0.0803713	0.0132263
USP9Y	ENSG00000114374	E7	JUNB	Body	hypo	10.1655	1.72856	15.0513	6.12443
ARHGEF16	ENSG00000130762	E7	NF1	Body	hypo	3.40821	0.307927	3.84268	0.927061
PADI3	ENSG00000142619	E7	NF1	Body	hypo	0.355764	0.0985014	0.378614	0.115756
NBL1	ENSG00000158747	E7	NF1	Body	hypo	8.73381	1.52585	10.8734	1.44163
KPNA6	ENSG00000025800	E7	NF1	Body	hypo	7.01717	1.99691	10.9975	2.24331
ZNF691	ENSG00000164011	E7	NF1	Body	hypo	0.933632	0.474006	1.47701	0.294692
TSPAN1	ENSG00000117472	E7	NF1	Body	hypo	2.63744	0.246495	3.71141	0.339128
MRPL37	ENSG00000116221	E7	NF1	Body	hypo	7.01507	1.87726	8.25339	1.79017
GIPC2	ENSG00000137960	E7	NF1	Body	hypo	0.00496867	0.00432584	0.0102613	0.00967243
FDPS	ENSG00000160752	E7	NF1	Body	hypo	57.7105	8.60314	58.9007	9.3715
METTL25B	ENSG00000143303	E7	NF1	Body	hypo	2.45161	0.532387	4.29895	1.13992
RGL1	ENSG00000143344	E7	NF1	Body	hypo	0.608231	0.0730145	0.928326	0.326529
DNAH14	ENSG00000185842	E7	NF1	Body	hypo	3.53275	0.320032	5.30188	1.71046
SNAP47	ENSG00000143740	E7	NF1	Body	hypo	3.61738	0.90245	4.26405	0.702966
LGALS8	ENSG00000116977	E7	NF1	Body	hypo	4.28592	0.749605	5.74334	2.90281
PFKFB3	ENSG00000170525	E7	NF1	Body	hypo	2.15196	0.244493	2.75066	0.128169
PTPRE	ENSG00000132334	E7	NF1	Body	hypo	4.71948	0.982191	7.16576	2.75495
INPP5A	ENSG00000068383	E7	NF1	Body	hypo	1.73483	0.108403	1.82905	0.291495
LSP1	ENSG00000130592	E7	NF1	Body	hypo	0.508662	0.157134	0.599915	0.101593
LDHA	ENSG00000134333	E7	NF1	Body	hypo	78.3684	21.2236	119.358	19.705
FEN1	ENSG00000168496	E7	NF1	Body	hypo	7.31713	1.24671	8.13873	0.635321
CAPN1	ENSG00000014216	E7	NF1	Body	hypo	29.535	4.85387	31.2102	3.76243
CTTN	ENSG00000085733	E7	NF1	Body	hypo	31.4038	5.88019	52.494	20.6308
MYO7A	ENSG00000137474	E7	NF1	Body	hypo	0.131908	0.0431807	0.270571	0.105694
LAYN	ENSG00000204381	E7	NF1	Body	hypo	0.0943137	0.0870134	0.145442	0.125964
CD9	ENSG00000010278	E7	NF1	Body	hypo	49.6629	9.10936	77.9709	18.2971
KLHL42	ENSG00000087448	E7	NF1	Body	hypo	3.53061	0.699712	5.26589	1.32705
TUBA1B-AS1	ENSG00000258017	E7	NF1	Body	hypo	0.686981	0.281253	1.07139	0.15186
TROAP	ENSG00000135451	E7	NF1	Body	hypo	4.16139	1.506	4.6647	2.42714
TNS2	ENSG00000111077	E7	NF1	Body	hypo	1.06437	0.5935	1.41372	0.804336
-	ENSG00000286608	E7	NF1	Body	hypo	0.125001	0.0567848	0.135692	0.0191988
MAPKAPK5	ENSG00000089022	E7	NF1	Body	hypo	3.55042	0.788345	5.97886	2.7374
ARGLU1-DT	ENSG00000272274	E7	NF1	Body	hypo	0	0	0.0331903	0.0480195
PRKCH	ENSG00000027075	E7	NF1	Body	hypo	3.42136	0.525153	4.93819	1.88391
INF2	ENSG00000203485	E7	NF1	Body	hypo	6.6833	1.49602	8.52461	3.78924
KLF13	ENSG00000169926	E7	NF1	Body	hypo	6.20851	1.67534	9.9537	1.23898
EIF2AK4	ENSG00000128829	E7	NF1	Body	hypo	8.24317	2.04845	11.1115	1.66344
TMEM62	ENSG00000137842	E7	NF1	Body	hypo	3.7624	0.789871	4.86518	1.18462
MINDY2	ENSG00000128923	E7	NF1	Body	hypo	2.55075	0.632818	3.32089	0.711899
LRRC49	ENSG00000137821	E7	NF1	Body	hypo	1.58642	0.405708	2.43225	1.33059
ADAMTS7P1	ENSG00000274376	E7	NF1	Body	hypo	0	0	0.0265933	0.046061
FLYWCH1	ENSG00000059122	E7	NF1	Body	hypo	2.58119	0.320305	3.01074	1.77329
GREP1	ENSG00000262152	E7	NF1	Body	hypo	0.110194	0.112575	0.161551	0.141133
-	ENSG00000282034	E7	NF1	Body	hypo	0.283653	0.491301	1.27926	2.21574
-	ENSG00000285367	E7	NF1	Body	hypo	0.000523333	0.00090644	0.004354	0.00475262
GSE1	ENSG00000131149	E7	NF1	Body	hypo	2.38402	0.36939	3.49656	1.21147
RAP1GAP2	ENSG00000132359	E7	NF1	Body	hypo	5.34122	1.29233	8.10839	3.32934
PIPOX	ENSG00000179761	E7	NF1	Body	hypo	0.150094	0.258633	0.334353	0.122208
PSMD11	ENSG00000108671	E7	NF1	Body	hypo	6.16021	1.62125	7.86636	2.52709
RUNDC3A	ENSG00000108309	E7	NF1	Body	hypo	0.0205567	0.00426363	0.051053	0.0362942
TEN1-CDK3	ENSG00000261408	E7	NF1	Body	hypo	0.19593	0.0398456	0.423916	0.179249
ARK2C	ENSG00000141622	E7	NF1	Body	hypo	0.180165	0.0463955	0.220909	0.0881463
-	ENSG00000267787	E7	NF1	Body	hypo	0.0893103	0.0789736	0.134062	0.0766736
ZNF407	ENSG00000215421	E7	NF1	Body	hypo	2.5888	0.675985	3.75694	1.97173
FSTL3	ENSG00000070404	E7	NF1	Body	hypo	8.83034	1.34043	15.2308	4.33521
MCOLN1	ENSG00000090674	E7	NF1	Body	hypo	1.33462	0.234804	1.95153	0.340712
-	ENSG00000286098	E7	NF1	Body	hypo	0.00147933	0.00256228	0.0187633	0.0168531
GPI	ENSG00000105220	E7	NF1	Body	hypo	13.8674	3.17336	19.4831	3.47247
CIC	ENSG00000079432	E7	NF1	Body	hypo	1.95673	0.46805	3.4464	0.97862
SAE1	ENSG00000142230	E7	NF1	Body	hypo	7.4908	1.80403	8.10232	1.56666
UBXN2A	ENSG00000173960	E7	NF1	Body	hypo	1.16817	0.350256	1.8374	0.230459
EPAS1	ENSG00000116016	E7	NF1	Body	hypo	7.29268	1.17869	13.812	3.81962
NAGK	ENSG00000124357	E7	NF1	Body	hypo	2.56044	0.300386	3.60964	0.843183
KCNIP3	ENSG00000115041	E7	NF1	Body	hypo	0.599633	0.137829	0.815749	0.240929
NCK2	ENSG00000071051	E7	NF1	Body	hypo	3.83389	1.48333	3.84097	1.15101
ANKZF1	ENSG00000163516	E7	NF1	Body	hypo	6.9662	1.517	11.9484	5.89732
HM13	ENSG00000101294	E7	NF1	Body	hypo	18.3268	3.76967	30.7743	10.1405
TM9SF4	ENSG00000101337	E7	NF1	Body	hypo	18.1026	4.30663	29.4321	8.96087
VSTM2L	ENSG00000132821	E7	NF1	Body	hypo	0.40269	0.0604936	1.04941	0.26336
FAM83D	ENSG00000101447	E7	NF1	Body	hypo	4.24453	1.01331	4.63836	0.46803
ZSWIM1	ENSG00000168612	E7	NF1	Body	hypo	0.515445	0.113412	0.811521	0.390292
CDH4	ENSG00000179242	E7	NF1	Body	hypo	0.439258	0.148839	0.620459	0.187132
SS18L1	ENSG00000184402	E7	NF1	Body	hypo	2.57544	0.125641	3.87789	1.97298
RANBP1	ENSG00000099901	E7	NF1	Body	hypo	13.3439	3.48178	13.511	2.05301
EPIC1	ENSG00000224271	E7	NF1	Body	hypo	3.83908	0.0799547	6.62146	3.6547
ZBTB47	ENSG00000114853	E7	NF1	Body	hypo	1.02693	0.299308	1.43565	0.424811
PLS1	ENSG00000120756	E7	NF1	Body	hypo	2.29026	0.500237	2.88858	0.688932
ABCF3	ENSG00000161204	E7	NF1	Body	hypo	4.62316	1.10002	7.57898	4.45679
IL1RAP	ENSG00000196083	E7	NF1	Body	hypo	12.8083	2.46849	18.0081	6.78796
EVC	ENSG00000072840	E7	NF1	Body	hypo	6.48407	1.08725	12.8353	6.09206
TBC1D14	ENSG00000132405	E7	NF1	Body	hypo	6.78148	1.80407	9.88102	1.67129
PCDH7	ENSG00000169851	E7	NF1	Body	hypo	8.1215	1.09687	8.89169	2.43515
TMEM161B-DT	ENSG00000247828	E7	NF1	Body	hypo	3.61046	0.82105	6.12077	3.58516
RGMB	ENSG00000174136	E7	NF1	Body	hypo	2.82019	0.793342	3.95941	0.55297
PCYOX1L	ENSG00000145882	E7	NF1	Body	hypo	1.01817	0.272554	1.85581	0.505455
RPL26L1	ENSG00000037241	E7	NF1	Body	hypo	5.3396	1.32305	6.37142	0.645294
HIVEP1	ENSG00000095951	E7	NF1	Body	hypo	2.84367	0.630527	5.46735	2.10246
CASC15	ENSG00000272168	E7	NF1	Body	hypo	0.39033	0.119638	0.462904	0.272345
TNFAIP3	ENSG00000118503	E7	NF1	Body	hypo	6.56735	1.8629	11.1334	2.77573
SASH1	ENSG00000111961	E7	NF1	Body	hypo	1.22227	0.376121	1.99308	0.385432
TMEM181	ENSG00000146433	E7	NF1	Body	hypo	9.68769	2.11512	13.2887	4.07054
SLC29A4	ENSG00000164638	E7	NF1	Body	hypo	0.0279557	0.024342	0.0859497	0.0784961
AHR	ENSG00000106546	E7	NF1	Body	hypo	5.55605	1.28666	7.88239	3.2741
CASD1	ENSG00000127995	E7	NF1	Body	hypo	1.95951	0.443526	2.65283	0.861015
BUD31	ENSG00000106245	E7	NF1	Body	hypo	6.63868	1.3856	7.61661	1.32471
CFTR	ENSG00000001626	E7	NF1	Body	hypo	0	0	0.0103017	0.0171403
ZYX	ENSG00000159840	E7	NF1	Body	hypo	6.12988	1.37251	10.5553	3.53574
DAB2IP	ENSG00000136848	E7	NF1	Body	hypo	1.83616	0.516856	2.69879	0.596213
NHS	ENSG00000188158	E7	NF1	Body	hypo	1.01223	0.228021	2.04214	0.848819
FAM199X	ENSG00000123575	E7	NF1	Body	hypo	3.0638	0.604901	4.1886	0.751048
EOLA2-DT	ENSG00000235703	E7	NF1	Body	hypo	0.963024	0.472612	1.5204	1.2588
PRDM16	ENSG00000142611	E7	NF1	Body	hypo	0.00179167	0.00310326	0.003271	0.00566554
CAMTA1	ENSG00000171735	E7	PRDM10	Body	hypo	4.49073	0.828239	5.71564	1.80338
SPSB1	ENSG00000171621	E7	PRDM10	Body	hypo	0.690731	0.30473	0.86305	0.264738
PEX14	ENSG00000142655	E7	PRDM10	Body	hypo	1.99592	0.59294	3.36614	0.90312
PADI3	ENSG00000142619	E7	PRDM10	Body	hypo	0.355764	0.0985014	0.378614	0.115756
NBL1	ENSG00000158747	E7	PRDM10	Body	hypo	8.73381	1.52585	10.8734	1.44163
ARID1A	ENSG00000117713	E7	PRDM10	Body	hypo	4.7981	0.431754	9.59459	4.12508
MACF1	ENSG00000127603	E7	PRDM10	Body	hypo	30.2099	5.37607	48.7289	13.6677
TSPAN1	ENSG00000117472	E7	PRDM10	Body	hypo	2.63744	0.246495	3.71141	0.339128
LURAP1	ENSG00000171357	E7	PRDM10	Body	hypo	0.828019	0.190288	1.21117	0.535899
MIGA1	ENSG00000180488	E7	PRDM10	Body	hypo	2.54809	0.582703	4.36318	1.22936
WARS2-AS1	ENSG00000231365	E7	PRDM10	Body	hypo	4.78578	1.24857	7.23436	3.59645
ARHGEF2-AS2	ENSG00000273002	E7	PRDM10	Body	hypo	0.0298877	0.051767	0.132995	0.115204
UCK2	ENSG00000143179	E7	PRDM10	Body	hypo	5.09798	0.976544	7.65952	2.00318
POU2F1	ENSG00000143190	E7	PRDM10	Body	hypo	1.94631	0.512486	3.57627	0.842359
ATP2B4	ENSG00000058668	E7	PRDM10	Body	hypo	17.3784	4.37601	26.6365	7.35398
OBSCN	ENSG00000154358	E7	PRDM10	Body	hypo	0.730867	0.201946	1.57212	0.937803
CNST	ENSG00000162852	E7	PRDM10	Body	hypo	1.78432	0.455961	2.52322	0.540418
WDR37	ENSG00000047056	E7	PRDM10	Body	hypo	1.99844	0.215851	3.29076	1.09031
PLXDC2	ENSG00000120594	E7	PRDM10	Body	hypo	1.25186	0.240391	1.57039	0.525115
MLLT10	ENSG00000078403	E7	PRDM10	Body	hypo	6.09736	1.02603	8.97253	3.78838
PDSS1	ENSG00000148459	E7	PRDM10	Body	hypo	2.15378	0.480414	2.70064	1.18903
ZNF32-AS3	ENSG00000223910	E7	PRDM10	Body	hypo	0	0	0.009623	0.0166675
ZMIZ1	ENSG00000108175	E7	PRDM10	Body	hypo	1.52716	0.245462	3.07164	1.111
GSTO1	ENSG00000148834	E7	PRDM10	Body	hypo	21.4261	3.05708	21.9675	4.04015
INPP5A	ENSG00000068383	E7	PRDM10	Body	hypo	1.73483	0.108403	1.82905	0.291495
B4GALNT4	ENSG00000182272	E7	PRDM10	Body	hypo	0.390512	0.122609	1.09023	0.288336
BDNF-AS	ENSG00000245573	E7	PRDM10	Body	hypo	1.31405	0.507227	1.41462	0.183278
PRR5L	ENSG00000135362	E7	PRDM10	Body	hypo	3.38447	1.27783	4.88792	0.496273
ATG13	ENSG00000175224	E7	PRDM10	Body	hypo	4.31968	0.680671	6.01887	2.48443
STIP1	ENSG00000168439	E7	PRDM10	Body	hypo	17.7794	4.38955	23.4014	5.17709
CCS	ENSG00000173992	E7	PRDM10	Body	hypo	2.81832	0.340716	4.51613	1.67843
TOP6BL	ENSG00000173715	E7	PRDM10	Body	hypo	2.85031	0.469683	4.54551	2.52535
SSH3	ENSG00000172830	E7	PRDM10	Body	hypo	5.83488	1.2696	7.38897	1.5978
ANO1	ENSG00000131620	E7	PRDM10	Body	hypo	0.33867	0.150191	0.41705	0.107157
CTTN	ENSG00000085733	E7	PRDM10	Body	hypo	31.4038	5.88019	52.494	20.6308
DDIAS	ENSG00000165490	E7	PRDM10	Body	hypo	1.78323	0.34886	2.12204	0.446957
SIDT2	ENSG00000149577	E7	PRDM10	Body	hypo	3.22867	0.782595	5.41873	2.24637
OAF	ENSG00000184232	E7	PRDM10	Body	hypo	2.25502	0.439038	3.44231	1.22624
SORL1	ENSG00000137642	E7	PRDM10	Body	hypo	32.3899	7.16083	40.8336	8.43875
STT3A	ENSG00000134910	E7	PRDM10	Body	hypo	39.1156	11.2215	55.2006	18.0497
ST3GAL4	ENSG00000110080	E7	PRDM10	Body	hypo	2.51078	0.141772	3.59291	1.077
NTM	ENSG00000182667	E7	PRDM10	Body	hypo	4.6184	1.93417	5.34806	2.48634
CD9	ENSG00000010278	E7	PRDM10	Body	hypo	49.6629	9.10936	77.9709	18.2971
RXYLT1	ENSG00000118600	E7	PRDM10	Body	hypo	3.69198	0.790524	3.9534	1.3267
ABTB3	ENSG00000151136	E7	PRDM10	Body	hypo	0.313247	0.0296182	0.384137	0.141206
BCL2L2	ENSG00000129473	E7	PRDM10	Body	hypo	4.74408	1.22819	5.82164	2.01823
PRORP	ENSG00000100890	E7	PRDM10	Body	hypo	7.18736	2.12394	9.57264	1.8623
IVD	ENSG00000128928	E7	PRDM10	Body	hypo	3.98971	0.925163	5.84475	1.82877
SERF2	ENSG00000140264	E7	PRDM10	Body	hypo	19.861	0.497809	32.9505	15.1071
LRRC49	ENSG00000137821	E7	PRDM10	Body	hypo	1.58642	0.405708	2.43225	1.33059
NEO1	ENSG00000067141	E7	PRDM10	Body	hypo	2.75617	1.02089	3.58706	0.682367
ADAMTS7P1	ENSG00000274376	E7	PRDM10	Body	hypo	0	0	0.0265933	0.046061
AEN	ENSG00000181026	E7	PRDM10	Body	hypo	4.79136	0.434683	5.1941	0.616543
CHASERR	ENSG00000272888	E7	PRDM10	Body	hypo	12.3256	1.42379	14.4653	5.53319
IGF1R	ENSG00000140443	E7	PRDM10	Body	hypo	10.2422	2.0378	19.5722	6.53809
TBL3	ENSG00000183751	E7	PRDM10	Body	hypo	3.20637	0.456373	3.32248	1.05031
GREP1	ENSG00000262152	E7	PRDM10	Body	hypo	0.110194	0.112575	0.161551	0.141133
RBFOX1	ENSG00000078328	E7	PRDM10	Body	hypo	0.000763	0.00132155	0.000892333	0.000791802
RMI2	ENSG00000175643	E7	PRDM10	Body	hypo	1.05298	0.265169	1.25008	0.225354
-	ENSG00000282034	E7	PRDM10	Body	hypo	0.283653	0.491301	1.27926	2.21574
-	ENSG00000289119	E7	PRDM10	Body	hypo	0.0653263	0.0544535	0.0903267	0.0780066
ZFP90	ENSG00000184939	E7	PRDM10	Body	hypo	3.30953	0.589565	4.78019	2.32047
CDH1	ENSG00000039068	E7	PRDM10	Body	hypo	46.6121	11.263	68.4389	21.2859
GSE1	ENSG00000131149	E7	PRDM10	Body	hypo	2.38402	0.36939	3.49656	1.21147
WDR81	ENSG00000167716	E7	PRDM10	Body	hypo	2.43711	0.258944	3.09968	0.38026
RAP1GAP2	ENSG00000132359	E7	PRDM10	Body	hypo	5.34122	1.29233	8.10839	3.32934
NTN1	ENSG00000065320	E7	PRDM10	Body	hypo	0.295622	0.0556664	0.375886	0.0726902
RAI1	ENSG00000108557	E7	PRDM10	Body	hypo	2.30507	0.199934	3.66735	1.77245
MAP2K3	ENSG00000034152	E7	PRDM10	Body	hypo	3.01675	0.981306	3.69539	0.901727
-	ENSG00000266111	E7	PRDM10	Body	hypo	0.291811	0.128439	0.815375	1.01293
AATF	ENSG00000275700	E7	PRDM10	Body	hypo	4.4434	1.24627	6.11153	1.47837
GRN	ENSG00000030582	E7	PRDM10	Body	hypo	72.7661	10.8682	109.398	35.6435
EPN3	ENSG00000049283	E7	PRDM10	Body	hypo	3.95572	0.753805	5.3843	1.40638
MSI2	ENSG00000153944	E7	PRDM10	Body	hypo	5.45739	0.155905	8.18322	4.07001
RPL38	ENSG00000172809	E7	PRDM10	Body	hypo	40.6449	10.5144	86.0099	36.3132
SEPTIN9	ENSG00000184640	E7	PRDM10	Body	hypo	21.5805	5.22229	26.983	6.5977
GAA	ENSG00000171298	E7	PRDM10	Body	hypo	4.14581	0.0556799	5.97541	1.47568
LAMA3	ENSG00000053747	E7	PRDM10	Body	hypo	530.312	95.525	951.201	324.878
ELP2	ENSG00000134759	E7	PRDM10	Body	hypo	12.0015	1.2741	16.9377	4.79983
-	ENSG00000267787	E7	PRDM10	Body	hypo	0.0893103	0.0789736	0.134062	0.0766736
BSG	ENSG00000172270	E7	PRDM10	Body	hypo	88.1103	16.8739	132.649	26.3994
FSTL3	ENSG00000070404	E7	PRDM10	Body	hypo	8.83034	1.34043	15.2308	4.33521
CIRBP	ENSG00000099622	E7	PRDM10	Body	hypo	7.78198	2.61727	10.8371	0.765096
MARCHF2	ENSG00000099785	E7	PRDM10	Body	hypo	0.959903	0.344533	1.37026	0.242581
ZNF561-AS1	ENSG00000267106	E7	PRDM10	Body	hypo	1.03382	0.0614136	1.61267	1.00396
PDE4A	ENSG00000065989	E7	PRDM10	Body	hypo	0.0164473	0.0284876	0.0303727	0.052607
MYO9B	ENSG00000099331	E7	PRDM10	Body	hypo	3.46621	0.417327	5.87189	2.24479
MARK4	ENSG00000007047	E7	PRDM10	Body	hypo	1.58062	0.144317	2.38356	1.15089
-	ENSG00000268746	E7	PRDM10	Body	hypo	0.081612	0.0301178	0.28518	0.118484
ZNF264	ENSG00000083844	E7	PRDM10	Body	hypo	2.69823	0.425031	3.64737	0.864346
RAB10	ENSG00000084733	E7	PRDM10	Body	hypo	15.037	3.87489	18.4543	3.0811
-	ENSG00000228541	E7	PRDM10	Body	hypo	0	0	0.04069	0.0340615
VAX2	ENSG00000116035	E7	PRDM10	Body	hypo	0	0	0.118028	0.20443
CYTOR	ENSG00000222041	E7	PRDM10	Body	hypo	8.39234	1.08932	16.0307	7.01856
COPS7B	ENSG00000144524	E7	PRDM10	Body	hypo	4.22458	0.750407	6.27777	2.4913
SEPTIN2	ENSG00000168385	E7	PRDM10	Body	hypo	29.7432	5.83306	41.5872	11.2586
HM13	ENSG00000101294	E7	PRDM10	Body	hypo	18.3268	3.76967	30.7743	10.1405
TM9SF4	ENSG00000101337	E7	PRDM10	Body	hypo	18.1026	4.30663	29.4321	8.96087
-	ENSG00000289720	E7	PRDM10	Body	hypo	0.52262	0.2126	0.990537	0.622276
PLCG1	ENSG00000124181	E7	PRDM10	Body	hypo	5.5219	0.338101	7.68853	2.75393
PIGT	ENSG00000124155	E7	PRDM10	Body	hypo	8.71954	1.88266	14.0223	4.12389
PHACTR3	ENSG00000087495	E7	PRDM10	Body	hypo	1.56553	0.355708	3.1515	0.984292
PPIL2	ENSG00000100023	E7	PRDM10	Body	hypo	4.50054	0.476461	6.52572	2.79764
-	ENSG00000286070	E7	PRDM10	Body	hypo	0.0563557	0.0976109	0.212277	0.186096
ZBTB47	ENSG00000114853	E7	PRDM10	Body	hypo	1.02693	0.299308	1.43565	0.424811
ATRIP	ENSG00000164053	E7	PRDM10	Body	hypo	1.84553	0.206454	2.30067	0.769457
DAG1	ENSG00000173402	E7	PRDM10	Body	hypo	14.0379	3.75339	20.5785	6.62856
NEPRO-AS1	ENSG00000240057	E7	PRDM10	Body	hypo	0	0	0.11082	0.191945
RNF13	ENSG00000082996	E7	PRDM10	Body	hypo	8.29011	1.30683	11.5214	3.25327
MAEA	ENSG00000090316	E7	PRDM10	Body	hypo	4.64197	0.605067	5.98286	1.35085
NSD2	ENSG00000109685	E7	PRDM10	Body	hypo	9.71929	1.9847	18.2635	7.61187
MOB1B	ENSG00000173542	E7	PRDM10	Body	hypo	3.77829	0.806017	5.58727	1.42637
CCSER1	ENSG00000184305	E7	PRDM10	Body	hypo	0.0518047	0.0246175	0.142766	0.100231
GPBP1	ENSG00000062194	E7	PRDM10	Body	hypo	11.2984	3.12286	17.658	7.00361
F2RL1	ENSG00000164251	E7	PRDM10	Body	hypo	10.8165	2.23386	21.9305	7.40016
SLC25A46	ENSG00000164209	E7	PRDM10	Body	hypo	4.47153	0.563272	4.96773	1.28938
NEURL1B	ENSG00000214357	E7	PRDM10	Body	hypo	0.295585	0.0292867	0.722551	0.180828
C6orf141	ENSG00000197261	E7	PRDM10	Body	hypo	6.71442	1.76623	9.63467	4.24866
TPBG	ENSG00000146242	E7	PRDM10	Body	hypo	24.28	4.4246	30.781	7.59836
SUN1	ENSG00000164828	E7	PRDM10	Body	hypo	16.5366	2.31016	28.5106	9.57488
EIF3B	ENSG00000106263	E7	PRDM10	Body	hypo	20.4512	4.26777	25.891	5.80392
SLC29A4	ENSG00000164638	E7	PRDM10	Body	hypo	0.0279557	0.024342	0.0859497	0.0784961
DPY19L2P3	ENSG00000227855	E7	PRDM10	Body	hypo	0.03586	0.0281348	0.051986	0.0333065
AUTS2	ENSG00000158321	E7	PRDM10	Body	hypo	2.11506	0.474135	4.04453	1.85874
CLIP2	ENSG00000106665	E7	PRDM10	Body	hypo	1.15406	0.348771	1.60315	0.60428
CFTR	ENSG00000001626	E7	PRDM10	Body	hypo	0	0	0.0103017	0.0171403
DENND3	ENSG00000105339	E7	PRDM10	Body	hypo	5.07376	0.81869	10.0834	5.54948
UHRF2	ENSG00000147854	E7	PRDM10	Body	hypo	14.7085	3.01013	19.0827	5.8814
ZCCHC7	ENSG00000147905	E7	PRDM10	Body	hypo	2.95158	0.558646	5.50535	2.88471
SMC5	ENSG00000198887	E7	PRDM10	Body	hypo	5.67131	1.41103	8.45683	4.08604
ZBTB43	ENSG00000169155	E7	PRDM10	Body	hypo	1.64904	0.231753	3.21286	0.902949
XG	ENSG00000124343	E7	PRDM10	Body	hypo	3.03179	0.454454	5.17134	2.52589
FRMPD4	ENSG00000169933	E7	PRDM10	Body	hypo	0	0	0.00818067	0.0107266
PRPS2	ENSG00000101911	E7	PRDM10	Body	hypo	6.66072	1.69934	7.91557	1.45688
UBE2A	ENSG00000077721	E7	PRDM10	Body	hypo	5.60533	1.59072	7.05067	1.57671
HPRT1	ENSG00000165704	E7	PRDM10	Body	hypo	3.93335	0.910415	4.18559	0.992305
HOTTIP	ENSG00000243766	E7	PRDM10	Body	hypo	0	0	0.000198667	0.000344101
PRKCZ	ENSG00000067606	E7	ZBTB18	Body	hypo	3.41927	0.792085	4.28934	0.917059
VAMP3	ENSG00000049245	E7	ZBTB18	Body	hypo	10.4621	2.6337	11.0434	2.58028
SPSB1	ENSG00000171621	E7	ZBTB18	Body	hypo	0.690731	0.30473	0.86305	0.264738
CROCC	ENSG00000058453	E7	ZBTB18	Body	hypo	1.41379	0.0462845	1.68822	1.03561
PADI3	ENSG00000142619	E7	ZBTB18	Body	hypo	0.355764	0.0985014	0.378614	0.115756
NBL1	ENSG00000158747	E7	ZBTB18	Body	hypo	8.73381	1.52585	10.8734	1.44163
ARID1A	ENSG00000117713	E7	ZBTB18	Body	hypo	4.7981	0.431754	9.59459	4.12508
GNG12-AS1	ENSG00000232284	E7	ZBTB18	Body	hypo	0.0256747	0.0276984	0.101252	0.0796686
SRGAP2D	ENSG00000270872	E7	ZBTB18	Body	hypo	1.74041	0.384719	3.03069	0.619086
TUFT1	ENSG00000143367	E7	ZBTB18	Body	hypo	1.30685	0.0872917	2.90808	0.800809
FDPS	ENSG00000160752	E7	ZBTB18	Body	hypo	57.7105	8.60314	58.9007	9.3715
PRCC	ENSG00000143294	E7	ZBTB18	Body	hypo	3.15617	0.660836	4.73292	0.789681
SMG7	ENSG00000116698	E7	ZBTB18	Body	hypo	4.70638	1.25109	6.7662	2.83905
NR5A2	ENSG00000116833	E7	ZBTB18	Body	hypo	0.002708	0.00469039	0.00411433	0.00712623
OBSCN	ENSG00000154358	E7	ZBTB18	Body	hypo	0.730867	0.201946	1.57212	0.937803
SLC35F3	ENSG00000183780	E7	ZBTB18	Body	hypo	0.309373	0.0766136	0.473031	0.0729901
ECHDC3	ENSG00000134463	E7	ZBTB18	Body	hypo	3.51676	0.223804	5.28922	1.14032
PLXDC2	ENSG00000120594	E7	ZBTB18	Body	hypo	1.25186	0.240391	1.57039	0.525115
TCF7L2	ENSG00000148737	E7	ZBTB18	Body	hypo	1.92706	0.435594	3.70309	1.59606
BDNF-AS	ENSG00000245573	E7	ZBTB18	Body	hypo	1.31405	0.507227	1.41462	0.183278
TOP6BL	ENSG00000173715	E7	ZBTB18	Body	hypo	2.85031	0.469683	4.54551	2.52535
SSH3	ENSG00000172830	E7	ZBTB18	Body	hypo	5.83488	1.2696	7.38897	1.5978
CTTN	ENSG00000085733	E7	ZBTB18	Body	hypo	31.4038	5.88019	52.494	20.6308
HEPHL1	ENSG00000181333	E7	ZBTB18	Body	hypo	2.90335	0.903183	4.41676	0.843823
YAP1	ENSG00000137693	E7	ZBTB18	Body	hypo	15.2749	2.53069	21.7585	7.53886
NKAPD1	ENSG00000150776	E7	ZBTB18	Body	hypo	3.03894	0.309982	3.47302	0.628673
OAF	ENSG00000184232	E7	ZBTB18	Body	hypo	2.25502	0.439038	3.44231	1.22624
SORL1	ENSG00000137642	E7	ZBTB18	Body	hypo	32.3899	7.16083	40.8336	8.43875
TUBA1B-AS1	ENSG00000258017	E7	ZBTB18	Body	hypo	0.686981	0.281253	1.07139	0.15186
-	ENSG00000256915	E7	ZBTB18	Body	hypo	0.0462417	0.0800929	0.131388	0.041706
POC1B-AS1	ENSG00000270344	E7	ZBTB18	Body	hypo	0.122536	0.005822	0.29845	0.166381
NAA16	ENSG00000172766	E7	ZBTB18	Body	hypo	3.39601	0.661648	4.38949	1.43665
CLN5	ENSG00000102805	E7	ZBTB18	Body	hypo	4.18465	1.01082	6.08764	1.60803
SERF2	ENSG00000140264	E7	ZBTB18	Body	hypo	19.861	0.497809	32.9505	15.1071
LINC00926	ENSG00000247982	E7	ZBTB18	Body	hypo	0.0500723	0.0190846	0.161192	0.148345
NEO1	ENSG00000067141	E7	ZBTB18	Body	hypo	2.75617	1.02089	3.58706	0.682367
MIR9-3HG	ENSG00000255571	E7	ZBTB18	Body	hypo	0.006922	0.00784598	0.0392733	0.0212117
UNC45A	ENSG00000140553	E7	ZBTB18	Body	hypo	7.56899	1.22681	8.32391	0.710201
IGF1R	ENSG00000140443	E7	ZBTB18	Body	hypo	10.2422	2.0378	19.5722	6.53809
TBL3	ENSG00000183751	E7	ZBTB18	Body	hypo	3.20637	0.456373	3.32248	1.05031
FLYWCH1	ENSG00000059122	E7	ZBTB18	Body	hypo	2.58119	0.320305	3.01074	1.77329
MGRN1	ENSG00000102858	E7	ZBTB18	Body	hypo	2.94618	0.3888	3.28076	1.69119
GNAO1	ENSG00000087258	E7	ZBTB18	Body	hypo	0.0340293	0.0223537	0.164544	0.0728206
CYB5B	ENSG00000103018	E7	ZBTB18	Body	hypo	6.18117	1.27564	7.2626	1.85128
CMIP	ENSG00000153815	E7	ZBTB18	Body	hypo	3.73886	0.694624	6.8631	3.06528
CTNS	ENSG00000040531	E7	ZBTB18	Body	hypo	1.94825	0.174271	2.90798	0.551574
NTN1	ENSG00000065320	E7	ZBTB18	Body	hypo	0.295622	0.0556664	0.375886	0.0726902
ALKBH5	ENSG00000091542	E7	ZBTB18	Body	hypo	5.66652	1.31802	7.07191	1.43003
PIPOX	ENSG00000179761	E7	ZBTB18	Body	hypo	0.150094	0.258633	0.334353	0.122208
AATF	ENSG00000275700	E7	ZBTB18	Body	hypo	4.4434	1.24627	6.11153	1.47837
DHX8	ENSG00000067596	E7	ZBTB18	Body	hypo	4.27799	1.33633	6.11084	1.29755
GRN	ENSG00000030582	E7	ZBTB18	Body	hypo	72.7661	10.8682	109.398	35.6435
SEPTIN9	ENSG00000184640	E7	ZBTB18	Body	hypo	21.5805	5.22229	26.983	6.5977
CHMP6	ENSG00000176108	E7	ZBTB18	Body	hypo	2.10256	0.278148	2.59837	0.869368
DOT1L	ENSG00000104885	E7	ZBTB18	Body	hypo	1.124	0.313603	1.60913	0.870051
MCOLN1	ENSG00000090674	E7	ZBTB18	Body	hypo	1.33462	0.234804	1.95153	0.340712
CARM1	ENSG00000142453	E7	ZBTB18	Body	hypo	3.11974	0.567405	4.33798	1.08747
MYO9B	ENSG00000099331	E7	ZBTB18	Body	hypo	3.46621	0.417327	5.87189	2.24479
MVB12A	ENSG00000141971	E7	ZBTB18	Body	hypo	3.79531	1.27514	3.78933	1.21478
-	ENSG00000255730	E7	ZBTB18	Body	hypo	0	0	0.000898	0.00155538
CLASRP	ENSG00000104859	E7	ZBTB18	Body	hypo	2.67422	0.705041	4.81578	1.53145
MARK4	ENSG00000007047	E7	ZBTB18	Body	hypo	1.58062	0.144317	2.38356	1.15089
ZNF331	ENSG00000130844	E7	ZBTB18	Body	hypo	1.10966	0.275563	1.66633	0.709049
-	ENSG00000286104	E7	ZBTB18	Body	hypo	0.200963	0.0844503	0.223082	0.113185
HPCAL1	ENSG00000115756	E7	ZBTB18	Body	hypo	1.23265	0.23187	1.33377	0.291765
FAM228B	ENSG00000219626	E7	ZBTB18	Body	hypo	0.948743	0.198394	1.00544	0.398911
CYTOR	ENSG00000222041	E7	ZBTB18	Body	hypo	8.39234	1.08932	16.0307	7.01856
NCAL1	ENSG00000284879	E7	ZBTB18	Body	hypo	1.02318	0.0333985	1.37586	0.544125
TM9SF4	ENSG00000101337	E7	ZBTB18	Body	hypo	18.1026	4.30663	29.4321	8.96087
PIGT	ENSG00000124155	E7	ZBTB18	Body	hypo	8.71954	1.88266	14.0223	4.12389
CDH4	ENSG00000179242	E7	ZBTB18	Body	hypo	0.439258	0.148839	0.620459	0.187132
YBEY	ENSG00000182362	E7	ZBTB18	Body	hypo	1.01863	0.393314	1.5121	0.944696
RANBP1	ENSG00000099901	E7	ZBTB18	Body	hypo	13.3439	3.48178	13.511	2.05301
PIK3IP1-DT	ENSG00000228839	E7	ZBTB18	Body	hypo	0.085711	0.0812282	0.250851	0.121898
EPIC1	ENSG00000224271	E7	ZBTB18	Body	hypo	3.83908	0.0799547	6.62146	3.6547
SLC6A6	ENSG00000131389	E7	ZBTB18	Body	hypo	5.39922	1.49224	9.68858	2.99259
STT3B	ENSG00000163527	E7	ZBTB18	Body	hypo	38.1294	10.8639	54.907	12.1157
ZBTB47	ENSG00000114853	E7	ZBTB18	Body	hypo	1.02693	0.299308	1.43565	0.424811
NBEAL2	ENSG00000160796	E7	ZBTB18	Body	hypo	4.91044	0.720028	9.26655	4.0462
PDIA5	ENSG00000065485	E7	ZBTB18	Body	hypo	10.3505	2.00331	16.228	5.66859
LEKR1	ENSG00000197980	E7	ZBTB18	Body	hypo	0.139512	0.159752	0.178607	0.0939745
ABCF3	ENSG00000161204	E7	ZBTB18	Body	hypo	4.62316	1.10002	7.57898	4.45679
ST6GAL1	ENSG00000073849	E7	ZBTB18	Body	hypo	4.39674	0.942042	7.39104	2.04977
UBE2K	ENSG00000078140	E7	ZBTB18	Body	hypo	4.56262	1.03357	7.25131	1.91277
FAT4	ENSG00000196159	E7	ZBTB18	Body	hypo	2.56865	0.567226	3.78592	0.844521
SMAD1	ENSG00000170365	E7	ZBTB18	Body	hypo	4.43701	0.792505	5.92434	2.15435
WDR70	ENSG00000082068	E7	ZBTB18	Body	hypo	3.46265	0.715049	4.59896	0.895874
PAM	ENSG00000145730	E7	ZBTB18	Body	hypo	13.3647	3.52583	24.8949	6.907
-	ENSG00000287252	E7	ZBTB18	Body	hypo	0.12475	0.119076	0.406661	0.128271
PRR3	ENSG00000204576	E7	ZBTB18	Body	hypo	1.21329	0.29057	2.07565	0.382918
IRAK1BP1	ENSG00000146243	E7	ZBTB18	Body	hypo	1.12203	0.178116	1.44848	0.341929
TNFAIP3	ENSG00000118503	E7	ZBTB18	Body	hypo	6.56735	1.8629	11.1334	2.77573
PPP1R14C	ENSG00000198729	E7	ZBTB18	Body	hypo	3.38381	0.616084	4.52569	0.668014
DPY19L2P3	ENSG00000227855	E7	ZBTB18	Body	hypo	0.03586	0.0281348	0.051986	0.0333065
CLIP2	ENSG00000106665	E7	ZBTB18	Body	hypo	1.15406	0.348771	1.60315	0.60428
ZNF789	ENSG00000198556	E7	ZBTB18	Body	hypo	1.18985	0.358759	1.88961	0.947397
POMK	ENSG00000185900	E7	ZBTB18	Body	hypo	15.1928	6.39467	17.554	2.66116
ALDH1B1	ENSG00000137124	E7	ZBTB18	Body	hypo	4.2574	0.710558	4.56187	0.783285
NIPSNAP3B	ENSG00000165028	E7	ZBTB18	Body	hypo	0.0906847	0.00598069	0.16878	0.15131
RGS3	ENSG00000138835	E7	ZBTB18	Body	hypo	2.82732	0.361668	3.56751	0.690716
ABL1	ENSG00000097007	E7	ZBTB18	Body	hypo	3.38753	0.653849	5.39363	1.34904
TBL1X	ENSG00000101849	E7	ZBTB18	Body	hypo	1.26146	0.200851	2.14533	0.697761
SHROOM2	ENSG00000146950	E7	ZBTB18	Body	hypo	1.44517	0.388107	2.39635	0.749307
WWC3	ENSG00000047644	E7	ZBTB18	Body	hypo	2.63138	0.41143	3.27741	1.0909
UBE2A	ENSG00000077721	E7	ZBTB18	Body	hypo	5.60533	1.59072	7.05067	1.57671
PRDM16	ENSG00000142611	E7	ZBTB18	Body	hypo	0.00179167	0.00310326	0.003271	0.00566554
HOTTIP	ENSG00000243766	E7	ZBTB18	Body	hypo	0	0	0.000198667	0.000344101
ERMAP	ENSG00000164010	E7	ATF3	enhancer	hypo	1.31843	0.425391	1.71444	0.775534
HS2ST1	ENSG00000153936	E7	ATF3	enhancer	hypo	3.86182	0.96525	5.77872	0.902714
PIP5K1A	ENSG00000143398	E7	ATF3	enhancer	hypo	8.54824	1.60289	12.9687	4.25144
EFNA4	ENSG00000243364	E7	ATF3	enhancer	hypo	1.38811	0.350763	1.97747	0.510621
DCAF6	ENSG00000143164	E7	ATF3	enhancer	hypo	6.95042	1.62896	10.9807	4.82424
-	ENSG00000285280	E7	ATF3	enhancer	hypo	0.259912	0.124077	0.724933	0.494722
PFKFB2	ENSG00000123836	E7	ATF3	enhancer	hypo	3.06685	0.9396	4.59914	0.760111
NEK2	ENSG00000117650	E7	ATF3	enhancer	hypo	2.74577	0.500545	3.29099	0.80863
EDARADD	ENSG00000186197	E7	ATF3	enhancer	hypo	1.23757	0.661771	1.38645	0.159736
AK3P5	ENSG00000228816	E7	ATF3	enhancer	hypo	0	0	0.0280827	0.0486406
MIR3611	ENSG00000266228	E7	ATF3	enhancer	hypo	0.131431	0.13309	0.306682	0.531189
ARHGAP22	ENSG00000128805	E7	ATF3	enhancer	hypo	1.87237	0.791091	3.91364	1.37204
VSIR	ENSG00000107738	E7	ATF3	enhancer	hypo	0.214257	0.123148	0.398325	0.250103
RPSAP6	ENSG00000214629	E7	ATF3	enhancer	hypo	0.84686	0.106529	1.46492	0.66006
PPIF	ENSG00000108179	E7	ATF3	enhancer	hypo	7.63878	2.04561	10.4187	0.959248
SLF2	ENSG00000119906	E7	ATF3	enhancer	hypo	5.41499	0.430561	7.71655	3.02883
BTRC	ENSG00000166167	E7	ATF3	enhancer	hypo	1.53977	0.310427	2.3755	0.995819
-	ENSG00000282787	E7	ATF3	enhancer	hypo	0.031652	0.0275573	0.065375	0.0616222
INPP5A	ENSG00000068383	E7	ATF3	enhancer	hypo	1.73483	0.108403	1.82905	0.291495
GALNT18	ENSG00000110328	E7	ATF3	enhancer	hypo	5.23005	0.734418	5.47668	1.19162
SERGEF	ENSG00000129158	E7	ATF3	enhancer	hypo	2.6612	1.06858	3.24697	1.26431
OSBP	ENSG00000110048	E7	ATF3	enhancer	hypo	6.36305	1.23899	11.4544	3.0442
-	ENSG00000255836	E7	ATF3	enhancer	hypo	0.076467	0.0274172	0.154094	0.0248764
DIP2B	ENSG00000066084	E7	ATF3	enhancer	hypo	4.87675	1.10864	7.47722	1.52451
SHMT2	ENSG00000182199	E7	ATF3	enhancer	hypo	33.3594	5.51757	37.8594	6.02025
-	ENSG00000256915	E7	ATF3	enhancer	hypo	0.0462417	0.0800929	0.131388	0.041706
VWA8	ENSG00000102763	E7	ATF3	enhancer	hypo	7.05406	0.732148	8.0451	3.79701
-	ENSG00000270381	E7	ATF3	enhancer	hypo	0.260862	0.190866	0.432166	0.418616
-	ENSG00000275741	E7	ATF3	enhancer	hypo	0.000206	0.000356802	0.000230667	0.000399526
COL4A1	ENSG00000187498	E7	ATF3	enhancer	hypo	12.0483	1.87409	24.0689	6.78231
ARID4A	ENSG00000032219	E7	ATF3	enhancer	hypo	1.53707	0.312454	3.12135	1.86229
ITPK1	ENSG00000100605	E7	ATF3	enhancer	hypo	5.63682	1.01046	7.67725	3.73299
SNX1	ENSG00000028528	E7	ATF3	enhancer	hypo	3.83648	0.512061	5.78399	1.60871
-	ENSG00000260892	E7	ATF3	enhancer	hypo	0	0	0.00492933	0.00853786
HAPLN3	ENSG00000140511	E7	ATF3	enhancer	hypo	0.439054	0.265608	0.448915	0.065391
IGF1R	ENSG00000140443	E7	ATF3	enhancer	hypo	10.2422	2.0378	19.5722	6.53809
-	ENSG00000278434	E7	ATF3	enhancer	hypo	0.609536	0.117481	1.05215	0.523694
ERCC4	ENSG00000175595	E7	ATF3	enhancer	hypo	3.00223	0.819455	3.9187	0.83258
STX4	ENSG00000103496	E7	ATF3	enhancer	hypo	2.15012	0.604243	3.46984	0.842021
HERPUD1	ENSG00000051108	E7	ATF3	enhancer	hypo	38.2769	7.47831	56.3082	12.9889
SPIRE2	ENSG00000204991	E7	ATF3	enhancer	hypo	0.076476	0.13246	0.129319	0.223987
SGSM2	ENSG00000141258	E7	ATF3	enhancer	hypo	2.79071	0.717588	4.03015	1.17165
TRPV1	ENSG00000196689	E7	ATF3	enhancer	hypo	0.108767	0.0953057	0.388266	0.171946
ANKFY1	ENSG00000185722	E7	ATF3	enhancer	hypo	7.36995	1.33493	9.61827	3.39854
ZNF287	ENSG00000141040	E7	ATF3	enhancer	hypo	0.497141	0.143477	0.849448	0.260757
RAI1	ENSG00000108557	E7	ATF3	enhancer	hypo	2.30507	0.199934	3.66735	1.77245
NOL11	ENSG00000130935	E7	ATF3	enhancer	hypo	10.463	1.98585	12.7893	2.93562
NUP85	ENSG00000125450	E7	ATF3	enhancer	hypo	9.73746	2.20048	12.1442	4.26661
SEC14L1	ENSG00000129657	E7	ATF3	enhancer	hypo	2.59066	1.20593	4.38588	1.01125
RBBP8	ENSG00000101773	E7	ATF3	enhancer	hypo	9.80945	2.44147	12.0743	3.98097
LAMA3	ENSG00000053747	E7	ATF3	enhancer	hypo	530.312	95.525	951.201	324.878
TXNL1	ENSG00000091164	E7	ATF3	enhancer	hypo	3.02196	0.542306	4.17745	1.38815
-	ENSG00000278703	E7	ATF3	enhancer	hypo	0.0741843	0.0311123	0.146769	0.0798808
NARS1	ENSG00000134440	E7	ATF3	enhancer	hypo	23.4295	6.15377	31.4381	4.91117
KDSR	ENSG00000119537	E7	ATF3	enhancer	hypo	6.59843	1.40737	10.1402	2.54298
ZNF407	ENSG00000215421	E7	ATF3	enhancer	hypo	2.5888	0.675985	3.75694	1.97173
ARID3A	ENSG00000116017	E7	ATF3	enhancer	hypo	0.857581	0.335877	1.43835	0.497521
S1PR4	ENSG00000125910	E7	ATF3	enhancer	hypo	0.0249717	0.0293174	0.160755	0.148286
RANBP3	ENSG00000031823	E7	ATF3	enhancer	hypo	4.03312	1.38623	5.24105	1.03322
PGPEP1	ENSG00000130517	E7	ATF3	enhancer	hypo	0.195999	0.172574	0.28119	0.129405
CRTC1	ENSG00000105662	E7	ATF3	enhancer	hypo	0.149589	0.0490466	0.295802	0.158151
TSHZ3	ENSG00000121297	E7	ATF3	enhancer	hypo	0.760229	0.0761703	1.63485	0.779413
RPL29P33	ENSG00000257074	E7	ATF3	enhancer	hypo	3.67848	1.03772	3.69573	0.402431
SIPA1L3	ENSG00000105738	E7	ATF3	enhancer	hypo	3.91162	0.487048	6.71265	2.55227
MAP3K10	ENSG00000130758	E7	ATF3	enhancer	hypo	0.909374	0.311038	1.61878	0.821822
ZNF574	ENSG00000105732	E7	ATF3	enhancer	hypo	1.33119	0.354922	1.99644	0.331198
ZNF428	ENSG00000131116	E7	ATF3	enhancer	hypo	0.624953	0.0926431	0.9612	0.115298
IZUMO1	ENSG00000182264	E7	ATF3	enhancer	hypo	0.217548	0.248141	0.610542	0.176253
HS1BP3-IT1	ENSG00000231948	E7	ATF3	enhancer	hypo	0.0911683	0.0559539	0.232749	0.0390935
ANXA4	ENSG00000196975	E7	ATF3	enhancer	hypo	5.84492	1.24241	7.68225	2.65511
CYTOR	ENSG00000222041	E7	ATF3	enhancer	hypo	8.39234	1.08932	16.0307	7.01856
PROM2	ENSG00000155066	E7	ATF3	enhancer	hypo	12.9641	2.2029	15.7019	4.53853
RNF149	ENSG00000163162	E7	ATF3	enhancer	hypo	13.1623	2.15583	18.7345	5.94967
GCC2	ENSG00000135968	E7	ATF3	enhancer	hypo	3.75785	0.879024	7.29847	3.19786
RPS26P20	ENSG00000224553	E7	ATF3	enhancer	hypo	0.178798	0.0265124	0.422354	0.489898
NRP2	ENSG00000118257	E7	ATF3	enhancer	hypo	7.59879	1.73743	11.9899	4.3071
LIMK2	ENSG00000182541	E7	ATF3	enhancer	hypo	12.9117	1.54608	18.4189	5.58989
DEPDC5	ENSG00000100150	E7	ATF3	enhancer	hypo	3.33769	0.746034	5.78452	3.61989
OGFRP1	ENSG00000182057	E7	ATF3	enhancer	hypo	0.35244	0.0910636	0.387172	0.118383
TBC1D22A	ENSG00000054611	E7	ATF3	enhancer	hypo	2.09807	0.113715	2.53163	1.00552
LAMB2	ENSG00000172037	E7	ATF3	enhancer	hypo	11.0617	1.7666	17.1351	4.35787
-	ENSG00000283189	E7	ATF3	enhancer	hypo	0.557827	0.204506	0.87111	0.67836
ATG3	ENSG00000144848	E7	ATF3	enhancer	hypo	5.06883	1.1703	6.77945	2.82502
PA2G4P4	ENSG00000230457	E7	ATF3	enhancer	hypo	0.413325	0.148464	0.739839	0.24323
FNDC3B	ENSG00000075420	E7	ATF3	enhancer	hypo	12.0028	2.26794	21.4536	6.66419
MTAPP2	ENSG00000230077	E7	ATF3	enhancer	hypo	0.690573	0.0929704	1.20128	0.627274
XXYLT1	ENSG00000173950	E7	ATF3	enhancer	hypo	1.86149	0.283028	2.49145	0.417486
BDH1	ENSG00000161267	E7	ATF3	enhancer	hypo	2.51076	0.525547	3.43845	1.21127
DCLK2	ENSG00000170390	E7	ATF3	enhancer	hypo	0	0	0.00296833	0.0051413
NDUFA2	ENSG00000131495	E7	ATF3	enhancer	hypo	6.05148	0.278282	6.41867	0.962328
ARHGEF37	ENSG00000183111	E7	ATF3	enhancer	hypo	0.821333	0.154486	1.67957	0.687774
FAM200C	ENSG00000221886	E7	ATF3	enhancer	hypo	1.85677	0.202602	1.87145	0.208462
UBTD2	ENSG00000168246	E7	ATF3	enhancer	hypo	1.87462	0.288741	2.40336	0.287281
TBC1D9B	ENSG00000197226	E7	ATF3	enhancer	hypo	8.35582	1.80691	14.554	6.67233
RNF130	ENSG00000113269	E7	ATF3	enhancer	hypo	2.32675	0.467696	3.54175	1.06612
GFOD1	ENSG00000145990	E7	ATF3	enhancer	hypo	2.00362	0.310161	3.05774	0.741388
RPSAP2	ENSG00000237425	E7	ATF3	enhancer	hypo	0	0	0.00958367	0.0165994
PPARD	ENSG00000112033	E7	ATF3	enhancer	hypo	0.701338	0.128924	1.17127	0.35878
KCTD20	ENSG00000112078	E7	ATF3	enhancer	hypo	2.77944	0.61595	3.52895	0.835095
TBC1D22B	ENSG00000065491	E7	ATF3	enhancer	hypo	1.1135	0.172953	1.78104	0.579086
TNFRSF21	ENSG00000146072	E7	ATF3	enhancer	hypo	9.26396	2.14141	13.3448	3.66066
COL21A1	ENSG00000124749	E7	ATF3	enhancer	hypo	0.0252973	0.0233921	0.0547323	0.0484201
CDC40	ENSG00000168438	E7	ATF3	enhancer	hypo	2.7118	0.469655	4.11895	1.36515
CYP51A1P3	ENSG00000215223	E7	ATF3	enhancer	hypo	0.033252	0.0315129	0.077751	0.0646917
-	ENSG00000235381	E7	ATF3	enhancer	hypo	0.422916	0.103878	0.733615	0.398057
FAM220A	ENSG00000178397	E7	ATF3	enhancer	hypo	0.922571	0.799055	1.17215	1.04609
AUTS2	ENSG00000158321	E7	ATF3	enhancer	hypo	2.11506	0.474135	4.04453	1.85874
GNB2	ENSG00000172354	E7	ATF3	enhancer	hypo	10.056	1.7633	11.3689	1.554
RPL7AP42	ENSG00000234358	E7	ATF3	enhancer	hypo	0.214088	0.0482688	0.289093	0.0530729
CHCHD3	ENSG00000106554	E7	ATF3	enhancer	hypo	6.66503	1.3006	8.94443	3.13965
EXTL3-AS1	ENSG00000246339	E7	ATF3	enhancer	hypo	0.064474	0.0579562	0.0730963	0.0680235
SLC45A4	ENSG00000022567	E7	ATF3	enhancer	hypo	1.01797	0.221458	1.48379	0.232447
DNAI1	ENSG00000122735	E7	ATF3	enhancer	hypo	0.0232707	0.0220413	0.0333203	0.0364324
CHCHD4P3	ENSG00000236156	E7	ATF3	enhancer	hypo	0.158733	0.0931994	0.303454	0.475322
PTPN3	ENSG00000070159	E7	ATF3	enhancer	hypo	3.20455	0.621488	4.88368	1.45068
-	ENSG00000270917	E7	ATF3	enhancer	hypo	0.0404987	0.0396688	0.103627	0.120405
NKRF	ENSG00000186416	E7	ATF3	enhancer	hypo	2.20281	0.525294	3.09224	0.508932
PABIR2	ENSG00000156504	E7	ATF3	enhancer	hypo	1.54214	0.493616	2.05594	0.647007
.	ENSG00000260633	E7	ATF3	enhancer	hypo	0	0	0.0773147	0.0249618
ERMAP	ENSG00000164010	E7	FOS	enhancer	hypo	1.31843	0.425391	1.71444	0.775534
TUT4	ENSG00000134744	E7	FOS	enhancer	hypo	9.70935	1.82564	17.317	8.81343
-	ENSG00000272226	E7	FOS	enhancer	hypo	0.00890133	0.0154176	0.0173753	0.030095
HS2ST1	ENSG00000153936	E7	FOS	enhancer	hypo	3.86182	0.96525	5.77872	0.902714
PIP5K1A	ENSG00000143398	E7	FOS	enhancer	hypo	8.54824	1.60289	12.9687	4.25144
EFNA4	ENSG00000243364	E7	FOS	enhancer	hypo	1.38811	0.350763	1.97747	0.510621
DCAF6	ENSG00000143164	E7	FOS	enhancer	hypo	6.95042	1.62896	10.9807	4.82424
-	ENSG00000285280	E7	FOS	enhancer	hypo	0.259912	0.124077	0.724933	0.494722
PFKFB2	ENSG00000123836	E7	FOS	enhancer	hypo	3.06685	0.9396	4.59914	0.760111
NEK2	ENSG00000117650	E7	FOS	enhancer	hypo	2.74577	0.500545	3.29099	0.80863
EDARADD	ENSG00000186197	E7	FOS	enhancer	hypo	1.23757	0.661771	1.38645	0.159736
AK3P5	ENSG00000228816	E7	FOS	enhancer	hypo	0	0	0.0280827	0.0486406
MIR3611	ENSG00000266228	E7	FOS	enhancer	hypo	0.131431	0.13309	0.306682	0.531189
ARHGAP22	ENSG00000128805	E7	FOS	enhancer	hypo	1.87237	0.791091	3.91364	1.37204
VSIR	ENSG00000107738	E7	FOS	enhancer	hypo	0.214257	0.123148	0.398325	0.250103
PPIF	ENSG00000108179	E7	FOS	enhancer	hypo	7.63878	2.04561	10.4187	0.959248
SLF2	ENSG00000119906	E7	FOS	enhancer	hypo	5.41499	0.430561	7.71655	3.02883
BTRC	ENSG00000166167	E7	FOS	enhancer	hypo	1.53977	0.310427	2.3755	0.995819
-	ENSG00000282787	E7	FOS	enhancer	hypo	0.031652	0.0275573	0.065375	0.0616222
INPP5A	ENSG00000068383	E7	FOS	enhancer	hypo	1.73483	0.108403	1.82905	0.291495
GALNT18	ENSG00000110328	E7	FOS	enhancer	hypo	5.23005	0.734418	5.47668	1.19162
SERGEF	ENSG00000129158	E7	FOS	enhancer	hypo	2.6612	1.06858	3.24697	1.26431
OSBP	ENSG00000110048	E7	FOS	enhancer	hypo	6.36305	1.23899	11.4544	3.0442
-	ENSG00000255836	E7	FOS	enhancer	hypo	0.076467	0.0274172	0.154094	0.0248764
DIP2B	ENSG00000066084	E7	FOS	enhancer	hypo	4.87675	1.10864	7.47722	1.52451
SHMT2	ENSG00000182199	E7	FOS	enhancer	hypo	33.3594	5.51757	37.8594	6.02025
-	ENSG00000256915	E7	FOS	enhancer	hypo	0.0462417	0.0800929	0.131388	0.041706
-	ENSG00000275741	E7	FOS	enhancer	hypo	0.000206	0.000356802	0.000230667	0.000399526
COL4A1	ENSG00000187498	E7	FOS	enhancer	hypo	12.0483	1.87409	24.0689	6.78231
ARID4A	ENSG00000032219	E7	FOS	enhancer	hypo	1.53707	0.312454	3.12135	1.86229
ITPK1	ENSG00000100605	E7	FOS	enhancer	hypo	5.63682	1.01046	7.67725	3.73299
KLF13	ENSG00000169926	E7	FOS	enhancer	hypo	6.20851	1.67534	9.9537	1.23898
JMJD7-PLA2G4B	ENSG00000168970	E7	FOS	enhancer	hypo	1.32325	0.261668	1.95946	0.767578
SNX1	ENSG00000028528	E7	FOS	enhancer	hypo	3.83648	0.512061	5.78399	1.60871
PCLAF	ENSG00000166803	E7	FOS	enhancer	hypo	2.82927	0.717766	2.92443	0.426375
-	ENSG00000260892	E7	FOS	enhancer	hypo	0	0	0.00492933	0.00853786
HAPLN3	ENSG00000140511	E7	FOS	enhancer	hypo	0.439054	0.265608	0.448915	0.065391
-	ENSG00000278434	E7	FOS	enhancer	hypo	0.609536	0.117481	1.05215	0.523694
ERCC4	ENSG00000175595	E7	FOS	enhancer	hypo	3.00223	0.819455	3.9187	0.83258
HERPUD1	ENSG00000051108	E7	FOS	enhancer	hypo	38.2769	7.47831	56.3082	12.9889
SGSM2	ENSG00000141258	E7	FOS	enhancer	hypo	2.79071	0.717588	4.03015	1.17165
TRPV1	ENSG00000196689	E7	FOS	enhancer	hypo	0.108767	0.0953057	0.388266	0.171946
ANKFY1	ENSG00000185722	E7	FOS	enhancer	hypo	7.36995	1.33493	9.61827	3.39854
ZNF287	ENSG00000141040	E7	FOS	enhancer	hypo	0.497141	0.143477	0.849448	0.260757
RAI1	ENSG00000108557	E7	FOS	enhancer	hypo	2.30507	0.199934	3.66735	1.77245
NOL11	ENSG00000130935	E7	FOS	enhancer	hypo	10.463	1.98585	12.7893	2.93562
NUP85	ENSG00000125450	E7	FOS	enhancer	hypo	9.73746	2.20048	12.1442	4.26661
SEC14L1	ENSG00000129657	E7	FOS	enhancer	hypo	2.59066	1.20593	4.38588	1.01125
RBBP8	ENSG00000101773	E7	FOS	enhancer	hypo	9.80945	2.44147	12.0743	3.98097
LAMA3	ENSG00000053747	E7	FOS	enhancer	hypo	530.312	95.525	951.201	324.878
TXNL1	ENSG00000091164	E7	FOS	enhancer	hypo	3.02196	0.542306	4.17745	1.38815
-	ENSG00000278703	E7	FOS	enhancer	hypo	0.0741843	0.0311123	0.146769	0.0798808
NARS1	ENSG00000134440	E7	FOS	enhancer	hypo	23.4295	6.15377	31.4381	4.91117
-	ENSG00000267787	E7	FOS	enhancer	hypo	0.0893103	0.0789736	0.134062	0.0766736
KDSR	ENSG00000119537	E7	FOS	enhancer	hypo	6.59843	1.40737	10.1402	2.54298
ZNF407	ENSG00000215421	E7	FOS	enhancer	hypo	2.5888	0.675985	3.75694	1.97173
ARID3A	ENSG00000116017	E7	FOS	enhancer	hypo	0.857581	0.335877	1.43835	0.497521
S1PR4	ENSG00000125910	E7	FOS	enhancer	hypo	0.0249717	0.0293174	0.160755	0.148286
RANBP3	ENSG00000031823	E7	FOS	enhancer	hypo	4.03312	1.38623	5.24105	1.03322
PGPEP1	ENSG00000130517	E7	FOS	enhancer	hypo	0.195999	0.172574	0.28119	0.129405
CRTC1	ENSG00000105662	E7	FOS	enhancer	hypo	0.149589	0.0490466	0.295802	0.158151
TSHZ3	ENSG00000121297	E7	FOS	enhancer	hypo	0.760229	0.0761703	1.63485	0.779413
RPL29P33	ENSG00000257074	E7	FOS	enhancer	hypo	3.67848	1.03772	3.69573	0.402431
MAP3K10	ENSG00000130758	E7	FOS	enhancer	hypo	0.909374	0.311038	1.61878	0.821822
ZNF574	ENSG00000105732	E7	FOS	enhancer	hypo	1.33119	0.354922	1.99644	0.331198
ZNF428	ENSG00000131116	E7	FOS	enhancer	hypo	0.624953	0.0926431	0.9612	0.115298
IZUMO1	ENSG00000182264	E7	FOS	enhancer	hypo	0.217548	0.248141	0.610542	0.176253
ANXA4	ENSG00000196975	E7	FOS	enhancer	hypo	5.84492	1.24241	7.68225	2.65511
CYTOR	ENSG00000222041	E7	FOS	enhancer	hypo	8.39234	1.08932	16.0307	7.01856
PROM2	ENSG00000155066	E7	FOS	enhancer	hypo	12.9641	2.2029	15.7019	4.53853
RNF149	ENSG00000163162	E7	FOS	enhancer	hypo	13.1623	2.15583	18.7345	5.94967
GCC2	ENSG00000135968	E7	FOS	enhancer	hypo	3.75785	0.879024	7.29847	3.19786
RPS26P20	ENSG00000224553	E7	FOS	enhancer	hypo	0.178798	0.0265124	0.422354	0.489898
NRP2	ENSG00000118257	E7	FOS	enhancer	hypo	7.59879	1.73743	11.9899	4.3071
-	ENSG00000232926	E7	FOS	enhancer	hypo	0.0545263	0.0230708	0.062953	0.037651
LIMK2	ENSG00000182541	E7	FOS	enhancer	hypo	12.9117	1.54608	18.4189	5.58989
DEPDC5	ENSG00000100150	E7	FOS	enhancer	hypo	3.33769	0.746034	5.78452	3.61989
OGFRP1	ENSG00000182057	E7	FOS	enhancer	hypo	0.35244	0.0910636	0.387172	0.118383
TBC1D22A	ENSG00000054611	E7	FOS	enhancer	hypo	2.09807	0.113715	2.53163	1.00552
LAMB2	ENSG00000172037	E7	FOS	enhancer	hypo	11.0617	1.7666	17.1351	4.35787
-	ENSG00000283189	E7	FOS	enhancer	hypo	0.557827	0.204506	0.87111	0.67836
ATG3	ENSG00000144848	E7	FOS	enhancer	hypo	5.06883	1.1703	6.77945	2.82502
PA2G4P4	ENSG00000230457	E7	FOS	enhancer	hypo	0.413325	0.148464	0.739839	0.24323
FNDC3B	ENSG00000075420	E7	FOS	enhancer	hypo	12.0028	2.26794	21.4536	6.66419
MTAPP2	ENSG00000230077	E7	FOS	enhancer	hypo	0.690573	0.0929704	1.20128	0.627274
XXYLT1	ENSG00000173950	E7	FOS	enhancer	hypo	1.86149	0.283028	2.49145	0.417486
BDH1	ENSG00000161267	E7	FOS	enhancer	hypo	2.51076	0.525547	3.43845	1.21127
DCLK2	ENSG00000170390	E7	FOS	enhancer	hypo	0	0	0.00296833	0.0051413
NDUFA2	ENSG00000131495	E7	FOS	enhancer	hypo	6.05148	0.278282	6.41867	0.962328
ARHGEF37	ENSG00000183111	E7	FOS	enhancer	hypo	0.821333	0.154486	1.67957	0.687774
FAM200C	ENSG00000221886	E7	FOS	enhancer	hypo	1.85677	0.202602	1.87145	0.208462
UBTD2	ENSG00000168246	E7	FOS	enhancer	hypo	1.87462	0.288741	2.40336	0.287281
TBC1D9B	ENSG00000197226	E7	FOS	enhancer	hypo	8.35582	1.80691	14.554	6.67233
RNF130	ENSG00000113269	E7	FOS	enhancer	hypo	2.32675	0.467696	3.54175	1.06612
SERPINB9	ENSG00000170542	E7	FOS	enhancer	hypo	0.0725717	0.0698847	0.19288	0.0742616
GFOD1	ENSG00000145990	E7	FOS	enhancer	hypo	2.00362	0.310161	3.05774	0.741388
PPARD	ENSG00000112033	E7	FOS	enhancer	hypo	0.701338	0.128924	1.17127	0.35878
KCTD20	ENSG00000112078	E7	FOS	enhancer	hypo	2.77944	0.61595	3.52895	0.835095
TBC1D22B	ENSG00000065491	E7	FOS	enhancer	hypo	1.1135	0.172953	1.78104	0.579086
TNFRSF21	ENSG00000146072	E7	FOS	enhancer	hypo	9.26396	2.14141	13.3448	3.66066
COL21A1	ENSG00000124749	E7	FOS	enhancer	hypo	0.0252973	0.0233921	0.0547323	0.0484201
CDC40	ENSG00000168438	E7	FOS	enhancer	hypo	2.7118	0.469655	4.11895	1.36515
CYP51A1P3	ENSG00000215223	E7	FOS	enhancer	hypo	0.033252	0.0315129	0.077751	0.0646917
-	ENSG00000235381	E7	FOS	enhancer	hypo	0.422916	0.103878	0.733615	0.398057
FAM220A	ENSG00000178397	E7	FOS	enhancer	hypo	0.922571	0.799055	1.17215	1.04609
AUTS2	ENSG00000158321	E7	FOS	enhancer	hypo	2.11506	0.474135	4.04453	1.85874
GNB2	ENSG00000172354	E7	FOS	enhancer	hypo	10.056	1.7633	11.3689	1.554
CHCHD3	ENSG00000106554	E7	FOS	enhancer	hypo	6.66503	1.3006	8.94443	3.13965
EXTL3-AS1	ENSG00000246339	E7	FOS	enhancer	hypo	0.064474	0.0579562	0.0730963	0.0680235
SLC45A4	ENSG00000022567	E7	FOS	enhancer	hypo	1.01797	0.221458	1.48379	0.232447
DNAI1	ENSG00000122735	E7	FOS	enhancer	hypo	0.0232707	0.0220413	0.0333203	0.0364324
CHCHD4P3	ENSG00000236156	E7	FOS	enhancer	hypo	0.158733	0.0931994	0.303454	0.475322
PTPN3	ENSG00000070159	E7	FOS	enhancer	hypo	3.20455	0.621488	4.88368	1.45068
-	ENSG00000270917	E7	FOS	enhancer	hypo	0.0404987	0.0396688	0.103627	0.120405
NKRF	ENSG00000186416	E7	FOS	enhancer	hypo	2.20281	0.525294	3.09224	0.508932
PABIR2	ENSG00000156504	E7	FOS	enhancer	hypo	1.54214	0.493616	2.05594	0.647007
HS2ST1	ENSG00000153936	E7	FOSL2	enhancer	hypo	3.86182	0.96525	5.77872	0.902714
PIP5K1A	ENSG00000143398	E7	FOSL2	enhancer	hypo	8.54824	1.60289	12.9687	4.25144
EFNA4	ENSG00000243364	E7	FOSL2	enhancer	hypo	1.38811	0.350763	1.97747	0.510621
DCAF6	ENSG00000143164	E7	FOSL2	enhancer	hypo	6.95042	1.62896	10.9807	4.82424
-	ENSG00000285280	E7	FOSL2	enhancer	hypo	0.259912	0.124077	0.724933	0.494722
PFKFB2	ENSG00000123836	E7	FOSL2	enhancer	hypo	3.06685	0.9396	4.59914	0.760111
NEK2	ENSG00000117650	E7	FOSL2	enhancer	hypo	2.74577	0.500545	3.29099	0.80863
MIR3611	ENSG00000266228	E7	FOSL2	enhancer	hypo	0.131431	0.13309	0.306682	0.531189
ARHGAP22	ENSG00000128805	E7	FOSL2	enhancer	hypo	1.87237	0.791091	3.91364	1.37204
VSIR	ENSG00000107738	E7	FOSL2	enhancer	hypo	0.214257	0.123148	0.398325	0.250103
PPIF	ENSG00000108179	E7	FOSL2	enhancer	hypo	7.63878	2.04561	10.4187	0.959248
SLF2	ENSG00000119906	E7	FOSL2	enhancer	hypo	5.41499	0.430561	7.71655	3.02883
BTRC	ENSG00000166167	E7	FOSL2	enhancer	hypo	1.53977	0.310427	2.3755	0.995819
INPP5A	ENSG00000068383	E7	FOSL2	enhancer	hypo	1.73483	0.108403	1.82905	0.291495
GALNT18	ENSG00000110328	E7	FOSL2	enhancer	hypo	5.23005	0.734418	5.47668	1.19162
SERGEF	ENSG00000129158	E7	FOSL2	enhancer	hypo	2.6612	1.06858	3.24697	1.26431
OSBP	ENSG00000110048	E7	FOSL2	enhancer	hypo	6.36305	1.23899	11.4544	3.0442
-	ENSG00000255836	E7	FOSL2	enhancer	hypo	0.076467	0.0274172	0.154094	0.0248764
DIP2B	ENSG00000066084	E7	FOSL2	enhancer	hypo	4.87675	1.10864	7.47722	1.52451
SHMT2	ENSG00000182199	E7	FOSL2	enhancer	hypo	33.3594	5.51757	37.8594	6.02025
-	ENSG00000256915	E7	FOSL2	enhancer	hypo	0.0462417	0.0800929	0.131388	0.041706
-	ENSG00000275741	E7	FOSL2	enhancer	hypo	0.000206	0.000356802	0.000230667	0.000399526
COL4A1	ENSG00000187498	E7	FOSL2	enhancer	hypo	12.0483	1.87409	24.0689	6.78231
ARID4A	ENSG00000032219	E7	FOSL2	enhancer	hypo	1.53707	0.312454	3.12135	1.86229
SNX1	ENSG00000028528	E7	FOSL2	enhancer	hypo	3.83648	0.512061	5.78399	1.60871
-	ENSG00000260892	E7	FOSL2	enhancer	hypo	0	0	0.00492933	0.00853786
-	ENSG00000278434	E7	FOSL2	enhancer	hypo	0.609536	0.117481	1.05215	0.523694
ERCC4	ENSG00000175595	E7	FOSL2	enhancer	hypo	3.00223	0.819455	3.9187	0.83258
STX4	ENSG00000103496	E7	FOSL2	enhancer	hypo	2.15012	0.604243	3.46984	0.842021
SPIRE2	ENSG00000204991	E7	FOSL2	enhancer	hypo	0.076476	0.13246	0.129319	0.223987
SGSM2	ENSG00000141258	E7	FOSL2	enhancer	hypo	2.79071	0.717588	4.03015	1.17165
TRPV1	ENSG00000196689	E7	FOSL2	enhancer	hypo	0.108767	0.0953057	0.388266	0.171946
ANKFY1	ENSG00000185722	E7	FOSL2	enhancer	hypo	7.36995	1.33493	9.61827	3.39854
ZNF287	ENSG00000141040	E7	FOSL2	enhancer	hypo	0.497141	0.143477	0.849448	0.260757
RAI1	ENSG00000108557	E7	FOSL2	enhancer	hypo	2.30507	0.199934	3.66735	1.77245
NUP85	ENSG00000125450	E7	FOSL2	enhancer	hypo	9.73746	2.20048	12.1442	4.26661
SEC14L1	ENSG00000129657	E7	FOSL2	enhancer	hypo	2.59066	1.20593	4.38588	1.01125
RBBP8	ENSG00000101773	E7	FOSL2	enhancer	hypo	9.80945	2.44147	12.0743	3.98097
LAMA3	ENSG00000053747	E7	FOSL2	enhancer	hypo	530.312	95.525	951.201	324.878
TXNL1	ENSG00000091164	E7	FOSL2	enhancer	hypo	3.02196	0.542306	4.17745	1.38815
-	ENSG00000278703	E7	FOSL2	enhancer	hypo	0.0741843	0.0311123	0.146769	0.0798808
NARS1	ENSG00000134440	E7	FOSL2	enhancer	hypo	23.4295	6.15377	31.4381	4.91117
KDSR	ENSG00000119537	E7	FOSL2	enhancer	hypo	6.59843	1.40737	10.1402	2.54298
ZNF407	ENSG00000215421	E7	FOSL2	enhancer	hypo	2.5888	0.675985	3.75694	1.97173
ARID3A	ENSG00000116017	E7	FOSL2	enhancer	hypo	0.857581	0.335877	1.43835	0.497521
S1PR4	ENSG00000125910	E7	FOSL2	enhancer	hypo	0.0249717	0.0293174	0.160755	0.148286
RANBP3	ENSG00000031823	E7	FOSL2	enhancer	hypo	4.03312	1.38623	5.24105	1.03322
CRTC1	ENSG00000105662	E7	FOSL2	enhancer	hypo	0.149589	0.0490466	0.295802	0.158151
TSHZ3	ENSG00000121297	E7	FOSL2	enhancer	hypo	0.760229	0.0761703	1.63485	0.779413
RPL29P33	ENSG00000257074	E7	FOSL2	enhancer	hypo	3.67848	1.03772	3.69573	0.402431
MAP3K10	ENSG00000130758	E7	FOSL2	enhancer	hypo	0.909374	0.311038	1.61878	0.821822
ZNF428	ENSG00000131116	E7	FOSL2	enhancer	hypo	0.624953	0.0926431	0.9612	0.115298
IZUMO1	ENSG00000182264	E7	FOSL2	enhancer	hypo	0.217548	0.248141	0.610542	0.176253
ANXA4	ENSG00000196975	E7	FOSL2	enhancer	hypo	5.84492	1.24241	7.68225	2.65511
PROM2	ENSG00000155066	E7	FOSL2	enhancer	hypo	12.9641	2.2029	15.7019	4.53853
RNF149	ENSG00000163162	E7	FOSL2	enhancer	hypo	13.1623	2.15583	18.7345	5.94967
GCC2	ENSG00000135968	E7	FOSL2	enhancer	hypo	3.75785	0.879024	7.29847	3.19786
RPS26P20	ENSG00000224553	E7	FOSL2	enhancer	hypo	0.178798	0.0265124	0.422354	0.489898
NRP2	ENSG00000118257	E7	FOSL2	enhancer	hypo	7.59879	1.73743	11.9899	4.3071
LIMK2	ENSG00000182541	E7	FOSL2	enhancer	hypo	12.9117	1.54608	18.4189	5.58989
LAMB2	ENSG00000172037	E7	FOSL2	enhancer	hypo	11.0617	1.7666	17.1351	4.35787
PA2G4P4	ENSG00000230457	E7	FOSL2	enhancer	hypo	0.413325	0.148464	0.739839	0.24323
FNDC3B	ENSG00000075420	E7	FOSL2	enhancer	hypo	12.0028	2.26794	21.4536	6.66419
XXYLT1	ENSG00000173950	E7	FOSL2	enhancer	hypo	1.86149	0.283028	2.49145	0.417486
BDH1	ENSG00000161267	E7	FOSL2	enhancer	hypo	2.51076	0.525547	3.43845	1.21127
DCLK2	ENSG00000170390	E7	FOSL2	enhancer	hypo	0	0	0.00296833	0.0051413
NDUFA2	ENSG00000131495	E7	FOSL2	enhancer	hypo	6.05148	0.278282	6.41867	0.962328
ARHGEF37	ENSG00000183111	E7	FOSL2	enhancer	hypo	0.821333	0.154486	1.67957	0.687774
FAM200C	ENSG00000221886	E7	FOSL2	enhancer	hypo	1.85677	0.202602	1.87145	0.208462
UBTD2	ENSG00000168246	E7	FOSL2	enhancer	hypo	1.87462	0.288741	2.40336	0.287281
TBC1D9B	ENSG00000197226	E7	FOSL2	enhancer	hypo	8.35582	1.80691	14.554	6.67233
RNF130	ENSG00000113269	E7	FOSL2	enhancer	hypo	2.32675	0.467696	3.54175	1.06612
PPARD	ENSG00000112033	E7	FOSL2	enhancer	hypo	0.701338	0.128924	1.17127	0.35878
KCTD20	ENSG00000112078	E7	FOSL2	enhancer	hypo	2.77944	0.61595	3.52895	0.835095
TBC1D22B	ENSG00000065491	E7	FOSL2	enhancer	hypo	1.1135	0.172953	1.78104	0.579086
TNFRSF21	ENSG00000146072	E7	FOSL2	enhancer	hypo	9.26396	2.14141	13.3448	3.66066
COL21A1	ENSG00000124749	E7	FOSL2	enhancer	hypo	0.0252973	0.0233921	0.0547323	0.0484201
CYP51A1P3	ENSG00000215223	E7	FOSL2	enhancer	hypo	0.033252	0.0315129	0.077751	0.0646917
-	ENSG00000235381	E7	FOSL2	enhancer	hypo	0.422916	0.103878	0.733615	0.398057
FAM220A	ENSG00000178397	E7	FOSL2	enhancer	hypo	0.922571	0.799055	1.17215	1.04609
AUTS2	ENSG00000158321	E7	FOSL2	enhancer	hypo	2.11506	0.474135	4.04453	1.85874
EXTL3-AS1	ENSG00000246339	E7	FOSL2	enhancer	hypo	0.064474	0.0579562	0.0730963	0.0680235
SLC45A4	ENSG00000022567	E7	FOSL2	enhancer	hypo	1.01797	0.221458	1.48379	0.232447
PTPN3	ENSG00000070159	E7	FOSL2	enhancer	hypo	3.20455	0.621488	4.88368	1.45068
NKRF	ENSG00000186416	E7	FOSL2	enhancer	hypo	2.20281	0.525294	3.09224	0.508932
PABIR2	ENSG00000156504	E7	FOSL2	enhancer	hypo	1.54214	0.493616	2.05594	0.647007
ERMAP	ENSG00000164010	E7	JUNB	enhancer	hypo	1.31843	0.425391	1.71444	0.775534
SSBP3-AS1	ENSG00000198711	E7	JUNB	enhancer	hypo	0.00336333	0.00582546	0.00354267	0.00613608
HS2ST1	ENSG00000153936	E7	JUNB	enhancer	hypo	3.86182	0.96525	5.77872	0.902714
PIP5K1A	ENSG00000143398	E7	JUNB	enhancer	hypo	8.54824	1.60289	12.9687	4.25144
EFNA4	ENSG00000243364	E7	JUNB	enhancer	hypo	1.38811	0.350763	1.97747	0.510621
DCAF6	ENSG00000143164	E7	JUNB	enhancer	hypo	6.95042	1.62896	10.9807	4.82424
-	ENSG00000285280	E7	JUNB	enhancer	hypo	0.259912	0.124077	0.724933	0.494722
PFKFB2	ENSG00000123836	E7	JUNB	enhancer	hypo	3.06685	0.9396	4.59914	0.760111
NEK2	ENSG00000117650	E7	JUNB	enhancer	hypo	2.74577	0.500545	3.29099	0.80863
AK3P5	ENSG00000228816	E7	JUNB	enhancer	hypo	0	0	0.0280827	0.0486406
MIR3611	ENSG00000266228	E7	JUNB	enhancer	hypo	0.131431	0.13309	0.306682	0.531189
ARHGAP22	ENSG00000128805	E7	JUNB	enhancer	hypo	1.87237	0.791091	3.91364	1.37204
VSIR	ENSG00000107738	E7	JUNB	enhancer	hypo	0.214257	0.123148	0.398325	0.250103
RPSAP6	ENSG00000214629	E7	JUNB	enhancer	hypo	0.84686	0.106529	1.46492	0.66006
PPIF	ENSG00000108179	E7	JUNB	enhancer	hypo	7.63878	2.04561	10.4187	0.959248
SLF2	ENSG00000119906	E7	JUNB	enhancer	hypo	5.41499	0.430561	7.71655	3.02883
BTRC	ENSG00000166167	E7	JUNB	enhancer	hypo	1.53977	0.310427	2.3755	0.995819
PDZD8	ENSG00000165650	E7	JUNB	enhancer	hypo	4.45456	1.25698	6.80744	1.36543
-	ENSG00000282787	E7	JUNB	enhancer	hypo	0.031652	0.0275573	0.065375	0.0616222
INPP5A	ENSG00000068383	E7	JUNB	enhancer	hypo	1.73483	0.108403	1.82905	0.291495
GALNT18	ENSG00000110328	E7	JUNB	enhancer	hypo	5.23005	0.734418	5.47668	1.19162
SERGEF	ENSG00000129158	E7	JUNB	enhancer	hypo	2.6612	1.06858	3.24697	1.26431
OSBP	ENSG00000110048	E7	JUNB	enhancer	hypo	6.36305	1.23899	11.4544	3.0442
-	ENSG00000255836	E7	JUNB	enhancer	hypo	0.076467	0.0274172	0.154094	0.0248764
DIP2B	ENSG00000066084	E7	JUNB	enhancer	hypo	4.87675	1.10864	7.47722	1.52451
SHMT2	ENSG00000182199	E7	JUNB	enhancer	hypo	33.3594	5.51757	37.8594	6.02025
-	ENSG00000256915	E7	JUNB	enhancer	hypo	0.0462417	0.0800929	0.131388	0.041706
-	ENSG00000275741	E7	JUNB	enhancer	hypo	0.000206	0.000356802	0.000230667	0.000399526
COL4A1	ENSG00000187498	E7	JUNB	enhancer	hypo	12.0483	1.87409	24.0689	6.78231
ARID4A	ENSG00000032219	E7	JUNB	enhancer	hypo	1.53707	0.312454	3.12135	1.86229
ITPK1	ENSG00000100605	E7	JUNB	enhancer	hypo	5.63682	1.01046	7.67725	3.73299
FMN1	ENSG00000248905	E7	JUNB	enhancer	hypo	0.536235	0.154274	0.798456	0.462917
SNX1	ENSG00000028528	E7	JUNB	enhancer	hypo	3.83648	0.512061	5.78399	1.60871
-	ENSG00000260892	E7	JUNB	enhancer	hypo	0	0	0.00492933	0.00853786
HAPLN3	ENSG00000140511	E7	JUNB	enhancer	hypo	0.439054	0.265608	0.448915	0.065391
-	ENSG00000278434	E7	JUNB	enhancer	hypo	0.609536	0.117481	1.05215	0.523694
ERCC4	ENSG00000175595	E7	JUNB	enhancer	hypo	3.00223	0.819455	3.9187	0.83258
STX4	ENSG00000103496	E7	JUNB	enhancer	hypo	2.15012	0.604243	3.46984	0.842021
HERPUD1	ENSG00000051108	E7	JUNB	enhancer	hypo	38.2769	7.47831	56.3082	12.9889
SPIRE2	ENSG00000204991	E7	JUNB	enhancer	hypo	0.076476	0.13246	0.129319	0.223987
SGSM2	ENSG00000141258	E7	JUNB	enhancer	hypo	2.79071	0.717588	4.03015	1.17165
TRPV1	ENSG00000196689	E7	JUNB	enhancer	hypo	0.108767	0.0953057	0.388266	0.171946
ANKFY1	ENSG00000185722	E7	JUNB	enhancer	hypo	7.36995	1.33493	9.61827	3.39854
ZNF287	ENSG00000141040	E7	JUNB	enhancer	hypo	0.497141	0.143477	0.849448	0.260757
RAI1	ENSG00000108557	E7	JUNB	enhancer	hypo	2.30507	0.199934	3.66735	1.77245
PSMD3	ENSG00000108344	E7	JUNB	enhancer	hypo	11.3901	1.69447	14.6991	2.34072
NOL11	ENSG00000130935	E7	JUNB	enhancer	hypo	10.463	1.98585	12.7893	2.93562
NUP85	ENSG00000125450	E7	JUNB	enhancer	hypo	9.73746	2.20048	12.1442	4.26661
SEC14L1	ENSG00000129657	E7	JUNB	enhancer	hypo	2.59066	1.20593	4.38588	1.01125
RBBP8	ENSG00000101773	E7	JUNB	enhancer	hypo	9.80945	2.44147	12.0743	3.98097
LAMA3	ENSG00000053747	E7	JUNB	enhancer	hypo	530.312	95.525	951.201	324.878
TXNL1	ENSG00000091164	E7	JUNB	enhancer	hypo	3.02196	0.542306	4.17745	1.38815
-	ENSG00000278703	E7	JUNB	enhancer	hypo	0.0741843	0.0311123	0.146769	0.0798808
NARS1	ENSG00000134440	E7	JUNB	enhancer	hypo	23.4295	6.15377	31.4381	4.91117
-	ENSG00000267787	E7	JUNB	enhancer	hypo	0.0893103	0.0789736	0.134062	0.0766736
KDSR	ENSG00000119537	E7	JUNB	enhancer	hypo	6.59843	1.40737	10.1402	2.54298
ZNF407	ENSG00000215421	E7	JUNB	enhancer	hypo	2.5888	0.675985	3.75694	1.97173
ARID3A	ENSG00000116017	E7	JUNB	enhancer	hypo	0.857581	0.335877	1.43835	0.497521
S1PR4	ENSG00000125910	E7	JUNB	enhancer	hypo	0.0249717	0.0293174	0.160755	0.148286
RANBP3	ENSG00000031823	E7	JUNB	enhancer	hypo	4.03312	1.38623	5.24105	1.03322
PGPEP1	ENSG00000130517	E7	JUNB	enhancer	hypo	0.195999	0.172574	0.28119	0.129405
CRTC1	ENSG00000105662	E7	JUNB	enhancer	hypo	0.149589	0.0490466	0.295802	0.158151
TSHZ3	ENSG00000121297	E7	JUNB	enhancer	hypo	0.760229	0.0761703	1.63485	0.779413
RPL29P33	ENSG00000257074	E7	JUNB	enhancer	hypo	3.67848	1.03772	3.69573	0.402431
SIPA1L3	ENSG00000105738	E7	JUNB	enhancer	hypo	3.91162	0.487048	6.71265	2.55227
MAP3K10	ENSG00000130758	E7	JUNB	enhancer	hypo	0.909374	0.311038	1.61878	0.821822
ZNF574	ENSG00000105732	E7	JUNB	enhancer	hypo	1.33119	0.354922	1.99644	0.331198
ZNF428	ENSG00000131116	E7	JUNB	enhancer	hypo	0.624953	0.0926431	0.9612	0.115298
IZUMO1	ENSG00000182264	E7	JUNB	enhancer	hypo	0.217548	0.248141	0.610542	0.176253
HS1BP3-IT1	ENSG00000231948	E7	JUNB	enhancer	hypo	0.0911683	0.0559539	0.232749	0.0390935
ANXA4	ENSG00000196975	E7	JUNB	enhancer	hypo	5.84492	1.24241	7.68225	2.65511
PROM2	ENSG00000155066	E7	JUNB	enhancer	hypo	12.9641	2.2029	15.7019	4.53853
RNF149	ENSG00000163162	E7	JUNB	enhancer	hypo	13.1623	2.15583	18.7345	5.94967
GCC2	ENSG00000135968	E7	JUNB	enhancer	hypo	3.75785	0.879024	7.29847	3.19786
RPS26P20	ENSG00000224553	E7	JUNB	enhancer	hypo	0.178798	0.0265124	0.422354	0.489898
NRP2	ENSG00000118257	E7	JUNB	enhancer	hypo	7.59879	1.73743	11.9899	4.3071
-	ENSG00000232926	E7	JUNB	enhancer	hypo	0.0545263	0.0230708	0.062953	0.037651
LIMK2	ENSG00000182541	E7	JUNB	enhancer	hypo	12.9117	1.54608	18.4189	5.58989
DEPDC5	ENSG00000100150	E7	JUNB	enhancer	hypo	3.33769	0.746034	5.78452	3.61989
OGFRP1	ENSG00000182057	E7	JUNB	enhancer	hypo	0.35244	0.0910636	0.387172	0.118383
TBC1D22A	ENSG00000054611	E7	JUNB	enhancer	hypo	2.09807	0.113715	2.53163	1.00552
LAMB2	ENSG00000172037	E7	JUNB	enhancer	hypo	11.0617	1.7666	17.1351	4.35787
-	ENSG00000283189	E7	JUNB	enhancer	hypo	0.557827	0.204506	0.87111	0.67836
PA2G4P4	ENSG00000230457	E7	JUNB	enhancer	hypo	0.413325	0.148464	0.739839	0.24323
FNDC3B	ENSG00000075420	E7	JUNB	enhancer	hypo	12.0028	2.26794	21.4536	6.66419
MTAPP2	ENSG00000230077	E7	JUNB	enhancer	hypo	0.690573	0.0929704	1.20128	0.627274
XXYLT1	ENSG00000173950	E7	JUNB	enhancer	hypo	1.86149	0.283028	2.49145	0.417486
BDH1	ENSG00000161267	E7	JUNB	enhancer	hypo	2.51076	0.525547	3.43845	1.21127
DCLK2	ENSG00000170390	E7	JUNB	enhancer	hypo	0	0	0.00296833	0.0051413
NDUFA2	ENSG00000131495	E7	JUNB	enhancer	hypo	6.05148	0.278282	6.41867	0.962328
ARHGEF37	ENSG00000183111	E7	JUNB	enhancer	hypo	0.821333	0.154486	1.67957	0.687774
FAM200C	ENSG00000221886	E7	JUNB	enhancer	hypo	1.85677	0.202602	1.87145	0.208462
UBTD2	ENSG00000168246	E7	JUNB	enhancer	hypo	1.87462	0.288741	2.40336	0.287281
TBC1D9B	ENSG00000197226	E7	JUNB	enhancer	hypo	8.35582	1.80691	14.554	6.67233
RNF130	ENSG00000113269	E7	JUNB	enhancer	hypo	2.32675	0.467696	3.54175	1.06612
GFOD1	ENSG00000145990	E7	JUNB	enhancer	hypo	2.00362	0.310161	3.05774	0.741388
RPSAP2	ENSG00000237425	E7	JUNB	enhancer	hypo	0	0	0.00958367	0.0165994
PPARD	ENSG00000112033	E7	JUNB	enhancer	hypo	0.701338	0.128924	1.17127	0.35878
KCTD20	ENSG00000112078	E7	JUNB	enhancer	hypo	2.77944	0.61595	3.52895	0.835095
TBC1D22B	ENSG00000065491	E7	JUNB	enhancer	hypo	1.1135	0.172953	1.78104	0.579086
TNFRSF21	ENSG00000146072	E7	JUNB	enhancer	hypo	9.26396	2.14141	13.3448	3.66066
COL21A1	ENSG00000124749	E7	JUNB	enhancer	hypo	0.0252973	0.0233921	0.0547323	0.0484201
CDC40	ENSG00000168438	E7	JUNB	enhancer	hypo	2.7118	0.469655	4.11895	1.36515
CYP51A1P3	ENSG00000215223	E7	JUNB	enhancer	hypo	0.033252	0.0315129	0.077751	0.0646917
-	ENSG00000235381	E7	JUNB	enhancer	hypo	0.422916	0.103878	0.733615	0.398057
FAM220A	ENSG00000178397	E7	JUNB	enhancer	hypo	0.922571	0.799055	1.17215	1.04609
AUTS2	ENSG00000158321	E7	JUNB	enhancer	hypo	2.11506	0.474135	4.04453	1.85874
GNB2	ENSG00000172354	E7	JUNB	enhancer	hypo	10.056	1.7633	11.3689	1.554
CHCHD3	ENSG00000106554	E7	JUNB	enhancer	hypo	6.66503	1.3006	8.94443	3.13965
HIPK2	ENSG00000064393	E7	JUNB	enhancer	hypo	2.1343	0.610196	4.26159	1.33903
ERICH1	ENSG00000104714	E7	JUNB	enhancer	hypo	1.82951	0.459525	3.20563	2.28749
EXTL3-AS1	ENSG00000246339	E7	JUNB	enhancer	hypo	0.064474	0.0579562	0.0730963	0.0680235
SLC45A4	ENSG00000022567	E7	JUNB	enhancer	hypo	1.01797	0.221458	1.48379	0.232447
CHCHD4P3	ENSG00000236156	E7	JUNB	enhancer	hypo	0.158733	0.0931994	0.303454	0.475322
PTPN3	ENSG00000070159	E7	JUNB	enhancer	hypo	3.20455	0.621488	4.88368	1.45068
-	ENSG00000270917	E7	JUNB	enhancer	hypo	0.0404987	0.0396688	0.103627	0.120405
NKRF	ENSG00000186416	E7	JUNB	enhancer	hypo	2.20281	0.525294	3.09224	0.508932
PABIR2	ENSG00000156504	E7	JUNB	enhancer	hypo	1.54214	0.493616	2.05594	0.647007
.	ENSG00000260633	E7	JUNB	enhancer	hypo	0	0	0.0773147	0.0249618
VAMP3	ENSG00000049245	E7	BCL6	promoter	hypo	10.4621	2.6337	11.0434	2.58028
SPSB1	ENSG00000171621	E7	BCL6	promoter	hypo	0.690731	0.30473	0.86305	0.264738
AGTRAP	ENSG00000177674	E7	BCL6	promoter	hypo	12.4859	2.9304	16.4659	1.99437
MRTO4	ENSG00000053372	E7	BCL6	promoter	hypo	4.20867	0.677023	5.14207	0.918527
NBL1	ENSG00000158747	E7	BCL6	promoter	hypo	8.73381	1.52585	10.8734	1.44163
ST3GAL3	ENSG00000126091	E7	BCL6	promoter	hypo	2.68632	0.396314	5.05813	3.60271
TSPAN1	ENSG00000117472	E7	BCL6	promoter	hypo	2.63744	0.246495	3.71141	0.339128
PRPF38A	ENSG00000134748	E7	BCL6	promoter	hypo	2.50454	0.920798	3.34295	1.55993
AHCYL1	ENSG00000168710	E7	BCL6	promoter	hypo	5.36934	0.92478	7.47637	1.47175
TUFT1	ENSG00000143367	E7	BCL6	promoter	hypo	1.30685	0.0872917	2.90808	0.800809
ADAM15	ENSG00000143537	E7	BCL6	promoter	hypo	27.3055	4.31566	30.6343	4.29286
MTX1	ENSG00000173171	E7	BCL6	promoter	hypo	3.03555	0.351235	4.01238	0.817894
FDPS	ENSG00000160752	E7	BCL6	promoter	hypo	57.7105	8.60314	58.9007	9.3715
METTL25B	ENSG00000143303	E7	BCL6	promoter	hypo	2.45161	0.532387	4.29895	1.13992
USP21	ENSG00000143258	E7	BCL6	promoter	hypo	3.39713	0.532837	3.80478	1.21189
METTL13	ENSG00000010165	E7	BCL6	promoter	hypo	2.99041	0.771241	3.74907	0.532681
NR5A2	ENSG00000116833	E7	BCL6	promoter	hypo	0.002708	0.00469039	0.00411433	0.00712623
MIA3	ENSG00000154305	E7	BCL6	promoter	hypo	7.69279	1.34283	13.1453	5.3408
COQ8A	ENSG00000163050	E7	BCL6	promoter	hypo	0.324179	0.251843	1.01733	0.466077
SNAP47	ENSG00000143740	E7	BCL6	promoter	hypo	3.61738	0.90245	4.26405	0.702966
ARL5B	ENSG00000165997	E7	BCL6	promoter	hypo	2.952	0.645647	4.09393	0.658881
MLLT10	ENSG00000078403	E7	BCL6	promoter	hypo	6.09736	1.02603	8.97253	3.78838
ZNF22	ENSG00000165512	E7	BCL6	promoter	hypo	2.44844	0.763706	3.04843	0.346017
SIRT1	ENSG00000096717	E7	BCL6	promoter	hypo	1.49338	0.357963	2.57665	1.57042
TSPAN14	ENSG00000108219	E7	BCL6	promoter	hypo	5.1644	1.07763	8.50972	2.37918
GBF1	ENSG00000107862	E7	BCL6	promoter	hypo	9.35692	1.28441	17.2005	6.57467
BUB3	ENSG00000154473	E7	BCL6	promoter	hypo	11.322	2.49097	12.6298	3.14757
SYT8	ENSG00000149043	E7	BCL6	promoter	hypo	4.8675	0.492983	6.33286	2.46194
PRR5L	ENSG00000135362	E7	BCL6	promoter	hypo	3.38447	1.27783	4.88792	0.496273
SLC35C1	ENSG00000181830	E7	BCL6	promoter	hypo	1.78207	0.296061	1.94516	0.543795
LRP4-AS1	ENSG00000247675	E7	BCL6	promoter	hypo	0.221025	0.208073	0.374545	0.148465
-	ENSG00000287264	E7	BCL6	promoter	hypo	0	0	0.182296	0.177137
RCE1	ENSG00000173653	E7	BCL6	promoter	hypo	2.94508	0.671011	3.92766	0.981885
POLD3	ENSG00000077514	E7	BCL6	promoter	hypo	2.7895	0.696612	4.33514	1.7877
RN7SKP297	ENSG00000223202	E7	BCL6	promoter	hypo	0.236178	0.0949565	0.441307	0.216388
RNF169	ENSG00000166439	E7	BCL6	promoter	hypo	2.72116	0.662394	4.32112	1.03835
ACER3	ENSG00000078124	E7	BCL6	promoter	hypo	4.87589	1.19043	6.53599	2.26382
MYO7A	ENSG00000137474	E7	BCL6	promoter	hypo	0.131908	0.0431807	0.270571	0.105694
-	ENSG00000268635	E7	BCL6	promoter	hypo	0.005059	0.00876245	0.00674133	0.0116763
RAB30-DT	ENSG00000246067	E7	BCL6	promoter	hypo	3.93515	1.12009	5.11113	2.47359
YAP1	ENSG00000137693	E7	BCL6	promoter	hypo	15.2749	2.53069	21.7585	7.53886
LAYN	ENSG00000204381	E7	BCL6	promoter	hypo	0.0943137	0.0870134	0.145442	0.125964
CENATAC	ENSG00000186166	E7	BCL6	promoter	hypo	3.74928	0.795744	5.29113	3.78991
OAF	ENSG00000184232	E7	BCL6	promoter	hypo	2.25502	0.439038	3.44231	1.22624
STT3A	ENSG00000134910	E7	BCL6	promoter	hypo	39.1156	11.2215	55.2006	18.0497
LRRC23	ENSG00000010626	E7	BCL6	promoter	hypo	0.543275	0.192868	0.836378	0.138024
BMAL2	ENSG00000029153	E7	BCL6	promoter	hypo	7.93081	0.975831	9.12112	1.40138
KLHL42	ENSG00000087448	E7	BCL6	promoter	hypo	3.53061	0.699712	5.26589	1.32705
-	ENSG00000276900	E7	BCL6	promoter	hypo	0.448213	0.101161	0.460399	0.233607
PCED1B	ENSG00000179715	E7	BCL6	promoter	hypo	0.239172	0.0574667	0.5578	0.196183
PFKM	ENSG00000152556	E7	BCL6	promoter	hypo	12.786	3.05307	15.6516	2.44836
TROAP	ENSG00000135451	E7	BCL6	promoter	hypo	4.16139	1.506	4.6647	2.42714
ATG101	ENSG00000123395	E7	BCL6	promoter	hypo	3.65987	0.841837	3.97762	0.886843
TNS2	ENSG00000111077	E7	BCL6	promoter	hypo	1.06437	0.5935	1.41372	0.804336
SLC16A7	ENSG00000118596	E7	BCL6	promoter	hypo	1.03954	0.312523	1.44923	0.394697
HMGA2	ENSG00000149948	E7	BCL6	promoter	hypo	50.447	5.78217	70.3991	46.2665
TMPO	ENSG00000120802	E7	BCL6	promoter	hypo	14.6399	2.15202	17.6657	4.6026
FICD	ENSG00000198855	E7	BCL6	promoter	hypo	0.685261	0.267485	0.976478	0.176888
DDX55	ENSG00000111364	E7	BCL6	promoter	hypo	4.99881	0.767645	7.07222	2.23372
BRI3BP	ENSG00000184992	E7	BCL6	promoter	hypo	3.02919	0.68847	4.75501	0.829091
-	ENSG00000286791	E7	BCL6	promoter	hypo	0.121625	0.0488261	0.259174	0.0583542
-	ENSG00000291171	E7	BCL6	promoter	hypo	1.20249	0.291616	2.11136	1.47573
FBRSL1	ENSG00000112787	E7	BCL6	promoter	hypo	0.679604	0.108538	1.12793	0.342725
NUP58	ENSG00000139496	E7	BCL6	promoter	hypo	13.2969	2.32262	16.9425	4.64059
LINC00543	ENSG00000260704	E7	BCL6	promoter	hypo	0.015164	0.000925403	0.0310943	0.00784977
NHLRC3	ENSG00000188811	E7	BCL6	promoter	hypo	4.33398	0.584068	6.74767	2.90744
CLN5	ENSG00000102805	E7	BCL6	promoter	hypo	4.18465	1.01082	6.08764	1.60803
SLITRK5	ENSG00000165300	E7	BCL6	promoter	hypo	1.38548	0.1903	2.53241	1.30186
RAP2A	ENSG00000125249	E7	BCL6	promoter	hypo	2.75826	0.61302	2.88068	0.408998
IPO5	ENSG00000065150	E7	BCL6	promoter	hypo	24.9785	5.34569	30.2807	3.855
BCL2L2	ENSG00000129473	E7	BCL6	promoter	hypo	4.74408	1.22819	5.82164	2.01823
DHRS4L2	ENSG00000187630	E7	BCL6	promoter	hypo	1.11391	0.312207	1.49197	0.304318
PRORP	ENSG00000100890	E7	BCL6	promoter	hypo	7.18736	2.12394	9.57264	1.8623
KIAA0586	ENSG00000100578	E7	BCL6	promoter	hypo	3.9995	0.830263	6.11794	3.07701
SLC38A6	ENSG00000139974	E7	BCL6	promoter	hypo	4.54466	0.53873	5.13489	1.13472
PRKCH	ENSG00000027075	E7	BCL6	promoter	hypo	3.42136	0.525153	4.93819	1.88391
SRSF5	ENSG00000100650	E7	BCL6	promoter	hypo	16.9341	3.70067	24.7767	9.75608
DNAL1	ENSG00000119661	E7	BCL6	promoter	hypo	0.530069	0.141612	0.778521	0.33648
RN7SL634P	ENSG00000242894	E7	BCL6	promoter	hypo	0.0234137	0.0405537	0.0288233	0.0499235
-	ENSG00000289896	E7	BCL6	promoter	hypo	0.00558533	0.00967408	0.00922467	0.0159776
GANC	ENSG00000214013	E7	BCL6	promoter	hypo	5.06501	0.820989	7.52039	2.8153
LINC00926	ENSG00000247982	E7	BCL6	promoter	hypo	0.0500723	0.0190846	0.161192	0.148345
SMAD6	ENSG00000137834	E7	BCL6	promoter	hypo	0.00516733	0.00509511	0.044394	0.048566
SPESP1	ENSG00000258484	E7	BCL6	promoter	hypo	2.06669	0.482946	3.34194	1.0756
LRRC49	ENSG00000137821	E7	BCL6	promoter	hypo	1.58642	0.405708	2.43225	1.33059
MORF4L1	ENSG00000185787	E7	BCL6	promoter	hypo	16.6554	3.38079	22.9024	5.62093
FAH	ENSG00000103876	E7	BCL6	promoter	hypo	4.4491	1.2782	4.93636	1.04879
ARNT2	ENSG00000172379	E7	BCL6	promoter	hypo	0.025917	0.0162337	0.043027	0.00954
TLNRD1	ENSG00000140406	E7	BCL6	promoter	hypo	2.07608	0.535888	2.10894	0.429794
ARRDC4	ENSG00000140450	E7	BCL6	promoter	hypo	3.04711	0.522178	4.00208	0.535847
GREP1	ENSG00000262152	E7	BCL6	promoter	hypo	0.110194	0.112575	0.161551	0.141133
HS3ST2	ENSG00000122254	E7	BCL6	promoter	hypo	0.0263023	0.045557	0.155463	0.0602948
GNAO1	ENSG00000087258	E7	BCL6	promoter	hypo	0.0340293	0.0223537	0.164544	0.0728206
GINS3	ENSG00000181938	E7	BCL6	promoter	hypo	1.01601	0.106268	1.34751	0.391631
PSKH1	ENSG00000159792	E7	BCL6	promoter	hypo	1.25244	0.152747	1.8622	0.629185
-	ENSG00000279476	E7	BCL6	promoter	hypo	0.639122	0.0210389	1.2665	0.690986
COX4I1	ENSG00000131143	E7	BCL6	promoter	hypo	26.9001	0.533391	32.1227	6.65726
CYB5D2	ENSG00000167740	E7	BCL6	promoter	hypo	1.06569	0.119985	1.2683	0.343353
SLC47A1	ENSG00000142494	E7	BCL6	promoter	hypo	0.887372	0.360912	1.22091	0.15007
-	ENSG00000262681	E7	BCL6	promoter	hypo	0	0	0.00358933	0.00621691
MAP2K3	ENSG00000034152	E7	BCL6	promoter	hypo	3.01675	0.981306	3.69539	0.901727
MYO1D-DT	ENSG00000236377	E7	BCL6	promoter	hypo	0	0	0.03218	0.0309229
RUNDC1	ENSG00000198863	E7	BCL6	promoter	hypo	0.81636	0.191772	1.28584	0.327473
TMEM106A	ENSG00000184988	E7	BCL6	promoter	hypo	0.966569	0.57314	1.43917	0.954267
-	ENSG00000288909	E7	BCL6	promoter	hypo	0.137785	0.101343	0.19724	0.0583358
GRN	ENSG00000030582	E7	BCL6	promoter	hypo	72.7661	10.8682	109.398	35.6435
GDPD1	ENSG00000153982	E7	BCL6	promoter	hypo	0.278265	0.0434067	0.610063	0.154349
SEPTIN9	ENSG00000184640	E7	BCL6	promoter	hypo	21.5805	5.22229	26.983	6.5977
C1QTNF1	ENSG00000173918	E7	BCL6	promoter	hypo	1.24814	0.438696	1.55298	0.348451
-	ENSG00000280351	E7	BCL6	promoter	hypo	0.043408	0.0392436	0.0858807	0.0535226
ARK2C	ENSG00000141622	E7	BCL6	promoter	hypo	0.180165	0.0463955	0.220909	0.0881463
-	ENSG00000267787	E7	BCL6	promoter	hypo	0.0893103	0.0789736	0.134062	0.0766736
NFATC1	ENSG00000131196	E7	BCL6	promoter	hypo	0.0404723	0.0345711	0.0881107	0.038419
FSTL3	ENSG00000070404	E7	BCL6	promoter	hypo	8.83034	1.34043	15.2308	4.33521
CIRBP	ENSG00000099622	E7	BCL6	promoter	hypo	7.78198	2.61727	10.8371	0.765096
GADD45B	ENSG00000099860	E7	BCL6	promoter	hypo	2.31713	0.362498	3.32055	0.465509
HDGFL2	ENSG00000167674	E7	BCL6	promoter	hypo	2.60065	0.578228	3.80202	1.04361
PIK3R2	ENSG00000105647	E7	BCL6	promoter	hypo	0.650442	0.141556	0.692642	0.461098
LINC02987	ENSG00000267575	E7	BCL6	promoter	hypo	3.82763	1.34126	5.04766	1.85111
CCNE1	ENSG00000105173	E7	BCL6	promoter	hypo	1.08731	0.293535	1.34347	0.288467
FAAP24	ENSG00000131944	E7	BCL6	promoter	hypo	0.347799	0.10595	0.38019	0.33001
-	ENSG00000267422	E7	BCL6	promoter	hypo	0.589661	0.138651	0.75617	0.0259273
SIPA1L3	ENSG00000105738	E7	BCL6	promoter	hypo	3.91162	0.487048	6.71265	2.55227
GIPR	ENSG00000010310	E7	BCL6	promoter	hypo	0.0438767	0.0022487	0.311394	0.361291
FKRP	ENSG00000181027	E7	BCL6	promoter	hypo	1.98695	0.834956	2.52617	0.670034
RUVBL2	ENSG00000183207	E7	BCL6	promoter	hypo	12.8504	2.79416	13.8471	2.28052
NR1H2	ENSG00000131408	E7	BCL6	promoter	hypo	3.29985	0.856301	5.32255	0.980589
ZNF331	ENSG00000130844	E7	BCL6	promoter	hypo	1.10966	0.275563	1.66633	0.709049
RPS9	ENSG00000170889	E7	BCL6	promoter	hypo	83.2624	19.5833	93.3552	24.9828
TPRG1LP1	ENSG00000269097	E7	BCL6	promoter	hypo	0.0130853	0.0226645	0.0375247	0.0336002
ATP6V1C2	ENSG00000143882	E7	BCL6	promoter	hypo	0.00754167	0.0130625	0.039502	0.0396539
FAM228B	ENSG00000219626	E7	BCL6	promoter	hypo	0.948743	0.198394	1.00544	0.398911
PRKCE	ENSG00000171132	E7	BCL6	promoter	hypo	0.818717	0.103456	1.32571	1.1007
NAGK	ENSG00000124357	E7	BCL6	promoter	hypo	2.56044	0.300386	3.60964	0.843183
IL1R2	ENSG00000115590	E7	BCL6	promoter	hypo	0	0	0.055551	0.0962172
MRPS9	ENSG00000135972	E7	BCL6	promoter	hypo	2.63832	0.542226	3.98449	0.744554
RIF1	ENSG00000080345	E7	BCL6	promoter	hypo	9.04128	1.2932	13.8501	4.19867
GAD1	ENSG00000128683	E7	BCL6	promoter	hypo	0.102844	0.0903039	0.118035	0.204442
WDR75	ENSG00000115368	E7	BCL6	promoter	hypo	8.97983	2.77978	11.7915	3.67775
ZDBF2	ENSG00000204186	E7	BCL6	promoter	hypo	1.72032	0.478803	3.2433	0.983096
TTLL4	ENSG00000135912	E7	BCL6	promoter	hypo	4.96122	1.22385	7.14521	2.4233
LINC01730	ENSG00000275491	E7	BCL6	promoter	hypo	0.11572	0.11079	0.247473	0.26224
SMOX	ENSG00000088826	E7	BCL6	promoter	hypo	0.440181	0.161395	0.702958	0.366463
MCTS2	ENSG00000101898	E7	BCL6	promoter	hypo	0.78224	0.13031	1.16599	1.63512
ID1	ENSG00000125968	E7	BCL6	promoter	hypo	3.01478	0.744275	4.31812	1.17729
MYH7B	ENSG00000078814	E7	BCL6	promoter	hypo	0.00718233	0.00639874	0.0175247	0.0154807
UQCR10	ENSG00000184076	E7	BCL6	promoter	hypo	11.0549	2.1625	14.6109	2.71325
MIRLET7BHG	ENSG00000197182	E7	BCL6	promoter	hypo	8.36605	1.1681	10.6431	4.91557
EPIC1	ENSG00000224271	E7	BCL6	promoter	hypo	3.83908	0.0799547	6.62146	3.6547
NBEAL2	ENSG00000160796	E7	BCL6	promoter	hypo	4.91044	0.720028	9.26655	4.0462
ATRIP	ENSG00000164053	E7	BCL6	promoter	hypo	1.84553	0.206454	2.30067	0.769457
RBM5	ENSG00000003756	E7	BCL6	promoter	hypo	14.6372	3.35344	23.7591	11.7878
TEX264	ENSG00000164081	E7	BCL6	promoter	hypo	5.17946	1.16412	5.5975	0.863594
TBC1D23	ENSG00000036054	E7	BCL6	promoter	hypo	4.30596	0.619168	5.88452	1.33823
COPG1	ENSG00000181789	E7	BCL6	promoter	hypo	15.3264	3.98187	21.09	3.92042
UBA5	ENSG00000081307	E7	BCL6	promoter	hypo	4.71679	1.06279	6.0918	2.13845
COPB2-DT	ENSG00000248932	E7	BCL6	promoter	hypo	1.41198	0.199501	2.26578	1.11932
GYG1	ENSG00000163754	E7	BCL6	promoter	hypo	3.37362	0.911046	3.68119	0.442471
LEKR1	ENSG00000197980	E7	BCL6	promoter	hypo	0.139512	0.159752	0.178607	0.0939745
SLC66A1L	ENSG00000293490	E7	BCL6	promoter	hypo	0.273896	0.238577	0.371269	0.196035
SKIL	ENSG00000136603	E7	BCL6	promoter	hypo	4.72002	1.14802	8.09615	1.30684
MAEA	ENSG00000090316	E7	BCL6	promoter	hypo	4.64197	0.605067	5.98286	1.35085
NSD2	ENSG00000109685	E7	BCL6	promoter	hypo	9.71929	1.9847	18.2635	7.61187
TBC1D14	ENSG00000132405	E7	BCL6	promoter	hypo	6.78148	1.80407	9.88102	1.67129
PCDH7	ENSG00000169851	E7	BCL6	promoter	hypo	8.1215	1.09687	8.89169	2.43515
GUF1	ENSG00000151806	E7	BCL6	promoter	hypo	4.3252	0.865046	5.54517	1.96726
MTHFD2L	ENSG00000163738	E7	BCL6	promoter	hypo	5.02424	0.848016	5.98802	1.85762
HNRNPD-DT	ENSG00000272677	E7	BCL6	promoter	hypo	0.186011	0.0360791	0.208905	0.135861
HERC6	ENSG00000138642	E7	BCL6	promoter	hypo	3.36375	0.624138	3.42769	0.76118
CFAP96	ENSG00000205129	E7	BCL6	promoter	hypo	0.041401	0.0717086	0.211139	0.153817
SLC9A3-AS1	ENSG00000225138	E7	BCL6	promoter	hypo	4.48004	0.245706	6.78706	3.2767
SUB1	ENSG00000113387	E7	BCL6	promoter	hypo	15.4912	3.08548	17.1693	1.7248
SKP2	ENSG00000145604	E7	BCL6	promoter	hypo	5.64829	0.852398	6.50563	1.93225
NIPBL	ENSG00000164190	E7	BCL6	promoter	hypo	5.57722	1.15394	8.92145	3.70505
GPBP1	ENSG00000062194	E7	BCL6	promoter	hypo	11.2984	3.12286	17.658	7.00361
UTP15	ENSG00000164338	E7	BCL6	promoter	hypo	5.0312	1.19421	7.48704	1.77714
SLC25A46	ENSG00000164209	E7	BCL6	promoter	hypo	4.47153	0.563272	4.96773	1.28938
REEP2	ENSG00000132563	E7	BCL6	promoter	hypo	0	0	0.208619	0.0830981
TCERG1	ENSG00000113649	E7	BCL6	promoter	hypo	15.6828	2.11361	24.84	9.20788
PTTG1	ENSG00000164611	E7	BCL6	promoter	hypo	11.6303	0.824845	17.4399	3.48848
WWC1	ENSG00000113645	E7	BCL6	promoter	hypo	1.70312	0.471712	3.01933	0.537039
CPEB4	ENSG00000113742	E7	BCL6	promoter	hypo	1.57782	0.662758	2.38836	0.722849
MRNIP-DT	ENSG00000245317	E7	BCL6	promoter	hypo	0.449362	0.159153	0.472108	0.233531
TMEM14C	ENSG00000111843	E7	BCL6	promoter	hypo	14.394	2.67861	15.4837	0.653079
-	ENSG00000287252	E7	BCL6	promoter	hypo	0.12475	0.119076	0.406661	0.128271
PRR3	ENSG00000204576	E7	BCL6	promoter	hypo	1.21329	0.29057	2.07565	0.382918
TUBB	ENSG00000196230	E7	BCL6	promoter	hypo	57.5683	15.6511	79.5617	12.6545
RPL10A	ENSG00000198755	E7	BCL6	promoter	hypo	119.2	20.0424	132.666	24.5691
PIM1	ENSG00000137193	E7	BCL6	promoter	hypo	1.30028	0.404968	2.90182	0.171997
BYSL	ENSG00000112578	E7	BCL6	promoter	hypo	2.98652	0.567399	3.69641	1.05437
LRRC1	ENSG00000137269	E7	BCL6	promoter	hypo	3.07899	0.186925	3.71596	1.21141
-	ENSG00000271860	E7	BCL6	promoter	hypo	0.000269	0.000465922	0.00265167	0.00459282
PNISR-AS1	ENSG00000228506	E7	BCL6	promoter	hypo	1.249	0.0204992	1.73942	0.915471
AFG1L	ENSG00000135537	E7	BCL6	promoter	hypo	1.03927	0.13465	1.80714	0.665303
SASH1	ENSG00000111961	E7	BCL6	promoter	hypo	1.22227	0.376121	1.99308	0.385432
LINC02901	ENSG00000203711	E7	BCL6	promoter	hypo	0	0	0.0487073	0.0426513
SUN1	ENSG00000164828	E7	BCL6	promoter	hypo	16.5366	2.31016	28.5106	9.57488
SLC29A4	ENSG00000164638	E7	BCL6	promoter	hypo	0.0279557	0.024342	0.0859497	0.0784961
LINC00265	ENSG00000188185	E7	BCL6	promoter	hypo	0.478467	0.0701452	0.895861	0.422584
LMTK2	ENSG00000164715	E7	BCL6	promoter	hypo	2.70955	0.638889	5.03209	1.56778
EPHB6	ENSG00000106123	E7	BCL6	promoter	hypo	0	0	0.0171383	0.0296845
NEFM	ENSG00000104722	E7	BCL6	promoter	hypo	0	0	0.040102	0.0694587
UNC5D	ENSG00000156687	E7	BCL6	promoter	hypo	0.00205167	0.00178625	0.00692967	0.0043968
ASH2L	ENSG00000129691	E7	BCL6	promoter	hypo	3.63905	0.718446	3.90521	1.08865
ZFHX4	ENSG00000091656	E7	BCL6	promoter	hypo	0.984002	0.291026	1.76887	0.499198
EBAG9	ENSG00000147654	E7	BCL6	promoter	hypo	2.92521	0.714207	4.29561	1.29498
TBC1D31	ENSG00000156787	E7	BCL6	promoter	hypo	4.84772	0.986951	7.11664	1.89439
DENND3	ENSG00000105339	E7	BCL6	promoter	hypo	5.07376	0.81869	10.0834	5.54948
VLDLR	ENSG00000147852	E7	BCL6	promoter	hypo	1.25312	0.277069	2.21353	0.628166
PLPP6	ENSG00000205808	E7	BCL6	promoter	hypo	1.71493	0.361758	2.28772	0.548108
DAPK1	ENSG00000196730	E7	BCL6	promoter	hypo	0.71648	0.218873	1.31506	0.109565
PHF2	ENSG00000197724	E7	BCL6	promoter	hypo	1.6482	0.320535	2.66917	0.609998
PPP1R26	ENSG00000196422	E7	BCL6	promoter	hypo	2.32521	0.362945	4.13653	1.22689
GK	ENSG00000198814	E7	BCL6	promoter	hypo	0.60956	0.204769	1.0761	0.815659
-	ENSG00000288759	E7	BCL6	promoter	hypo	0.165091	0.0370442	0.262679	0.118614
GSPT2	ENSG00000189369	E7	BCL6	promoter	hypo	0.436195	0.118229	0.503843	0.0988633
USP9Y	ENSG00000114374	E7	BCL6	promoter	hypo	10.1655	1.72856	15.0513	6.12443
WFDC2	ENSG00000101443	E7	BCL6	promoter	hypo	0	0	0.105722	0.154535
SPSB1	ENSG00000171621	E7	MYBL1	promoter	hypo	0.690731	0.30473	0.86305	0.264738
UBE4B	ENSG00000130939	E7	MYBL1	promoter	hypo	4.25284	0.936934	6.93408	2.5533
AGTRAP	ENSG00000177674	E7	MYBL1	promoter	hypo	12.4859	2.9304	16.4659	1.99437
MRTO4	ENSG00000053372	E7	MYBL1	promoter	hypo	4.20867	0.677023	5.14207	0.918527
MTFR1L	ENSG00000117640	E7	MYBL1	promoter	hypo	2.48474	0.734307	3.02322	0.63266
YBX1	ENSG00000065978	E7	MYBL1	promoter	hypo	25.1796	5.79851	32.3265	14.7046
ZNF691	ENSG00000164011	E7	MYBL1	promoter	hypo	0.933632	0.474006	1.47701	0.294692
ST3GAL3	ENSG00000126091	E7	MYBL1	promoter	hypo	2.68632	0.396314	5.05813	3.60271
PRPF38A	ENSG00000134748	E7	MYBL1	promoter	hypo	2.50454	0.920798	3.34295	1.55993
SCP2	ENSG00000116171	E7	MYBL1	promoter	hypo	5.75558	1.32495	6.19423	0.891178
DNAI3	ENSG00000162643	E7	MYBL1	promoter	hypo	0.509923	0.0609106	0.798239	0.241651
RPL5P6	ENSG00000232393	E7	MYBL1	promoter	hypo	0.00979167	0.00933016	0.0166797	0.0206662
CAPZA1	ENSG00000116489	E7	MYBL1	promoter	hypo	22.5515	2.80895	25.9134	8.05644
VPS45	ENSG00000136631	E7	MYBL1	promoter	hypo	4.26009	0.717696	5.62559	2.06204
-	ENSG00000289288	E7	MYBL1	promoter	hypo	0.0215867	0.0218968	0.047631	0.0202214
ADAM15	ENSG00000143537	E7	MYBL1	promoter	hypo	27.3055	4.31566	30.6343	4.29286
KIRREL1	ENSG00000183853	E7	MYBL1	promoter	hypo	8.66673	2.17496	12.2921	3.0778
TOR3A	ENSG00000186283	E7	MYBL1	promoter	hypo	4.10481	0.814244	5.12208	1.40098
IER5	ENSG00000162783	E7	MYBL1	promoter	hypo	6.90185	1.17923	8.93123	1.02419
NR5A2	ENSG00000116833	E7	MYBL1	promoter	hypo	0.002708	0.00469039	0.00411433	0.00712623
DESI2	ENSG00000121644	E7	MYBL1	promoter	hypo	5.73567	0.885244	6.5008	0.696288
ZNF496-DT	ENSG00000289234	E7	MYBL1	promoter	hypo	1.00664	0.252894	1.83344	0.680342
ARL5B	ENSG00000165997	E7	MYBL1	promoter	hypo	2.952	0.645647	4.09393	0.658881
MLLT10	ENSG00000078403	E7	MYBL1	promoter	hypo	6.09736	1.02603	8.97253	3.78838
ZEB1	ENSG00000148516	E7	MYBL1	promoter	hypo	0.0364283	0.0350737	0.103833	0.138489
ZNF22	ENSG00000165512	E7	MYBL1	promoter	hypo	2.44844	0.763706	3.04843	0.346017
SIRT1	ENSG00000096717	E7	MYBL1	promoter	hypo	1.49338	0.357963	2.57665	1.57042
TSPAN14	ENSG00000108219	E7	MYBL1	promoter	hypo	5.1644	1.07763	8.50972	2.37918
TWNK	ENSG00000107815	E7	MYBL1	promoter	hypo	1.63684	0.476723	2.59014	0.464055
TRIM8	ENSG00000171206	E7	MYBL1	promoter	hypo	3.64515	0.801493	5.45882	1.77905
GSTO1	ENSG00000148834	E7	MYBL1	promoter	hypo	21.4261	3.05708	21.9675	4.04015
ADRB1	ENSG00000043591	E7	MYBL1	promoter	hypo	0.0641793	0.0267731	0.139365	0.0413173
BUB3	ENSG00000154473	E7	MYBL1	promoter	hypo	11.322	2.49097	12.6298	3.14757
SBF2-AS1	ENSG00000246273	E7	MYBL1	promoter	hypo	0.28646	0.157006	0.71707	0.459369
PRR5L	ENSG00000135362	E7	MYBL1	promoter	hypo	3.38447	1.27783	4.88792	0.496273
-	ENSG00000287264	E7	MYBL1	promoter	hypo	0	0	0.182296	0.177137
NAA40	ENSG00000110583	E7	MYBL1	promoter	hypo	2.01523	0.377652	2.8923	1.24052
COX8A	ENSG00000176340	E7	MYBL1	promoter	hypo	58.8276	14.9329	63.5498	15.5403
STIP1	ENSG00000168439	E7	MYBL1	promoter	hypo	17.7794	4.38955	23.4014	5.17709
CCS	ENSG00000173992	E7	MYBL1	promoter	hypo	2.81832	0.340716	4.51613	1.67843
SSH3	ENSG00000172830	E7	MYBL1	promoter	hypo	5.83488	1.2696	7.38897	1.5978
RNF169	ENSG00000166439	E7	MYBL1	promoter	hypo	2.72116	0.662394	4.32112	1.03835
MYO7A	ENSG00000137474	E7	MYBL1	promoter	hypo	0.131908	0.0431807	0.270571	0.105694
DIXDC1	ENSG00000150764	E7	MYBL1	promoter	hypo	2.97532	0.46765	4.45724	1.42319
PLEKHA5	ENSG00000052126	E7	MYBL1	promoter	hypo	15.8229	1.7549	23.5347	13.4732
BMAL2	ENSG00000029153	E7	MYBL1	promoter	hypo	7.93081	0.975831	9.12112	1.40138
DDX11	ENSG00000013573	E7	MYBL1	promoter	hypo	7.67909	1.32045	11.8584	4.15038
PFKM	ENSG00000152556	E7	MYBL1	promoter	hypo	12.786	3.05307	15.6516	2.44836
EEF1AKMT3	ENSG00000123427	E7	MYBL1	promoter	hypo	0.520572	0.0443856	0.707005	0.183944
SRGAP1	ENSG00000196935	E7	MYBL1	promoter	hypo	2.56559	0.190259	3.90237	2.18259
TMPO	ENSG00000120802	E7	MYBL1	promoter	hypo	14.6399	2.15202	17.6657	4.6026
FICD	ENSG00000198855	E7	MYBL1	promoter	hypo	0.685261	0.267485	0.976478	0.176888
ISCU	ENSG00000136003	E7	MYBL1	promoter	hypo	6.70143	1.06501	7.99883	1.73901
USP30	ENSG00000135093	E7	MYBL1	promoter	hypo	0.760196	0.19365	1.6601	1.00617
RNF10	ENSG00000022840	E7	MYBL1	promoter	hypo	7.74217	2.56941	9.96408	2.58468
-	ENSG00000279065	E7	MYBL1	promoter	hypo	0.0812033	0.0160184	0.109334	0.0505585
NUP58	ENSG00000139496	E7	MYBL1	promoter	hypo	13.2969	2.32262	16.9425	4.64059
CDK8	ENSG00000132964	E7	MYBL1	promoter	hypo	3.30374	0.753478	4.57485	1.15112
NHLRC3	ENSG00000188811	E7	MYBL1	promoter	hypo	4.33398	0.584068	6.74767	2.90744
SOX21-AS1	ENSG00000227640	E7	MYBL1	promoter	hypo	0.00333567	0.00577754	0.0144533	0.0139946
BCL2L2	ENSG00000129473	E7	MYBL1	promoter	hypo	4.74408	1.22819	5.82164	2.01823
DCAF11	ENSG00000100897	E7	MYBL1	promoter	hypo	3.56258	1.25104	4.90331	1.88511
SCFD1	ENSG00000092108	E7	MYBL1	promoter	hypo	11.3438	2.18724	18.1874	8.73358
KIAA0586	ENSG00000100578	E7	MYBL1	promoter	hypo	3.9995	0.830263	6.11794	3.07701
DNAL1	ENSG00000119661	E7	MYBL1	promoter	hypo	0.530069	0.141612	0.778521	0.33648
FOS	ENSG00000170345	E7	MYBL1	promoter	hypo	8.29357	1.46058	15.2069	2.39224
CIPC	ENSG00000198894	E7	MYBL1	promoter	hypo	1.78868	0.312309	1.96379	0.44195
SCG5	ENSG00000166922	E7	MYBL1	promoter	hypo	1.04347	0.0990139	2.36308	0.0323771
-	ENSG00000289896	E7	MYBL1	promoter	hypo	0.00558533	0.00967408	0.00922467	0.0159776
CCNDBP1	ENSG00000166946	E7	MYBL1	promoter	hypo	5.39549	1.6194	6.62793	0.522126
CKMT1B	ENSG00000237289	E7	MYBL1	promoter	hypo	6.22449	1.2821	9.37134	2.18733
SERF2	ENSG00000140264	E7	MYBL1	promoter	hypo	19.861	0.497809	32.9505	15.1071
LINC03065	ENSG00000276524	E7	MYBL1	promoter	hypo	0.155983	0.0915681	0.234615	0.043729
MAP2K1	ENSG00000169032	E7	MYBL1	promoter	hypo	10.0654	2.27236	14.6305	1.63266
SMAD6	ENSG00000137834	E7	MYBL1	promoter	hypo	0.00516733	0.00509511	0.044394	0.048566
MAP2K5	ENSG00000137764	E7	MYBL1	promoter	hypo	2.19272	0.910793	4.64043	2.70038
SPESP1	ENSG00000258484	E7	MYBL1	promoter	hypo	2.06669	0.482946	3.34194	1.0756
RPLP1	ENSG00000137818	E7	MYBL1	promoter	hypo	27.1857	2.92417	30.6939	5.4009
LRRC49	ENSG00000137821	E7	MYBL1	promoter	hypo	1.58642	0.405708	2.43225	1.33059
FAH	ENSG00000103876	E7	MYBL1	promoter	hypo	4.4491	1.2782	4.93636	1.04879
ARNT2	ENSG00000172379	E7	MYBL1	promoter	hypo	0.025917	0.0162337	0.043027	0.00954
TLNRD1	ENSG00000140406	E7	MYBL1	promoter	hypo	2.07608	0.535888	2.10894	0.429794
AKAP13	ENSG00000170776	E7	MYBL1	promoter	hypo	9.2781	0.925726	15.7385	9.26056
-	ENSG00000279255	E7	MYBL1	promoter	hypo	0	0	0.011164	0.0193366
-	ENSG00000275092	E7	MYBL1	promoter	hypo	0.193962	0.0851122	0.421283	0.318156
TSC2	ENSG00000103197	E7	MYBL1	promoter	hypo	5.56797	0.598803	7.59958	2.71751
SRCAP	ENSG00000080603	E7	MYBL1	promoter	hypo	2.08079	0.306764	3.05034	0.20569
RNF40	ENSG00000103549	E7	MYBL1	promoter	hypo	4.22371	0.789395	6.57872	0.805811
MIR762HG	ENSG00000260083	E7	MYBL1	promoter	hypo	0.095178	0.125056	0.257	0.105856
STX4	ENSG00000103496	E7	MYBL1	promoter	hypo	2.15012	0.604243	3.46984	0.842021
WWOX	ENSG00000186153	E7	MYBL1	promoter	hypo	1.41731	0.155387	1.61074	1.03799
GAN	ENSG00000261609	E7	MYBL1	promoter	hypo	1.499	0.216932	2.53033	0.499521
-	ENSG00000279476	E7	MYBL1	promoter	hypo	0.639122	0.0210389	1.2665	0.690986
COX4I1	ENSG00000131143	E7	MYBL1	promoter	hypo	26.9001	0.533391	32.1227	6.65726
MIS12	ENSG00000167842	E7	MYBL1	promoter	hypo	3.87585	0.710417	5.88789	1.87732
-	ENSG00000262681	E7	MYBL1	promoter	hypo	0	0	0.00358933	0.00621691
SUPT6H	ENSG00000109111	E7	MYBL1	promoter	hypo	4.89364	0.827784	7.70394	3.11859
NSRP1	ENSG00000126653	E7	MYBL1	promoter	hypo	5.4752	0.469515	7.68578	3.84583
CDK5R1	ENSG00000176749	E7	MYBL1	promoter	hypo	0.892227	0.158469	1.20978	0.226433
TAF15	ENSG00000270647	E7	MYBL1	promoter	hypo	11.7418	1.38772	18.0647	9.32017
RUNDC1	ENSG00000198863	E7	MYBL1	promoter	hypo	0.81636	0.191772	1.28584	0.327473
TMEM106A	ENSG00000184988	E7	MYBL1	promoter	hypo	0.966569	0.57314	1.43917	0.954267
-	ENSG00000288909	E7	MYBL1	promoter	hypo	0.137785	0.101343	0.19724	0.0583358
ATP5MC1	ENSG00000159199	E7	MYBL1	promoter	hypo	15.9617	1.53163	17.2779	3.6694
PPM1E	ENSG00000175175	E7	MYBL1	promoter	hypo	0.045009	0.0144704	0.0637927	0.0148728
GDPD1	ENSG00000153982	E7	MYBL1	promoter	hypo	0.278265	0.0434067	0.610063	0.154349
BCAS3	ENSG00000141376	E7	MYBL1	promoter	hypo	2.12895	0.452826	2.95242	1.31316
-	ENSG00000290793	E7	MYBL1	promoter	hypo	0.0862123	0.0516809	0.160263	0.143166
SOX9	ENSG00000125398	E7	MYBL1	promoter	hypo	1.4357	0.415924	2.40762	0.441432
RPL38	ENSG00000172809	E7	MYBL1	promoter	hypo	40.6449	10.5144	86.0099	36.3132
CDR2L	ENSG00000109089	E7	MYBL1	promoter	hypo	0.663492	0.111182	1.09222	0.269337
TEN1-CDK3	ENSG00000261408	E7	MYBL1	promoter	hypo	0.19593	0.0398456	0.423916	0.179249
SEPTIN9	ENSG00000184640	E7	MYBL1	promoter	hypo	21.5805	5.22229	26.983	6.5977
GAA	ENSG00000171298	E7	MYBL1	promoter	hypo	4.14581	0.0556799	5.97541	1.47568
PSMG2	ENSG00000128789	E7	MYBL1	promoter	hypo	6.26395	0.699482	7.2687	1.89249
ARK2C	ENSG00000141622	E7	MYBL1	promoter	hypo	0.180165	0.0463955	0.220909	0.0881463
BSG	ENSG00000172270	E7	MYBL1	promoter	hypo	88.1103	16.8739	132.649	26.3994
FSTL3	ENSG00000070404	E7	MYBL1	promoter	hypo	8.83034	1.34043	15.2308	4.33521
CIRBP	ENSG00000099622	E7	MYBL1	promoter	hypo	7.78198	2.61727	10.8371	0.765096
GADD45B	ENSG00000099860	E7	MYBL1	promoter	hypo	2.31713	0.362498	3.32055	0.465509
S1PR4	ENSG00000125910	E7	MYBL1	promoter	hypo	0.0249717	0.0293174	0.160755	0.148286
HDGFL2	ENSG00000167674	E7	MYBL1	promoter	hypo	2.60065	0.578228	3.80202	1.04361
MARCHF2	ENSG00000099785	E7	MYBL1	promoter	hypo	0.959903	0.344533	1.37026	0.242581
TECR	ENSG00000099797	E7	MYBL1	promoter	hypo	8.31087	1.40439	15.4479	5.57943
MVB12A	ENSG00000141971	E7	MYBL1	promoter	hypo	3.79531	1.27514	3.78933	1.21478
-	ENSG00000268173	E7	MYBL1	promoter	hypo	2.18888	0.324773	2.82213	0.536584
PIK3R2	ENSG00000105647	E7	MYBL1	promoter	hypo	0.650442	0.141556	0.692642	0.461098
RFXANK	ENSG00000064490	E7	MYBL1	promoter	hypo	6.91378	1.4616	8.22825	1.97957
POP4	ENSG00000105171	E7	MYBL1	promoter	hypo	4.76654	1.07098	5.27103	0.940694
CCNE1	ENSG00000105173	E7	MYBL1	promoter	hypo	1.08731	0.293535	1.34347	0.288467
ZNF181	ENSG00000197841	E7	MYBL1	promoter	hypo	0.914897	0.27706	1.0937	0.35133
ZNF793	ENSG00000188227	E7	MYBL1	promoter	hypo	0.374494	0.0551142	0.513085	0.27843
-	ENSG00000267422	E7	MYBL1	promoter	hypo	0.589661	0.138651	0.75617	0.0259273
ZFP36	ENSG00000128016	E7	MYBL1	promoter	hypo	5.72157	0.895795	14.4255	5.63037
-	ENSG00000277453	E7	MYBL1	promoter	hypo	0.318894	0.0756314	0.528496	0.125845
CIC	ENSG00000079432	E7	MYBL1	promoter	hypo	1.95673	0.46805	3.4464	0.97862
ZNF284	ENSG00000186026	E7	MYBL1	promoter	hypo	0.443167	0.135825	0.830315	0.118733
TOMM40	ENSG00000130204	E7	MYBL1	promoter	hypo	5.36916	1.05487	6.73851	1.34502
PPP1R37	ENSG00000104866	E7	MYBL1	promoter	hypo	1.93466	0.543543	2.25776	1.13047
SAE1	ENSG00000142230	E7	MYBL1	promoter	hypo	7.4908	1.80403	8.10232	1.56666
ZNF331	ENSG00000130844	E7	MYBL1	promoter	hypo	1.10966	0.275563	1.66633	0.709049
RPS9	ENSG00000170889	E7	MYBL1	promoter	hypo	83.2624	19.5833	93.3552	24.9828
CPSF3	ENSG00000119203	E7	MYBL1	promoter	hypo	7.36953	1.61803	10.3694	2.24005
ATP6V1C2	ENSG00000143882	E7	MYBL1	promoter	hypo	0.00754167	0.0130625	0.039502	0.0396539
UBXN2A	ENSG00000173960	E7	MYBL1	promoter	hypo	1.16817	0.350256	1.8374	0.230459
FOSL2	ENSG00000075426	E7	MYBL1	promoter	hypo	7.65546	1.73318	12.9088	3.28196
MDH1	ENSG00000014641	E7	MYBL1	promoter	hypo	37.6014	7.20084	40.427	4.51192
PCBP1	ENSG00000169564	E7	MYBL1	promoter	hypo	8.36859	1.57892	11.5406	2.69899
MRPS9	ENSG00000135972	E7	MYBL1	promoter	hypo	2.63832	0.542226	3.98449	0.744554
NCK2	ENSG00000071051	E7	MYBL1	promoter	hypo	3.83389	1.48333	3.84097	1.15101
RIF1	ENSG00000080345	E7	MYBL1	promoter	hypo	9.04128	1.2932	13.8501	4.19867
DLX1	ENSG00000144355	E7	MYBL1	promoter	hypo	0.56109	0.198963	0.654006	0.239699
WDR75	ENSG00000115368	E7	MYBL1	promoter	hypo	8.97983	2.77978	11.7915	3.67775
RPL37A	ENSG00000197756	E7	MYBL1	promoter	hypo	70.8389	15.6294	93.6265	15.905
RETREG2	ENSG00000144567	E7	MYBL1	promoter	hypo	5.77194	1.37764	5.99431	1.11443
SEPTIN2	ENSG00000168385	E7	MYBL1	promoter	hypo	29.7432	5.83306	41.5872	11.2586
LINC01730	ENSG00000275491	E7	MYBL1	promoter	hypo	0.11572	0.11079	0.247473	0.26224
MCTS2	ENSG00000101898	E7	MYBL1	promoter	hypo	0.78224	0.13031	1.16599	1.63512
TM9SF4	ENSG00000101337	E7	MYBL1	promoter	hypo	18.1026	4.30663	29.4321	8.96087
-	ENSG00000289720	E7	MYBL1	promoter	hypo	0.52262	0.2126	0.990537	0.622276
CNBD2	ENSG00000149646	E7	MYBL1	promoter	hypo	0.215267	0.142246	0.400908	0.0439624
GNAS	ENSG00000087460	E7	MYBL1	promoter	hypo	26.4832	5.1221	39.7606	10.7951
RTEL1	ENSG00000258366	E7	MYBL1	promoter	hypo	4.94987	1.13699	7.6737	2.975
KREMEN1	ENSG00000183762	E7	MYBL1	promoter	hypo	1.85827	0.373272	2.55813	0.357587
GTPBP1	ENSG00000100226	E7	MYBL1	promoter	hypo	3.15097	0.913749	4.757	2.03373
MIRLET7BHG	ENSG00000197182	E7	MYBL1	promoter	hypo	8.36605	1.1681	10.6431	4.91557
EPIC1	ENSG00000224271	E7	MYBL1	promoter	hypo	3.83908	0.0799547	6.62146	3.6547
THUMPD3	ENSG00000134077	E7	MYBL1	promoter	hypo	5.20538	0.849684	6.50869	1.49749
PLCL2	ENSG00000154822	E7	MYBL1	promoter	hypo	0.163161	0.0444974	0.221601	0.0551245
NBEAL2	ENSG00000160796	E7	MYBL1	promoter	hypo	4.91044	0.720028	9.26655	4.0462
ARIH2	ENSG00000177479	E7	MYBL1	promoter	hypo	8.99239	1.72389	12.8489	4.57282
RBM5	ENSG00000003756	E7	MYBL1	promoter	hypo	14.6372	3.35344	23.7591	11.7878
HEMK1	ENSG00000114735	E7	MYBL1	promoter	hypo	2.36238	0.633344	2.45641	0.713251
TEX264	ENSG00000164081	E7	MYBL1	promoter	hypo	5.17946	1.16412	5.5975	0.863594
C3orf38	ENSG00000179021	E7	MYBL1	promoter	hypo	3.85901	1.01278	5.21465	1.53989
TBC1D23	ENSG00000036054	E7	MYBL1	promoter	hypo	4.30596	0.619168	5.88452	1.33823
NDUFB4	ENSG00000065518	E7	MYBL1	promoter	hypo	16.0839	3.84724	22.3931	4.9209
SLC49A4	ENSG00000138463	E7	MYBL1	promoter	hypo	2.81194	0.773416	5.42277	1.32236
GYG1	ENSG00000163754	E7	MYBL1	promoter	hypo	3.37362	0.911046	3.68119	0.442471
SKIL	ENSG00000136603	E7	MYBL1	promoter	hypo	4.72002	1.14802	8.09615	1.30684
EIF4A2	ENSG00000156976	E7	MYBL1	promoter	hypo	73.6101	1.7253	92.4384	8.88054
FBXO45	ENSG00000174013	E7	MYBL1	promoter	hypo	1.78406	0.383109	2.29256	0.125249
NSD2	ENSG00000109685	E7	MYBL1	promoter	hypo	9.71929	1.9847	18.2635	7.61187
STX18-AS1	ENSG00000247708	E7	MYBL1	promoter	hypo	1.91277	0.307471	3.52321	2.38091
PCDH7	ENSG00000169851	E7	MYBL1	promoter	hypo	8.1215	1.09687	8.89169	2.43515
MTHFD2L	ENSG00000163738	E7	MYBL1	promoter	hypo	5.02424	0.848016	5.98802	1.85762
FAM47E	ENSG00000189157	E7	MYBL1	promoter	hypo	0.0162397	0.0100299	0.0292623	0.0201424
CCSER1	ENSG00000184305	E7	MYBL1	promoter	hypo	0.0518047	0.0246175	0.142766	0.100231
NFKB1	ENSG00000109320	E7	MYBL1	promoter	hypo	10.0266	2.11955	14.3851	3.03319
NOCT	ENSG00000151014	E7	MYBL1	promoter	hypo	1.39469	0.193203	2.28991	0.557562
LRAT	ENSG00000121207	E7	MYBL1	promoter	hypo	0	0	0.0311507	0.0184961
TMA16	ENSG00000198498	E7	MYBL1	promoter	hypo	8.12934	1.24232	14.0776	4.68056
WWC2	ENSG00000151718	E7	MYBL1	promoter	hypo	3.65383	1.00562	4.96005	2.16962
CCT5	ENSG00000150753	E7	MYBL1	promoter	hypo	39.0242	6.25672	49.6429	9.52205
SUB1	ENSG00000113387	E7	MYBL1	promoter	hypo	15.4912	3.08548	17.1693	1.7248
SKP2	ENSG00000145604	E7	MYBL1	promoter	hypo	5.64829	0.852398	6.50563	1.93225
ZNF131	ENSG00000172262	E7	MYBL1	promoter	hypo	4.18008	0.919247	6.81218	2.41882
LNPEP	ENSG00000113441	E7	MYBL1	promoter	hypo	18.5328	4.85958	26.1681	5.6154
RGMB	ENSG00000174136	E7	MYBL1	promoter	hypo	2.82019	0.793342	3.95941	0.55297
PAIP2	ENSG00000120727	E7	MYBL1	promoter	hypo	4.03767	0.211214	5.56285	1.54813
SPRY4-AS1	ENSG00000231185	E7	MYBL1	promoter	hypo	0.383116	0.357335	1.94855	0.725805
TCERG1	ENSG00000113649	E7	MYBL1	promoter	hypo	15.6828	2.11361	24.84	9.20788
WWC1	ENSG00000113645	E7	MYBL1	promoter	hypo	1.70312	0.471712	3.01933	0.537039
SQSTM1	ENSG00000161011	E7	MYBL1	promoter	hypo	16.948	3.30097	26.567	5.63564
RIPK1	ENSG00000137275	E7	MYBL1	promoter	hypo	2.1661	0.585493	3.36499	0.931124
PAK1IP1	ENSG00000111845	E7	MYBL1	promoter	hypo	4.20231	0.729249	4.24074	0.565289
-	ENSG00000289257	E7	MYBL1	promoter	hypo	0.0621863	0.10771	0.294685	0.260262
SOX4	ENSG00000124766	E7	MYBL1	promoter	hypo	3.78793	0.625179	5.30415	0.83227
H1-4	ENSG00000168298	E7	MYBL1	promoter	hypo	91.1354	9.3899	140.364	7.05395
-	ENSG00000287252	E7	MYBL1	promoter	hypo	0.12475	0.119076	0.406661	0.128271
ZNF165	ENSG00000197279	E7	MYBL1	promoter	hypo	1.56606	0.418459	2.63652	0.568659
PRR3	ENSG00000204576	E7	MYBL1	promoter	hypo	1.21329	0.29057	2.07565	0.382918
MICA	ENSG00000204520	E7	MYBL1	promoter	hypo	6.57657	1.57001	9.91128	3.75065
BRD2	ENSG00000204256	E7	MYBL1	promoter	hypo	13.8881	3.44885	17.6865	2.08386
-	ENSG00000225339	E7	MYBL1	promoter	hypo	0.00981133	0.00177867	0.176813	0.167841
MAPK13	ENSG00000156711	E7	MYBL1	promoter	hypo	1.59749	0.247482	2.08341	0.404762
BYSL	ENSG00000112578	E7	MYBL1	promoter	hypo	2.98652	0.567399	3.69641	1.05437
LRRC1	ENSG00000137269	E7	MYBL1	promoter	hypo	3.07899	0.186925	3.71596	1.21141
-	ENSG00000271860	E7	MYBL1	promoter	hypo	0.000269	0.000465922	0.00265167	0.00459282
AFG1L	ENSG00000135537	E7	MYBL1	promoter	hypo	1.03927	0.13465	1.80714	0.665303
FOXO3	ENSG00000118689	E7	MYBL1	promoter	hypo	3.53094	0.798267	6.44216	1.31972
CCDC28A	ENSG00000024862	E7	MYBL1	promoter	hypo	0.828576	0.266035	1.24786	0.449677
EPM2A-DT	ENSG00000235652	E7	MYBL1	promoter	hypo	0.104226	0.094506	0.180503	0.23211
PPP1R14C	ENSG00000198729	E7	MYBL1	promoter	hypo	3.38381	0.616084	4.52569	0.668014
LINC02901	ENSG00000203711	E7	MYBL1	promoter	hypo	0	0	0.0487073	0.0426513
EIF3B	ENSG00000106263	E7	MYBL1	promoter	hypo	20.4512	4.26777	25.891	5.80392
[truncated: 315 more rows]
